# Supplementary material for: Systems-level proteomic models of cotton fiber development: a high-resolution data resource to analyze cell dynamics and trait engineering
Source: Plant Physiol. 2026 Jul 2;201(3):kiag318. doi: 10.1093/plphys/kiag318 (PMC13326644; doi:10.1093/plphys/kiag318)
Supplement: kiag318_Supplementary_Data [file kiag318_supplementary_data.zip]

Archive with 18 entries (18 files):
- S Video S1 cotton flower and boll development.mp4
- Supplementary Data Set S1.xlsx
- Supplementary Data Set S10.xlsx
- Supplementary Data Set S11.xlsx
- Supplementary Data Set S12.xlsx
- Supplementary Data Set S13.xlsx
- Supplementary Data Set S14.xlsx
- Supplementary Data Set S2.xlsx
- Supplementary Data Set S3.xlsx
- Supplementary Data Set S4.xlsx
- Supplementary Data Set S5.xlsx
- Supplementary Data Set S6.xlsx
- Supplementary Data Set S7.xlsx
- Supplementary Data Set S8.xlsx
- Supplementary Data Set S9.xlsx
- Supplementary Data.pdf
- Supplementary File S1 AD1_AtDt.transcripts.fa
- Supplementary File S2 AD1_AtDt.pep.fa
