# Supplementary material for: Systems-level proteomic models of cotton fiber development: a high-resolution data resource to analyze cell dynamics and trait engineering
Source: Plant Physiol. 2026 Jul 2;201(3):kiag318. doi: 10.1093/plphys/kiag318 (PMC13326644; doi:10.1093/plphys/kiag318)
Supplement: kiag318_Supplementary_Data [file kiag318_supplementary_data.zip › Supplementary Data Set S11.xlsx]

## Sheet: Table of Contents
Supplementary Data Set S11. Abundance profiles of transcripts in cotton fiber across development (Grover et al., 2025).
Tab	Description	Species	Tissue	DPA	Cellular fractions	Reference	Note
Supplementary Data Set S11.	Abundance profiles of transcripts in cotton fiber across development. The transcripts with TPM < 1 were filtered out from the dataset.	G. hirsutum	fiber	6-24	Unfractionated	Grover et al., 2025	Figure 4A
References
Grover, C.E., Jareczek, J.J., Swaminathan, S., Lee, Y., Howell, A.H., Rani, H., Arick, M.A., Leach, A.G., Miller, E.R., Yang, P., et al. (2025). A high-resolution model of gene expression during Gossypium hirsutum (cotton) fiber development. BMC Genomics 26:221. 10.1186/s12864-025-11360-z.

## Sheet: S11. mRNA Grover et al, 2025
Supplementary Data Set S11. Abundance profiles of transcripts in cotton fiber across development.
* The transcripts with TPM < 1 were filtered out from the dataset (Grover et al., 2025).
Cotton gene information								Arabidopsis ortholog information			Proteomics analysis			mRNA abundance (TPM)																			mRNA abundance (log2 (TPM))
Target IDs (mRNA IDs used in the reference)	Gene IDs	Transcript IDs	homoeolog IDs	Gohir_UTX	name	TF_family	ortholog group IDs	ATG IDs	Symbol	Best-hit ortholog name	id in the proteomics dataset	protein assignment (homoeolog/ortholog determination by unique peptides)	classification of protein assignment	6 DPA	7 DPA	8 DPA	9 DPA	10 DPA	11 DPA	12 DPA	13 DPA	14 DPA	15 DPA	16 DPA	17 DPA	18 DPA	19 DPA	20 DPA	21 DPA	22 DPA	23 DPA	24 DPA	6 DPA	7 DPA	8 DPA	9 DPA	10 DPA	11 DPA	12 DPA	13 DPA	14 DPA	15 DPA	16 DPA	17 DPA	18 DPA	19 DPA	20 DPA	21 DPA	22 DPA
Gorai.001G000200.1.A	Gorai.001G000200	Gorai.001G000200.1	Gorai.001G000200.A	Gohir.A08G135300	PTHR12684 - PUTATIVE PHOSPHOTRANSFERASE (1 of 12)		93064136	AT2G45330.1	emb1067	RNA 2\'-phosphotransferase, Tpt1 / KptA family				1.16242	1.31536	1.18553	1.3165	1.6153	1.056	1.88471	0.791242	0.831188	0.347842	0.810675	1.61571	0.900126	2.40082	0.991271	1.08046	1.26694	1.88814	1.43364	1.11265	1.21124	1.12799	1.21195	1.38697	1.03984	1.52843	0.84096	0.87278	0.430651	0.856528	1.3872	0.926095	1.76588	0.99369	1.0569	1.18075
Gorai.001G000300.1.A	Gorai.001G000300	Gorai.001G000300.1	Gorai.001G000300.A		2.7.1.160 - 2'-phosphotransferase / Yeast 2'-phosphotransferase (1 of 11)		93520468	AT2G45330.1	emb1067	RNA 2\'-phosphotransferase, Tpt1 / KptA family				0.816038	0.30028	1.45722	0.882507	0.585215	1.04848	1.65275	0.509936	0.42276	0.298372	0.547419	0.118915	0.610751	0.962006	0.56165	0.357933	0.48896	0.594593	0.741005	0.860794	0.378822	1.29703	0.912655	0.664679	1.03455	1.40749	0.594487	0.508693	0.376704	0.629864	0.1621	0.687733	0.972329	0.643071	0.441412	0.574305
Gorai.001G000300.1.D	Gorai.001G000300	Gorai.001G000300.1	Gorai.001G000300.D	Gohir.D07G000733	2.7.1.160 - 2'-phosphotransferase / Yeast 2'-phosphotransferase (1 of 11)		93520468	AT2G45330.1	emb1067	RNA 2\'-phosphotransferase, Tpt1 / KptA family				1.94742	1.90114	2.56066	1.56359	2.28527	1.84977	3.06233	1.2752	1.2496	0.885403	1.28306	1.86759	1.19838	1.72987	1.81224	1.42991	1.1827	1.6483	0.436983	1.55945	1.53662	1.83214	1.35816	1.71601	1.51084	2.02231	1.18599	1.16967	0.914873	1.19097	1.51984	1.13644	1.44883	1.49172	1.2809	1.12611
Gorai.001G000400.1.A	Gorai.001G000400	Gorai.001G000400.1	Gorai.001G000400.A	Gohir.A07G000600	PTHR31042:SF22 - CORE-2/I-BRANCHING BETA-1,6-N-ACETYLGLUCOSAMINYLTRANSFERASE FAMILY PROTEIN (1 of 4)		93523659	AT4G31350.1		Core-2/I-branching beta-1,6-N-acetylglucosaminyltransferase family protein				0.80118	0.730859	1.03392	0.872332	1.30474	1.2586	1.8979	0.786694	0.842088	0.898028	1.51463	3.836	4.12693	13.2816	9.18211	10.3238	9.21568	4.79235	4.43896	0.848942	0.791488	1.02426	0.904836	1.20461	1.17543	1.53501	0.837293	0.881342	0.924501	1.33035	2.27381	2.35809	3.83609	3.34796	3.50129	3.35271
Gorai.001G000500.1.A	Gorai.001G000500	Gorai.001G000500.1	Gorai.001G000500.A	Gohir.A07G102600	K03537 - ribonuclease P/MRP protein subunit POP5 (POP5) (1 of 2)		93520448	AT1G04635.1	EMB1687	ribonuclease P family protein / Rpp14 family protein				2.93213	1.91262	2.75866	1.65958	3.24367	2.61749	3.32475	2.79707	3.08725	2.45405	2.19746	2.87689	3.34915	5.63332	4.49712	3.75524	3.49679	5.05345	3.07609	1.97531	1.54232	1.91022	1.4112	2.08531	1.85499	2.11262	1.92489	2.03113	1.78829	1.67693	1.9549	2.12073	2.72973	2.45868	2.24952	2.16889
Gorai.001G000500.1.D	Gorai.001G000500	Gorai.001G000500.1	Gorai.001G000500.D	Gohir.D07G001000	K03537 - ribonuclease P/MRP protein subunit POP5 (POP5) (1 of 2)		93520448	AT1G04635.1	EMB1687	ribonuclease P family protein / Rpp14 family protein				4.45153	2.46074	3.22726	2.63941	2.79471	2.32636	2.93265	1.58543	2.15444	2.07772	1.9836	2.25671	1.34156	2.77794	1.38437	2.15371	1.64712	2.30308	1.98047	2.44666	1.79108	2.07972	1.86371	1.92399	1.73395	1.9755	1.3704	1.65738	1.62186	1.57705	1.70341	1.22747	1.9176	1.25361	1.65705	1.40442
Gorai.001G000800.1.A	Gorai.001G000800	Gorai.001G000800.1	Gorai.001G000800.A	Gohir.A07G000700	PTHR12192//PTHR12192:SF10 - CATION TRANSPORT PROTEIN CHAC-RELATED // SUBFAMILY NOT NAMED (1 of 2)		93521316	AT4G31290.1		ChaC-like family protein				0.759402	0.55958	0.726911	0.739272	0.865509	1.03428	0.562414	1.13287	0.944288	1.54462	1.50517	0.808792	0.968497	1.45281	1.03882	1.50948	0.970373	1.04758	2.00216	0.815085	0.641158	0.788194	0.798484	0.899569	1.02452	0.643777	1.0928	0.959242	1.34745	1.32491	0.855027	0.977095	1.29444	1.02773	1.32739	0.978469
Gorai.001G000800.1.D	Gorai.001G000800	Gorai.001G000800.1	Gorai.001G000800.D	Gohir.D07G001100	PTHR12192//PTHR12192:SF10 - CATION TRANSPORT PROTEIN CHAC-RELATED // SUBFAMILY NOT NAMED (1 of 2)		93521316	AT4G31290.1		ChaC-like family protein				0.591853	0.577947	0.413117	0.58098	0.493955	0.461125	0.455585	1.24869	1.163	2.78549	2.38984	0.613686	0.908133	0.830442	0.978264	1.06617	0.640732	0.260884	1.12861	0.670707	0.658049	0.498881	0.660819	0.579137	0.54708	0.541599	1.16909	1.11303	1.92048	1.76122	0.69036	0.932162	0.872192	0.984235	1.04696	0.71434
Gorai.001G000900.1.A	Gorai.001G000900	Gorai.001G000900.1	Gorai.001G000900.A	Gohir.A07G000800	K02206 - cyclin-dependent kinase 2 (CDK2) (1 of 2)		93524446	AT3G48750.1	CDC2,CDC2A,CDC2AAT,CDK2,CDKA1,CDKA;1	cell division control 2	61	Gorai.001G000900.1.A;Gorai.001G000900.1.D	case 2	24.8614	21.0826	18.6597	16.2771	19.1333	19.3804	19.1683	20.3859	19.9972	19.267	19.5516	10.5542	10.5385	9.82285	12.2889	10.445	9.47288	13.0684	8.90089	4.69273	4.46484	4.29717	4.11079	4.33151	4.34911	4.33402	4.41859	4.39213	4.34106	4.36118	3.53035	3.52839	3.43601	3.73215	3.51664	3.38859
Gorai.001G000900.1.D	Gorai.001G000900	Gorai.001G000900.1	Gorai.001G000900.D	Gohir.D07G001200	K02206 - cyclin-dependent kinase 2 (CDK2) (1 of 2)		93524446	AT3G48750.1	CDC2,CDC2A,CDC2AAT,CDK2,CDKA1,CDKA;1	cell division control 2	61	Gorai.001G000900.1.A;Gorai.001G000900.1.D	case 2	32.4202	27.7549	25.1165	22.1123	24.6902	26.1872	23.8082	28.9298	25.2662	22.5526	24.1103	9.864	11.3575	9.64707	14.0868	12.0081	10.3934	14.4541	9.38947	5.06265	4.84573	4.70689	4.53059	4.68315	4.76485	4.63275	4.90351	4.71514	4.55781	4.65021	3.44148	3.62732	3.41238	3.91521	3.70134	3.51013
Gorai.001G001000.1.A	Gorai.001G001000	Gorai.001G001000.1	Gorai.001G001000.A	Gohir.A07G000900	K03438 - 16S rRNA (cytosine1402-N4)-methyltransferase [EC:2.1.1.199] (mraW, rsmH) (1 of 1)		93516706	AT5G10910.1		mraW methylase family protein				2.36288	2.14075	2.34651	1.86183	1.96339	2.30937	2.4739	1.91464	1.92996	1.77745	2.24337	1.12842	1.87442	3.69264	2.67102	2.61628	2.47583	2.92003	1.32238	1.7497	1.65111	1.74266	1.51694	1.56725	1.72656	1.79656	1.54332	1.55088	1.47376	1.69749	1.08978	1.52327	2.2304	1.87618	1.85451	1.79736
Gorai.001G001000.1.D	Gorai.001G001000	Gorai.001G001000.1	Gorai.001G001000.D	Gohir.D07G001300	K03438 - 16S rRNA (cytosine1402-N4)-methyltransferase [EC:2.1.1.199] (mraW, rsmH) (1 of 1)		93516706	AT5G10910.1		mraW methylase family protein				3.11624	3.07585	3.06661	1.73917	2.53024	2.79572	2.56691	3.07755	2.62241	2.51747	2.98181	1.48997	2.21607	3.44291	2.50293	1.9566	2.05618	2.82163	2.09118	2.04133	2.0271	2.02383	1.45374	1.81977	1.92437	1.83467	2.0277	1.85695	1.81454	1.99343	1.31613	1.6853	2.1515	1.80856	1.56394	1.61173
Gorai.001G001100.1.A	Gorai.001G001100	Gorai.001G001100.1	Gorai.001G001100.A	Gohir.A07G001000	K02516 - protein arginine N-methyltransferase 5 (PRMT5, HSL7) (1 of 1)		93516466	AT4G31120.1	ATPRMT5,PRMT5,SKB1	SHK1 binding protein 1				8.47952	6.52099	6.29766	4.01511	5.67507	6.88488	5.85473	5.90405	5.67783	4.83463	6.33513	2.98442	3.44207	4.60227	5.38812	5.2289	4.90504	5.83813	4.1443	3.24481	2.91092	2.86743	2.32628	2.73878	2.97909	2.7771	2.78744	2.73938	2.54464	2.87482	1.99437	2.15123	2.48601	2.67539	2.63898	2.56195
Gorai.001G001100.1.D	Gorai.001G001100	Gorai.001G001100.1	Gorai.001G001100.D	Gohir.D07G001400	K02516 - protein arginine N-methyltransferase 5 (PRMT5, HSL7) (1 of 1)		93516466	AT4G31120.1	ATPRMT5,PRMT5,SKB1	SHK1 binding protein 1				7.10752	5.42803	5.06261	4.00859	4.893	5.16119	4.59621	4.59427	4.6076	3.46512	4.92006	3.66061	2.96243	5.29878	4.79014	5.67001	4.76763	5.93226	4.47448	3.01926	2.68438	2.59994	2.3244	2.559	2.62321	2.48445	2.48395	2.48738	2.1587	2.56561	2.22052	1.98638	2.65507	2.5336	2.73769	2.52798
Gorai.001G001200.1.A	Gorai.001G001200	Gorai.001G001200.1	Gorai.001G001200.A	Gohir.A07G001100	PTHR23257//PTHR23257:SF541 - SERINE-THREONINE PROTEIN KINASE // SUBFAMILY NOT NAMED (1 of 2)		93447773	AT4G31170.1		Protein kinase superfamily protein	63	Gorai.001G001200.1.A;Gorai.001G001200.1.D;Gorai.009G069900.1.A;Gorai.009G069900.1.D	case 3	24.0785	13.9234	21.0379	16.6137	19.6848	22.6749	20.7513	26.9806	27.4311	24.0953	24.5684	17.3074	26.4417	30.3732	35.5241	27.9196	29.2034	38.9067	20.2996	4.64838	3.89951	4.46192	4.13863	4.3705	4.56529	4.44303	4.80635	4.8294	4.64935	4.67629	4.19436	4.7783	4.97146	5.19078	4.85398	4.91664
Gorai.001G001200.1.D	Gorai.001G001200	Gorai.001G001200.1	Gorai.001G001200.D	Gohir.D07G001500	PTHR23257//PTHR23257:SF541 - SERINE-THREONINE PROTEIN KINASE // SUBFAMILY NOT NAMED (1 of 2)		93447773	AT4G31170.1		Protein kinase superfamily protein	63	Gorai.001G001200.1.A;Gorai.001G001200.1.D;Gorai.009G069900.1.A;Gorai.009G069900.1.D	case 3	25.8755	22.1014	21.0528	13.6575	17.1668	21.2347	19.5678	25.056	24.4332	24.2669	23.6253	15.5088	27.9889	34.4153	37.8442	30.9342	33.2071	37.3063	19.9406	4.74822	4.52991	4.46289	3.87357	4.18323	4.47474	4.36232	4.70354	4.66864	4.65918	4.62207	4.04516	4.85743	5.1463	5.27963	4.99703	5.09622
Gorai.001G001300.1.A	Gorai.001G001300	Gorai.001G001300.1	Gorai.001G001300.A	Gohir.A07G001200	6.1.1.12 - Aspartate--tRNA ligase / Aspartyl-tRNA synthetase (1 of 2)		93519682	AT4G31180.1		Class II aminoacyl-tRNA and biotin synthetases superfamily protein	64	Gorai.001G001300.1.A	case 1	46.3383	30.3339	35.0292	24.6774	25.8811	27.811	22.3523	26.2676	25.1091	21.9628	25.0147	13.5164	16.8195	20.3438	23.7366	20.2966	20.7376	26.4622	14.9263	5.56494	4.96965	5.1711	4.68243	4.74852	4.84855	4.54549	4.76912	4.70648	4.52123	4.70126	3.85961	4.15538	4.41575	4.62857	4.41255	4.44212
Gorai.001G001300.1.D	Gorai.001G001300	Gorai.001G001300.1	Gorai.001G001300.D	Gohir.D07G001600	6.1.1.12 - Aspartate--tRNA ligase / Aspartyl-tRNA synthetase (1 of 2)		93519682	AT4G31180.1		Class II aminoacyl-tRNA and biotin synthetases superfamily protein	65	Gorai.001G001300.1.D	case 1	30.2016	19.6802	20.6335	13.8318	16.5275	18.5156	15.6524	19.4721	18.6424	17.7966	19.8318	11.6161	14.5696	17.9643	20.7216	20.2231	18.1485	24.1446	13.8593	4.96355	4.37018	4.4352	3.89062	4.13155	4.28656	4.05766	4.35559	4.2959	4.2324	4.38072	3.65719	3.96066	4.24521	4.44106	4.40757	4.25916
Gorai.001G001400.1.A	Gorai.001G001400	Gorai.001G001400.1	Gorai.001G001400.A	Gohir.A07G001300	PF07800 - Protein of unknown function (DUF1644) (DUF1644) (1 of 11)		93521145	AT4G31410.1		Protein of unknown function (DUF1644)				2.12154	2.10871	2.33252	1.99029	2.50693	1.78912	2.78629	1.72799	1.90036	1.3154	1.49999	1.31329	1.46496	1.29051	1.8559	1.5205	1.64194	3.4609	1.2303	1.64226	1.63632	1.73661	1.58029	1.81021	1.47981	1.92078	1.44784	1.53623	1.21126	1.32192	1.20995	1.30156	1.19567	1.51395	1.33371	1.4016
Gorai.001G001400.1.D	Gorai.001G001400	Gorai.001G001400.1	Gorai.001G001400.D	Gohir.D07G001700	PF07800 - Protein of unknown function (DUF1644) (DUF1644) (1 of 11)		93521145	AT4G31410.1		Protein of unknown function (DUF1644)				2.04269	1.73355	1.91585	1.46761	1.93199	1.74126	2.39098	1.52138	1.59319	1.45504	1.90596	1.48451	1.63008	2.04919	2.0318	1.90823	2.34297	3.74936	1.72545	1.60535	1.45078	1.54392	1.30312	1.55188	1.45484	1.7617	1.33421	1.37473	1.29575	1.53901	1.31296	1.39511	1.60843	1.60017	1.54014	1.74113
Gorai.001G001500.1.A	Gorai.001G001500	Gorai.001G001500.1	Gorai.001G001500.A	Gohir.A07G001400	PTHR13182 - ZINC FINGER PROTEIN 622 (1 of 2)	C2H2	93520657	AT4G31420.1		Zinc finger protein 622				7.49522	5.30933	6.44864	5.07012	5.1092	5.1687	6.20712	4.90053	5.01389	4.15132	5.03269	4.92208	4.82328	7.19306	5.59655	6.07524	7.24552	6.62788	5.40473	3.08665	2.65749	2.89698	2.60173	2.61098	2.62497	2.84942	2.56084	2.5883	2.36494	2.5928	2.5661	2.54183	3.0344	2.72171	2.82278	3.04361
Gorai.001G001500.1.D	Gorai.001G001500	Gorai.001G001500.1	Gorai.001G001500.D	Gohir.D07G001800	PTHR13182 - ZINC FINGER PROTEIN 622 (1 of 2)	C2H2	93520657	AT4G31420.1		Zinc finger protein 622				8.5245	8.41918	8.55315	6.0324	7.75997	8.22154	8.75351	7.48815	8.26827	7.3572	7.47061	8.01869	7.38163	12.1569	8.77755	10.1216	10.0494	10.8348	7.3857	3.25164	3.2356	3.25598	2.81402	3.13093	3.20501	3.28592	3.08545	3.2123	3.06302	3.08247	3.17292	3.06723	3.71775	3.28947	3.4753	3.46589
Gorai.001G001600.1.A	Gorai.001G001600	Gorai.001G001600.1	Gorai.001G001600.A	Gohir.A07G001500			93514451	AT4G31430.1						4.90537	3.39431	5.4744	2.66063	4.17559	4.97779	5.77038	5.38949	5.58686	4.76331	6.18747	4.00846	5.86019	9.56015	7.18769	5.73001	6.60909	10.2208	5.10252	2.56203	2.13564	2.69475	1.87209	2.37172	2.57961	2.75924	2.6757	2.71959	2.5269	2.84548	2.32437	2.77825	3.40056	3.03346	2.75061	2.92772
Gorai.001G001600.1.D	Gorai.001G001600	Gorai.001G001600.1	Gorai.001G001600.D	Gohir.D07G001900			93514451	AT4G31430.1						4.8386	3.67369	5.45381	2.94995	4.45997	5.37766	5.36511	5.07512	5.09227	5.0854	5.61732	3.51019	5.49835	8.84176	6.44444	5.80137	7.43553	10.071	5.45664	2.54562	2.22456	2.69015	1.98184	2.44889	2.67303	2.67019	2.60291	2.60698	2.60535	2.72625	2.17319	2.70007	3.29892	2.89616	2.76583	3.07648
Gorai.001G001800.1.A	Gorai.001G001800	Gorai.001G001800.1	Gorai.001G001800.A	Gohir.A07G001601	PTHR31517:SF10 - PEROXIDASE 16-RELATED (1 of 2)		93441889	AT4G30170.1		Peroxidase family protein				0.556985	0.424308	1.03325	0.699223	1.12333	1.47669	1.13334	0.555143	0.542063	1.61699	2.97211	1.36479	1.46598	1.6532	1.65785	1.40039	1.00249	2.15309	1.17814	0.638755	0.510261	1.02379	0.764875	1.08633	1.30841	1.09311	0.637047	0.624862	1.38791	1.98991	1.24171	1.30216	1.40773	1.41026	1.26327	1.00179
Gorai.001G001800.1.D	Gorai.001G001800	Gorai.001G001800.1	Gorai.001G001800.D	Gohir.D07G002000	PTHR31517:SF10 - PEROXIDASE 16-RELATED (1 of 2)		93441889	AT4G30170.1		Peroxidase family protein				0.140176	0.250463	0.426517	0.293087	0.63277	0.736398	0.74699	1.28322	0.815236	1.38364	2.08441	0.976165	1.33939	1.3721	1.89016	1.45199	1.17002	2.31873	0.934301	0.189257	0.322462	0.512497	0.370819	0.707322	0.796098	0.804871	1.19107	0.860157	1.25316	1.625	0.982703	1.22613	1.24617	1.53115	1.29395	1.11771
Gorai.001G001900.1.A	Gorai.001G001900	Gorai.001G001900.1	Gorai.001G001900.A		PF12767 - Transcriptional regulator of RNA polII, SAGA, subunit (SAGA-Tad1) (1 of 8)		93523241	AT2G24530.1						0.622731	0.150985	0.566221	0.323314	0.562235	0.621937	0.60114	0.477023	0.42182	0.425663	0.696997	0.50433	0.593409	0.719274	0.665372	0.561273	0.816304	1.11654	0.559953	0.698424	0.202869	0.647288	0.404155	0.643611	0.697718	0.679099	0.562692	0.507739	0.511633	0.762984	0.589121	0.672117	0.781799	0.735844	0.642723	0.861006
Gorai.001G002000.1.A	Gorai.001G002000	Gorai.001G002000.1	Gorai.001G002000.A		PTHR22937//PTHR22937:SF53 - RING FINGER CONTAINING PROTEIN // SUBFAMILY NOT NAMED (1 of 4)		93522437	AT5G10650.1		RING/U-box superfamily protein				2.39482	2.3825	3.38603	2.11933	3.59761	3.7026	6.08706	4.22243	4.80771	6.42968	7.06318	6.63045	8.71596	11.2039	9.33591	9.33725	10.1829	16.3966	8.86691	1.76334	1.75809	2.13292	1.64124	2.20088	2.23346	2.82519	2.38472	2.53797	2.8933	3.01135	2.93177	3.28036	3.60927	3.36959	3.36978	3.48322
Gorai.001G002000.1.D	Gorai.001G002000	Gorai.001G002000.1	Gorai.001G002000.D	Gohir.D07G002200	PTHR22937//PTHR22937:SF53 - RING FINGER CONTAINING PROTEIN // SUBFAMILY NOT NAMED (1 of 4)		93522437	AT5G10650.1		RING/U-box superfamily protein				1.78416	1.03738	2.28547	1.34673	2.21344	2.52655	3.24098	2.42872	2.85024	2.98215	2.99447	3.94308	4.27225	6.26961	5.19541	4.13018	4.79979	6.95926	4.1029	1.47724	1.02671	1.7161	1.23065	1.68412	1.81826	2.0844	1.77767	1.94495	1.99355	1.998	2.30541	2.39842	2.86188	2.6312	2.35901	2.536
Gorai.001G002200.1.A	Gorai.001G002200	Gorai.001G002200.1	Gorai.001G002200.A	Gohir.A07G002000	PTHR31282:SF15 - WRKY TRANSCRIPTION FACTOR 11-RELATED (1 of 3)	WRKY	93524259	AT4G31550.1	ATWRKY11,WRKY11	WRKY DNA-binding protein 11				3.38761	2.97911	3.50402	2.43699	4.46611	4.33536	5.98116	4.52072	5.12404	5.94032	6.14134	4.50857	5.37724	3.91269	5.73947	3.9333	3.20582	5.30876	2.36022	2.13344	1.99245	2.17121	1.78115	2.45052	2.41559	2.80347	2.46486	2.61448	2.795	2.8362	2.46168	2.67293	2.29651	2.75264	2.30255	2.07239
Gorai.001G002200.1.D	Gorai.001G002200	Gorai.001G002200.1	Gorai.001G002200.D	Gohir.D07G000300	PTHR31282:SF15 - WRKY TRANSCRIPTION FACTOR 11-RELATED (1 of 3)	WRKY	93524259	AT4G31550.1	ATWRKY11,WRKY11	WRKY DNA-binding protein 11				15.7284	16.0816	16.4949	12.393	16.6841	15.2371	15.9786	10.0213	10.0168	6.95064	7.9886	3.36254	5.91526	5.88936	5.52638	5.54874	3.81409	7.5856	3.82979	4.06423	4.09437	4.12886	3.74341	4.14438	4.02122	4.08565	3.46222	3.46163	2.99107	3.1681	2.12517	2.78978	2.78437	2.70628	2.71122	2.26726
Gorai.001G002300.1.A	Gorai.001G002300	Gorai.001G002300.1	Gorai.001G002300.A	Gohir.A07G002100	KOG0995//KOG4674 - Centromere-associated protein HEC1 // Uncharacterized conserved coiled-coil protein (1 of 1)		93514796	AT4G31570.1						2.98749	2.42268	3.69479	2.31879	2.43989	2.80965	2.58347	2.26135	2.57077	2.86236	2.60426	3.98633	4.75129	7.60424	6.23561	5.01655	5.48132	2.42641	2.0192	1.99548	1.77513	2.23106	1.73066	1.78236	1.92966	1.84136	1.70547	1.83623	1.94948	1.8497	2.31798	2.52388	3.10505	2.85511	2.58894	2.69629
Gorai.001G002300.1.D	Gorai.001G002300	Gorai.001G002300.1	Gorai.001G002300.D	Gohir.D07G001350,Gohir.D07G002400	KOG0995//KOG4674 - Centromere-associated protein HEC1 // Uncharacterized conserved coiled-coil protein (1 of 1)		93514796	AT4G31570.1						4.54314	3.40559	5.50012	3.74204	3.72929	4.10925	3.61371	2.70211	3.13073	2.56364	2.86311	3.53834	4.73601	7.73365	5.95765	4.99993	5.74338	2.75036	2.2673	2.4707	2.13934	2.70047	2.24551	2.24162	2.35311	2.20593	1.88835	2.0464	1.83335	1.94976	2.18216	2.52005	3.12658	2.7986	2.58495	2.75347
Gorai.001G002400.1.A	Gorai.001G002400	Gorai.001G002400.1	Gorai.001G002400.A	Gohir.A07G002200	KOG0324 - Uncharacterized conserved protein (1 of 17)		93442042	AT4G17486.1		PPPDE putative thiol peptidase family protein				22.2769	19.405	18.4798	15.5988	18.1843	19.7815	20.1332	20.6338	22.4294	18.0085	18.2886	14.5524	12.5232	12.087	13.6495	9.83828	11.3408	10.4826	5.92549	4.54083	4.35085	4.28391	4.05301	4.26186	4.37723	4.40144	4.43522	4.55025	4.24857	4.26968	3.95906	3.75736	3.71006	3.87278	3.43806	3.62536
Gorai.001G002400.1.D	Gorai.001G002400	Gorai.001G002400.1	Gorai.001G002400.D	Gohir.D07G002500	KOG0324 - Uncharacterized conserved protein (1 of 17)		93442042	AT4G17486.1		PPPDE putative thiol peptidase family protein	66	Gorai.001G002400.1.D	case 1	23.5233	26.9384	22.3241	20.3811	22.4263	23.0908	23.6161	25.4549	26.4058	24.2986	24.7568	22.7654	18.1068	15.6627	18.4673	15.0856	18.1835	14.3728	9.49489	4.61608	4.80418	4.54375	4.41826	4.55006	4.59041	4.62153	4.72546	4.77641	4.66099	4.68688	4.57079	4.25601	4.05855	4.28298	4.0077	4.2618
Gorai.001G002600.1.A	Gorai.001G002600	Gorai.001G002600.1	Gorai.001G002600.A	Gohir.A07G002400	PTHR24282:SF25 - CYTOCHROME P450 734A1 (1 of 4)		93449708	AT2G26710.1	BAS1,CYP72B1,CYP734A1	Cytochrome P450 superfamily protein				0	0	0	0	0	0	0.041601	0.039079	0.0260891	0.02347	0.031192	0.07019	0.182863	0.02208	0.0523182	0.025738	0.056978	0.034032	0.015907	0	0	0	0	0	0	0.0588027	0.0553053	0.037156	0.0334688	0.044313	0.097867	0.242283	0.0315081	0.0735711	0.0366623	0.0799453
Gorai.001G002700.1.A	Gorai.001G002700	Gorai.001G002700.1	Gorai.001G002700.A	Gohir.A07G002500	PTHR10217:SF504 - POTASSIUM CHANNEL AKT1-RELATED (1 of 4)		93064205	AT2G26650.1	AKT1,ATAKT1,KT1	K+ transporter 1				1.06956	1.032	1.0269	0.602551	1.72311	1.68391	2.13725	1.22322	1.59474	1.69576	1.43559	0.966705	1.45326	2.65235	1.62694	2.57549	1.99777	4.3784	2.44375	1.04932	1.0229	1.01928	0.68037	1.44526	1.42434	1.6495	1.15265	1.37559	1.43069	1.28427	0.975781	1.2947	1.86882	1.39338	1.83814	1.58389
Gorai.001G002700.1.D	Gorai.001G002700	Gorai.001G002700.1	Gorai.001G002700.D	Gohir.D07G002800	PTHR10217:SF504 - POTASSIUM CHANNEL AKT1-RELATED (1 of 4)		93064205	AT2G26650.1	AKT1,ATAKT1,KT1	K+ transporter 1				0.117042	0.128263	0.098224	0.053801	0.129429	0.314189	0.555436	0.767407	0.927126	0.817865	0.658006	0.215988	0.625846	0.229632	0.544555	0.1951	0.252701	0.248171	0.141667	0.159683	0.174103	0.135172	0.0756025	0.175594	0.394173	0.637319	0.821634	0.946451	0.862245	0.729449	0.282129	0.701191	0.298227	0.627192	0.257131	0.325042
Gorai.001G003100.1.A	Gorai.001G003100	Gorai.001G003100.1	Gorai.001G003100.A	Gohir.A07G002800	PF00005//PF01061//PF08370 - ABC transporter (ABC_tran) // ABC-2 type transporter (ABC2_membrane) // Plant PDR ABC transporter associated (PDR_assoc) (1 of 4)		93510963	AT3G30842.1	ATPDR10,PDR10	pleiotropic drug resistance 10				0.088101	0.053854	0.212089	0.048244	0.195609	0.266982	0.110793	0.052273	0.0368566	0.036027	0.033953	0.031903	0.027849	0.004632	0.0080692	0	0	0	0.006942	0.121812	0.075675	0.277496	0.0679746	0.257746	0.341396	0.15159	0.073509	0.0522164	0.0510616	0.0481706	0.0453074	0.0396283	0.00666713	0.0115947	0	0
Gorai.001G003100.1.D	Gorai.001G003100	Gorai.001G003100.1	Gorai.001G003100.D	Gohir.D07G003100	PF00005//PF01061//PF08370 - ABC transporter (ABC_tran) // ABC-2 type transporter (ABC2_membrane) // Plant PDR ABC transporter associated (PDR_assoc) (1 of 4)		93510963	AT3G30842.1	ATPDR10,PDR10	pleiotropic drug resistance 10				0.546913	0.314528	0.722165	0.395512	0.388885	0.485582	0.257149	0.132551	0.0465193	0.096454	0.158612	0.06018	0.150133	0.048448	0.0408253	0.011228	0.022814	0.053484	0.087679	0.629392	0.394545	0.784223	0.480795	0.473927	0.571028	0.330156	0.179576	0.0655989	0.132845	0.212398	0.0843092	0.201801	0.0682553	0.0577279	0.0161083	0.0325438
Gorai.001G003200.1.A	Gorai.001G003200	Gorai.001G003200.1	Gorai.001G003200.A	Gohir.A07G002900	PF00069//PF04689//PF08263 - Protein kinase domain (Pkinase) // DNA binding protein S1FA (S1FA) // Leucine rich repeat N-terminal domain (LRRNT_2) (1 of 1)	S1Fa-like	93523926	AT2G26730.1		Leucine-rich repeat protein kinase family protein				0.076768	0.036423	0.074137	0.025935	0.189033	0.305837	0.120708	0.173057	0.137494	0.216698	0.215073	0.102619	0.443908	0.359107	0.502544	0.304149	0.252731	0.646848	0.033088	0.106707	0.0516129	0.103178	0.0369393	0.249789	0.384975	0.16441	0.230273	0.185859	0.282971	0.281043	0.140934	0.529979	0.442659	0.587408	0.383109	0.325077
Gorai.001G003200.1.D	Gorai.001G003200	Gorai.001G003200.1	Gorai.001G003200.D	Gohir.D07G003200	PF00069//PF04689//PF08263 - Protein kinase domain (Pkinase) // DNA binding protein S1FA (S1FA) // Leucine rich repeat N-terminal domain (LRRNT_2) (1 of 1)	S1Fa-like	93523926	AT2G26730.1		Leucine-rich repeat protein kinase family protein				0.850646	0.737569	1.38422	0.776242	1.75378	2.73902	1.97964	3.51228	2.72255	3.62502	4.10619	2.09415	4.36721	3.59972	4.95768	4.5083	4.87112	7.16439	1.98632	0.888029	0.79707	1.25352	0.828828	1.46141	1.90266	1.57514	2.17386	1.89629	2.20946	2.35225	1.62954	2.42417	2.20155	2.57475	2.46161	2.55364
Gorai.001G003300.1.A	Gorai.001G003300	Gorai.001G003300.1	Gorai.001G003300.A	Gohir.A07G003000	K10781 - fatty acyl-ACP thioesterase B (FATB) (1 of 4)		93521096	AT1G08510.1	FATB	fatty acyl-ACP thioesterases B				19.8421	13.3659	13.382	10.9069	8.33762	12.5239	11.3405	14.8617	21.2734	21.6419	17.3024	10.7509	12.7381	9.50266	15.2778	15.649	15.4793	12.4058	10.7811	4.38143	3.84458	3.8462	3.57372	3.22305	3.75744	3.62533	3.98748	4.47725	4.50092	4.19396	3.5547	3.78011	3.39268	4.02484	4.05737	4.04258
Gorai.001G003300.1.D	Gorai.001G003300	Gorai.001G003300.1	Gorai.001G003300.D	Gohir.D07G003300	K10781 - fatty acyl-ACP thioesterase B (FATB) (1 of 4)		93521096	AT1G08510.1	FATB	fatty acyl-ACP thioesterases B				12.3133	10.6652	11.1133	9.22578	7.35189	11.9955	8.46015	9.40766	10.0745	10.4033	11.2401	9.33563	12.2652	13.3572	15.7063	16.6675	15.4778	12.527	10.939	3.7348	3.54414	3.59852	3.35414	3.0621	3.69994	3.24186	3.37957	3.46916	3.51139	3.61354	3.36955	3.72958	3.8437	4.06232	4.14302	4.04245
Gorai.001G003400.1.A	Gorai.001G003400	Gorai.001G003400.1	Gorai.001G003400.A	Gohir.A07G003100			93064533				67	Gorai.001G003400.1.A;Gorai.001G003400.1.D	case 2	15.7578	17.1418	20.7979	43.0006	122.26	133.53	59.9177	27.522	22.3831	21.9201	12.8226	2.61581	3.92959	0.266376	0.705786	0.451029	0.415477	0.048571	0.97802	4.06676	4.18125	4.44611	5.45945	6.94557	7.07178	5.92879	4.834	4.54739	4.51854	3.78896	1.85432	2.30147	0.340706	0.770437	0.537076	0.501288
Gorai.001G003400.1.D	Gorai.001G003400	Gorai.001G003400.1	Gorai.001G003400.D	Gohir.D07G003400			93064533				67	Gorai.001G003400.1.A;Gorai.001G003400.1.D	case 2	0.490587	5.83788	23.6191	40.2375	133.545	139.508	54.2641	5.24048	2.53618	1.39916	0.304194	0.689975	0.57255	0.951959	0.271722	0.403963	0.769107	0	0	0.575881	2.77355	4.62171	5.36589	7.07194	7.13451	5.78827	2.64166	1.82219	1.26253	0.383158	0.757002	0.653106	0.964923	0.346784	0.489505	0.823021
Gorai.001G003500.1.A	Gorai.001G003500	Gorai.001G003500.1	Gorai.001G003500.A	Gohir.A07G003400			93522773	AT2G25670.1						6.13927	3.68511	3.20294	1.19529	1.67573	2.56743	2.33121	2.38999	2.41742	2.97533	2.7646	1.64029	3.98144	5.21063	3.51659	2.50886	4.09959	4.83944	2.65571	2.83578	2.22808	2.0714	1.13441	1.41993	1.83489	1.73605	1.76128	1.77291	1.99108	1.9125	1.4007	2.31656	2.63474	2.17523	1.811	2.35038
Gorai.001G003500.1.D	Gorai.001G003500	Gorai.001G003500.1	Gorai.001G003500.D	Gohir.D07G003800			93522773	AT2G25670.1						9.24416	5.19539	4.97767	2.30454	2.45278	3.34041	2.42499	2.41516	2.37885	2.57191	2.59117	1.96335	4.77295	6.22822	3.7921	2.94868	4.66423	6.87804	3.24703	3.35673	2.6312	2.57958	1.72445	1.78776	2.11783	1.7761	1.77195	1.75653	1.8367	1.84445	1.56723	2.52931	2.85364	2.26066	1.98137	2.50188
Gorai.001G003600.1.D	Gorai.001G003600	Gorai.001G003600.1	Gorai.001G003600.D	Gohir.D07G003900	PF06075 - Plant protein of unknown function (DUF936) (DUF936) (1 of 8)		93518604	AT4G13370.1		Plant protein of unknown function (DUF936)				0.406189	0.701673	0.780912	0.29095	0.581241	0.789205	0.697552	1.07908	0.654452	0.715107	0.752309	0.234555	0.737292	0.477544	0.664438	0.28637	0.391057	0.835521	0.395956	0.491791	0.766954	0.832616	0.368433	0.661057	0.839319	0.763456	1.05594	0.726353	0.778299	0.809257	0.303991	0.79684	0.563201	0.735035	0.363306	0.476182
Gorai.001G003700.1.A	Gorai.001G003700	Gorai.001G003700.1	Gorai.001G003700.A	Gohir.A07G003600	PTHR11941:SF47 - 3-HYDROXYISOBUTYRYL-COA HYDROLASE-LIKE PROTEIN 3, MITOCHONDRIAL-RELATED (1 of 2)		93520096	AT4G13360.1		ATP-dependent caseinolytic (Clp) protease/crotonase family protein	68	Gorai.001G003700.1.A	case 1	22.2991	15.5391	15.6151	10.9126	12.2425	10.8095	10.4926	9.88056	9.40039	8.9428	9.93887	6.23452	7.75007	10.0031	10.7167	8.04694	8.72584	9.06358	5.01323	4.5422	4.04781	4.05442	3.57442	3.7271	3.56188	3.52264	3.44368	3.37857	3.31365	3.45139	2.8549	3.12929	3.45984	3.5505	3.17743	3.28182
Gorai.001G003700.1.D	Gorai.001G003700	Gorai.001G003700.1	Gorai.001G003700.D	Gohir.D07G004100	PTHR11941:SF47 - 3-HYDROXYISOBUTYRYL-COA HYDROLASE-LIKE PROTEIN 3, MITOCHONDRIAL-RELATED (1 of 2)		93520096	AT4G13360.1		ATP-dependent caseinolytic (Clp) protease/crotonase family protein	69	Gorai.001G003700.1.D	case 1	16.9589	12.08	13.087	10.3415	8.99219	9.15391	9.7059	10.7992	11.4996	12.6979	12.1568	9.08276	9.8988	14.9523	13.8252	12.1793	13.4586	13.0546	9.00011	4.16663	3.70929	3.8163	3.50354	3.3208	3.34396	3.42033	3.56062	3.64381	3.77588	3.71774	3.33382	3.4461	3.99569	3.88998	3.7202	3.85385
Gorai.001G003800.1.A	Gorai.001G003800	Gorai.001G003800.1	Gorai.001G003800.A	Gohir.A07G003700	PTHR22814//PTHR22814:SF104 - COPPER TRANSPORT PROTEIN ATOX1-RELATED // SUBFAMILY NOT NAMED (1 of 2)		93520172	AT3G24450.1		Heavy metal transport/detoxification superfamily protein				0.153485	0.330455	0.126407	0.012146	0.089078	0.15527	0.062096	0.127048	0.1576	0.184709	0.372955	0.252653	1.24908	1.13545	0.794554	0.865647	2.40163	2.77589	0.634105	0.205999	0.41192	0.171728	0.0174174	0.123107	0.20823	0.0869142	0.172549	0.211137	0.244533	0.457284	0.324987	1.16934	1.09454	0.843625	0.899676	1.76622
Gorai.001G003800.1.D	Gorai.001G003800	Gorai.001G003800.1	Gorai.001G003800.D	Gohir.D07G004200	PTHR22814//PTHR22814:SF104 - COPPER TRANSPORT PROTEIN ATOX1-RELATED // SUBFAMILY NOT NAMED (1 of 2)		93520172	AT3G24450.1		Heavy metal transport/detoxification superfamily protein				0.074241	0.017927	0.035521	0.035766	0.049578	0.075269	0.074203	0.157226	0.0861995	0.152127	0.34252	0.387264	1.71789	1.96009	1.27671	1.49334	3.54956	5.25796	0.957304	0.103318	0.0256341	0.0503568	0.0506981	0.0698094	0.104698	0.103267	0.210671	0.119289	0.2043	0.424944	0.472242	1.44249	1.56564	1.18695	1.31808	2.18573
Gorai.001G003900.1.D	Gorai.001G003900	Gorai.001G003900.1	Gorai.001G003900.D	Gohir.D07G004300	PTHR10383 - SERINE INCORPORATOR (1 of 7)		93523159	AT3G24460.1		Serinc-domain containing serine and sphingolipid biosynthesis protein				0.023525	0.03053	0.049018	0.107317	0.064277	0.087284	0.021066	0.005582	0.0371127	0.028401	0.006845	0.006606	0.016027	0.153771	0.0457133	0.027342	0.192162	0.451115	0.051288	0.0335463	0.0433865	0.0690394	0.147068	0.0898737	0.120729	0.0300761	0.00803073	0.0525727	0.0404029	0.0098416	0.0094991	0.0229387	0.206357	0.0644874	0.0389165	0.25358
Gorai.001G004000.1.A	Gorai.001G004000	Gorai.001G004000.1	Gorai.001G004000.A				93524579	AT4G18670.1		Leucine-rich repeat (LRR) family protein				68.7777	203.423	43.9497	24.5668	30.8128	40.3512	20.8822	21.1247	19.8591	15.3148	27.0219	3.26951	9.69024	5.06487	5.04728	2.73199	4.34837	4.01091	1.68366	6.12469	7.67541	5.49024	4.6762	4.99154	5.36986	4.45169	4.46759	4.38261	4.02811	4.80848	2.09407	3.41822	2.60048	2.59629	1.89994	2.4191
Gorai.001G004000.1.D	Gorai.001G004000	Gorai.001G004000.1	Gorai.001G004000.D	Gohir.D07G004400			93524579	AT4G18670.1		Leucine-rich repeat (LRR) family protein				58.7609	173.47	42.1319	24.2853	37.3946	45.5006	32.3884	34.6283	35.7279	24.6137	42.8259	3.11796	12.2323	6.17551	6.2226	3.70959	4.637	6.00549	1.74249	5.90113	7.44684	5.43068	4.66023	5.26283	5.53918	5.06127	5.15495	5.19881	4.67884	5.45371	2.04193	3.72599	2.84308	2.85252	2.2356	2.49493
Gorai.001G004200.1.A	Gorai.001G004200	Gorai.001G004200.1	Gorai.001G004200.A	Gohir.A07G007300	PTHR31307:SF8 - ALCOHOL DEHYDROGENASE TRANSCRIPTION FACTOR MYB/SANT-LIKE PROTEIN (1 of 3)	Trihelix	93521343	AT3G24490.1		Alcohol dehydrogenase transcription factor Myb/SANT-like family protein				9.79576	9.41252	8.13189	5.50574	6.6298	8.46179	7.86788	7.05408	6.73299	6.86796	7.00519	4.77796	6.80991	9.40087	7.69179	6.95435	7.85926	10.2778	6.72317	3.43239	3.38025	3.19091	2.70171	2.93165	3.24211	3.14859	3.00972	2.95103	2.97599	3.00094	2.53056	2.96531	3.37863	3.11965	2.99174	3.14719
Gorai.001G004200.1.D	Gorai.001G004200	Gorai.001G004200.1	Gorai.001G004200.D	Gohir.D07G004500	PTHR31307:SF8 - ALCOHOL DEHYDROGENASE TRANSCRIPTION FACTOR MYB/SANT-LIKE PROTEIN (1 of 3)	Trihelix	93521343	AT3G24490.1		Alcohol dehydrogenase transcription factor Myb/SANT-like family protein				10.1134	6.06725	8.46571	5.63916	6.86804	9.33695	7.59302	8.30744	8.20732	7.44408	8.71803	4.89186	8.31569	11.168	7.83104	7.79496	9.95419	10.5946	6.72659	3.47423	2.82115	3.24271	2.731	2.976	3.36974	3.10317	3.21838	3.20278	3.07794	3.28066	2.55872	3.21966	3.60502	3.14258	3.13668	3.45341
Gorai.001G004400.1.D	Gorai.001G004400	Gorai.001G004400.1	Gorai.001G004400.D	Gohir.D07G004800	K12355 - coniferyl-aldehyde dehydrogenase (REF1) (1 of 4)		93521734	AT3G24503.1	ALDH1A,ALDH2C4,REF1	aldehyde dehydrogenase 2C4				0.087875	0.01108	0.031604	0	0.038672	0.025367	0.090625	0.065462	0.0507068	0.073083	0.061873	0.755511	0.093381	4.01393	1.07014	4.50907	2.33951	8.8108	6.37871	0.121513	0.0158972	0.0448893	0	0.0547401	0.0361404	0.125155	0.0914791	0.0713601	0.101762	0.0866112	0.811891	0.128796	2.32594	1.04973	2.46181	1.73964
Gorai.001G004500.1.A	Gorai.001G004500	Gorai.001G004500.1	Gorai.001G004500.A	Gohir.A07G007000	PTHR31791:SF10 - FRIGIDA-LIKE PROTEIN 1-RELATED (1 of 1)		93439189	AT3G22440.1		FRIGIDA-like protein				4.35692	4.55723	3.65865	1.56985	3.15351	4.53095	3.2133	3.89771	3.62814	3.53285	5.10421	2.18209	4.30247	6.13772	5.52735	5.39483	5.7708	6.70498	3.07434	2.4214	2.47437	2.21991	1.36169	2.05433	2.46753	2.07495	2.29211	2.21043	2.18042	2.6098	1.66997	2.40666	2.83546	2.7065	2.67691	2.75933
Gorai.001G004500.1.D	Gorai.001G004500	Gorai.001G004500.1	Gorai.001G004500.D	Gohir.D07G004900	PTHR31791:SF10 - FRIGIDA-LIKE PROTEIN 1-RELATED (1 of 1)		93439189	AT3G22440.1		FRIGIDA-like protein				5.54969	6.77266	4.84181	2.98331	4.60098	5.9839	4.43125	5.22122	5.49214	5.365	6.41096	3.07042	5.72096	8.73085	8.08026	7.84612	8.73571	10.8963	6.19785	2.71143	2.95841	2.54641	1.99397	2.48568	2.80403	2.44129	2.6372	2.69869	2.67016	2.88966	2.02518	2.74867	3.28257	3.18273	3.14505	3.28329
Gorai.001G004600.1.A	Gorai.001G004600	Gorai.001G004600.1	Gorai.001G004600.A	Gohir.A07G006900	PTHR33168:SF12 - EXPRESSED PROTEIN (1 of 3)		93519587	AT2G25735.1						1.77517	2.75079	1.99674	2.5864	3.54157	4.07258	5.10406	5.07665	6.18544	6.59423	7.265	16.5268	9.80864	8.68703	12.2292	10.6477	10.7542	14.205	11.596	1.47257	1.90719	1.58339	1.84254	2.18319	2.34272	2.60977	2.60328	2.84508	2.9249	3.04701	4.13149	3.43411	3.27605	3.72565	3.54197	3.55511
Gorai.001G004800.1.A	Gorai.001G004800	Gorai.001G004800.1	Gorai.001G004800.A	Gohir.A07G006700	PF03168 - Late embryogenesis abundant protein (LEA_2) (1 of 81)		93522293	AT4G13270.1		Late embryogenesis abundant (LEA) hydroxyproline-rich glycoprotein family				6.07012	9.66457	5.65602	4.41953	4.19566	4.74206	3.38868	2.56278	2.66215	1.5424	2.73659	1.11097	1.8797	2.65781	1.62352	1.81266	2.75373	2.53058	1.19715	2.82173	3.41475	2.73466	2.43817	2.37731	2.52157	2.13379	1.833	1.87269	1.34619	1.90172	1.0779	1.52592	1.87098	1.3915	1.49194	1.90832
Gorai.001G004800.1.D	Gorai.001G004800	Gorai.001G004800.1	Gorai.001G004800.D	Gohir.D07G005200	PF03168 - Late embryogenesis abundant protein (LEA_2) (1 of 81)		93522293	AT4G13270.1		Late embryogenesis abundant (LEA) hydroxyproline-rich glycoprotein family				4.39977	7.06206	4.16343	3.60822	3.40553	3.61303	4.11991	5.1003	5.95306	5.55212	5.2327	5.26905	6.23993	8.24816	8.68836	5.58066	8.00118	4.09256	3.80533	2.4329	3.01115	2.36833	2.20421	2.13931	2.20571	2.35612	2.60888	2.79765	2.71196	2.63986	2.64825	2.85598	3.20917	3.27625	2.71823	3.17011
Gorai.001G004900.1.A	Gorai.001G004900	Gorai.001G004900.1	Gorai.001G004900.A	Gohir.A07G006600	PTHR33132:SF13 - SERINE-RICH PROTEIN-LIKE PROTEIN (1 of 2)		93441180	AT3G13227.1		serine-rich protein-related				3.50988	6.3278	5.00522	4.26237	5.20188	8.6801	8.53183	7.73546	7.6642	11.8232	16.499	15.4953	17.0567	22.5841	26.9697	32.4133	29.0654	48.6377	34.3073	2.17309	2.87338	2.58622	2.39571	2.63271	3.27502	3.25275	3.12688	3.11507	3.68069	4.1292	4.04399	4.17446	4.55974	4.80579	5.06235	4.91003
Gorai.001G004900.1.D	Gorai.001G004900	Gorai.001G004900.1	Gorai.001G004900.D	Gohir.D07G005400	PTHR33132:SF13 - SERINE-RICH PROTEIN-LIKE PROTEIN (1 of 2)		93441180	AT3G13227.1		serine-rich protein-related				0.580395	0.822067	0.522026	0.933949	1.20068	1.06549	2.17987	1.16995	1.70854	2.48134	4.28217	4.74421	5.88411	9.15745	12.1175	11.9874	12.5661	31.6448	15.4185	0.660285	0.865576	0.605993	0.95155	1.13795	1.04648	1.66897	1.11766	1.43752	1.79964	2.40113	2.52211	2.78327	3.34447	3.71342	3.69905	3.76193
Gorai.001G005000.1.A	Gorai.001G005000	Gorai.001G005000.1	Gorai.001G005000.A	Gohir.A07G006500	K07889 - Ras-related protein Rab-5C (RAB5C) (1 of 8)		93440671	AT5G45130.1	ATRAB-F2A,ATRAB5A,ATRABF2A,RAB-F2A,RAB5A,RABF2A,RHA1	RAB homolog 1				2.78093	2.8835	3.46226	3.56663	2.91816	2.9508	2.95299	2.57128	2.48956	2.9386	2.61899	2.3373	2.04917	2.98832	3.91723	4.1062	4.82919	5.38567	5.86026	1.91874	1.95736	2.15777	2.19113	1.97018	1.98214	1.98294	1.83644	1.80305	1.97768	1.85559	1.73868	1.60842	1.99578	2.29785	2.35225	2.54329
Gorai.001G005000.1.D	Gorai.001G005000	Gorai.001G005000.1	Gorai.001G005000.D	Gohir.D07G005500	K07889 - Ras-related protein Rab-5C (RAB5C) (1 of 8)		93440671	AT5G45130.1	ATRAB-F2A,ATRAB5A,ATRABF2A,RAB-F2A,RAB5A,RABF2A,RHA1	RAB homolog 1				0.654854	0.284904	1.05166	0.593551	1.20479	1.04275	1.34699	0.829507	0.778859	1.08872	1.35469	1.81728	2.05883	3.05887	2.23271	2.62039	2.95189	5.49661	4.2532	0.726704	0.361661	1.03679	0.672245	1.14064	1.03051	1.23081	0.871455	0.830952	1.06262	1.23554	1.4943	1.61298	2.02108	1.69275	1.85614	1.98254
Gorai.001G005200.1.A	Gorai.001G005200	Gorai.001G005200.1	Gorai.001G005200.A	Gohir.A07G006400	PTHR12161:SF14 - REGULATOR OF VPS4 (1 of 5)		93514450	AT4G32350.1		Regulator of Vps4 activity in the MVB pathway protein				9.12881	8.54656	11.5039	7.1016	8.74247	9.65742	8.23493	6.08605	6.35709	5.31439	6.65956	2.18653	2.90887	2.05154	2.24746	1.71035	1.72938	1.83968	0.96648	3.34039	3.25498	3.6443	3.01821	3.28429	3.41379	3.2071	2.82498	2.87914	2.65864	2.93726	1.67198	1.96675	1.60954	1.69931	1.43848	1.44857
Gorai.001G005200.1.D	Gorai.001G005200	Gorai.001G005200.1	Gorai.001G005200.D	Gohir.D07G005600	PTHR12161:SF14 - REGULATOR OF VPS4 (1 of 5)		93514450	AT4G32350.1		Regulator of Vps4 activity in the MVB pathway protein				3.14103	5.29873	5.88867	4.05818	5.75115	5.48759	4.62733	4.0328	3.80544	2.53884	3.48533	0.933316	1.48271	1.75768	1.51594	1.05024	1.33576	0.933496	0.600669	2.04999	2.65506	2.78423	2.33862	2.75513	2.69768	2.49245	2.33136	2.26467	1.82328	2.16521	0.951077	1.31191	1.46345	1.3311	1.03579	1.22389
Gorai.001G005300.1.A	Gorai.001G005300	Gorai.001G005300.1	Gorai.001G005300.A	Gohir.A07G006300			93522651	AT3G24535.1						0.125325	0.039384	0.223753	0.177658	0.089917	0.115056	0.114803	0.092526	0.063057	0.189399	0.313087	0.111969	0.013424	0.029917	0.0472925	0	0	0.059682	0.03502	0.170342	0.0557288	0.291312	0.235921	0.124218	0.157116	0.156789	0.127668	0.088219	0.250233	0.392963	0.153117	0.0192379	0.0425281	0.0666644	0	0
Gorai.001G005400.1.A	Gorai.001G005400	Gorai.001G005400.1	Gorai.001G005400.A	Gohir.A07G006200	PTHR33057:SF24 - OVATE FAMILY PROTEIN 8 (1 of 3)		93438799	AT5G19650.1	ATOFP8,OFP8	ovate family protein 8				0.160305	0.231419	0.222308	0.082988	0.117917	0.105149	0.007558	0.021535	0.010057	0.045273	0.066243	0.011833	0.072773	0.27876	0.108187	0.057217	0.2781	0.711442	0.114376	0.214504	0.300322	0.289608	0.115017	0.160813	0.144241	0.0108629	0.0307386	0.0144366	0.0638798	0.0925363	0.0169712	0.101345	0.354746	0.148201	0.0802715	0.354001
Gorai.001G005400.1.D	Gorai.001G005400	Gorai.001G005400.1	Gorai.001G005400.D	Gohir.D07G005800	PTHR33057:SF24 - OVATE FAMILY PROTEIN 8 (1 of 3)		93438799	AT5G19650.1	ATOFP8,OFP8	ovate family protein 8				0.286234	0.453216	0.293741	0.218498	0.102742	0.073755	0.061856	0.03784	0.0501487	0.09385	0.102213	0.031288	0.100217	0.371199	0.0699904	0.084476	0.418497	0.970362	0.419378	0.363153	0.539249	0.371549	0.285104	0.141095	0.102665	0.0865881	0.053584	0.0705936	0.129415	0.140403	0.0444473	0.137788	0.455438	0.0975978	0.116998	0.504363
Gorai.001G005500.1.A	Gorai.001G005500	Gorai.001G005500.1	Gorai.001G005500.A	Gohir.A07G006100			93516349	AT5G19540.1						0.007222	0.012724	0.030375	0	0.015189	0	0.045294	0.017303	0.054487	0.008654	0.014366	0.027248	0.051442	0.125047	0.531883	0.389479	0.217224	0.532392	0.228145	0.0103817	0.018241	0.0431695	0	0.0217483	0	0.0639088	0.0247494	0.0765413	0.0124314	0.0205783	0.0387845	0.0723693	0.169985	0.615307	0.474544	0.283595
Gorai.001G005500.1.D	Gorai.001G005500	Gorai.001G005500.1	Gorai.001G005500.D	Gohir.D07G005900			93516349	AT5G19540.1						2.02223	1.0733	1.75669	1.33939	1.59688	1.39596	1.75357	1.89072	1.88217	1.48132	1.69594	1.63488	1.46223	3.43814	2.89106	3.12093	3.15542	4.84907	2.72107	1.59561	1.05193	1.46294	1.22613	1.37678	1.2606	1.4613	1.53143	1.52716	1.31111	1.43079	1.39774	1.29997	2.14996	1.96016	2.04297	2.05499
Gorai.001G005600.1.A	Gorai.001G005600	Gorai.001G005600.1	Gorai.001G005600.A	Gohir.A07G006000	PTHR24193:SF70 - AAA-TYPE ATPASE FAMILY PROTEIN / ANKYRIN REPEAT FAMILY PROTEIN (1 of 2)		93517788	AT3G24530.1		AAA-type ATPase family protein / ankyrin repeat family protein				7.70465	5.13179	6.55861	3.98323	4.95765	5.31246	4.82234	5.77902	7.00678	8.15743	5.73019	9.19822	7.01758	11.9397	9.10433	8.37047	9.12805	6.67056	4.73434	3.12179	2.61631	2.91812	2.31708	2.57474	2.6582	2.5416	2.76108	3.00122	3.19494	2.75065	3.35025	3.00317	3.69374	3.3369	3.22812	3.34028
Gorai.001G005600.1.D	Gorai.001G005600	Gorai.001G005600.1	Gorai.001G005600.D	Gohir.D07G006000	PTHR24193:SF70 - AAA-TYPE ATPASE FAMILY PROTEIN / ANKYRIN REPEAT FAMILY PROTEIN (1 of 2)		93517788	AT3G24530.1		AAA-type ATPase family protein / ankyrin repeat family protein				4.12135	2.45281	3.7561	2.05942	2.77299	3.58315	3.25072	3.89923	4.89074	5.65218	4.67667	5.1153	4.84861	8.16659	6.74902	6.32574	7.3539	5.40457	4.20856	2.35652	1.78777	2.24978	1.61326	1.91571	2.19634	2.08771	2.29255	2.55845	2.73383	2.50504	2.61242	2.54809	3.19639	2.95401	2.87297	3.06245
Gorai.001G005700.1.A	Gorai.001G005700	Gorai.001G005700.1	Gorai.001G005700.A	Gohir.A07G005900	PTHR27001:SF89 - PROLINE-RICH RECEPTOR-LIKE PROTEIN KINASE PERK1-RELATED (1 of 5)		93439660	AT2G18470.1	PERK4	roline-rich extensin-like receptor kinase 4				15.8947	26.4262	16.4896	10.8758	12.2581	13.2414	9.87531	13.4333	16.7802	24.8674	15.6308	39.1596	24.7939	31.8233	34.527	25.8041	37.3419	18.8707	13.3577	4.0785	4.77748	4.12843	3.56995	3.7288	3.83202	3.44298	3.85133	4.1522	4.69306	4.05578	5.32767	4.68896	5.03665	5.15084	4.74438	5.26085
Gorai.001G005700.1.D	Gorai.001G005700	Gorai.001G005700.1	Gorai.001G005700.D	Gohir.D07G006100	PTHR27001:SF89 - PROLINE-RICH RECEPTOR-LIKE PROTEIN KINASE PERK1-RELATED (1 of 5)		93439660	AT2G18470.1	PERK4	roline-rich extensin-like receptor kinase 4	71	Gorai.001G005700.1.D	case 1	10.7178	14.7629	9.83814	7.24123	7.65433	8.04992	6.67789	8.14059	12.0106	18.6077	11.3114	27.1954	22.5612	31.9503	31.1981	24.5253	32.1261	16.9646	12.2009	3.55063	3.97846	3.43805	3.04286	3.11342	3.17791	2.94071	3.19229	3.70162	4.29335	3.62193	4.81739	4.55834	5.04222	5.00891	4.67385	5.0499
Gorai.001G005800.1.A	Gorai.001G005800	Gorai.001G005800.1	Gorai.001G005800.A	Gohir.A07G005800	PTHR31876:SF6 - PROTEIN LIKE-COV 3 (1 of 7)		93459847	AT2G20120.1	COV1	Protein of unknown function (DUF502)				7.81392	5.77865	7.92417	6.98778	9.18258	9.02383	9.50292	9.54087	10.758	9.92987	8.98459	8.12163	6.89275	6.26756	8.28862	7.27108	7.20906	8.62209	5.53939	3.13978	2.761	3.15772	2.99779	3.34803	3.32536	3.39272	3.39792	3.55557	3.4502	3.3197	3.18929	2.98053	2.86147	3.21546	3.04808	3.03722
Gorai.001G005800.1.D	Gorai.001G005800	Gorai.001G005800.1	Gorai.001G005800.D	Gohir.D07G006200	PTHR31876:SF6 - PROTEIN LIKE-COV 3 (1 of 7)		93459847	AT2G20120.1	COV1	Protein of unknown function (DUF502)				6.99249	5.78615	6.98773	6.69809	7.71949	7.72198	7.23427	8.58522	9.76359	7.49995	7.65365	7.03954	4.93103	3.75185	6.32183	3.86096	4.70599	4.87674	3.1133	2.99865	2.76259	2.99779	2.9445	3.12424	3.12466	3.04164	3.26081	3.42809	3.08745	3.11331	3.00711	2.56828	2.24849	2.8722	2.28124	2.51248
Gorai.001G005900.1.A	Gorai.001G005900	Gorai.001G005900.1	Gorai.001G005900.A	Gohir.A07G005700	PTHR34282:SF2 - GENOMIC DNA, CHROMOSOME 3, P1 CLONE:MSD24 (1 of 2)		93438795	AT5G42710.1						1.10569	0.55007	1.10473	0.687066	0.824597	0.94564	0.80332	0.391775	0.327499	0.220729	0.571897	0.112212	0.180391	0.348624	0.0952991	0.157771	0.194062	0.453734	0.222641	1.07429	0.632333	1.07364	0.754516	0.867578	0.960245	0.850655	0.476926	0.40871	0.287743	0.652507	0.153432	0.239265	0.431488	0.131325	0.21135	0.255878
Gorai.001G005900.1.D	Gorai.001G005900	Gorai.001G005900.1	Gorai.001G005900.D	Gohir.D07G006300	PTHR34282:SF2 - GENOMIC DNA, CHROMOSOME 3, P1 CLONE:MSD24 (1 of 2)		93438795	AT5G42710.1						2.76512	2.59484	2.89509	1.40841	2.11059	2.41988	1.35342	0.95217	0.888502	0.688702	1.48968	0.313619	0.7303	0.810863	0.782312	0.528495	0.417032	0.864679	0.592259	1.9127	1.84593	1.96166	1.26808	1.63719	1.77395	1.23476	0.965079	0.917243	0.755915	1.31596	0.393547	0.791022	0.856677	0.83375	0.612112	0.502872
Gorai.001G006000.1.A	Gorai.001G006000	Gorai.001G006000.1	Gorai.001G006000.A	Gohir.A07G005600	PTHR33101:SF10 - RHO GUANINE NUCLEOTIDE EXCHANGE FACTOR 8-RELATED (1 of 6)		93524581	AT3G24620.1	ATROPGEF8,ROPGEF8	RHO guanyl-nucleotide exchange factor 8				0.269745	0.439275	0.820056	0.565245	0.578989	0.887914	0.416022	0.187986	0	0.037572	0.168464	0.077616	0.03933	0.04388	0.0689746	0.049026	0.025571	0.186876	0	0.344539	0.525342	0.863983	0.646388	0.659001	0.916793	0.501844	0.248518	0	0.0532115	0.224613	0.107843	0.0556538	0.0619559	0.0962276	0.0690504	0.0364274
Gorai.001G006000.1.D	Gorai.001G006000	Gorai.001G006000.1	Gorai.001G006000.D	Gohir.D07G006400	PTHR33101:SF10 - RHO GUANINE NUCLEOTIDE EXCHANGE FACTOR 8-RELATED (1 of 6)		93524581	AT3G24620.1	ATROPGEF8,ROPGEF8	RHO guanyl-nucleotide exchange factor 8				0.128686	0.191864	0.193766	0.194597	0.208829	0.203516	0.148227	0.081698	0.031879	0.03213	0.055488	0.039975	0.010956	0.046217	0.0327548	0.121516	0	0.071774	0.02338	0.174644	0.25322	0.25552	0.256524	0.27361	0.267255	0.199408	0.113298	0.0452739	0.0456247	0.0779102	0.0565488	0.0157202	0.0651821	0.0464978	0.16545	0
Gorai.001G006100.1.A	Gorai.001G006100	Gorai.001G006100.1	Gorai.001G006100.A	Gohir.A07G005500	PTHR13547:SF1 - MITOCHONDRIAL RIBONUCLEASE P PROTEIN 3 (1 of 1)		93441559	AT2G32230.1	PRORP1	proteinaceous RNase P 1				0.235348	0.141404	0.476181	0.264984	0.471013	0.600367	0.641028	0.456491	0.31714	0.262753	0.600484	0.304698	0.387503	0.424352	0.404512	0.440788	0.453377	1.04367	0.410841	0.304918	0.19081	0.56187	0.339119	0.55681	0.678403	0.7146	0.542497	0.397409	0.336572	0.678508	0.383716	0.472491	0.510306	0.490068	0.526858	0.539409
Gorai.001G006200.1.A	Gorai.001G006200	Gorai.001G006200.1	Gorai.001G006200.A	Gohir.A07G005400	PTHR23077:SF54 - CELL DIVISION CONTROL PROTEIN 48 HOMOLOG B (1 of 1)		93516186	AT2G03670.1	CDC48B	cell division cycle 48B				1.57767	1.34046	1.73954	1.25807	1.32023	1.67137	1.57676	1.12981	1.01121	0.902638	1.37615	0.611704	0.942196	1.41472	1.02033	1.0859	1.25984	1.84649	0.708736	1.36607	1.22679	1.45394	1.17509	1.21427	1.41758	1.36556	1.09073	1.00806	0.928001	1.24863	0.688587	0.957689	1.27185	1.01459	1.06067	1.17622
Gorai.001G006200.1.D	Gorai.001G006200	Gorai.001G006200.1	Gorai.001G006200.D	Gohir.D07G006600	PTHR23077:SF54 - CELL DIVISION CONTROL PROTEIN 48 HOMOLOG B (1 of 1)		93516186	AT2G03670.1	CDC48B	cell division cycle 48B				1.38019	1.07021	1.7324	1.08326	1.47657	1.61598	1.73888	1.47964	1.47202	1.19444	1.41551	0.926896	1.34136	1.71386	1.54342	1.35225	1.51658	1.50445	0.867163	1.25108	1.04978	1.45017	1.05884	1.30834	1.38735	1.45358	1.31013	1.30569	1.13385	1.27233	0.946279	1.22735	1.44034	1.34677	1.23404	1.33146
Gorai.001G006300.1.A	Gorai.001G006300	Gorai.001G006300.1	Gorai.001G006300.A	Gohir.A07G005300			93514560	AT1G55205.1						5.05579	4.77718	4.06011	3.86703	3.30589	4.02458	3.03595	2.52199	2.1191	2.26999	2.49497	1.70771	1.45918	1.60978	1.59173	1.58849	1.38635	1.9823	0.763717	2.59831	2.53036	2.33917	2.28304	2.10631	2.329	2.01291	1.81639	1.64113	1.70929	1.80528	1.43707	1.29818	1.38393	1.37391	1.37211	1.25481
Gorai.001G006300.1.D	Gorai.001G006300	Gorai.001G006300.1	Gorai.001G006300.D	Gohir.D07G006700			93514560	AT1G55205.1						7.24378	5.89158	4.58959	4.02746	3.24152	4.19839	3.26823	3.02349	2.95398	2.0746	3.14219	0.920001	1.03428	0.898638	0.577824	0.93347	1.0154	1.41518	0.846165	3.04331	2.78483	2.48274	2.32983	2.08458	2.37806	2.09364	2.00845	1.98331	1.6204	2.05039	0.941107	1.02452	0.924965	0.657936	0.951192	1.01107
Gorai.001G006600.1.A	Gorai.001G006600	Gorai.001G006600.1	Gorai.001G006600.A	Gohir.A07G005100	PTHR24056:SF171 - CYCLIN-DEPENDENT KINASE 20 (1 of 2)		93518233	AT4G28980.1	CAK1AT,CDKF;1	CDK-activating kinase 1AT	72	Gorai.001G006600.1.A;Gorai.001G006600.1.D	case 2	14.745	11.2823	13.6187	10.0745	12.3664	13.814	12.0495	14.7937	15.2792	15.1101	14.4573	7.36968	9.33183	11.4663	12.0913	10.1213	10.6271	9.45114	6.60477	3.97682	3.61851	3.86974	3.46917	3.74054	3.88889	3.70592	3.98127	4.02496	4.00989	3.95022	3.06517	3.36902	3.63997	3.71054	3.47526	3.53942
Gorai.001G006600.1.D	Gorai.001G006600	Gorai.001G006600.1	Gorai.001G006600.D	Gohir.D07G007000	PTHR24056:SF171 - CYCLIN-DEPENDENT KINASE 20 (1 of 2)		93518233	AT4G28980.1	CAK1AT,CDKF;1	CDK-activating kinase 1AT	72	Gorai.001G006600.1.A;Gorai.001G006600.1.D	case 2	12.9328	9.90011	11.0581	7.83751	9.52777	11.4475	9.97182	14.444	13.3793	13.1487	13.0785	5.98109	8.14598	9.96611	9.52767	8.14831	8.44372	8.71206	6.43602	3.80041	3.44627	3.59193	3.14364	3.39613	3.63778	3.45573	3.94897	3.84592	3.8226	3.81542	2.80345	3.19314	3.45498	3.39611	3.19351	3.23936
Gorai.001G006700.1.A	Gorai.001G006700	Gorai.001G006700.1	Gorai.001G006700.A	Gohir.A07G005000	3.2.2.9 - Adenosylhomocysteine nucleosidase / S-adenosylhomocysteine/5'-methylthioadenosine nucleosidase (1 of 3)		93523936	AT4G28940.1		Phosphorylase superfamily protein				0.443833	0.26868	0.286059	0.573117	2.33595	3.18918	4.87194	7.06635	6.24086	5.09653	2.01266	0.72967	0.699293	0.401471	0.228137	0.270701	0.108707	0.155925	0.086278	0.529904	0.343328	0.362957	0.653626	1.7381	2.06667	2.55384	3.01192	2.85616	2.60799	1.59104	0.790497	0.764935	0.486942	0.296472	0.345625	0.148878
Gorai.001G006800.1.A	Gorai.001G006800	Gorai.001G006800.1	Gorai.001G006800.A	Gohir.A07G063550			93064578							16.816	12.906	16.202	15.1511	15.8237	14.5744	17.9653	9.55095	10.3415	7.25789	8.46862	11.2443	9.65081	16.305	10.4643	12.2731	12.9911	16.1494	10.3358	4.1551	3.79763	4.1045	4.01356	4.07242	3.9611	4.24529	3.3993	3.50354	3.04577	3.24315	3.61404	3.41289	4.11312	3.51908	3.73044	3.80643
Gorai.001G006800.1.D	Gorai.001G006800	Gorai.001G006800.1	Gorai.001G006800.D	Gohir.D07G007200			93064578							4.38038	3.44755	3.28836	2.93382	3.36573	3.82501	3.98602	2.4782	2.80157	3.21347	2.62642	2.98428	2.04196	3.04285	1.80046	1.77325	2.12568	3.48712	1.51466	2.42771	2.15301	2.10043	1.97593	2.12622	2.27053	2.31789	1.79834	1.9266	2.07501	1.85855	1.99432	1.605	2.01537	1.48567	1.47158	1.64417
Gorai.001G006900.1.A	Gorai.001G006900	Gorai.001G006900.1	Gorai.001G006900.A	Gohir.A04G065470	PTHR20856:SF20 - DNA-DIRECTED RNA POLYMERASE SUBUNIT BETA (1 of 15)		93064691	ATCG00190.1		RNA polymerase subunit beta				0.155394	1.40842	0.162496	0.628934	0.241585	0.198966	0.032067	0.232361	0	0.441995	0.259647	0.202475	0.043524	0.05716	0	0.317812	0.088361	0.287611	0.161379	0.208385	1.26809	0.217226	0.703928	0.312183	0.261791	0.0455366	0.301425	0	0.528066	0.333019	0.266007	0.0614638	0.0801937	0	0.398145	0.122157
Gorai.001G007000.1.A	Gorai.001G007000	Gorai.001G007000.1	Gorai.001G007000.A	Gohir.A07G004900	PTHR16223:SF53 - TRANSCRIPTION FACTOR BHLH133-RELATED (1 of 2)	bHLH	93523269	AT4G29100.1		basic helix-loop-helix (bHLH) DNA-binding superfamily protein				1.06427	0.583763	0.756495	0.265276	0.477022	0.903368	0.638708	0.246038	0.337821	0.574265	1.00276	0.414203	0.631247	1.53086	2.067	1.94336	1.46512	3.43812	2.34472	1.04563	0.663356	0.812699	0.339452	0.562691	0.928555	0.712559	0.317348	0.419885	0.654678	1.00199	0.499989	0.705975	1.33963	1.61683	1.55746	1.30166
Gorai.001G007000.1.D	Gorai.001G007000	Gorai.001G007000.1	Gorai.001G007000.D	Gohir.D07G007300	PTHR16223:SF53 - TRANSCRIPTION FACTOR BHLH133-RELATED (1 of 2)	bHLH	93523269	AT4G29100.1		basic helix-loop-helix (bHLH) DNA-binding superfamily protein				0.69366	0.293178	0.47791	0.27252	0.471526	0.653829	0.571124	0.187126	0.321952	0.368472	0.860258	0.615972	1.17073	2.08096	2.112	1.77242	2.16433	4.15224	2.16145	0.760144	0.370921	0.563558	0.347688	0.557313	0.72581	0.651797	0.247473	0.40267	0.452566	0.895503	0.692402	1.11818	1.62338	1.63784	1.47115	1.6619
Gorai.001G007100.1.A	Gorai.001G007100	Gorai.001G007100.1	Gorai.001G007100.A	Gohir.A07G004800	1.18.1.6 - Adrenodoxin-NADP(+) reductase / Nicotinamide adenine dinucleotide phosphate-adrenodoxin reductase (1 of 1)		93516442	AT4G32360.1		Pyridine nucleotide-disulphide oxidoreductase family protein				1.20512	1.03273	1.24955	1.17573	1.25218	1.1221	1.08004	0.840076	1.20847	0.858843	1.01125	0.716286	0.615193	0.540704	0.483878	0.612253	0.588377	0.635747	0.457159	1.14086	1.02342	1.16964	1.1215	1.17132	1.0855	1.05661	0.879765	1.14305	0.894405	1.00809	0.77929	0.691707	0.62359	0.569372	0.689078	0.667553
Gorai.001G007100.1.D	Gorai.001G007100	Gorai.001G007100.1	Gorai.001G007100.D	Gohir.D07G007400	1.18.1.6 - Adrenodoxin-NADP(+) reductase / Nicotinamide adenine dinucleotide phosphate-adrenodoxin reductase (1 of 1)		93516442	AT4G32360.1		Pyridine nucleotide-disulphide oxidoreductase family protein				1.2282	1.56647	1.20382	0.485715	1.02431	1.20362	1.13655	1.00422	1.03648	0.936164	1.30538	0.716092	0.651525	0.789686	0.782157	0.745737	0.851649	1.15284	0.627925	1.15588	1.35979	1.14001	0.571157	1.01743	1.13987	1.09529	1.00304	1.02608	0.953201	1.205	0.779127	0.723799	0.839706	0.833624	0.803836	0.888811
Gorai.001G007200.1.A	Gorai.001G007200	Gorai.001G007200.1	Gorai.001G007200.A	Gohir.A07G004700	K03013 - DNA-directed RNA polymerases I, II, and III subunit RPABC1 (RPB5, POLR2E) (1 of 4)		93454158	AT3G22320.1	ATRPABC24.3,NRPB5,NRPD5,RPB5A	Eukaryotic rpb5 RNA polymerase subunit family protein				3.32094	2.30244	3.3158	3.08603	4.14513	5.05808	5.00421	3.23038	3.18128	2.7096	2.98541	2.62652	2.76885	6.87024	4.62066	3.8222	2.67256	6.37329	2.40463	2.11135	1.72353	2.10963	2.0307	2.36321	2.59886	2.58598	2.08079	2.06394	1.89126	1.99473	1.85859	1.91412	2.97641	2.49074	2.26969	1.87679
Gorai.001G007200.1.D	Gorai.001G007200	Gorai.001G007200.1	Gorai.001G007200.D	Gohir.D07G007500	K03013 - DNA-directed RNA polymerases I, II, and III subunit RPABC1 (RPB5, POLR2E) (1 of 4)		93454158	AT3G22320.1	ATRPABC24.3,NRPB5,NRPD5,RPB5A	Eukaryotic rpb5 RNA polymerase subunit family protein				1.86873	1.3923	2.35752	1.91597	2.81753	2.75939	3.24385	1.87822	1.48007	1.96741	2.03	1.65726	1.851	3.72785	2.19678	2.1491	1.88717	3.80612	2.23118	1.52041	1.2584	1.7474	1.54398	1.93264	1.9105	2.08537	1.52518	1.31038	1.56921	1.59932	1.40994	1.51147	2.24118	1.67662	1.65494	1.52965
Gorai.001G007300.1.D	Gorai.001G007300	Gorai.001G007300.1	Gorai.001G007300.D	Gohir.D07G007600			93521714	AT4G28840.1						0	0	0	0	0.062765	0.17037	0.173558	0.138646	0.102351	0.152727	0.157422	0.061052	0.352768	0.052492	0.107032	0.050912	0.105035	0.297769	0.047137	0	0	0	0	0.0878226	0.226965	0.230889	0.187319	0.140584	0.205051	0.210915	0.0854954	0.435914	0.0738093	0.146697	0.0716419	0.144092
Gorai.001G007400.1.A	Gorai.001G007400	Gorai.001G007400.1	Gorai.001G007400.A	Gohir.A07G004500	PTHR11909:SF97 - CASEIN KINASE 1-LIKE PROTEIN 4 (1 of 3)		93521368	AT4G28880.1	ckl3	casein kinase I-like 3				10.5268	7.5653	9.83727	7.00884	6.5438	6.53949	8.45073	4.31607	4.54054	4.07459	4.9735	4.0162	4.6952	6.44313	6.30319	6.0358	6.25408	7.27691	4.79858	3.52692	3.0985	3.43793	3.00159	2.91529	2.91447	3.24043	2.41036	2.47003	2.34329	2.57858	2.32659	2.50975	2.89591	2.86853	2.81471	2.85879
Gorai.001G007400.1.D	Gorai.001G007400	Gorai.001G007400.1	Gorai.001G007400.D	Gohir.D07G007700	PTHR11909:SF97 - CASEIN KINASE 1-LIKE PROTEIN 4 (1 of 3)		93521368	AT4G28880.1	ckl3	casein kinase I-like 3				1.00073	1.03562	1.08102	0.957135	0.803498	0.75486	1.02197	0.330383	0.385329	0.35625	0.481797	0.880319	1.01985	2.94179	1.70186	1.26589	1.4182	0.957964	0.640001	1.00053	1.02547	1.05729	0.968743	0.850798	0.811356	1.01576	0.411842	0.470229	0.439623	0.567348	0.910977	1.01425	1.97885	1.43396	1.18008	1.27394
Gorai.001G007500.1.A	Gorai.001G007500	Gorai.001G007500.1	Gorai.001G007500.A	Gohir.A07G004400	K15190 - 7SK snRNA methylphosphate capping enzyme [EC:2.1.1.-] (MEPCE, BCDIN3) (1 of 1)		93516593	AT5G51130.1		S-adenosyl-L-methionine-dependent methyltransferases superfamily protein				3.51822	2.74925	3.14665	2.0582	2.78908	3.34198	2.53864	2.46655	2.7251	2.9352	2.95835	2.05311	2.33028	3.78626	3.56835	3.15974	3.68027	4.2993	3.04209	2.17575	1.9066	2.05195	1.61268	1.92185	2.11835	1.82319	1.7935	1.89728	1.97644	1.9849	1.61028	1.73564	2.2589	2.19167	2.05649	2.22659
Gorai.001G007500.1.D	Gorai.001G007500	Gorai.001G007500.1	Gorai.001G007500.D	Gohir.D07G007800	K15190 - 7SK snRNA methylphosphate capping enzyme [EC:2.1.1.-] (MEPCE, BCDIN3) (1 of 1)		93516593	AT5G51130.1		S-adenosyl-L-methionine-dependent methyltransferases superfamily protein				3.22511	1.47856	2.70094	1.6416	2.27122	3.80366	2.83255	2.23693	3.03304	2.9964	3.07802	2.0874	2.87296	4.16102	3.343	3.28153	3.48247	4.49684	2.8663	2.07899	1.3095	1.88789	1.40141	1.70983	2.26413	1.93831	1.69463	2.01187	1.9987	2.02787	1.62639	1.95344	2.36766	2.11869	2.09813	2.16429
Gorai.001G007600.1.A	Gorai.001G007600	Gorai.001G007600.1	Gorai.001G007600.A	Gohir.A07G004300	2.7.11.12 - cGMP-dependent protein kinase / PKG II (1 of 2)		93515953	AT2G20050.1		protein serine/threonine phosphatases;protein kinases;catalytics;cAMP-dependent protein kinase regulators;ATP binding;protein serine/threonine phosphatases				2.03551	2.28401	2.5348	1.38545	2.34758	2.56404	2.89599	1.7333	2.07409	1.59189	2.3441	1.66301	2.65981	3.27212	3.47297	3.0922	3.48488	3.18878	2.00675	1.60194	1.71546	1.82163	1.25426	1.74312	1.83351	1.96199	1.45064	1.62016	1.374	1.74162	1.41306	1.87177	2.09495	2.16123	2.03288	2.16507
Gorai.001G007600.1.D	Gorai.001G007600	Gorai.001G007600.1	Gorai.001G007600.D	Gohir.D07G007900	2.7.11.12 - cGMP-dependent protein kinase / PKG II (1 of 2)		93515953	AT2G20050.1		protein serine/threonine phosphatases;protein kinases;catalytics;cAMP-dependent protein kinase regulators;ATP binding;protein serine/threonine phosphatases				0.894169	0.371116	1.17479	0.604462	1.14922	1.34033	1.3524	0.954716	1.11947	1.0167	1.46848	1.05063	1.5206	2.82642	2.21746	2.64091	2.62983	2.49392	1.43001	0.921565	0.455351	1.12088	0.68209	1.10382	1.22671	1.23413	0.966959	1.0837	1.012	1.30362	1.03607	1.33377	1.93599	1.68592	1.8643	1.8599
Gorai.001G007900.1.A	Gorai.001G007900	Gorai.001G007900.1	Gorai.001G007900.A	Gohir.A07G007600	PTHR11062:SF84 - EXOSTOSIN FAMILY PROTEIN (1 of 1)		93514349	AT5G19670.1		Exostosin family protein				0.712946	0.87974	0.773293	0.4334	0.807777	0.882631	1.01722	0.781335	0.875372	0.76503	0.922867	0.801113	1.25365	2.44556	1.93493	1.8535	1.84136	2.3664	1.06329	0.77648	0.910533	0.826431	0.519441	0.854217	0.91275	1.01237	0.832959	0.907177	0.819693	0.943259	0.848889	1.17226	1.78474	1.55332	1.51273	1.50658
Gorai.001G007900.1.D	Gorai.001G007900	Gorai.001G007900.1	Gorai.001G007900.D	Gohir.D07G008100	PTHR11062:SF84 - EXOSTOSIN FAMILY PROTEIN (1 of 1)		93514349	AT5G19670.1		Exostosin family protein				1.22271	0.791263	1.55704	0.883295	1.46825	1.53106	1.9528	1.92281	1.80913	2.23481	2.4221	2.572	2.33675	4.18214	3.57697	3.80954	3.77135	3.71591	2.5027	1.15232	0.840977	1.35448	0.913259	1.30349	1.33974	1.56208	1.54736	1.49013	1.69368	1.77488	1.83673	1.73844	2.37355	2.19439	2.2659	2.2544
Gorai.001G008000.1.A	Gorai.001G008000	Gorai.001G008000.1	Gorai.001G008000.A	Gohir.A07G007666,Gohir.A07G007732			93438817	AT2G44970.1		alpha/beta-Hydrolases superfamily protein				0.201254	0.030836	0.160213	0.131057	0.05785	0.094786	0.062799	0.005411	0	0	0.006575	0.016515	0.008247	0.004213	0.00982855	0.015999	0.019921	0.047083	0	0.264541	0.0438148	0.21439	0.177672	0.0811351	0.130649	0.0878688	0.00778538	0	0	0.00945467	0.0236315	0.0118491	0.00606531	0.0141104	0.022899	0.0284574
Gorai.001G008000.1.D	Gorai.001G008000	Gorai.001G008000.1	Gorai.001G008000.D	Gohir.D07G008200			93438817	AT2G44970.1		alpha/beta-Hydrolases superfamily protein				2.48815	1.8722	2.29149	1.90094	1.71499	2.33779	1.64227	1.33768	1.56675	0.774344	1.45613	0.401076	0.411572	0.555321	0.478349	0.691413	0.347977	0.62801	0.389961	1.80246	1.52215	1.71874	1.53652	1.44095	1.73889	1.40178	1.22508	1.35994	0.827286	1.29639	0.486535	0.497303	0.637212	0.563987	0.758229	0.430796
Gorai.001G008100.1.A	Gorai.001G008100	Gorai.001G008100.1	Gorai.001G008100.A	Gohir.A07G007800	K09286 - EREBP-like factor (EREBP) (1 of 28)	ERF	93439096	AT5G11590.1	TINY2	Integrase-type DNA-binding superfamily protein				0.261343	0.06599	0.204621	0.263563	0.411255	0.52341	0.931755	0.935852	0.851607	0.933966	1.20346	0.672796	0.825423	0.485128	0.557655	0.708113	0.65507	0.538125	0.576444	0.334961	0.0921939	0.268579	0.337498	0.496979	0.607304	0.949912	0.952969	0.888778	0.951562	1.13977	0.742262	0.868231	0.570587	0.639376	0.772403	0.726892
Gorai.001G008100.1.D	Gorai.001G008100	Gorai.001G008100.1	Gorai.001G008100.D	Gohir.D07G008300	K09286 - EREBP-like factor (EREBP) (1 of 28)	ERF	93439096	AT5G11590.1	TINY2	Integrase-type DNA-binding superfamily protein				0.02005	0.041576	0.027018	0.024558	0.044836	0.031516	0.043526	0.110102	0.0938845	0.094732	0.177512	0.13226	0.195784	0.097684	0.188233	0.13358	0.199576	0.356384	0.258182	0.0286399	0.0587681	0.0384615	0.0350017	0.0632765	0.0447662	0.0614665	0.150692	0.12946	0.130578	0.235742	0.179205	0.257957	0.134463	0.248818	0.180886	0.262525
Gorai.001G008400.1.D	Gorai.001G008400	Gorai.001G008400.1	Gorai.001G008400.D	Gohir.D07G008399	PTHR24031:SF318 - DEAD-BOX ATP-DEPENDENT RNA HELICASE 38 (1 of 3)		93517996	AT3G53110.1	LOS4	P-loop containing nucleoside triphosphate hydrolases superfamily protein				0.142008	0.03444	0.236744	0.173561	0.151525	0.097736	0.388595	0.029593	0.104644	0.026899	0.018904	0.007986	0	0	0.0198486	0	0.010919	0	0.019281	0.191573	0.04885	0.306547	0.230893	0.203546	0.134531	0.473626	0.0420742	0.143581	0.0382943	0.0270181	0.0114756	0	0	0.028355	0	0.0156674
Gorai.001G008500.1.D	Gorai.001G008500	Gorai.001G008500.1	Gorai.001G008500.D	Gohir.D07G008465	PF01535//PF13041 - PPR repeat (PPR) // PPR repeat family (PPR_2) (1 of 211)		93524697	AT1G77170.1		Tetratricopeptide repeat (TPR)-like superfamily protein				0.529436	0.999416	0.398645	0.299657	0.469173	0.649389	0.49154	0.539093	0.529944	0.404479	0.323286	0.568878	0.7455	0.863235	1.34978	0.757414	0.600341	0.490217	0.637057	0.613	0.999579	0.48403	0.378131	0.555004	0.721932	0.576803	0.62208	0.613478	0.490035	0.404125	0.649733	0.80364	0.89781	1.23253	0.813454	0.678379
Gorai.001G008600.1.D	Gorai.001G008600	Gorai.001G008600.1	Gorai.001G008600.D	Gohir.D07G008500	PF10604 - Polyketide cyclase / dehydrase and lipid transport (Polyketide_cyc2) (1 of 34)		93441772	AT2G25770.1		Polyketide cyclase/dehydrase and lipid transport superfamily protein				0	0	0	0	0	0	0.218816	0.635052	0.788315	1.24686	0.782616	0.400303	0.98991	0.535598	0.918986	0.228843	0.38895	0.195009	0.050256	0	0	0	0	0	0	0.28548	0.709337	0.8386	1.16791	0.833996	0.485739	0.992703	0.618801	0.940344	0.297301	0.473995
Gorai.001G008700.1.A	Gorai.001G008700	Gorai.001G008700.1	Gorai.001G008700.A	Gohir.A07G008200	PTHR33265:SF8 - F5F19.20 PROTEIN (1 of 1)		93524376	AT1G52140.1						0.24706	0.141178	0.273553	0.095891	0.027911	0.195897	2.29739	0.096077	0.164066	0.114137	0.138125	2.0692	2.94439	10.6051	5.70351	3.70865	3.22979	0.339756	1.82747	0.318531	0.190524	0.348859	0.132104	0.0397154	0.258093	1.72132	0.132349	0.219172	0.155927	0.186659	1.61786	1.9798	3.53668	2.74492	2.23531	2.08059
Gorai.001G008700.1.D	Gorai.001G008700	Gorai.001G008700.1	Gorai.001G008700.D	Gohir.D07G008600	PTHR33265:SF8 - F5F19.20 PROTEIN (1 of 1)		93524376	AT1G52140.1						0.144247	0.017984	0.022888	0.013921	0.012702	0	0.029342	0.008893	0.0164477	0.026611	0.017511	0.159587	1.6319	11.0509	2.06449	5.90141	7.28868	0.39224	1.96093	0.194399	0.0257149	0.0326482	0.0199452	0.0182097	0	0.0417224	0.0127732	0.023536	0.0378896	0.0250444	0.213611	1.3961	3.59107	1.61565	2.78689	3.05114
Gorai.001G008800.1.A	Gorai.001G008800	Gorai.001G008800.1	Gorai.001G008800.A	Gohir.A07G008300	PTHR23079:SF13 - RNA-DEPENDENT RNA POLYMERASE 3-RELATED (1 of 1)		93518442	AT2G19910.1		RNA-dependent RNA polymerase family protein				10.6438	8.96445	11.2059	8.21263	11.2346	8.34871	5.79121	5.16977	5.42183	2.27996	4.13652	0.653357	1.19634	1.31768	1.29272	0.937498	0.800785	0.824439	0.688104	3.54149	3.31679	3.60951	3.20361	3.61289	3.22477	2.76367	2.62522	2.68299	1.71368	2.36079	0.725398	1.1351	1.21268	1.19706	0.954195	0.848626
Gorai.001G008800.1.D	Gorai.001G008800	Gorai.001G008800.1	Gorai.001G008800.D	Gohir.D07G008700	PTHR23079:SF13 - RNA-DEPENDENT RNA POLYMERASE 3-RELATED (1 of 1)		93518442	AT2G19910.1		RNA-dependent RNA polymerase family protein				2.0656	1.76445	2.44146	1.75183	2.23002	2.21016	1.53807	1.42762	1.43739	1.05689	1.55563	0.657076	1.34298	1.47961	1.5063	1.25927	1.20713	1.64463	0.855731	1.61617	1.46699	1.78302	1.46039	1.69154	1.68264	1.34373	1.27954	1.28534	1.04046	1.35368	0.72864	1.22834	1.31011	1.32556	1.17586	1.14217
Gorai.001G008900.1.A	Gorai.001G008900	Gorai.001G008900.1	Gorai.001G008900.A	Gohir.A07G008400	K00029 - malate dehydrogenase (oxaloacetate-decarboxylating)(NADP+) (E1.1.1.40, maeB) (1 of 5)		93439627	AT1G79750.1	ATNADP-ME4,NADP-ME4	NADP-malic enzyme 4				5.82101	5.36524	5.22648	3.45014	6.36009	6.89943	8.97364	7.40141	6.29495	6.43095	7.95561	3.99874	4.92694	7.21051	6.79582	7.38029	5.50677	10.5458	6.18607	2.76998	2.67021	2.63842	2.15385	2.87972	2.98175	3.31812	3.07063	2.8669	2.89355	3.16279	2.32156	2.56729	3.03747	2.9627	3.067	2.70194
Gorai.001G008900.1.D	Gorai.001G008900	Gorai.001G008900.1	Gorai.001G008900.D	Gohir.D07G008800	K00029 - malate dehydrogenase (oxaloacetate-decarboxylating)(NADP+) (E1.1.1.40, maeB) (1 of 5)		93439627	AT1G79750.1	ATNADP-ME4,NADP-ME4	NADP-malic enzyme 4				0.446932	0.304315	0.604169	0.487066	0.652755	0.720085	1.00186	0.368077	0.368497	0.290763	0.449514	0.326008	0.332142	0.209409	0.319636	0.222623	0.229736	0.367324	0.169104	0.532997	0.383292	0.681826	0.572469	0.724873	0.78248	1.00134	0.452149	0.452593	0.368224	0.535569	0.407089	0.413748	0.274302	0.40014	0.28998	0.298349
Gorai.001G009000.1.A	Gorai.001G009000	Gorai.001G009000.1	Gorai.001G009000.A	Gohir.A07G008500	PTHR32468:SF17 - CATION/H(+) ANTIPORTER 10-RELATED (1 of 9)		93524124	AT3G44900.1	ATCHX4,CHX4	cation/H+ exchanger 4				0.02164	0.007444	0.063241	0.112293	0.077308	0.057032	0.039795	0.028222	0.00684445	0.038072	0.029325	0.027724	0.005804	0	0	0	0	0	0	0.0308869	0.0106996	0.0884686	0.153537	0.107431	0.0800191	0.0562991	0.0401518	0.00984081	0.0539065	0.0416986	0.0394529	0.0083492	0	0	0	0
Gorai.001G009100.1.A	Gorai.001G009100	Gorai.001G009100.1	Gorai.001G009100.A	Gohir.A07G008600	PTHR23029:SF47 - PHOSPHOGLYCERATE MUTASE FAMILY PROTEIN (1 of 2)		93440475	AT1G58280.1		Phosphoglycerate mutase family protein				0.050384	0.021856	0.068173	0.241165	0.85338	0.11781	0.834519	0.45612	0.765467	0.565681	1.71169	1.64814	1.10111	2.28126	2.86443	2.0166	1.77315	2.59157	6.54308	0.0709168	0.0311919	0.0951453	0.311695	0.890159	0.160675	0.875402	0.542129	0.82005	0.64679	1.43919	1.40498	1.07115	1.71425	1.95026	1.59292	1.47153
Gorai.001G009100.1.D	Gorai.001G009100	Gorai.001G009100.1	Gorai.001G009100.D	Gohir.D07G008950	PTHR23029:SF47 - PHOSPHOGLYCERATE MUTASE FAMILY PROTEIN (1 of 2)		93440475	AT1G58280.1		Phosphoglycerate mutase family protein				0.014331	0	0.004765	0	0.219738	0	0.166566	0.037495	0.110651	0.077863	0.232247	0.604091	0.187147	0.277455	2.62488	0.145588	0.202429	0.583658	0.274438	0.0205285	0	0.00685812	0	0.286571	0	0.222268	0.0531044	0.151406	0.108174	0.301291	0.681756	0.247499	0.353272	1.85793	0.196088	0.265952
Gorai.001G009200.1.D	Gorai.001G009200	Gorai.001G009200.1	Gorai.001G009200.D	Gohir.D07G009000	PTHR11206:SF76 - MATE EFFLUX FAMILY PROTEIN (1 of 4)		93436746	AT4G29140.1		MATE efflux family protein				0	0	0.037052	0.01634	0	0	0.022977	0.01255	0.0193748	0	0	0.085496	0.396775	3.18539	0.560044	8.072	7.95782	7.93998	3.473	0	0	0.0524882	0.0233831	0	0	0.0327737	0.0179932	0.0276847	0	0	0.118354	0.4821	2.06536	0.641587	3.18142	3.16315
Gorai.001G009300.1.A	Gorai.001G009300	Gorai.001G009300.1	Gorai.001G009300.A	Gohir.A07G008800	PTHR32295:SF22 - PROTEIN IQ-DOMAIN 25 (1 of 3)		93439443	AT3G16490.1	IQD26	IQ-domain 26				1.03646	0.49675	1.64394	0.600755	3.96378	6.26279	18.8916	20.7407	22.6324	22.2739	23.1288	11.1106	15.1443	24.1835	11.5654	24.7652	26.1294	18.9913	11.9801	1.02606	0.581833	1.40269	0.678753	2.31144	2.86052	4.31409	4.44233	4.5627	4.54064	4.59268	3.5982	4.01296	4.65441	3.65139	4.68735	4.76179
Gorai.001G009300.1.D	Gorai.001G009300	Gorai.001G009300.1	Gorai.001G009300.D	Gohir.D07G009100	PTHR32295:SF22 - PROTEIN IQ-DOMAIN 25 (1 of 3)		93439443	AT3G16490.1	IQD26	IQ-domain 26				1.39486	1.32543	1.08	0.359465	3.02909	4.73511	16.7288	16.7366	15.6885	11.9898	17.7105	7.27173	13.9792	59.1059	20.008	37.7945	46.5169	24.8141	17.7626	1.25994	1.2175	1.05658	0.443039	2.01045	2.51982	4.14802	4.14866	4.06078	3.6993	4.22577	3.04819	3.90489	5.90944	4.39287	5.27778	5.57037
Gorai.001G009400.1.A	Gorai.001G009400	Gorai.001G009400.1	Gorai.001G009400.A	Gohir.A07G008900	PTHR31321:SF17 - PECTINESTERASE 53-RELATED (1 of 2)		93520874	AT5G19730.1		Pectin lyase-like superfamily protein				2.80614	1.80734	3.68422	2.85792	3.7748	6.7558	2.33495	2.68309	2.89102	4.66559	2.92803	2.77729	2.45199	1.70909	2.5875	1.65062	2.91888	2.94999	0.880461	1.92833	1.4892	2.22781	1.94782	2.25544	2.95528	1.73766	1.88092	1.96015	2.50223	1.97381	1.91735	1.78743	1.43781	1.84298	1.40633	1.97044
Gorai.001G009400.1.D	Gorai.001G009400	Gorai.001G009400.1	Gorai.001G009400.D	Gohir.D07G009200	PTHR31321:SF17 - PECTINESTERASE 53-RELATED (1 of 2)		93520874	AT5G19730.1		Pectin lyase-like superfamily protein				2.59586	1.07558	2.66824	1.51324	2.08592	4.00592	1.20583	1.12926	0.73214	0.639886	1.25863	0.277153	0.51256	1.25442	0.316671	1.04793	1.25602	2.96087	0.631685	1.84634	1.05351	1.87509	1.32955	1.6257	2.32364	1.14132	1.09035	0.792556	0.713596	1.17545	0.352931	0.596992	1.17276	0.396894	1.03416	1.17378
Gorai.001G009500.1.A	Gorai.001G009500	Gorai.001G009500.1	Gorai.001G009500.A	Gohir.A07G009000	PTHR12626//PTHR12626:SF5 - PROGRAMMED CELL DEATH 4 // SUBFAMILY NOT NAMED (1 of 3)		93440906							217.379	239.764	270.792	329.511	360.235	442.394	466.522	497.086	510.284	412.212	371.286	525.267	375.454	294.339	437.442	316.638	350.353	292.509	245.93	7.77069	7.91148	8.08636	8.36855	8.4968	8.79245	8.86889	8.96025	8.99798	8.69074	8.54027	9.03965	8.55633	8.20623	8.77624	8.31124	8.45678
Gorai.001G009500.1.D	Gorai.001G009500	Gorai.001G009500.1	Gorai.001G009500.D	Gohir.D07G009300	PTHR12626//PTHR12626:SF5 - PROGRAMMED CELL DEATH 4 // SUBFAMILY NOT NAMED (1 of 3)		93440906							172.892	149.331	191.466	197.369	197.624	207.306	252.903	248.08	267.8	244.86	201.902	363.437	240.047	168.885	273.264	201.569	219.5	183.783	161.344	7.44205	7.232	7.58846	7.63204	7.63389	7.70256	7.98814	7.96047	8.07039	7.94169	7.66464	8.50953	7.91317	7.40841	8.09942	7.66227	7.78463
Gorai.001G009600.1.A	Gorai.001G009600	Gorai.001G009600.1	Gorai.001G009600.A	Gohir.A07G009100	PTHR33172:SF2 - EMB (1 of 4)		93442099	AT5G56550.1	ATOXS3,OXS3	oxidative stress 3				0.086967	0.068195	0.557996	0.116006	0.020317	0.179475	0.069384	0.014748	0	0.093023	0.020066	0.238265	1.1152	0.043859	0.87647	0.200911	0.196789	0.797703	0	0.120308	0.095175	0.639692	0.158345	0.0290174	0.238145	0.09678	0.0211215	0	0.128324	0.0286625	0.30832	1.08079	0.0619269	0.908021	0.264129	0.259169
Gorai.001G009600.1.D	Gorai.001G009600	Gorai.001G009600.1	Gorai.001G009600.D	Gohir.D07G009400	PTHR33172:SF2 - EMB (1 of 4)		93442099	AT5G56550.1	ATOXS3,OXS3	oxidative stress 3				0	0	0.085844	0	0	0.044869	0.044962	0	0	0.023256	0.070386	0.238265	0.94792	0.083585	0.507227	0.329401	0.367161	1.48316	0.050226	0	0	0.118817	0	0	0.0633221	0.0634505	0	0	0.0331671	0.0981312	0.30832	0.961934	0.115812	0.591897	0.410776	0.451183
Gorai.001G009700.1.A	Gorai.001G009700	Gorai.001G009700.1	Gorai.001G009700.A	Gohir.A07G009200	PTHR24361:SF336 - MITOGEN-ACTIVATED PROTEIN KINASE KINASE 6 (1 of 2)		93518450	AT5G56580.1	ANQ1,ATMKK6,MKK6	MAP kinase kinase 6				0.031167	0.018094	0.072736	0.049042	0.178971	0.182275	0.558018	1.20104	1.56174	1.52795	2.169	0.720709	1.18783	1.53187	3.66372	1.94383	3.24239	1.38482	0.702777	0.044278	0.0258708	0.101295	0.0690724	0.237528	0.241566	0.639712	1.13819	1.35712	1.33797	1.66403	0.783003	1.1295	1.3402	2.22148	1.55769	2.08488
Gorai.001G009800.1.A	Gorai.001G009800	Gorai.001G009800.1	Gorai.001G009800.A	Gohir.A07G009300	PF06219 - Protein of unknown function (DUF1005) (DUF1005) (1 of 8)		93524248	AT4G29310.1		Protein of unknown function (DUF1005)				34.9096	34.9909	32.0452	19.832	23.8678	24.4101	21.4241	22.9244	22.7764	14.904	20.1067	6.91372	9.37011	5.04032	5.40498	3.58616	4.57792	1.21447	1.66369	5.1663	5.16956	5.04637	4.38073	4.63621	4.66733	4.48698	4.58041	4.57146	3.99132	4.39963	2.98436	3.37436	2.59462	2.6792	2.19729	2.47973
Gorai.001G009800.1.D	Gorai.001G009800	Gorai.001G009800.1	Gorai.001G009800.D	Gohir.D07G009600	PF06219 - Protein of unknown function (DUF1005) (DUF1005) (1 of 8)		93524248	AT4G29310.1		Protein of unknown function (DUF1005)				20.3455	28.0662	20.8079	14.9046	15.6739	16.7945	12.3053	12.2871	10.3933	6.11616	9.50564	2.09292	3.24394	0.876824	1.28985	0.522684	0.842446	0.96683	0.36772	4.41586	4.86127	4.44678	3.99137	4.05952	4.15336	3.73393	3.73196	3.51011	2.8311	3.39309	1.62897	2.08541	0.908293	1.19526	0.606617	0.881622
Gorai.001G009900.1.A	Gorai.001G009900	Gorai.001G009900.1	Gorai.001G009900.A	Gohir.A07G009400	KOG1595 - CCCH-type Zn-finger protein (1 of 20)	C3H	93524015	AT4G29190.1		Zinc finger C-x8-C-x5-C-x3-H type family protein				73.5913	70.8881	68.6121	52.2821	57.3341	64.1212	71.3474	39.4924	41.2512	19.8563	30.2229	4.85552	9.56538	5.16219	6.8921	6.02353	5.2009	10.6967	5.08082	6.22094	6.16768	6.12127	5.73558	5.86627	6.02506	6.17687	5.33958	5.40092	4.38241	4.96453	2.5498	3.40127	2.62344	2.98041	2.8122	2.63248
Gorai.001G009900.1.D	Gorai.001G009900	Gorai.001G009900.1	Gorai.001G009900.D	Gohir.D07G009700	KOG1595 - CCCH-type Zn-finger protein (1 of 20)	C3H	93524015	AT4G29190.1		Zinc finger C-x8-C-x5-C-x3-H type family protein				5.75289	6.15803	8.27045	2.84408	5.83684	8.82722	11.2317	7.19467	4.95625	2.20126	5.49402	0.568815	1.20095	1.99241	1.98553	1.29644	2.35931	8.99468	3.75497	2.75551	2.83956	3.21264	1.94264	2.77333	3.29678	3.61256	3.03469	2.5744	1.67864	2.69911	0.649675	1.13813	1.58131	1.57799	1.1994	1.74816
Gorai.001G010100.1.A	Gorai.001G010100	Gorai.001G010100.1	Gorai.001G010100.A	Gohir.A07G009500	K15507 - 21S rRNA (GM2251-2'-O)-methyltransferase [EC:2.1.1.-] (MRM1, PET56) (1 of 1)		93516344	AT2G19870.1		tRNA/rRNA methyltransferase (SpoU) family protein				8.47591	4.68812	5.52099	3.14356	2.40997	2.72193	1.52153	1.56136	1.48784	0.786492	1.2228	0.651973	0.911564	0.868806	1.35542	1.11584	1.12149	1.49746	1.07435	3.24426	2.50795	2.70509	2.05087	1.76976	1.89605	1.3343	1.35691	1.31489	0.837129	1.15238	0.72419	0.934754	0.902117	1.23598	1.08123	1.08508
Gorai.001G010100.1.D	Gorai.001G010100	Gorai.001G010100.1	Gorai.001G010100.D	Gohir.D07G009800	K15507 - 21S rRNA (GM2251-2'-O)-methyltransferase [EC:2.1.1.-] (MRM1, PET56) (1 of 1)		93516344	AT2G19870.1		tRNA/rRNA methyltransferase (SpoU) family protein				2.62642	2.19875	1.70713	1.10289	1.41231	1.60175	1.2139	1.21286	0.938406	0.985316	1.17079	0.793753	1.13863	1.09774	1.13826	1.14485	1.31273	1.56212	0.979636	1.85854	1.67751	1.43677	1.07237	1.27042	1.37948	1.14659	1.14591	0.954871	0.989369	1.11822	0.842981	1.09669	1.06883	1.09644	1.10087	1.2096
Gorai.001G010200.1.A	Gorai.001G010200	Gorai.001G010200.1	Gorai.001G010200.A	Gohir.A07G009600	PTHR31398:SF0 - MEIOTIC NUCLEAR DIVISION PROTEIN 1 HOMOLOG (1 of 1)		93518416	AT4G29170.1	ATMND1	Mnd1 family protein				0.698735	1.0624	0.679428	0.336922	0.831863	1.31817	0.870258	0.873262	0.613848	0.918798	0.674723	0.376899	0.994952	0.639416	0.591562	0.263436	0.411952	0.637802	0.212672	0.764461	1.04432	0.74797	0.418915	0.873312	1.21299	0.903237	0.905553	0.690505	0.940203	0.743922	0.461423	0.996354	0.713182	0.670444	0.337353	0.497691
Gorai.001G010200.1.D	Gorai.001G010200	Gorai.001G010200.1	Gorai.001G010200.D	Gohir.D07G009900	PTHR31398:SF0 - MEIOTIC NUCLEAR DIVISION PROTEIN 1 HOMOLOG (1 of 1)		93518416	AT4G29170.1	ATMND1	Mnd1 family protein				0.979536	1.21516	1.18275	0.652811	0.741256	1.28627	0.705702	1.02313	0.624235	1.04549	1.13943	0.407774	0.95841	0.985567	0.673123	0.634757	0.900038	1.58127	0.216642	0.985162	1.14741	1.12615	0.724922	0.800128	1.193	0.770366	1.01659	0.69976	1.03245	1.09723	0.493416	0.969683	0.989551	0.742544	0.709076	0.926028
Gorai.001G010300.1.A	Gorai.001G010300	Gorai.001G010300.1	Gorai.001G010300.A	Gohir.A07G009700	K12194 - charged multivesicular body protein 4 (CHMP4, SNF7, VPS32) (1 of 3)		93459658	AT2G19830.1	SNF7.2,VPS32	SNF7 family protein				28.7873	19.6485	25.2045	20.4409	19.2507	19.7114	19.9921	20.8104	21.7959	22.7475	18.5809	21.3203	17.7803	21.0973	17.7992	15.6517	17.3627	18.6188	16.7156	4.89663	4.36797	4.71174	4.4223	4.3399	4.37235	4.39178	4.44695	4.5107	4.5697	4.29138	4.48028	4.23115	4.4658	4.2326	4.0576	4.19871
Gorai.001G010300.1.D	Gorai.001G010300	Gorai.001G010300.1	Gorai.001G010300.D	Gohir.D07G010000	K12194 - charged multivesicular body protein 4 (CHMP4, SNF7, VPS32) (1 of 3)		93459658	AT2G19830.1	SNF7.2,VPS32	SNF7 family protein				30.5779	24.318	28.3712	21.2523	20.2986	21.6369	20.9583	25.9314	25.5737	30.0824	22.676	29.8291	23.93	30.0424	26.5211	24.9418	29.0161	29.1282	23.0784	4.98084	4.66209	4.87633	4.47588	4.41268	4.5006	4.4567	4.75122	4.73192	4.95803	4.56535	4.94622	4.63981	4.95617	4.78247	4.69721	4.90767
Gorai.001G010400.1.D	Gorai.001G010400	Gorai.001G010400.1	Gorai.001G010400.D	Gohir.D07G010050			93063990							0.311769	0.360037	1.2835	0.108135	0.675883	0.354433	0	0	0	0	0	0	0	0	0	0	0	0	0	0.391514	0.443646	1.19124	0.148134	0.744921	0.437689	0	0	0	0	0	0	0	0	0	0	0
Gorai.001G010500.1.A	Gorai.001G010500	Gorai.001G010500.1	Gorai.001G010500.A	Gohir.A07G009800	PTHR12161:SF13 - REGULATOR OF VPS4 ACTIVITY PROTEIN-RELATED (1 of 2)		93439059	AT2G19710.1		Regulator of Vps4 activity in the MVB pathway protein				3.87799	3.092	2.6972	1.20086	1.60078	1.61517	1.13227	1.08354	0.909235	0.332908	0.849261	0.211878	0.398199	0.559953	0.504112	0.47565	0.497976	0.471735	0.223635	2.28629	2.03281	1.88643	1.13807	1.37895	1.3869	1.09239	1.05904	0.932995	0.414577	0.886949	0.277244	0.48357	0.641503	0.588912	0.561351	0.583015
Gorai.001G010500.1.D	Gorai.001G010500	Gorai.001G010500.1	Gorai.001G010500.D	Gohir.D07G010100	PTHR12161:SF13 - REGULATOR OF VPS4 ACTIVITY PROTEIN-RELATED (1 of 2)		93439059	AT2G19710.1		Regulator of Vps4 activity in the MVB pathway protein				3.15557	1.47472	2.09752	1.12326	1.13924	1.13305	1.17241	0.95422	0.830371	0.484035	0.688135	0.21153	0.294143	0.415149	0.396886	0.348144	0.277639	0.231505	0.182692	2.05505	1.30727	1.63111	1.08628	1.0971	1.09292	1.1193	0.966593	0.872136	0.569525	0.75543	0.27683	0.371997	0.500954	0.482215	0.430975	0.35348
Gorai.001G010600.1.A	Gorai.001G010600	Gorai.001G010600.1	Gorai.001G010600.A	Gohir.A07G009900	PF04718 - Mitochondrial ATP synthase g subunit (ATP-synt_G) (1 of 5)		93523647	AT4G29480.1		Mitochondrial ATP synthase subunit G protein				63.9427	43.4004	56.8682	52.1313	39.4846	38.6293	38.1135	57.4009	55.0404	56.852	51.293	44.3789	35.8209	40.2541	44.4094	39.2428	42.351	37.4684	31.6741	6.0211	5.4725	5.8547	5.73149	5.3393	5.30849	5.2896	5.86792	5.8084	5.8543	5.70855	5.50395	5.20245	5.36647	5.50492	5.33066	5.43799
Gorai.001G010600.1.D	Gorai.001G010600	Gorai.001G010600.1	Gorai.001G010600.D	Gohir.D07G010200	PF04718 - Mitochondrial ATP synthase g subunit (ATP-synt_G) (1 of 5)		93523647	AT4G29480.1		Mitochondrial ATP synthase subunit G protein				44.3403	32.2271	38.1486	32.5842	26.653	26.861	23.879	34.955	31.1271	37.0737	36.3043	26.9344	26.0497	24.0542	28.8114	26.6534	25.3099	23.7935	21.0806	5.50272	5.05429	5.29089	5.06971	4.78936	4.80017	4.63686	5.16812	5.00572	5.25072	5.22127	4.80397	4.75754	4.64698	4.89779	4.78938	4.71753
Gorai.001G010800.1.A	Gorai.001G010800	Gorai.001G010800.1	Gorai.001G010800.A	Gohir.A07G010100			93518507	AT4G29520.1						28.9454	21.8448	24.2193	14.9671	15.7921	20.3487	17.1503	21.5093	22.943	33.7252	21.9906	20.2794	13.749	16.0518	18.1881	15.3108	19.3979	14.5407	12.4919	4.90426	4.5138	4.65645	3.99703	4.06971	4.41607	4.18192	4.49245	4.58154	5.11791	4.52297	4.41139	3.88254	4.09185	4.26214	4.02776	4.35035
Gorai.001G010800.1.D	Gorai.001G010800	Gorai.001G010800.1	Gorai.001G010800.D	Gohir.D07G010400			93518507	AT4G29520.1			78	Gorai.001G010800.1.D	case 1	64.4527	44.6075	53.0207	35.8859	37.1059	42.3652	38.2451	46.9212	52.0671	68.5618	48.1776	55.2698	34.3596	35.6387	45.1594	33.7649	46.1019	30.6941	27.0894	6.03238	5.5112	5.75544	5.205	5.25194	5.43847	5.29444	5.58259	5.72974	6.12022	5.61993	5.81429	5.14403	5.1953	5.52855	5.11956	5.55771
Gorai.001G010900.1.A	Gorai.001G010900	Gorai.001G010900.1	Gorai.001G010900.A	Gohir.A07G010200			93441778	AT5G11780.1						6.06451	5.24463	4.32922	2.91506	3.672	4.94967	4.21595	3.46054	3.67108	4.02645	4.23313	1.6983	2.28155	2.88887	3.40865	2.54791	2.97181	4.2615	2.42308	2.82059	2.64262	2.41392	1.96903	2.22404	2.57281	2.38293	2.15722	2.22376	2.32954	2.38767	1.43205	1.71438	1.95935	2.14034	1.82697	1.9898
Gorai.001G010900.1.D	Gorai.001G010900	Gorai.001G010900.1	Gorai.001G010900.D	Gohir.D07G010500			93441778	AT5G11780.1						5.51362	3.89687	3.794	2.31538	3.11179	3.49583	3.04779	2.67918	3.08839	2.5382	2.70518	1.36311	1.69679	1.6366	2.23506	1.41676	1.52507	2.30616	1.29446	2.70346	2.29186	2.26123	1.72918	2.03977	2.16859	2.01713	1.87938	2.03153	1.82302	1.88954	1.24069	1.43124	1.39868	1.69379	1.27307	1.33633
Gorai.001G011000.1.A	Gorai.001G011000	Gorai.001G011000.1	Gorai.001G011000.A	Gohir.A07G010300	PTHR11034:SF23 - N-MYC DOWNREGULATED-LIKE 3 PROTEIN (1 of 5)		93523544	AT5G56750.1	NDL1	N-MYC downregulated-like 1				5.79903	4.91474	5.0144	3.36183	3.77754	3.96166	4.1366	3.0448	3.17406	2.79373	3.49099	3.72631	2.97672	5.27665	3.18529	4.57759	4.98879	3.9326	3.89969	2.76533	2.56431	2.58842	2.12493	2.25627	2.31082	2.36081	2.01607	2.06145	1.92362	2.16703	2.24071	1.99158	2.64999	2.06533	2.47964	2.58226
Gorai.001G011000.1.D	Gorai.001G011000	Gorai.001G011000.1	Gorai.001G011000.D	Gohir.D07G010600	PTHR11034:SF23 - N-MYC DOWNREGULATED-LIKE 3 PROTEIN (1 of 5)		93523544	AT5G56750.1	NDL1	N-MYC downregulated-like 1				2.79548	1.62757	2.19014	1.53691	2.18518	2.66098	3.06055	1.73457	2.28139	1.78301	2.53015	2.73419	2.1322	3.49027	2.64988	3.30945	3.32503	4.02371	2.75346	1.92428	1.39373	1.67362	1.34307	1.67138	1.87223	2.02167	1.45132	1.71431	1.47665	1.81973	1.9008	1.64718	2.1668	1.86785	2.1075	2.11271
Gorai.001G011100.1.A	Gorai.001G011100	Gorai.001G011100.1	Gorai.001G011100.A	Gohir.A07G010400	PTHR10209//PTHR10209:SF103 - OXIDOREDUCTASE, 2OG-FE II OXYGENASE FAMILY PROTEIN // SUBFAMILY NOT NAMED (1 of 1)		93524693	AT2G19590.1	ACO1,ATACO1	ACC oxidase 1				0.526492	0.91943	0.628158	0.356114	3.43586	6.24629	13.0728	35.0619	29.0603	33.4798	25.6389	5.38799	17.4354	6.19883	4.97792	2.59384	2.91107	2.07155	1.51337	0.61022	0.940678	0.703241	0.439478	2.14921	2.85724	3.81484	5.1724	4.90979	5.10768	4.73546	2.67536	4.20441	2.84776	2.57964	1.84552	1.96756
Gorai.001G011100.1.D	Gorai.001G011100	Gorai.001G011100.1	Gorai.001G011100.D	Gohir.D07G010700	PTHR10209//PTHR10209:SF103 - OXIDOREDUCTASE, 2OG-FE II OXYGENASE FAMILY PROTEIN // SUBFAMILY NOT NAMED (1 of 1)		93524693	AT2G19590.1	ACO1,ATACO1	ACC oxidase 1				0.099336	0.063005	0.089604	0.043799	4.39096	11.4998	21.6815	65.1845	65.7157	96.2029	69.8169	14.3359	66.9714	13.4442	21.9645	8.52707	12.986	2.96301	1.84309	0.136632	0.0881484	0.123804	0.0618439	2.43054	3.64383	4.50345	6.04842	6.05996	6.60293	6.14602	3.93884	6.08686	3.85242	4.52134	3.25203	3.80591
Gorai.001G011200.1.A	Gorai.001G011200	Gorai.001G011200.1	Gorai.001G011200.A	Gohir.A07G010500	PTHR32191:SF0 - TETRASPANIN-2 (1 of 3)		93524447	AT2G19580.1	TET2	tetraspanin2				0.843189	0.611147	0.711487	0.639207	0.922858	1.34825	0.707734	0.55072	0.421687	0.543659	0.451745	0.067257	0.306589	0.276992	0.261109	0.086676	0.085192	0.579344	0.385851	0.882204	0.688088	0.77525	0.712998	0.943252	1.23159	0.772083	0.632938	0.507603	0.626354	0.537788	0.0939076	0.385805	0.352749	0.334693	0.119922	0.11795
Gorai.001G011300.1.A	Gorai.001G011300	Gorai.001G011300.1	Gorai.001G011300.A	Gohir.A07G010600	K14848 - ribosome assembly protein RRB1 (RRB1, GRWD1) (1 of 1)		93519876	AT2G19540.1		Transducin family protein / WD-40 repeat family protein				7.43287	6.23638	5.29765	3.86244	5.76982	6.47817	5.62906	5.38646	5.77731	5.05045	6.20598	3.1472	4.01018	4.36512	5.69461	4.76664	4.22176	5.50909	4.43612	3.07602	2.85527	2.65481	2.28168	2.75912	2.90269	2.7288	2.67502	2.76071	2.59704	2.84919	2.05214	2.32486	2.42361	2.743	2.52773	2.38454
Gorai.001G011300.1.D	Gorai.001G011300	Gorai.001G011300.1	Gorai.001G011300.D	Gohir.D07G010900	K14848 - ribosome assembly protein RRB1 (RRB1, GRWD1) (1 of 1)		93519876	AT2G19540.1		Transducin family protein / WD-40 repeat family protein				11.1477	11.3659	9.02311	6.80467	9.18103	10.4042	9.73101	9.21572	9.27806	6.75563	9.73688	4.67345	6.15977	6.22474	8.77435	6.82198	6.79924	9.53371	5.51773	3.60262	3.6283	3.32526	2.96434	3.34781	3.5115	3.42371	3.35272	3.3615	2.95524	3.4245	2.50423	2.83991	2.85295	3.289	2.96753	2.96333
Gorai.001G011500.1.A	Gorai.001G011500	Gorai.001G011500.1	Gorai.001G011500.A	Gohir.A07G010800			93521780	AT1G55160.1						3.61389	3.48259	2.6588	1.57216	1.9834	1.97902	1.95942	1.86142	1.70637	2.68494	2.17995	1.72536	1.20528	1.27398	2.11054	1.12123	1.037	1.05311	1.42144	2.20598	2.16433	1.87137	1.36298	1.57696	1.57484	1.56532	1.51673	1.43636	1.88164	1.669	1.44645	1.14096	1.18522	1.63716	1.0849	1.02645
Gorai.001G011500.1.D	Gorai.001G011500	Gorai.001G011500.1	Gorai.001G011500.D	Gohir.D07G011100			93521780	AT1G55160.1						1.71233	2.7753	1.75902	1.29302	1.77297	2.65833	1.7033	1.46202	1.63624	2.28236	1.77796	0.690849	0.920222	0.968363	1.17306	1.13325	0.704174	1.09053	0.888909	1.43953	1.91659	1.46416	1.19725	1.47143	1.87118	1.43472	1.29984	1.39848	1.71473	1.47402	0.757748	0.941273	0.976996	1.11973	1.09305	0.769073
Gorai.001G011600.1.A	Gorai.001G011600	Gorai.001G011600.1	Gorai.001G011600.A	Gohir.A07G010900	PTHR23421:SF74 - BETA-GALACTOSIDASE 1 (1 of 5)		93488640	AT4G26140.1	BGAL12	beta-galactosidase 12				9.08948	8.22044	10.1821	7.31925	5.8135	8.08885	7.71856	11.3022	13.024	30.2609	13.3747	26.2633	29.7318	29.4117	43.1351	41.7286	43.1901	33.9009	17.0445	3.33478	3.20484	3.48312	3.05645	2.7684	3.1841	3.12409	3.62084	3.80982	4.96629	3.84546	4.76889	4.94166	4.92655	5.46385	5.41713	5.46565
Gorai.001G011600.1.D	Gorai.001G011600	Gorai.001G011600.1	Gorai.001G011600.D	Gohir.D07G011125	PTHR23421:SF74 - BETA-GALACTOSIDASE 1 (1 of 5)		93488640	AT4G26140.1	BGAL12	beta-galactosidase 12				0.081846	0.033765	0.094757	0.071479	0.104695	0.079904	0.325432	0.120686	0.183947	0.131275	0.152157	0.111224	0.182435	0.677597	0.371048	0.867222	0.97171	3.09114	1.2367	0.113495	0.0479083	0.130611	0.0996036	0.143648	0.110903	0.406463	0.164382	0.243604	0.17795	0.204337	0.15215	0.241761	0.746396	0.455279	0.900893	0.979447
Gorai.001G011700.1.A	Gorai.001G011700	Gorai.001G011700.1	Gorai.001G011700.A	Gohir.A07G011000			93515162	AT3G60310.1						1.32392	1.40556	1.07029	0.699436	0.640088	0.938946	0.924085	1.1495	0.930415	2.26775	1.05694	2.06539	1.44832	1.71329	2.75951	2.40566	2.37651	2.33939	1.68665	1.21656	1.26637	1.04983	0.765056	0.713773	0.955273	0.944173	1.104	0.948911	1.7083	1.0405	1.61607	1.29179	1.44004	1.91054	1.76794	1.75553
Gorai.001G011700.1.D	Gorai.001G011700	Gorai.001G011700.1	Gorai.001G011700.D	Gohir.D07G011150			93515162	AT3G60310.1						1.36504	1.15694	0.934357	0.644676	0.660871	0.700182	0.720018	0.48672	0.473467	0.471004	0.721123	0.420962	0.620819	0.65613	0.738514	0.738793	0.841796	0.578428	0.614584	1.24186	1.10898	0.951854	0.717803	0.73194	0.765689	0.782424	0.572133	0.559215	0.556801	0.78335	0.506868	0.696723	0.727816	0.797854	0.798086	0.881113
Gorai.001G011800.1.A	Gorai.001G011800	Gorai.001G011800.1	Gorai.001G011800.A	Gohir.A07G011100	PTHR10742//PTHR10742:SF300 - AMINE OXIDASE // SUBFAMILY NOT NAMED (1 of 2)		93519606	AT4G29720.1	ATPAO5,PAO5	polyamine oxidase 5				0.339616	0.074874	0.220861	0.236559	0.316738	0.151594	0.303548	0.106886	0.212294	0.10218	0.108699	0.03486	0.031648	0.037236	0.092673	0	0.008985	0.032031	0.053658	0.42182	0.104168	0.287899	0.306331	0.396968	0.203632	0.382444	0.146507	0.27774	0.14036	0.148868	0.0494356	0.0449508	0.0527442	0.127862	0	0.0129047
Gorai.001G011800.1.D	Gorai.001G011800	Gorai.001G011800.1	Gorai.001G011800.D	Gohir.D07G011175	PTHR10742//PTHR10742:SF300 - AMINE OXIDASE // SUBFAMILY NOT NAMED (1 of 2)		93519606	AT4G29720.1	ATPAO5,PAO5	polyamine oxidase 5				0.026821	0.050263	0.073828	0.033815	0.030773	0.009551	0.081534	0.022995	0.0787401	0.014792	0.030167	0.01074	0.023423	0	1.44322	0.02871	0	1.73611	0.060697	0.0381847	0.0707506	0.102763	0.047978	0.0437267	0.0137138	0.113079	0.0327991	0.109347	0.0211841	0.0428782	0.0154119	0.0334026	0	1.28879	0.0408363	0
Gorai.001G011900.1.A	Gorai.001G011900	Gorai.001G011900.1	Gorai.001G011900.A	Gohir.A07G011300			93441282	AT5G56880.1						1.04821	0.390389	0.683042	0.191804	0.484586	0.272597	0.381853	0.54011	0.554286	0.564857	0.244391	0.251042	0.828253	0.609093	0.333836	0.406549	0.383338	0.539818	0.251184	1.03437	0.475489	0.751071	0.253147	0.570061	0.347776	0.466604	0.623033	0.636252	0.646031	0.31544	0.32313	0.870466	0.686248	0.415581	0.49216	0.468154
Gorai.001G011900.1.D	Gorai.001G011900	Gorai.001G011900.1	Gorai.001G011900.D	Gohir.D07G011200			93441282	AT5G56880.1						0.537402	0.165244	0.362726	0.329151	0.563814	0.455977	0.782471	1.21919	1.04342	1.04945	1.00052	0.509647	1.53236	1.41771	0.490076	0.389914	0.559738	0.885095	0.277777	0.620494	0.220632	0.446496	0.410505	0.645069	0.541988	0.833879	1.15003	1.03098	1.03524	1.00037	0.594211	1.34049	1.27364	0.575386	0.474996	0.641304
Gorai.001G012000.1.A	Gorai.001G012000	Gorai.001G012000.1	Gorai.001G012000.A	Gohir.A07G011500	PTHR27001:SF26 - PROTEIN KINASE FAMILY PROTEIN (1 of 1)		93522329	AT5G56890.1		Protein kinase superfamily protein				4.51447	5.5589	4.05782	2.1405	3.18524	4.50608	2.54584	1.59867	1.41294	1.58264	2.39894	1.02164	1.73506	1.86716	1.92428	2.29851	2.1702	3.0878	1.29275	2.46322	2.71345	2.33852	1.65099	2.06531	2.46103	1.82613	1.37777	1.2708	1.36884	1.76509	1.01552	1.45157	1.51962	1.54808	1.72181	1.66457
Gorai.001G012000.1.D	Gorai.001G012000	Gorai.001G012000.1	Gorai.001G012000.D	Gohir.D07G011300	PTHR27001:SF26 - PROTEIN KINASE FAMILY PROTEIN (1 of 1)		93522329	AT5G56890.1		Protein kinase superfamily protein				2.59763	3.4119	2.15306	1.26623	1.97925	2.56764	1.69851	1.13523	1.23604	1.32148	1.95328	1.17513	2.52616	3.90324	3.69143	3.0732	2.85509	2.26552	1.34251	1.84705	2.1414	1.65675	1.1803	1.57495	1.83497	1.43216	1.09439	1.16095	1.21504	1.56232	1.1211	1.8181	2.29374	2.23003	2.02616	1.94676
Gorai.001G012100.1.A	Gorai.001G012100	Gorai.001G012100.1	Gorai.001G012100.A	Gohir.A07G011600	PF05553//PF14364 - Cotton fibre expressed protein (DUF761) // Domain of unknown function (DUF4408) (DUF4408) (1 of 8)		93523235	AT5G56980.1						1.42731	1.33039	1.94672	0.786156	1.64024	2.34107	5.64054	2.40141	4.97771	4.79655	6.39121	3.92307	4.1458	8.08546	9.84486	9.79557	11.006	10.2926	6.55954	1.27936	1.22057	1.55911	0.836858	1.40067	1.74031	2.7313	1.76613	2.57959	2.53519	2.88581	2.29956	2.3634	3.18356	3.43894	3.43237	3.58568
Gorai.001G012100.1.D	Gorai.001G012100	Gorai.001G012100.1	Gorai.001G012100.D	Gohir.D07G011400	PF05553//PF14364 - Cotton fibre expressed protein (DUF761) // Domain of unknown function (DUF4408) (DUF4408) (1 of 8)		93523235	AT5G56980.1						0.626445	0.698186	1.00339	0.478602	1.12023	1.82797	1.50046	1.41246	2.78694	3.42199	4.23105	4.12734	6.37758	8.98717	13.2826	6.49746	8.04957	3.37524	4.61965	0.701722	0.763994	1.00244	0.564234	1.08422	1.49977	1.32219	1.27051	1.92103	2.14469	2.3871	2.35821	2.88315	3.32008	3.83619	2.9064	3.17785
Gorai.001G012200.1.A	Gorai.001G012200	Gorai.001G012200.1	Gorai.001G012200.A	Gohir.A07G011700	PTHR12789 - DENSITY-REGULATED PROTEIN HOMOLOG (1 of 2)		93520109	AT5G11900.1		Translation initiation factor SUI1 family protein				16.3837	8.77981	13.6594	10.1648	11.7064	12.7497	11.6789	13.8115	14.55	15.2128	15.5547	10.9641	13.8383	15.1891	13.0464	13.2222	15.464	14.0173	9.28502	4.11966	3.28981	3.87375	3.48089	3.66749	3.78133	3.66436	3.88864	3.95884	4.01906	4.04917	3.58064	3.89125	4.01695	3.81213	3.83007	4.04124
Gorai.001G012200.1.D	Gorai.001G012200	Gorai.001G012200.1	Gorai.001G012200.D	Gohir.D07G011500	PTHR12789 - DENSITY-REGULATED PROTEIN HOMOLOG (1 of 2)		93520109	AT5G11900.1		Translation initiation factor SUI1 family protein	81	Gorai.001G012200.1.D	case 1	25.6272	21.978	21.5667	17.4438	19.0618	20.0843	19.9957	23.1523	25.0281	24.331	22.6824	18.523	21.5091	24.3736	21.8044	19.9377	22.0826	20.6641	17.7276	4.73483	4.52218	4.49612	4.20506	4.32638	4.3981	4.39202	4.59409	4.702	4.66283	4.56574	4.2871	4.49244	4.66526	4.51124	4.38803	4.52873
Gorai.001G012400.1.D	Gorai.001G012400	Gorai.001G012400.1	Gorai.001G012400.D	Gohir.D07G011700	PTHR12565:SF157 - TRANSCRIPTION FACTOR BHLH041-RELATED (1 of 2)	bHLH	93520178	AT5G56960.1		basic helix-loop-helix (bHLH) DNA-binding family protein				0.013774	0	0.031837	0.079048	0.01971	0.046097	0.061798	0.044562	0.014971	0.022189	0.036186	0.034729	0.055458	0.105439	0.0738992	0.106605	0.139063	0.19884	0.052756	0.0197361	0	0.0452151	0.109759	0.0281589	0.0650166	0.0865093	0.0628981	0.0214385	0.031662	0.051283	0.049253	0.0778692	0.144619	0.102859	0.14614	0.187848
Gorai.001G012500.1.A	Gorai.001G012500	Gorai.001G012500.1	Gorai.001G012500.A	Gohir.A07G012000	PTHR11875//PTHR11875:SF73 - TESTIS-SPECIFIC Y-ENCODED PROTEIN // SUBFAMILY NOT NAMED (1 of 3)		93523075	AT5G56950.1	NAP1;3,NFA03,NFA3	nucleosome assembly protein 1;3	82	Gorai.001G012500.1.A;Gorai.001G012500.1.D	case 2	12.3963	7.84262	11.297	6.52448	7.61148	9.91193	9.09862	7.75983	7.94879	7.01407	7.48776	5.5044	6.31172	7.53884	6.27867	7.21573	7.54911	9.08026	5.28946	3.74376	3.14447	3.62024	2.91159	3.10626	3.44783	3.33609	3.1309	3.16169	3.00254	3.08538	2.70142	2.87021	3.09404	2.86368	3.03839	3.09577
Gorai.001G012500.1.D	Gorai.001G012500	Gorai.001G012500.1	Gorai.001G012500.D	Gohir.D07G011800	PTHR11875//PTHR11875:SF73 - TESTIS-SPECIFIC Y-ENCODED PROTEIN // SUBFAMILY NOT NAMED (1 of 3)		93523075	AT5G56950.1	NAP1;3,NFA03,NFA3	nucleosome assembly protein 1;3	82	Gorai.001G012500.1.A;Gorai.001G012500.1.D	case 2	20.6109	14.9271	17.9415	11.3122	12.6498	17.6824	14.9775	13.3641	14.5889	12.7228	14.015	9.29256	11.6203	14.5925	12.1443	11.0564	14.2823	15.1444	9.54537	4.43369	3.99341	4.24348	3.62202	3.77081	4.22361	3.99797	3.84439	3.96244	3.77851	3.90833	3.36353	3.65767	3.96278	3.71637	3.59172	3.93379
Gorai.001G012600.1.D	Gorai.001G012600	Gorai.001G012600.1	Gorai.001G012600.D	Gohir.D07G011900	PTHR14154:SF11 - HIGH-LIGHT-INDUCED PROTEIN, CHLOROPLASTIC (1 of 2)		93520461	AT5G02120.1	OHP	one helix protein				0.064025	0	0.056948	0.059575	0.0487	0.126108	0.022655	0	0.050573	0.085098	0.028074	0.105952	0.047143	0.179107	0.453739	0.577048	0.233613	1.69985	0.485651	0.089532	0	0.0799044	0.0834857	0.068602	0.171345	0.0323195	0	0.0711764	0.117825	0.0399441	0.145289	0.0664585	0.237695	0.539768	0.657227	0.30289
Gorai.001G012700.1.A	Gorai.001G012700	Gorai.001G012700.1	Gorai.001G012700.A	Gohir.A07G012200	PTHR10015:SF178 - HEAT STRESS TRANSCRIPTION FACTOR A-9 (1 of 3)	HSF	93438768	AT2G26150.1	ATHSFA2,HSFA2	heat shock transcription factor A2				0.379258	0.14439	0.33349	0.155805	0.302364	0.709131	0.773169	0.583705	0.286608	0.356377	0.508012	0.576932	1.46441	3.00004	1.31034	2.94099	4.47177	4.1842	1.32389	0.463892	0.194579	0.415207	0.208898	0.381133	0.773263	0.82633	0.663304	0.363573	0.439758	0.592648	0.65712	1.30124	2.00001	1.20811	1.97856	2.45201
Gorai.001G012700.1.D	Gorai.001G012700	Gorai.001G012700.1	Gorai.001G012700.D	Gohir.D07G012000	PTHR10015:SF178 - HEAT STRESS TRANSCRIPTION FACTOR A-9 (1 of 3)	HSF	93438768	AT2G26150.1	ATHSFA2,HSFA2	heat shock transcription factor A2				0	0	0.001344	0	0.051627	0.144063	0.103643	0.132278	0.0531425	0.040254	0.007809	0.041455	0.133107	0.245822	0.187581	0.045823	0.303184	1.85179	0.416454	0	0	0.00193768	0	0.0726231	0.194166	0.142274	0.179228	0.0747007	0.0569358	0.0112222	0.0586005	0.180284	0.317098	0.248026	0.0646387	0.382041
Gorai.001G012800.1.A	Gorai.001G012800	Gorai.001G012800.1	Gorai.001G012800.A				93522076	AT5G57000.1			84	Gorai.001G012800.1.A	case 1	69.8796	70.5052	64.1454	47.3143	39.446	45.6766	35.2882	33.6881	37.5123	41.6312	42.0998	41.9733	27.0628	15.7653	25.6885	14.5276	19.4524	11.3353	9.56207	6.1473	6.15998	6.02559	5.59438	5.33792	5.54463	5.18143	5.11637	5.26725	5.41384	5.42961	5.42537	4.81059	4.06741	4.73815	3.95676	4.3542
Gorai.001G012800.1.D	Gorai.001G012800	Gorai.001G012800.1	Gorai.001G012800.D	Gohir.D07G012200			93522076	AT5G57000.1			83	Gorai.001G012800.1.D	case 1	67.7806	63.674	57.397	41.5456	36.6629	40.5449	31.8075	29.0291	31.2835	29.5906	28.6271	24.2916	17.4298	9.40789	15.3759	8.05713	12.2454	7.88169	6.00945	6.10393	6.01511	5.86782	5.41094	5.23507	5.3766	5.03596	4.90829	5.01273	4.93502	4.88885	4.66059	4.20397	3.37961	4.0335	3.17905	3.72742
Gorai.001G013000.1.A	Gorai.001G013000	Gorai.001G013000.1	Gorai.001G013000.A	Gohir.A07G012500	PTHR11467:SF27 - WINGED-HELIX DNA-BINDING TRANSCRIPTION FACTOR FAMILY PROTEIN (1 of 1)	MYB_related	93439316	AT1G72740.2		Homeodomain-like/winged-helix DNA-binding family protein				4.38996	3.59777	4.4857	2.70629	4.50381	5.65221	4.43905	5.86962	4.64196	5.38314	6.18056	3.75552	7.72325	11.6828	6.30352	7.71878	9.40615	11.6508	5.56201	2.43027	2.20093	2.45568	1.88997	2.46043	2.73383	2.44336	2.78023	2.4962	2.67427	2.8441	2.2496	3.12487	3.6648	2.86859	3.12413	3.37936
Gorai.001G013000.1.D	Gorai.001G013000	Gorai.001G013000.1	Gorai.001G013000.D	Gohir.D07G012300	PTHR11467:SF27 - WINGED-HELIX DNA-BINDING TRANSCRIPTION FACTOR FAMILY PROTEIN (1 of 1)	MYB_related	93439316	AT1G72740.2		Homeodomain-like/winged-helix DNA-binding family protein				5.2209	7.53683	6.06379	4.26472	5.32863	7.8184	7.60208	6.81259	7.03484	7.86347	7.29703	3.77797	7.63178	11.3708	6.98858	7.77567	9.25915	12.3553	4.80322	2.63712	3.0937	2.82044	2.39636	2.66189	3.14052	3.10469	2.9658	3.00627	3.14787	3.05259	2.2564	3.10966	3.62887	2.99794	3.13351	3.35884
Gorai.001G013100.1.A	Gorai.001G013100	Gorai.001G013100.1	Gorai.001G013100.A	Gohir.A07G012600	K11155 - diacylglycerol O-acyltransferase 1 (DGAT1) (1 of 1)		93518962	AT2G19450.1	ABX45,AS11,ATDGAT,DGAT1,RDS1,TAG1	membrane bound O-acyl transferase (MBOAT) family protein				0.594182	0.984128	0.720691	0.33117	1.0026	1.32265	0.982028	0.977177	1.38987	1.41894	1.21037	2.03973	2.87242	8.84863	5.26511	5.21857	5.51642	3.98687	3.2455	0.672816	0.988505	0.782988	0.412695	1.00188	1.21577	0.986977	0.983442	1.25693	1.27438	1.14429	1.60394	1.95324	3.29992	2.64734	2.63658	2.70408
Gorai.001G013100.1.D	Gorai.001G013100	Gorai.001G013100.1	Gorai.001G013100.D	Gohir.D07G012400	K11155 - diacylglycerol O-acyltransferase 1 (DGAT1) (1 of 1)		93518962	AT2G19450.1	ABX45,AS11,ATDGAT,DGAT1,RDS1,TAG1	membrane bound O-acyl transferase (MBOAT) family protein				1.61514	1.01811	1.85937	1.55556	2.09978	2.72237	2.46979	2.52476	2.32968	2.66196	2.39806	1.92377	2.49944	2.98349	2.56638	2.58762	3.30948	3.15194	1.80743	1.38689	1.013	1.5157	1.35364	1.63217	1.89622	1.79485	1.81752	1.73538	1.87261	1.76471	1.54783	1.80713	1.99403	1.83446	1.84303	2.10751
Gorai.001G013200.1.A	Gorai.001G013200	Gorai.001G013200.1	Gorai.001G013200.A	Gohir.A07G012700	PF12023 - Domain of unknown function (DUF3511) (DUF3511) (1 of 14)		93523622	AT5G11970.1		Protein of unknown function (DUF3511)				0.334303	0.118332	0.436801	0.220199	0.386881	0.802084	0.828494	0.832955	0.668685	1.57728	1.1231	0.905073	1.2083	1.68018	1.68497	0.839485	1.42699	3.40666	1.06493	0.416086	0.161349	0.52286	0.287116	0.471844	0.849666	0.870656	0.874171	0.738712	1.36585	1.08617	0.929846	1.14294	1.42233	1.42491	0.879302	1.27917
Gorai.001G013200.1.D	Gorai.001G013200	Gorai.001G013200.1	Gorai.001G013200.D	Gohir.D07G012500	PF12023 - Domain of unknown function (DUF3511) (DUF3511) (1 of 14)		93523622	AT5G11970.1		Protein of unknown function (DUF3511)				1.02624	0.452425	0.722953	0.848014	0.779757	1.03875	0.793025	0.793937	0.60376	0.71105	0.53404	0.388839	0.620566	0.649503	0.693905	0.908951	0.755225	2.06433	0.9947	1.0188	0.538464	0.784883	0.885976	0.83168	1.02768	0.842396	0.843129	0.681458	0.774882	0.617336	0.473879	0.696498	0.722031	0.760353	0.93278	0.811656
Gorai.001G013300.1.A	Gorai.001G013300	Gorai.001G013300.1	Gorai.001G013300.A	Gohir.A07G012800	PTHR11909:SF154 - PROTEIN KINASE FAMILY PROTEIN (1 of 4)		93454260	AT4G26100.1	CK1,CKL1	casein kinase 1				14.78	15.1922	13.4505	8.83115	11.7014	14.0725	13.3171	14.0302	13.5806	13.0934	14.2271	10.9422	12.7882	13.4866	13.8591	12.0701	14.4512	15.4953	8.70128	3.98002	4.01723	3.85304	3.29736	3.66691	3.91384	3.83967	3.90979	3.86598	3.81695	3.92857	3.578	3.78536	3.85665	3.89327	3.7082	3.94965
Gorai.001G013300.1.D	Gorai.001G013300	Gorai.001G013300.1	Gorai.001G013300.D	Gohir.D07G012600	PTHR11909:SF154 - PROTEIN KINASE FAMILY PROTEIN (1 of 4)		93454260	AT4G26100.1	CK1,CKL1	casein kinase 1				20.4353	16.9756	17.2683	11.0993	15.2097	19.9295	16.8334	17.5479	16.5896	17.0382	18.0862	13.9234	16.0404	20.3968	17.7238	15.9001	18.9223	18.395	9.72735	4.42191	4.16797	4.19127	3.59685	4.01879	4.38747	4.15651	4.21319	4.13665	4.17298	4.25446	3.8995	4.09088	4.41933	4.22681	4.07896	4.31631
Gorai.001G013400.1.A	Gorai.001G013400	Gorai.001G013400.1	Gorai.001G013400.A	Gohir.A07G012900	PTHR31115:SF3 - EXPRESSED PROTEIN (1 of 3)		93523768	AT2G19390.1						2.26966	1.63745	2.38809	1.38151	1.83323	2.00908	2.11485	1.71479	1.90942	1.72832	1.95181	1.31677	1.7731	3.3359	2.28568	2.27445	2.66218	2.11783	1.18975	1.70914	1.39915	1.76047	1.25188	1.50245	1.58932	1.63916	1.44084	1.54073	1.44801	1.5616	1.21212	1.4715	2.11633	1.71619	1.71125	1.8727
Gorai.001G013400.1.D	Gorai.001G013400	Gorai.001G013400.1	Gorai.001G013400.D	Gohir.D07G012700	PTHR31115:SF3 - EXPRESSED PROTEIN (1 of 3)		93523768	AT2G19390.1						2.38585	2.22028	2.34753	1.47929	1.9131	2.56914	2.31444	1.88486	2.00808	1.46892	2.07037	1.39569	1.91983	3.43301	2.66346	2.57877	2.61011	2.34439	1.47297	1.75952	1.68719	1.7431	1.30993	1.54256	1.83558	1.72877	1.5285	1.58884	1.30388	1.61841	1.26044	1.54589	2.14829	1.87321	1.83947	1.85204
Gorai.001G013500.1.A	Gorai.001G013500	Gorai.001G013500.1	Gorai.001G013500.A	Gohir.A07G013000	PTHR13832:SF335 - PROTEIN PHOSPHATASE 2C 16-RELATED (1 of 4)		93523829	AT5G57050.1	ABI2,AtABI2	Protein phosphatase 2C family protein				1.176	0.913419	1.04666	0.596911	0.896493	1.07509	1.67718	0.886388	0.972279	1.26247	1.17241	0.920269	0.939963	1.26442	0.985004	1.3405	1.30491	2.29812	0.974664	1.12168	0.936153	1.03327	0.675284	0.923334	1.05317	1.42072	0.915626	0.979864	1.1779	1.1193	0.941308	0.956029	1.17914	0.989142	1.22682	1.20471
Gorai.001G013500.1.D	Gorai.001G013500	Gorai.001G013500.1	Gorai.001G013500.D	Gohir.D07G012800	PTHR13832:SF335 - PROTEIN PHOSPHATASE 2C 16-RELATED (1 of 4)		93523829	AT5G57050.1	ABI2,AtABI2	Protein phosphatase 2C family protein				1.24852	0.432684	0.962556	0.523233	0.569334	0.914705	1.10266	0.494709	0.769945	0.566602	0.669202	0.569725	0.550479	1.35713	0.870213	0.88703	0.906729	1.84811	0.700602	1.16898	0.51872	0.972734	0.607137	0.650152	0.937122	1.07222	0.579865	0.823705	0.647639	0.739159	0.650512	0.632714	1.23703	0.903203	0.916117	0.9311
Gorai.001G013600.1.A	Gorai.001G013600	Gorai.001G013600.1	Gorai.001G013600.A	Gohir.A07G013100	K04368 - mitogen-activated protein kinase kinase 1 (MAP2K1, MEK1) (1 of 4)		93519271	AT4G29810.1	ATMKK2,MK1,MKK2	MAP kinase kinase 2				0.513401	0.318714	0.695726	0.811386	1.20951	0.641269	1.67271	0.780691	2.34396	5.55809	1.53601	8.4905	3.7088	5.1435	7.83948	7.4817	9.89715	4.867	3.63931	0.597794	0.399132	0.761903	0.857094	1.14373	0.714812	1.4183	0.832437	1.74156	2.71328	1.34256	3.24648	2.23536	2.61906	3.14396	3.08435	3.44588
Gorai.001G013600.1.D	Gorai.001G013600	Gorai.001G013600.1	Gorai.001G013600.D	Gohir.D07G012900	K04368 - mitogen-activated protein kinase kinase 1 (MAP2K1, MEK1) (1 of 4)		93519271	AT4G29810.1	ATMKK2,MK1,MKK2	MAP kinase kinase 2				0.060781	0.04054	0.092339	0.12567	0.10522	0.065759	0.124717	0.06195	0.0860954	0.313376	0.167374	0.946326	0.302982	0.779355	0.549714	0.703228	0.872148	0.541345	0.573229	0.0851268	0.0573324	0.127421	0.170784	0.144334	0.0918812	0.169562	0.0867158	0.119151	0.39328	0.223267	0.960753	0.381817	0.831354	0.632002	0.768272	0.904694
Gorai.001G013700.1.A	Gorai.001G013700	Gorai.001G013700.1	Gorai.001G013700.A	Gohir.A07G013200	PTHR13047//PTHR13047:SF1 - PRE-MRNA CLEAVAGE FACTOR IM, 25KD SUBUNIT // SUBFAMILY NOT NAMED (1 of 2)		93522742	AT4G29820.1	ATCFIM-25,CFIM-25	homolog of CFIM-25				0.19807	0.145385	0.406932	0.449447	0.702683	1.16984	5.96251	0.434495	1.15189	0.770736	0.7027	1.19662	0.710761	1.77737	1.47056	2.98434	3.07282	5.05862	4.04316	0.260712	0.195833	0.492553	0.535503	0.76781	1.11759	2.79961	0.520543	1.10561	0.824349	0.767824	1.13529	0.774638	1.47372	1.30484	1.99434	2.02603
Gorai.001G013700.1.D	Gorai.001G013700	Gorai.001G013700.1	Gorai.001G013700.D	Gohir.D07G013000	PTHR13047//PTHR13047:SF1 - PRE-MRNA CLEAVAGE FACTOR IM, 25KD SUBUNIT // SUBFAMILY NOT NAMED (1 of 2)		93522742	AT4G29820.1	ATCFIM-25,CFIM-25	homolog of CFIM-25				0.0385	0.094379	0.074933	0.024501	0.061857	0.296479	0.477221	0.193741	0.200391	0.122875	0.232512	0.147903	0.118105	0.712482	0.53758	0.735948	1.32936	3.17536	0.881742	0.0545012	0.130112	0.104247	0.0349214	0.0865895	0.374599	0.562886	0.25549	0.263504	0.167197	0.301602	0.199001	0.161056	0.776089	0.620661	0.795724	1.21993
Gorai.001G013800.1.A	Gorai.001G013800	Gorai.001G013800.1	Gorai.001G013800.A	Gohir.A07G013300	PTHR10052//PTHR10052:SF11 - 60S RIBOSOMAL PROTEIN L18A // SUBFAMILY NOT NAMED (1 of 1)		93523385	AT4G26060.1		Ribosomal protein L18ae family				18.6188	16.1014	22.5497	24.785	25.3964	22.8743	27.4212	29.7034	34.2002	32.2189	23.8415	40.7902	19.4159	22.2732	23.8663	21.0578	23.8969	16.0455	14.6128	4.29416	4.09604	4.55764	4.68846	4.72227	4.57739	4.8289	4.94033	5.13751	5.05393	4.63468	5.38509	4.35162	4.5406	4.63612	4.46322	4.63789
Gorai.001G013800.1.D	Gorai.001G013800	Gorai.001G013800.1	Gorai.001G013800.D	Gohir.D07G013100	PTHR10052//PTHR10052:SF11 - 60S RIBOSOMAL PROTEIN L18A // SUBFAMILY NOT NAMED (1 of 1)		93523385	AT4G26060.1		Ribosomal protein L18ae family				15.0442	13.9046	17.5864	18.835	20.0129	17.3673	21.6662	23.4502	28.9902	27.1407	19.948	43.3675	19.0479	24.4584	24.6153	23.8905	26.6618	16.5742	16.9764	4.00398	3.89769	4.21617	4.30998	4.3932	4.19907	4.50247	4.61178	4.90642	4.81459	4.38874	5.47143	4.32538	4.67007	4.67893	4.63752	4.78982
Gorai.001G013900.1.A	Gorai.001G013900	Gorai.001G013900.1	Gorai.001G013900.A	Gohir.A07G013400	K15263 - cell growth-regulating nucleolar protein (LYER) (1 of 1)		93517679	AT2G19385.1		zinc ion binding				2.92186	1.68066	1.84603	1.0394	1.80058	2.67795	1.9045	2.31879	1.80619	2.07203	2.71167	0.985759	1.23052	1.56356	1.5039	1.3907	1.54218	1.86945	1.17553	1.97154	1.42259	1.50895	1.02815	1.48573	1.8789	1.53829	1.73066	1.48862	1.61919	1.89207	0.989691	1.15738	1.35815	1.32418	1.25743	1.34606
Gorai.001G013900.1.D	Gorai.001G013900	Gorai.001G013900.1	Gorai.001G013900.D	Gohir.D07G013200	K15263 - cell growth-regulating nucleolar protein (LYER) (1 of 1)		93517679	AT2G19385.1		zinc ion binding				2.97225	2.98923	2.35762	1.26269	2.27846	2.9057	2.43783	2.24492	2.49728	2.46112	2.67656	0.969096	1.22066	1.82902	1.50844	1.26677	1.48391	2.10495	0.984269	1.98996	1.99611	1.74744	1.17804	1.71302	1.96558	1.7815	1.69818	1.80623	1.79124	1.87836	0.977533	1.15099	1.5003	1.32679	1.18064	1.31261
Gorai.001G014000.1.A	Gorai.001G014000	Gorai.001G014000.1	Gorai.001G014000.A	Gohir.A07G013500	K12602 - WD repeat-containing protein 61 (WDR61, REC14, SKI8) (1 of 2)		93518232	AT4G29830.1	VIP3	Transducin/WD40 repeat-like superfamily protein				2.96064	1.97809	2.9978	1.71337	3.36648	4.37439	3.56936	5.21513	4.73168	4.58023	5.41244	2.79942	4.54817	5.92709	6.62547	6.07971	5.79821	7.10659	5.03962	1.98573	1.57439	1.99921	1.44008	2.12647	2.4261	2.19199	2.63579	2.51896	2.48033	2.68087	1.92578	2.47201	2.79225	2.93083	2.82369	2.76515
Gorai.001G014000.1.D	Gorai.001G014000	Gorai.001G014000.1	Gorai.001G014000.D	Gohir.D07G013300	K12602 - WD repeat-containing protein 61 (WDR61, REC14, SKI8) (1 of 2)		93518232	AT4G29830.1	VIP3	Transducin/WD40 repeat-like superfamily protein				7.71663	4.85049	6.23599	4.58438	5.62127	7.34745	6.42685	9.89514	9.33506	9.36	10.6117	5.35203	7.0835	8.47578	9.5384	8.14544	9.66226	7.64357	5.21913	3.12377	2.54856	2.85519	2.4814	2.72711	3.06134	2.89275	3.44561	3.36947	3.37295	3.53751	2.66722	3.01498	3.24424	3.39758	3.19305	3.41444
Gorai.001G014100.1.A	Gorai.001G014100	Gorai.001G014100.1	Gorai.001G014100.A	Gohir.A07G013600	PTHR13140:SF390 - MYOSIN-11-RELATED (1 of 7)		93524112	AT5G20490.1	ATXIK,XI-17,XIK	Myosin family protein with Dil domain	86	Gorai.001G014100.1.A	case 1	14.4909	12.5709	15.6477	10.5207	13.129	11.6531	12.1159	11.8576	12.6382	8.94954	10.5987	5.19781	4.40639	2.7157	3.83635	2.31906	3.34334	1.80147	1.26821	3.95335	3.76244	4.05725	3.52616	3.82059	3.66142	3.71324	3.68455	3.76958	3.31463	3.53589	2.63176	2.43467	1.89363	2.27392	1.73077	2.11881
Gorai.001G014100.1.D	Gorai.001G014100	Gorai.001G014100.1	Gorai.001G014100.D	Gohir.D07G013400	PTHR13140:SF390 - MYOSIN-11-RELATED (1 of 7)		93524112	AT5G20490.1	ATXIK,XI-17,XIK	Myosin family protein with Dil domain	87	Gorai.001G014100.1.D	case 1	17.4219	14.1891	17.6836	11.3204	14.0987	13.8796	11.8242	12.9253	13.424	8.8677	11.4753	4.40394	3.95583	2.598	3.83799	2.4843	3.45731	1.75688	1.29287	4.20335	3.92497	4.2237	3.62298	3.91635	3.89527	3.6808	3.79964	3.8504	3.30271	3.641	2.43401	2.30913	1.84719	2.27441	1.80087	2.15617
Gorai.001G014300.1.A	Gorai.001G014300	Gorai.001G014300.1	Gorai.001G014300.A	Gohir.A07G013800	K12191 - charged multivesicular body protein 2A (CHMP2A) (1 of 3)		93524216	AT2G06530.1	VPS2.1	SNF7 family protein	88	Gorai.001G014300.1.A;Gorai.001G014300.1.D	case 2	32.5986	28.153	32.5678	26.144	24.975	29.3834	26.262	36.8052	35.5613	35.3905	29.871	32.9379	30.202	40.6796	38.4274	37.4979	41.6274	41.5035	31.8375	5.07033	4.86557	5.069	4.76256	4.69905	4.92521	4.76882	5.24051	5.19225	5.18549	4.94818	5.08483	4.96357	5.38127	5.30113	5.26671	5.41371
Gorai.001G014300.1.D	Gorai.001G014300	Gorai.001G014300.1	Gorai.001G014300.D	Gohir.D07G013600	K12191 - charged multivesicular body protein 2A (CHMP2A) (1 of 3)		93524216	AT2G06530.1	VPS2.1	SNF7 family protein	88	Gorai.001G014300.1.A;Gorai.001G014300.1.D	case 2	33.9629	24.2062	34.2338	27.4167	27.4493	30.8341	29.7023	39.2363	39.6721	41.2129	34.0531	37.2291	34.7015	47.3469	47.4404	46.4804	49.1018	47.4553	39.5658	5.12775	4.65571	5.13889	4.82867	4.83032	4.9925	4.94027	5.33043	5.34597	5.39961	5.13147	5.2566	5.15791	5.59535	5.59814	5.56926	5.64679
Gorai.001G014400.1.A	Gorai.001G014400	Gorai.001G014400.1	Gorai.001G014400.A	Gohir.A07G013933	PTHR14155//PTHR14155:SF93 - RING FINGER DOMAIN-CONTAINING // SUBFAMILY NOT NAMED (1 of 2)		93440747	AT5G17600.1		RING/U-box superfamily protein				3.93481	3.41912	5.40564	5.28748	5.85163	6.47966	9.10334	6.53479	6.72125	6.21699	9.28331	4.99765	5.70509	7.02407	4.567	5.81835	5.0662	6.4734	6.49036	2.30299	2.14376	2.67934	2.65248	2.77645	2.90297	3.33676	2.91357	2.94883	2.8514	3.36223	2.5844	2.74526	3.00433	2.4769	2.76942	2.60079
Gorai.001G014400.1.D	Gorai.001G014400	Gorai.001G014400.1	Gorai.001G014400.D	Gohir.D07G013700	PTHR14155//PTHR14155:SF93 - RING FINGER DOMAIN-CONTAINING // SUBFAMILY NOT NAMED (1 of 2)		93440747	AT5G17600.1		RING/U-box superfamily protein				1.55154	0.75146	1.71785	1.68664	3.23239	2.66961	4.39415	4.68661	4.05187	4.42919	4.63288	3.94797	4.6836	4.30396	2.93694	3.61685	4.19672	6.50204	6.79359	1.35137	0.808558	1.44247	1.4258	2.08147	1.87563	2.43139	2.50757	2.33682	2.44074	2.49387	2.30684	2.50681	2.40707	1.97707	2.20691	2.3776
Gorai.001G014700.1.A	Gorai.001G014700	Gorai.001G014700.1	Gorai.001G014700.A	Gohir.A07G014300	K02985 - small subunit ribosomal protein S3e (RP-S3e, RPS3) (1 of 3)		93523250	AT5G35530.1		Ribosomal protein S3 family protein	89	Gorai.001G014700.1.A	case 1	499.022	400.579	428.912	370.07	330.249	353.743	363.494	365.517	347.834	273.96	315.18	202.637	207.386	178.608	196.038	170.601	198.567	227.454	161.222	8.96585	8.64954	8.7479	8.53555	8.37177	8.47063	8.50975	8.51774	8.4464	8.10308	8.3046	7.66986	7.70311	7.48871	7.62233	7.42292	7.64073
Gorai.001G014700.1.D	Gorai.001G014700	Gorai.001G014700.1	Gorai.001G014700.D	Gohir.D07G013900	K02985 - small subunit ribosomal protein S3e (RP-S3e, RPS3) (1 of 3)		93523250	AT5G35530.1		Ribosomal protein S3 family protein				340.781	281.683	288.532	240.028	232.23	251.019	246.207	266.439	233.971	169.373	218.901	118.759	132.182	119.971	130.685	115.227	125.479	146.157	103.401	8.41693	8.14304	8.17758	7.91306	7.86561	7.97739	7.94958	8.06307	7.87634	7.41255	7.78071	6.90399	7.05726	6.91852	7.04095	6.86081	6.98276
Gorai.001G014800.1.A	Gorai.001G014800	Gorai.001G014800.1	Gorai.001G014800.A		PTHR33469:SF3 - PROTEIN ELF4-LIKE 2-RELATED (1 of 7)		93438788	AT2G06255.1	ELF4-L3	ELF4-like 3				0.224883	0.228991	0.37791	0.308797	0.628769	0.944444	0.880562	0.541595	0.239296	0.359699	0.482498	0.505369	0.866383	1.33767	1.14933	1.36858	1.46279	2.49462	2.02513	0.292644	0.297474	0.462482	0.388241	0.703782	0.959358	0.911164	0.624424	0.309521	0.443287	0.56803	0.590117	0.900245	1.22507	1.10389	1.24402	1.3003
Gorai.001G014800.1.D	Gorai.001G014800	Gorai.001G014800.1	Gorai.001G014800.D	Gohir.D07G014000	PTHR33469:SF3 - PROTEIN ELF4-LIKE 2-RELATED (1 of 7)		93438788	AT2G06255.1	ELF4-L3	ELF4-like 3				0.425193	0.206253	0.286902	0.190646	0.23268	0.579152	0.614072	0.101414	0.073496	0.018853	0.178277	0.037271	0.099032	0.116994	0.0215126	0.089345	0.126747	0.271796	0.180969	0.511157	0.270533	0.363902	0.251745	0.301798	0.65915	0.690705	0.139357	0.102317	0.0269459	0.236679	0.0527929	0.136233	0.159621	0.030707	0.123461	0.172164
Gorai.001G015000.1.A	Gorai.001G015000	Gorai.001G015000.1	Gorai.001G015000.A	Gohir.A07G014500	PTHR10825:SF3 - POLYCOMB GROUP PROTEIN PSC (1 of 1)		93441650	AT2G30580.1	DRIP2	DREB2A-interacting protein 2				0.028938	0.13329	0.254641	0.107367	0.558919	0.928202	0.474397	0.935582	0.998145	1.3119	1.30744	0.304492	1.57913	0.565285	1.14966	0.36128	0.825794	0.366698	0.433213	0.0411561	0.180517	0.327275	0.147133	0.640546	0.947256	0.560125	0.952767	0.998661	1.20908	1.20629	0.383488	1.36688	0.646425	1.10411	0.444964	0.868524
Gorai.001G015000.1.D	Gorai.001G015000	Gorai.001G015000.1	Gorai.001G015000.D	Gohir.D07G014200,Gohir.D07G014250	PTHR10825:SF3 - POLYCOMB GROUP PROTEIN PSC (1 of 1)		93441650	AT2G30580.1	DRIP2	DREB2A-interacting protein 2				0.044616	0.059736	0.082757	0.037571	0.257713	0.743648	0.186369	0.314961	0.451435	0.828289	0.634311	0.240546	1.27571	1.19401	0.932732	0.261505	0.518639	0.637927	0.121672	0.0629727	0.0837049	0.114709	0.0532101	0.330803	0.802109	0.246553	0.39502	0.53748	0.870494	0.708683	0.310975	1.18632	1.13357	0.950642	0.335146	0.602779
Gorai.001G015100.1.A	Gorai.001G015100	Gorai.001G015100.1	Gorai.001G015100.A	Gohir.A07G014600	PF07876 - Stress responsive A/B Barrel Domain (Dabb) (1 of 6)		93521465	AT2G31670.1		Stress responsive alpha-beta barrel domain protein	91	Gorai.001G015100.2.A	case 1	11.3202	14.0536	8.0898	6.17932	7.25484	7.59908	6.61671	7.18436	6.28895	6.07102	7.67042	2.33224	4.15483	5.10665	4.82231	4.50589	4.53371	6.16045	3.99916	3.62295	3.91204	3.18425	2.84385	3.04524	3.10418	2.92917	3.03287	2.86571	2.82192	3.1161	1.73649	2.36592	2.61038	2.54159	2.46098	2.46825
Gorai.001G015100.1.D	Gorai.001G015100	Gorai.001G015100.1	Gorai.001G015100.D	Gohir.D07G014300	PF07876 - Stress responsive A/B Barrel Domain (Dabb) (1 of 6)		93521465	AT2G31670.1		Stress responsive alpha-beta barrel domain protein	92	Gorai.001G015100.1.D	case 1	6.4688	8.47269	5.72288	5.38223	5.64636	5.49988	4.89446	5.57551	4.93701	4.30851	5.80864	2.1788	2.21322	2.20769	3.65785	3.7952	3.05861	3.46161	3.36055	2.90088	3.24377	2.74908	2.67406	2.73256	2.70041	2.55936	2.7171	2.56974	2.40831	2.76737	1.66848	1.68402	1.68153	2.21966	2.26159	2.02099
Gorai.001G015200.1.A	Gorai.001G015200	Gorai.001G015200.1	Gorai.001G015200.A	Gohir.A07G014700	PTHR10641:SF459 - TRANSCRIPTION FACTOR TT2 (1 of 6)	MYB	93524694	AT5G35550.1	ATMYB123,ATTT2,MYB123,TT2	Duplicated homeodomain-like superfamily protein				6.67266	7.42784	9.37387	6.21137	10.3881	10.8548	6.3102	5.13539	5.16763	6.36048	11.1715	3.49935	3.42554	5.38027	5.48783	7.00823	6.14045	8.80361	9.29776	2.93973	3.07516	3.37488	2.85027	3.50946	3.5674	2.86991	2.61715	2.62472	2.8798	3.60544	2.16972	2.14585	2.67362	2.69774	3.00148	2.83601
Gorai.001G015200.1.D	Gorai.001G015200	Gorai.001G015200.1	Gorai.001G015200.D	Gohir.D07G014400	PTHR10641:SF459 - TRANSCRIPTION FACTOR TT2 (1 of 6)	MYB	93524694	AT5G35550.1	ATMYB123,ATTT2,MYB123,TT2	Duplicated homeodomain-like superfamily protein				2.77718	1.95665	2.68878	1.58097	2.66629	2.80364	2.21822	1.12773	1.23648	1.08265	2.30321	0.981926	0.667566	0.795241	1.25879	1.10188	0.837364	1.65756	0.877049	1.91731	1.56396	1.88314	1.36791	1.87432	1.92738	1.68626	1.08931	1.16123	1.05842	1.72387	0.986903	0.737744	0.844178	1.17555	1.07168	0.877637
Gorai.001G015300.1.A	Gorai.001G015300	Gorai.001G015300.1	Gorai.001G015300.A	Gohir.A07G014800	K15176 - RNA polymerase-associated protein CTR9 (CTR9) (1 of 1)		93515733	AT2G06210.1	ELF8,VIP6	binding				8.78437	5.70201	8.97343	4.76056	7.2192	8.93532	6.93001	5.86865	6.43361	5.57501	7.59594	3.53692	5.58349	8.84472	6.06943	5.4635	6.99995	7.32576	4.31037	3.29048	2.74459	3.31809	2.52621	3.039	3.31257	2.98732	2.78003	2.89406	2.71699	3.10366	2.18171	2.71885	3.29935	2.82159	2.69232	2.99999
Gorai.001G015300.1.D	Gorai.001G015300	Gorai.001G015300.1	Gorai.001G015300.D	Gohir.D07G014500	K15176 - RNA polymerase-associated protein CTR9 (CTR9) (1 of 1)		93515733	AT2G06210.1	ELF8,VIP6	binding				8.47678	7.12628	8.34794	5.02701	6.34235	8.3055	6.59211	6.02807	5.81146	5.60255	7.15492	3.52379	5.68037	8.55049	6.48513	5.38959	7.04299	7.46322	3.90347	3.2444	3.0226	3.22465	2.59144	2.87624	3.21808	2.9245	2.81313	2.76796	2.72302	3.02767	2.17753	2.73993	3.25558	2.90403	2.67572	3.00773
Gorai.001G015400.1.A	Gorai.001G015400	Gorai.001G015400.1	Gorai.001G015400.A	Gohir.A07G014900	PTHR31238:SF21 - GERMIN-LIKE PROTEIN SUBFAMILY 3 MEMBER 3 (1 of 4)		93524679	AT5G20630.1	ATGER3,GER3,GLP3,GLP3A,GLP3B	germin 3				2.52071	3.58999	1.71794	1.95343	0.658703	0.664617	0.115393	0.221187	0.0751588	0.059253	0.131872	0.01582	0	0.037677	0.0492217	0.023665	0	0.037762	0	1.81587	2.19849	1.44251	1.56239	0.730056	0.73519	0.157552	0.288284	0.10455	0.0830472	0.178711	0.0226448	0	0.0533574	0.0693196	0.0337437	0
Gorai.001G015500.1.A	Gorai.001G015500	Gorai.001G015500.1	Gorai.001G015500.A	Gohir.A07G015000			93441267	AT5G21940.1						13.1089	12.4656	11.0666	8.69069	9.40344	10.8816	8.77045	8.86223	7.88849	6.7152	9.52823	5.86523	8.17616	11.5368	9.82967	10.8709	10.9073	12.4656	8.99593	3.81854	3.75121	3.59294	3.2766	3.37899	3.57066	3.28843	3.30191	3.15194	2.9477	3.39619	2.77931	3.19789	3.6481	3.43692	3.56935	3.57377
Gorai.001G015500.1.D	Gorai.001G015500	Gorai.001G015500.1	Gorai.001G015500.D	Gohir.D07G014700			93441267	AT5G21940.1						8.15128	9.43541	7.50071	5.22642	6.71294	6.9498	7.46094	8.68348	7.90919	7.93826	8.88846	7.75437	8.92916	12.6189	13.5811	10.5916	12.6435	13.9462	9.34324	3.19397	3.38341	3.08758	2.6384	2.94728	2.99092	3.08082	3.27553	3.15529	3.15999	3.30575	3.13	3.31167	3.76754	3.86603	3.53501	3.77014
Gorai.001G015600.1.A	Gorai.001G015600	Gorai.001G015600.1	Gorai.001G015600.A	Gohir.A07G015100	PTHR11210//PTHR11210:SF21 - RING BOX // SUBFAMILY NOT NAMED (1 of 1)		93460771	AT5G20570.1	ATRBX1,HRT1,RBX1,ROC1	RING-box 1	93	Gorai.001G015600.1.A;Gorai.001G015600.1.D	case 2	166.036	154.382	136.049	135.178	125.491	118.7	105.722	113.233	102.876	81.6515	100.805	75.4635	69.7956	65.4504	68.5357	66.0396	68.109	70.9503	59.4404	7.38402	7.27968	7.09854	7.08935	6.98289	6.90328	6.73771	6.83584	6.69872	6.36897	6.66966	6.2567	6.14559	6.05421	6.11968	6.06694	6.1108
Gorai.001G015600.1.D	Gorai.001G015600	Gorai.001G015600.1	Gorai.001G015600.D	Gohir.D07G014800	PTHR11210//PTHR11210:SF21 - RING BOX // SUBFAMILY NOT NAMED (1 of 1)		93460771	AT5G20570.1	ATRBX1,HRT1,RBX1,ROC1	RING-box 1	93	Gorai.001G015600.1.A;Gorai.001G015600.1.D	case 2	137.897	110.861	116.026	117.958	110.634	103.923	98.5891	108.654	95.9232	88.7411	101.035	95.4604	72.2951	72.8625	74.9005	75.8073	80.7998	69.1008	59.2015	7.11787	6.80557	6.87069	6.8943	6.80263	6.71318	6.63792	6.77681	6.59877	6.4877	6.67292	6.59187	6.19565	6.20677	6.24604	6.26317	6.35403
Gorai.001G015700.1.A	Gorai.001G015700	Gorai.001G015700.1	Gorai.001G015700.A	Gohir.A07G015200	PTHR32378:SF9 - KERATIN-ASSOCIATED PROTEIN 29-1 (1 of 3)		93520203	AT5G20635.1						0.943021	0.327186	0.559474	0.53662	0.762311	0.850184	0.789154	0.75846	0.666155	0.479625	0.628462	0.472098	1.33546	1.0496	1.03339	0.368991	0.916713	1.74146	0.36068	0.958301	0.408371	0.641059	0.61976	0.817469	0.887669	0.839278	0.814313	0.736523	0.565232	0.70351	0.557874	1.22371	1.03534	1.02388	0.453113	0.938634
Gorai.001G015700.1.D	Gorai.001G015700	Gorai.001G015700.1	Gorai.001G015700.D	Gohir.D07G014900	PTHR32378:SF9 - KERATIN-ASSOCIATED PROTEIN 29-1 (1 of 3)		93520203	AT5G20635.1						0.753151	0.634343	0.669449	0.272221	0.747348	0.687937	0.620576	0.610105	0.819192	0.525461	0.559676	0.364733	1.40921	1.50099	0.974034	0.856691	1.04654	2.44645	0.422688	0.80995	0.708711	0.739372	0.347349	0.805167	0.755261	0.696507	0.687155	0.863298	0.609245	0.641246	0.448619	1.26856	1.3225	0.981147	0.892734	1.03319
Gorai.001G015800.1.A	Gorai.001G015800	Gorai.001G015800.1	Gorai.001G015800.A	Gohir.A07G015300	5.3.1.23 - S-methyl-5-thioribose-1-phosphate isomerase / S-methyl-5-thio-D-ribose-1-phosphate aldose-ketose-isomerase (1 of 2)		93515741	AT2G05830.4		NagB/RpiA/CoA transferase-like superfamily protein				2.07168	1.85654	2.48256	2.09509	2.17054	2.04746	2.32133	0.599677	0.534292	0.326709	1.25316	0.614969	0.614648	1.4922	0.912268	0.994861	0.823614	1.00943	0.315574	1.61903	1.51427	1.80015	1.62998	1.66473	1.60761	1.73176	0.677781	0.617573	0.407852	1.17195	0.691506	0.69122	1.31742	0.935284	0.996288	0.8668
Gorai.001G015900.1.A	Gorai.001G015900	Gorai.001G015900.1	Gorai.001G015900.A	Gohir.A07G015400	PF14416 - PMR5 N terminal Domain (PMR5N) (1 of 72)		93523649	AT5G20680.1	TBL16	TRICHOME BIREFRINGENCE-LIKE 16				18.3966	16.79	16.2659	8.90886	8.96381	12.5259	8.91418	10.9835	11.8912	13.0853	11.8564	9.92954	9.60552	12.5236	12.1247	9.98414	13.4285	8.17614	5.80739	4.27773	4.15299	4.10985	3.30872	3.3167	3.75765	3.30949	3.58298	3.68832	3.81612	3.68442	3.45016	3.40674	3.75741	3.71421	3.45735	3.85085
Gorai.001G015900.1.D	Gorai.001G015900	Gorai.001G015900.1	Gorai.001G015900.D	Gohir.D07G015100	PF14416 - PMR5 N terminal Domain (PMR5N) (1 of 72)		93523649	AT5G20680.1	TBL16	TRICHOME BIREFRINGENCE-LIKE 16				11.6006	9.60107	10.4884	5.77394	6.117	7.71414	5.99687	7.36102	8.86669	11.191	8.65637	6.90213	8.09311	11.0628	7.9394	6.69021	9.71352	7.44953	4.26868	3.65542	3.40614	3.52211	2.76	2.83127	3.12336	2.80671	3.06368	3.30257	3.60775	3.27148	2.98224	3.18477	3.59249	3.16018	2.94302	3.42136
Gorai.001G016000.1.A	Gorai.001G016000	Gorai.001G016000.1	Gorai.001G016000.A	Gohir.A07G015500	PTHR10338//PTHR10338:SF114 - VON WILLEBRAND FACTOR, TYPE A DOMAIN CONTAINING // SUBFAMILY NOT NAMED (1 of 5)		93523005	AT1G19110.1		inter-alpha-trypsin inhibitor heavy chain-related				2.88347	2.87538	3.59821	2.16197	2.60226	4.16943	3.57252	5.57905	5.6132	7.34915	6.58737	6.28833	6.30142	5.38371	8.26659	4.93737	6.12903	6.6919	3.29736	1.95735	1.95434	2.20107	1.66082	1.8489	2.37	2.19299	2.71788	2.72535	3.06163	2.9236	2.86559	2.86818	2.67439	3.21204	2.56982	2.83371
Gorai.001G016000.1.D	Gorai.001G016000	Gorai.001G016000.1	Gorai.001G016000.D	Gohir.D07G015200	PTHR10338//PTHR10338:SF114 - VON WILLEBRAND FACTOR, TYPE A DOMAIN CONTAINING // SUBFAMILY NOT NAMED (1 of 5)		93523005	AT1G19110.1		inter-alpha-trypsin inhibitor heavy chain-related				0.786885	0.802122	1.4296	0.676827	1.02628	2.14135	1.49755	2.1689	2.17042	2.62454	2.71493	3.33887	2.94669	4.099	4.28439	3.46679	4.30639	4.24103	1.98564	0.837447	0.849697	1.28072	0.745734	1.01883	1.65138	1.32051	1.66398	1.66467	1.8578	1.89333	2.11732	1.98064	2.35021	2.40174	2.15924	2.40773
Gorai.001G016100.1.A	Gorai.001G016100	Gorai.001G016100.1	Gorai.001G016100.A	Gohir.A07G015600	K12620 - U6 snRNA-associated Sm-like protein LSm1 (LSM1) (1 of 2)		93521701	AT3G14080.1		Small nuclear ribonucleoprotein family protein				5.13116	4.85509	4.31167	3.61107	4.62635	4.67701	4.19803	3.69119	4.29847	4.21886	4.75064	3.9661	4.24035	7.27193	4.70719	6.14079	5.93724	5.80701	5.23155	2.61616	2.54969	2.40917	2.2051	2.4922	2.50513	2.37796	2.22995	2.40558	2.38373	2.52372	2.31211	2.38966	3.04822	2.51278	2.83608	2.79436
Gorai.001G016100.1.D	Gorai.001G016100	Gorai.001G016100.1	Gorai.001G016100.D	Gohir.D07G015300	K12620 - U6 snRNA-associated Sm-like protein LSm1 (LSM1) (1 of 2)		93521701	AT3G14080.1		Small nuclear ribonucleoprotein family protein				4.45719	3.38846	4.77149	3.44557	4.80784	4.81972	5.44999	3.8934	4.10811	3.94316	4.25034	5.1925	4.77245	10.8443	5.7866	4.43861	4.89291	5.29728	3.40149	2.44816	2.13371	2.52894	2.15237	2.538	2.54095	2.6893	2.29084	2.35279	2.30543	2.39241	2.63052	2.52918	3.56612	2.76269	2.44324	2.55898
Gorai.001G016500.1.A	Gorai.001G016500	Gorai.001G016500.1	Gorai.001G016500.A	Gohir.A07G015900	PF12708 - Pectate lyase superfamily protein (Pectate_lyase_3) (1 of 45)		93521494	AT1G19170.1		Pectin lyase-like superfamily protein				12.8323	8.85253	9.73964	6.61832	7.52652	8.78618	6.24788	8.55548	8.82719	8.69476	9.77133	5.12471	7.56317	7.80887	8.59239	7.28265	8.57366	5.92212	4.69672	3.78997	3.30049	3.42487	2.92947	3.09196	3.29075	2.85756	3.25633	3.29678	3.27721	3.42912	2.61464	3.09815	3.13896	3.26189	3.05009	3.25907
Gorai.001G016500.1.D	Gorai.001G016500	Gorai.001G016500.1	Gorai.001G016500.D	Gohir.D07G015600	PF12708 - Pectate lyase superfamily protein (Pectate_lyase_3) (1 of 45)		93521494	AT1G19170.1		Pectin lyase-like superfamily protein				11.6885	9.17914	10.3045	7.29646	8.45413	10.1825	8.3917	11.7441	10.6974	7.18978	10.6315	3.32783	5.52781	6.30206	5.85448	5.74743	6.38438	5.71174	4.3673	3.66545	3.34754	3.49883	3.0525	3.24095	3.48317	3.23139	3.67176	3.54811	3.03382	3.53997	2.11364	2.7066	2.8683	2.77705	2.75434	2.88448
Gorai.001G016600.1.A	Gorai.001G016600	Gorai.001G016600.1	Gorai.001G016600.A	Gohir.A07G016000	KOG0148 - Apoptosis-promoting RNA-binding protein TIA-1/TIAR (RRM superfamily) (1 of 19)		93440950	AT1G17370.1	UBP1B	oligouridylate binding protein 1B				13.8555	9.29593	13.8768	10.8663	13.2233	14.425	13.9395	16.9486	16.652	13.2917	14.5436	9.80293	9.49019	8.38611	10.4694	8.46588	8.88507	12.0501	7.5149	3.89292	3.364	3.89499	3.5688	3.83018	3.9472	3.90106	4.1658	4.14176	3.8371	3.95825	3.43335	3.39097	3.23053	3.51972	3.24274	3.30525
Gorai.001G016600.1.D	Gorai.001G016600	Gorai.001G016600.1	Gorai.001G016600.D	Gohir.D07G015700	KOG0148 - Apoptosis-promoting RNA-binding protein TIA-1/TIAR (RRM superfamily) (1 of 19)		93440950	AT1G17370.1	UBP1B	oligouridylate binding protein 1B				20.4258	15.3332	17.5868	15.1891	17.2611	18.2144	16.4018	20.4293	19.7457	17.1872	18.7226	9.93787	9.88406	10.1092	11.6025	9.75967	10.5767	13.3308	9.5887	4.42128	4.02974	4.21621	4.01695	4.1907	4.26412	4.12116	4.42151	4.37474	4.18485	4.30178	3.45126	3.44414	3.47368	3.65563	3.42756	3.53315
Gorai.001G016700.1.A	Gorai.001G016700	Gorai.001G016700.1	Gorai.001G016700.A	Gohir.A07G016100	PF04570 - zinc-finger of the FCS-type, C2-C2 (zf-FLZ) (1 of 28)		93522564	AT1G74940.1		Protein of unknown function (DUF581)				24.6972	25.1873	26.0689	25.5714	36.9744	38.7019	54.0393	35.6076	42.8923	34.0237	41.2586	18.0886	24.8843	26.1744	12.9586	16.9792	21.3678	28.7872	21.8394	4.68354	4.7108	4.75856	4.7318	5.24695	5.31114	5.78239	5.19407	5.4559	5.13026	5.40117	4.25464	4.69401	4.76418	3.80308	4.16825	4.48335
Gorai.001G016700.1.D	Gorai.001G016700	Gorai.001G016700.1	Gorai.001G016700.D	Gohir.D07G015800	PF04570 - zinc-finger of the FCS-type, C2-C2 (zf-FLZ) (1 of 28)		93522564	AT1G74940.1		Protein of unknown function (DUF581)				11.9443	9.87005	9.47327	7.7371	12.5186	12.4248	17.4197	10.1877	10.7729	11.0421	12.9932	6.35737	9.46981	10.4082	5.15032	8.96806	8.48201	14.6093	11.0904	3.69424	3.44229	3.38864	3.12715	3.75688	3.74683	4.20318	3.48384	3.55739	3.59001	3.80665	2.87919	3.38816	3.51199	2.62066	3.31731	3.24519
Gorai.001G016800.1.A	Gorai.001G016800	Gorai.001G016800.1	Gorai.001G016800.A	Gohir.A07G016200	PTHR31985:SF19 - ETHYLENE-RESPONSIVE TRANSCRIPTION FACTOR ERF017 (1 of 3)	ERF	93524459	AT1G19210.1		Integrase-type DNA-binding superfamily protein				0.283745	0.461768	0.201517	0.198432	0.32378	0.241533	0.375014	0.330842	1.86776	0.863481	0.919428	3.30141	1.38231	1.15899	0.470857	1.14465	0.643755	0.903329	0.554032	0.360359	0.547714	0.264857	0.261148	0.404663	0.312123	0.459446	0.412339	1.51993	0.898	0.940676	2.10481	1.25236	1.11036	0.556657	1.10074	0.716995
Gorai.001G016800.1.D	Gorai.001G016800	Gorai.001G016800.1	Gorai.001G016800.D	Gohir.D07G016000	PTHR31985:SF19 - ETHYLENE-RESPONSIVE TRANSCRIPTION FACTOR ERF017 (1 of 3)	ERF	93524459	AT1G19210.1		Integrase-type DNA-binding superfamily protein				0.185792	0.037237	0.121218	0.013508	0.368779	0.071733	0.395043	0.313228	2.32926	0.918316	0.889707	2.7683	0.489774	0.477089	0.168521	0.591154	0.157891	0.189817	0.224497	0.245851	0.0527456	0.165067	0.0193575	0.45289	0.0999455	0.48031	0.393117	1.7352	0.93984	0.918163	1.91391	0.575093	0.562757	0.224684	0.670073	0.211499
Gorai.001G016900.1.A	Gorai.001G016900	Gorai.001G016900.1	Gorai.001G016900.A	Gohir.A07G016300	PTHR10772:SF0 - 20 KDA CHAPERONIN, CHLOROPLASTIC (1 of 2)		93522244	AT5G20720.1	ATCPN21,CHCPN10,CPN10,CPN20,CPN21	chaperonin 20				12.9829	8.80267	12.2773	9.27497	12.7859	16.0461	15.7262	20.0884	16.541	17.4916	17.4189	10.1207	11.688	14.4272	13.1379	17.3703	15.0166	20.1098	15.9236	3.80559	3.29318	3.73089	3.36106	3.78512	4.09137	4.06404	4.39838	4.13266	4.2088	4.20311	3.47517	3.6654	3.9474	3.8215	4.1993	4.00149
Gorai.001G016900.1.D	Gorai.001G016900	Gorai.001G016900.1	Gorai.001G016900.D	Gohir.D07G016100	PTHR10772:SF0 - 20 KDA CHAPERONIN, CHLOROPLASTIC (1 of 2)		93522244	AT5G20720.1	ATCPN21,CHCPN10,CPN10,CPN20,CPN21	chaperonin 20	96	Gorai.001G016900.1.D	case 1	19.1123	15.9803	16.0061	11.2755	17.4473	18.0767	19.2474	26.1395	20.7701	20.8581	20.2873	10.7106	13.2926	15.831	15.0413	17.3261	16.5508	19.364	16.6489	4.33001	4.08579	4.08798	3.61771	4.20534	4.25374	4.33967	4.76232	4.44428	4.4501	4.41192	3.54974	3.83719	4.07305	4.00372	4.19583	4.13346
Gorai.001G017000.1.A	Gorai.001G017000	Gorai.001G017000.1	Gorai.001G017000.A	Gohir.A07G016400	PTHR31384:SF21 - AUXIN RESPONSE FACTOR 19-RELATED (1 of 2)	ARF	93523588	AT1G19220.1	ARF11,ARF19,IAA22	auxin response factor 19				2.37521	2.18605	3.07014	1.86536	2.70264	3.79024	3.64231	3.39359	2.71127	3.0426	5.01721	1.72969	3.45913	3.74444	4.27037	3.9576	3.37565	5.17964	2.50352	1.75498	1.67177	2.02508	1.51872	1.88855	2.2601	2.21484	2.1354	1.89191	2.01528	2.58909	1.44874	2.15676	2.24624	2.3979	2.30964	2.1295
Gorai.001G017000.1.D	Gorai.001G017000	Gorai.001G017000.1	Gorai.001G017000.D	Gohir.D07G016200	PTHR31384:SF21 - AUXIN RESPONSE FACTOR 19-RELATED (1 of 2)	ARF	93523588	AT1G19220.1	ARF11,ARF19,IAA22	auxin response factor 19				1.74021	2.33809	2.31702	1.27508	2.2447	2.83351	2.71315	2.07317	2.07536	2.0013	3.58234	1.58172	1.96597	2.89673	3.4993	3.54367	2.86573	3.69802	1.85402	1.45429	1.73902	1.72989	1.18592	1.69809	1.93867	1.89264	1.61973	1.62076	1.58559	2.19608	1.36833	1.5685	1.96227	2.1697	2.18386	1.95074
Gorai.001G017100.1.A	Gorai.001G017100	Gorai.001G017100.1	Gorai.001G017100.A	Gohir.A07G016500	PTHR21576:SF2 - RRP12-LIKE PROTEIN (1 of 1)		93517316	AT2G34357.1		ARM repeat superfamily protein				12.4554	8.39594	8.70053	4.76442	6.78366	8.14817	7.82619	5.93546	6.62162	5.23987	6.0889	2.38842	3.75047	10.9534	4.00175	5.54833	6.42404	10.4079	4.70294	3.75011	3.23204	3.27806	2.52717	2.96045	3.19348	3.14179	2.79399	2.9301	2.64152	2.82556	1.76061	2.24807	3.57934	2.32243	2.71113	2.8922
Gorai.001G017100.1.D	Gorai.001G017100	Gorai.001G017100.1	Gorai.001G017100.D	Gohir.D07G016300	PTHR21576:SF2 - RRP12-LIKE PROTEIN (1 of 1)		93517316	AT2G34357.1		ARM repeat superfamily protein				8.77905	6.39757	6.08647	3.39071	4.92477	6.89707	5.46756	4.908	5.47668	4.31776	5.37267	2.02084	3.16083	3.59931	3.33404	3.0508	3.03428	4.03175	2.00511	3.28969	2.88705	2.82507	2.13445	2.56676	2.98132	2.69322	2.56267	2.69525	2.41082	2.6719	1.59495	2.05687	2.20142	2.11571	2.01821	2.01231
Gorai.001G017200.1.A	Gorai.001G017200	Gorai.001G017200.1	Gorai.001G017200.A	Gohir.A07G016600	3.1.1.11 - Pectinesterase / Pectin methylesterase (1 of 111)		93524605	AT5G20740.1		Plant invertase/pectin methylesterase inhibitor superfamily protein				3.87436	4.62379	3.92142	1.34573	2.44162	4.30952	2.5182	3.83294	1.3593	1.47578	3.86495	0.75767	2.11711	0.336852	0.293512	0.275813	0.121295	0.686226	0.119884	2.28521	2.49154	2.29908	1.23004	1.78309	2.40858	1.81484	2.2729	1.23836	1.30788	2.28243	0.813664	1.64021	0.41884	0.371293	0.351417	0.165166
Gorai.001G017200.1.D	Gorai.001G017200	Gorai.001G017200.1	Gorai.001G017200.D	Gohir.D07G016400	3.1.1.11 - Pectinesterase / Pectin methylesterase (1 of 111)		93524605	AT5G20740.1		Plant invertase/pectin methylesterase inhibitor superfamily protein				20.3381	23.7064	11.9161	7.84464	4.78405	8.12967	3.16828	4.94181	3.24646	1.90867	3.40396	1.51651	3.70208	0.790661	1.09669	0.384671	0.398499	1.79076	0.801854	4.41536	4.62681	3.6911	3.1448	2.53208	3.19056	2.05945	2.5709	2.08626	1.54036	2.1388	1.33142	2.2333	0.840492	1.06812	0.469543	0.483879
Gorai.001G017300.1.A	Gorai.001G017300	Gorai.001G017300.1	Gorai.001G017300.A	Gohir.A07G016700			93518653	AT5G20790.1						1.24132	1.42993	0.857142	0.650625	0.468959	0.525683	0.328609	0.169492	0.420672	0.145065	0.056253	0.198962	0.273343	0.232987	0.15857	0.222619	0	0.237136	0.270463	1.16435	1.28092	0.893084	0.723012	0.554794	0.609455	0.409917	0.225882	0.506574	0.195429	0.0789554	0.261786	0.348621	0.302158	0.212345	0.289975	0
Gorai.001G017300.1.D	Gorai.001G017300	Gorai.001G017300.1	Gorai.001G017300.D	Gohir.D07G016500			93518653	AT5G20790.1						0.395498	1.10876	0.332691	0.170629	0.157246	0.131013	0.387056	0.063772	0.221419	0.105341	0.048233	0.223579	0.306457	0.848303	0.493467	0.30277	0.480727	0.509973	0.334751	0.48078	1.07639	0.414342	0.227284	0.210696	0.177616	0.472026	0.089189	0.288559	0.144492	0.0679594	0.291107	0.38566	0.886201	0.578665	0.381582	0.566306
Gorai.001G017400.1.A	Gorai.001G017400	Gorai.001G017400.1	Gorai.001G017400.A	Gohir.A07G016800	PTHR11972:SF44 - RESPIRATORY BURST OXIDASE HOMOLOG PROTEIN E (1 of 1)		93523152	AT1G19230.1		Riboflavin synthase-like superfamily protein				0	0.005304	0.002359	0	0.016981	0.043195	0.050406	0.140549	0.174342	0.164837	0.112438	0.04197	0.232889	0.131993	0.313048	0.158082	0.134055	0.133637	0.042159	0	0.00763183	0.00339931	0	0.0242927	0.0610089	0.0709471	0.189728	0.231852	0.220128	0.153725	0.0593137	0.302043	0.178865	0.39292	0.211737	0.181491
Gorai.001G017400.1.D	Gorai.001G017400	Gorai.001G017400.1	Gorai.001G017400.D	Gohir.D07G016600	PTHR11972:SF44 - RESPIRATORY BURST OXIDASE HOMOLOG PROTEIN E (1 of 1)		93523152	AT1G19230.1		Riboflavin synthase-like superfamily protein				0	0	0	0	0	0	0.006397	0.021647	0	0.01034	0.00639	0.051937	0.121514	0.143066	0.130332	0.06342	0.105809	0.07559	0.067127	0	0	0	0	0	0	0.00919953	0.0308968	0	0.0148409	0.00918949	0.0730483	0.165448	0.192909	0.176746	0.0887115	0.145102
Gorai.001G017500.1.A	Gorai.001G017500	Gorai.001G017500.1	Gorai.001G017500.A	Gohir.A07G016900	PTHR31374:SF22 - AUXIN-RESPONSIVE PROTEIN-LIKE PROTEIN-RELATED (1 of 4)		93521726	AT3G43120.1		SAUR-like auxin-responsive protein family				2.21683	3.10047	1.57999	1.12026	1.14051	1.46389	1.01457	1.27713	1.70026	1.78047	1.19474	0.736736	2.15729	1.48257	2.51027	1.32006	1.72967	1.65449	0.369939	1.68564	2.03579	1.36737	1.08424	1.09796	1.30094	1.01047	1.18721	1.4331	1.47533	1.13405	0.796378	1.65869	1.31184	1.81158	1.21416	1.44873
Gorai.001G017500.1.D	Gorai.001G017500	Gorai.001G017500.1	Gorai.001G017500.D	Gohir.D07G016700	PTHR31374:SF22 - AUXIN-RESPONSIVE PROTEIN-LIKE PROTEIN-RELATED (1 of 4)		93521726	AT3G43120.1		SAUR-like auxin-responsive protein family				0.536652	0.360374	0.848507	0.30747	0.615542	0.624416	0.6012	0.877385	0.819911	0.962092	1.03719	0.674629	1.51959	1.03863	1.47554	0.796883	0.803442	0.942351	0.385496	0.61979	0.444003	0.886361	0.386778	0.692018	0.699921	0.679154	0.908725	0.863868	0.972393	1.02658	0.743842	1.33319	1.0276	1.30774	0.845496	0.850753
Gorai.001G017600.1.A	Gorai.001G017600	Gorai.001G017600.1	Gorai.001G017600.A	Gohir.A07G017000	PF02519 - Auxin responsive protein (Auxin_inducible) (1 of 146)		93523945	AT5G20820.1		SAUR-like auxin-responsive protein family				2.51411	2.56589	3.64244	4.06204	7.16108	7.02245	14.8133	17.118	19.3501	13.2848	9.43195	2.50222	3.14017	1.43263	1.32228	1.08951	0.76927	2.79407	0.457061	1.81316	1.83426	2.21488	2.33972	3.02876	3.00404	3.98306	4.17935	4.34696	3.83641	3.38294	1.80827	2.04969	1.28252	1.21555	1.06316	0.823154
Gorai.001G017600.1.D	Gorai.001G017600	Gorai.001G017600.1	Gorai.001G017600.D	Gohir.D07G016800	PF02519 - Auxin responsive protein (Auxin_inducible) (1 of 146)		93523945	AT5G20820.1		SAUR-like auxin-responsive protein family				1.54028	1.39084	2.63207	3.05574	1.41753	2.84613	4.42642	2.23575	3.0557	1.66609	1.10949	1.29261	1.16551	2.95112	1.58122	1.59719	1.14319	1.50123	0.8941	1.34499	1.25752	1.86079	2.01996	1.27353	1.94341	2.44	1.6941	2.01995	1.41472	1.0769	1.19699	1.11471	1.98226	1.36805	1.37695	1.09976
Gorai.001G017700.1.A	Gorai.001G017700	Gorai.001G017700.1	Gorai.001G017700.A	Gohir.A07G017100	2.4.1.13 - Sucrose synthase / Uridine diphosphoglucose-fructose glucosyltransferase (1 of 8)		93064014	AT3G43190.1	ATSUS4,SUS4	sucrose synthase 4	97	Gorai.001G017700.1.A	case 1	0.03333	0	0.020659	0.027205	0.083673	0.01513	0.005393	0	0.0181152	0	0.006435	0.004787	0	0	0.266018	0.077211	0	0	0.013601	0.0473011	0	0.0295009	0.0387241	0.115929	0.0216645	0.00775955	0	0.0259007	0	0.009254	0.0068897	0	0	0.340298	0.107301	0
Gorai.001G017700.1.D	Gorai.001G017700	Gorai.001G017700.1	Gorai.001G017700.D	Gohir.D07G016900	2.4.1.13 - Sucrose synthase / Uridine diphosphoglucose-fructose glucosyltransferase (1 of 8)		93064014	AT3G43190.1	ATSUS4,SUS4	sucrose synthase 4				0.006066	0	0	0.005111	0.004666	0	0.005393	0	0.0301579	0.110575	0.013332	2.53875	1.01432	3.2137	5.34919	9.32278	10.2884	2.87266	2.47434	0.00872495	0	0	0.00735484	0.00671596	0	0.00775955	0	0.0428656	0.151307	0.0191069	1.82324	1.01029	2.07509	2.66657	3.36776	3.49677
Gorai.001G017800.1.A	Gorai.001G017800	Gorai.001G017800.1	Gorai.001G017800.A	Gohir.A07G017200	PTHR11200//PTHR11200:SF131 - INOSITOL 5-PHOSPHATASE // SUBFAMILY NOT NAMED (1 of 3)		93064737	AT3G43220.1		Phosphoinositide phosphatase family protein	4231	Gorai.001G017800.1.A;Gorai.001G017800.1.D;Gorai.009G144100.1.A;Gorai.009G144100.1.D;Gorai.010G092400.1.A;Gorai.010G092400.1.D;Gorai.011G056600.1.A;Gorai.011G056600.1.D	case 3	0.543671	0.38626	0.520005	0.293047	0.435285	0.578386	0.611806	0.669234	0.72791	0.568575	0.819372	0.319033	0.572519	0.594242	0.550859	0.32244	0.458875	0.781337	0.339872	0.626365	0.471198	0.604076	0.370775	0.521337	0.65845	0.688678	0.739186	0.789028	0.649455	0.863441	0.399481	0.653077	0.672871	0.633067	0.403202	0.544856
Gorai.001G017800.1.D	Gorai.001G017800	Gorai.001G017800.1	Gorai.001G017800.D	Gohir.D07G017000	PTHR11200//PTHR11200:SF131 - INOSITOL 5-PHOSPHATASE // SUBFAMILY NOT NAMED (1 of 3)		93064737	AT3G43220.1		Phosphoinositide phosphatase family protein	4231	Gorai.001G017800.1.A;Gorai.001G017800.1.D;Gorai.009G144100.1.A;Gorai.009G144100.1.D;Gorai.010G092400.1.A;Gorai.010G092400.1.D;Gorai.011G056600.1.A;Gorai.011G056600.1.D	case 3	3.34837	2.19855	3.01126	2.19734	2.32517	2.57446	2.35285	2.26465	2.25706	1.43073	1.86111	0.813816	1.09447	1.35169	1.20041	0.909626	1.35215	1.96985	0.785361	2.12048	1.67742	2.00406	1.67687	1.73343	1.83772	1.74539	1.70693	1.70357	1.28139	1.51657	0.859028	1.06658	1.2337	1.13777	0.93329	1.23398
Gorai.001G017900.1.A	Gorai.001G017900	Gorai.001G017900.1	Gorai.001G017900.A	Gohir.A07G017400	PF00010 - Helix-loop-helix DNA-binding domain (HLH) (1 of 195)	bHLH	93440730	AT5G58010.1	LRL3	LJRHL1-like 3				0.342718	0.81978	0.347192	0.247077	0.337036	0.456974	0.430829	0.355551	0.290153	0.52442	0.669054	0.357049	0.483626	0.577482	0.487179	0.890949	0.517278	0.946066	0.361528	0.425156	0.863764	0.429955	0.318551	0.419038	0.542975	0.516851	0.438879	0.367542	0.60826	0.739031	0.440473	0.569127	0.657624	0.572579	0.91911	0.601485
Gorai.001G017900.1.D	Gorai.001G017900	Gorai.001G017900.1	Gorai.001G017900.D	Gohir.D07G017200	PF00010 - Helix-loop-helix DNA-binding domain (HLH) (1 of 195)	bHLH	93440730	AT5G58010.1	LRL3	LJRHL1-like 3				0.390358	0.306475	0.387169	0.285708	0.213607	0.449364	0.336871	0.196359	0.276527	0.309955	0.356392	0.222085	0.394522	0.603773	0.428013	0.939856	0.436543	1.1802	0.445589	0.475456	0.38568	0.472144	0.362563	0.279301	0.53542	0.41886	0.25865	0.352224	0.389517	0.439774	0.289345	0.479771	0.68147	0.514009	0.95595	0.522601
Gorai.001G018000.1.A	Gorai.001G018000	Gorai.001G018000.1	Gorai.001G018000.A	Gohir.A07G017500	PTHR22970:SF21 - AT-RICH INTERACTIVE DOMAIN-CONTAINING PROTEIN 4 (1 of 3)		93519668	AT3G43240.1		ARID/BRIGHT DNA-binding domain-containing protein				2.24044	1.50234	2.33652	1.29026	1.59251	1.94372	2.26743	1.63236	1.68152	1.48429	1.86447	1.16339	1.661	3.30439	2.468	2.47458	2.23096	2.83595	1.25199	1.69619	1.32328	1.73834	1.19551	1.37435	1.55764	1.70816	1.39636	1.42305	1.31284	1.51827	1.11329	1.41197	2.10581	1.79411	1.79684	1.69196
Gorai.001G018000.1.D	Gorai.001G018000	Gorai.001G018000.1	Gorai.001G018000.D	Gohir.D07G017300	PTHR22970:SF21 - AT-RICH INTERACTIVE DOMAIN-CONTAINING PROTEIN 4 (1 of 3)		93519668	AT3G43240.1		ARID/BRIGHT DNA-binding domain-containing protein				3.63755	4.24071	3.97094	2.768	3.01373	3.51999	3.36933	2.97906	3.25285	2.86714	3.32742	2.79665	3.1305	8.21041	4.95202	7.8237	8.20089	7.28036	3.90266	2.21336	2.38976	2.31352	1.9138	2.00494	2.17632	2.12741	1.99243	2.08843	1.95127	2.11351	1.92473	2.04632	3.20326	2.57338	3.14138	3.20177
Gorai.001G018100.1.A	Gorai.001G018100	Gorai.001G018100.1	Gorai.001G018100.A	Gohir.A07G017600	K00921 - 1-phosphatidylinositol-3-phosphate 5-kinase (PIKFYVE, FAB1) (1 of 8)		93522800	AT3G14270.1	FAB1B	phosphatidylinositol-4-phosphate 5-kinase family protein				5.60709	4.71206	5.5203	3.1711	3.96849	4.38006	4.32334	4.08492	4.63458	3.90244	4.2766	3.07435	3.91802	5.47099	5.45981	4.31303	5.08642	4.64677	2.8301	2.72401	2.51401	2.70494	2.06043	2.31281	2.42762	2.41233	2.34622	2.49431	2.2935	2.39961	2.02657	2.29808	2.69399	2.69149	2.40953	2.60559
Gorai.001G018100.1.D	Gorai.001G018100	Gorai.001G018100.1	Gorai.001G018100.D	Gohir.D07G017400	K00921 - 1-phosphatidylinositol-3-phosphate 5-kinase (PIKFYVE, FAB1) (1 of 8)		93522800	AT3G14270.1	FAB1B	phosphatidylinositol-4-phosphate 5-kinase family protein				3.65896	3.20524	3.71435	2.38425	2.78733	3.41054	3.24665	3.15225	3.59025	3.21784	3.27846	2.99083	3.68591	5.64677	5.16425	4.07629	5.17867	4.42039	2.61117	2.22001	2.07219	2.23706	1.75883	1.92118	2.14096	2.08632	2.05389	2.19857	2.0765	2.09709	1.99669	2.22833	2.73265	2.62393	2.34377	2.6273
Gorai.001G018200.1.D	Gorai.001G018200	Gorai.001G018200.1	Gorai.001G018200.D	Gohir.D07G017500	PTHR31707:SF19 - PECTINESTERASE/PECTINESTERASE INHIBITOR 54-RELATED (1 of 1)		93514042	AT5G20860.1		Plant invertase/pectin methylesterase inhibitor superfamily				1.63018	1.75724	2.2743	2.23746	1.54183	1.52315	0.939371	1.18857	1.2148	1.82678	1.22083	2.33068	1.38276	3.20583	10.2517	19.0972	18.0134	4.32555	3.05472	1.39516	1.46323	1.71119	1.69486	1.34587	1.33523	0.955589	1.12999	1.14718	1.49916	1.1511	1.73582	1.25263	2.07239	3.49207	4.32892	4.24894
Gorai.001G018300.1.A	Gorai.001G018300	Gorai.001G018300.1	Gorai.001G018300.A	Gohir.A07G017800	PTHR31707:SF10 - PECTINESTERASE/PECTINESTERASE INHIBITOR 32-RELATED (1 of 2)		93520796	AT3G43270.1		Plant invertase/pectin methylesterase inhibitor superfamily	99	Gorai.001G018300.1.A;Gorai.001G018300.1.D;Gorai.010G094800.1.A;Gorai.010G094800.1.D	case 3	7.49212	15.7491	36.3692	38.0394	50.6717	110.472	39.9857	85.8934	54.5076	21.3921	61.5305	1.30937	5.29395	1.61973	0.946555	0.897423	0.964325	1.04463	1.23838	3.08613	4.06601	5.22378	5.28686	5.6913	6.80054	5.35705	6.44118	5.79461	4.48492	5.96649	1.2075	2.65397	1.38942	0.960923	0.924041	0.974034
Gorai.001G018300.1.D	Gorai.001G018300	Gorai.001G018300.1	Gorai.001G018300.D	Gohir.D07G017600	PTHR31707:SF10 - PECTINESTERASE/PECTINESTERASE INHIBITOR 32-RELATED (1 of 2)		93520796	AT3G43270.1		Plant invertase/pectin methylesterase inhibitor superfamily	99	Gorai.001G018300.1.A;Gorai.001G018300.1.D;Gorai.010G094800.1.A;Gorai.010G094800.1.D	case 3	32.146	36.6035	38.5429	30.5025	52.9878	62.4284	33.944	47.008	38.5054	21.3962	38.048	1.68174	4.68359	1.7975	1.33051	1.09805	1.07398	0.67211	0.940436	5.05076	5.2328	5.30535	4.97739	5.75456	5.98706	5.12697	5.5852	5.30398	4.48518	5.28718	1.42317	2.5068	1.48414	1.22065	1.06905	1.0524
Gorai.001G018400.1.A	Gorai.001G018400	Gorai.001G018400.1	Gorai.001G018400.A	Gohir.A07G017900	PF06941 - 5' nucleotidase, deoxy (Pyrimidine), cytosolic type C protein (NT5C) (NT5C) (1 of 2)		93517065	AT4G33140.1		Haloacid dehalogenase-like hydrolase (HAD) superfamily protein				1.8271	1.33174	1.72558	1.16325	1.38977	1.8514	1.18117	1.24954	0.935203	0.877744	1.21567	0.507203	0.848417	1.72922	1.36028	1.37632	1.19148	1.71452	1.22201	1.49932	1.22141	1.44656	1.1132	1.25687	1.51167	1.1251	1.16963	0.952485	0.909	1.14774	0.591874	0.88629	1.44849	1.23896	1.24873	1.1319
Gorai.001G018400.1.D	Gorai.001G018400	Gorai.001G018400.1	Gorai.001G018400.D	Gohir.D07G017700	PF06941 - 5' nucleotidase, deoxy (Pyrimidine), cytosolic type C protein (NT5C) (NT5C) (1 of 2)		93517065	AT4G33140.1		Haloacid dehalogenase-like hydrolase (HAD) superfamily protein				3.40705	3.94818	3.83574	2.19966	2.66561	2.84152	1.78067	1.48468	1.08437	0.626996	1.29546	0.616537	0.829663	1.9177	1.23205	1.05283	0.984321	1.10364	0.759146	2.13981	2.3069	2.27374	1.67792	1.87405	1.94168	1.47543	1.31306	1.05961	0.702211	1.19878	0.692907	0.871578	1.54483	1.15837	1.03761	0.988645
Gorai.001G018500.1.A	Gorai.001G018500	Gorai.001G018500.1	Gorai.001G018500.A				93064491	AT1G45249.3	ABF2,AREB1,ATAREB1	abscisic acid responsive elements-binding factor 2				2.38704	3.97228	2.38244	1.51708	1.55369	1.58607	1.79302	1.13494	1.37146	1.48958	1.52273	1.153	1.18088	2.77163	1.42382	2.11536	2.04003	1.60078	1.19095	1.76003	2.31391	1.75806	1.33175	1.35258	1.37076	1.48182	1.0942	1.24578	1.3159	1.33499	1.10635	1.12491	1.91519	1.27728	1.6394	1.60409
Gorai.001G018500.1.D	Gorai.001G018500	Gorai.001G018500.1	Gorai.001G018500.D	Gohir.D07G017750			93064491	AT1G45249.3	ABF2,AREB1,ATAREB1	abscisic acid responsive elements-binding factor 2				1.60688	2.03807	1.55906	0.817918	1.16392	1.37195	1.39696	0.795756	0.738317	0.758887	1.21955	0.598344	0.667092	1.378	0.706672	1.18562	1.11355	1.20999	0.520725	1.38232	1.60316	1.35561	0.862287	1.11365	1.24607	1.2612	0.844591	0.797692	0.814663	1.15026	0.676578	0.737334	1.24975	0.771185	1.12805	1.07967
Gorai.001G018600.1.A	Gorai.001G018600	Gorai.001G018600.1	Gorai.001G018600.A	Gohir.A07G018100	PF04784//PF14389 - Protein of unknown function, DUF547 (DUF547) // Leucine-zipper of ternary complex factor MIP1 (Lzipper-MIP1) (1 of 17)		93440680	AT3G13000.2		Protein of unknown function, DUF547				3.56934	2.73411	4.17889	2.31956	4.0967	5.05145	4.92904	3.5096	2.65476	2.55402	3.67499	1.49965	2.64847	2.39644	2.46726	2.32076	2.04563	3.84232	1.9928	2.19198	1.90076	2.37264	1.73099	2.34956	2.59728	2.5678	2.173	1.86978	1.82945	2.22496	1.32172	1.86729	1.76402	1.7938	1.73151	1.60674
Gorai.001G018600.1.D	Gorai.001G018600	Gorai.001G018600.1	Gorai.001G018600.D	Gohir.D07G017900	PF04784//PF14389 - Protein of unknown function, DUF547 (DUF547) // Leucine-zipper of ternary complex factor MIP1 (Lzipper-MIP1) (1 of 17)		93440680	AT3G13000.2		Protein of unknown function, DUF547				6.43053	6.10427	6.99831	5.19117	6.58813	7.89149	6.85085	6.22307	4.7028	5.19043	5.79972	3.98722	4.80174	4.07002	4.48944	3.58792	4.31231	5.35904	3.25042	2.89346	2.82869	2.9997	2.63021	2.92374	3.15243	2.97285	2.85261	2.51167	2.63004	2.76547	2.31824	2.53649	2.34199	2.45666	2.19784	2.40934
Gorai.001G018700.1.A	Gorai.001G018700	Gorai.001G018700.1	Gorai.001G018700.A	Gohir.A07G018300	K13462 - guanine nucleotide-exchange factor (MIN7) (1 of 1)		93515533	AT3G43300.1	ATMIN7,BEN1	HOPM interactor 7	100	Gorai.001G018700.1.A	case 1	8.28337	6.85039	8.51242	5.80513	7.35296	8.76775	7.28166	7.31901	8.46065	6.82036	8.36356	3.64964	6.31646	7.42938	7.86089	6.44031	7.4539	5.97037	3.33349	3.21465	2.97276	3.24981	2.76662	3.06229	3.28803	3.04992	3.05641	3.24194	2.96724	3.22706	2.21712	2.87115	3.07543	3.14745	2.89536	3.07962
Gorai.001G018700.1.D	Gorai.001G018700	Gorai.001G018700.1	Gorai.001G018700.D	Gohir.D07G018100	K13462 - guanine nucleotide-exchange factor (MIN7) (1 of 1)		93515533	AT3G43300.1	ATMIN7,BEN1	HOPM interactor 7	101	Gorai.001G018700.1.D	case 1	11.8207	10.1272	12.199	7.54226	9.98801	12.0094	10.1488	9.83914	11.2335	9.72867	11.6475	5.6378	8.65582	10.8203	10.8123	8.96454	10.0939	8.2715	4.98426	3.68041	3.47601	3.72235	3.09462	3.45786	3.70149	3.47882	3.43818	3.61276	3.4234	3.66078	2.7307	3.2714	3.5632	3.56222	3.3168	3.4717
Gorai.001G018800.1.A	Gorai.001G018800	Gorai.001G018800.1	Gorai.001G018800.A	Gohir.A07G018400	PTHR33077:SF5 - PROTEIN TIFY 3A-RELATED (1 of 2)		93518905	AT5G20900.1	JAZ12,TIFY3B	jasmonate-zim-domain protein 12				8.27592	9.37853	11.0647	7.15133	10.829	12.7778	15.1553	13.8461	11.9589	13.2356	22.2328	17.6566	17.8744	37.8174	27.723	43.1895	39.699	37.3854	26.8996	3.21349	3.37553	3.59272	3.02704	3.56426	3.78427	4.01394	3.89202	3.69588	3.83143	4.53809	4.22162	4.23836	5.27863	4.84413	5.46563	5.34692
Gorai.001G018800.1.D	Gorai.001G018800	Gorai.001G018800.1	Gorai.001G018800.D	Gohir.D07G018200	PTHR33077:SF5 - PROTEIN TIFY 3A-RELATED (1 of 2)		93518905	AT5G20900.1	JAZ12,TIFY3B	jasmonate-zim-domain protein 12				32.8886	30.4031	32.6421	26.7182	30.231	31.6483	31.4628	36.32	34.3845	38.2892	44.4778	33.5147	38.6778	60.4147	52.9462	53.4183	52.8665	55.1669	39.3235	5.08273	4.97284	5.07219	4.79276	4.96491	5.02894	5.02072	5.22188	5.14505	5.29606	5.50709	5.10914	5.31026	5.94051	5.75345	5.76602	5.75132
Gorai.001G018900.1.A	Gorai.001G018900	Gorai.001G018900.1	Gorai.001G018900.A	Gohir.A07G018500	PTHR12668:SF5 - UPF0136 MEMBRANE PROTEIN YJR085C (1 of 1)		93515662	AT3G43520.1		Transmembrane proteins 14C				46.0667	30.8031	29.4572	23.8712	27.013	32.1184	29.6771	35.6868	34.2981	27.746	33.182	23.9882	32.5824	40.9634	33.614	38.4515	43.881	46.7522	31.4416	5.55663	4.9911	4.92871	4.6364	4.80803	5.04956	4.93909	5.19719	5.14152	4.84529	5.09517	4.64318	5.06963	5.39106	5.11329	5.30201	5.48803
Gorai.001G018900.1.D	Gorai.001G018900	Gorai.001G018900.1	Gorai.001G018900.D	Gohir.D07G018300	PTHR12668:SF5 - UPF0136 MEMBRANE PROTEIN YJR085C (1 of 1)		93515662	AT3G43520.1		Transmembrane proteins 14C				40.7963	25.8375	24.7825	21.2591	25.1668	27.0082	28.9157	33.6816	30.9129	26.1769	27.9126	21.7554	28.7128	39.4618	32.35	35.8792	38.5132	40.7959	27.9433	5.3853	4.74618	4.68832	4.47632	4.70967	4.80778	4.90283	5.1161	4.99607	4.76431	4.85363	4.50814	4.89301	5.33849	5.05961	5.20473	5.30426
Gorai.001G019200.1.A	Gorai.001G019200	Gorai.001G019200.1	Gorai.001G019200.A	Gohir.A07G018700	PTHR13561:SF29 - BRCT DOMAIN-CONTAINING DNA REPAIR PROTEIN (1 of 4)		93518517	AT2G26270.1						3.2089	2.56309	3.44306	2.63649	2.84582	2.73246	3.13272	2.23449	2.24399	2.39767	2.60238	1.94064	2.19935	2.73335	2.96477	3.30244	2.93031	3.13028	2.28613	2.07344	1.83313	2.15155	1.86255	1.94329	1.90013	2.04709	1.69354	1.69777	1.76454	1.84895	1.55613	1.67778	1.90047	1.98724	2.10515	1.97464
Gorai.001G019200.1.D	Gorai.001G019200	Gorai.001G019200.1	Gorai.001G019200.D	Gohir.D07G018500	PTHR13561:SF29 - BRCT DOMAIN-CONTAINING DNA REPAIR PROTEIN (1 of 4)		93518517	AT2G26270.1						2.45368	1.58939	2.3378	1.40026	1.85083	1.66428	2.13664	1.48567	1.4143	1.28056	1.62268	1.1745	1.36583	1.19997	1.61354	1.2022	1.22599	1.57242	0.930635	1.78814	1.37261	1.7389	1.26319	1.51138	1.41375	1.64922	1.31363	1.27161	1.18939	1.39104	1.12068	1.24235	1.13749	1.38601	1.13895	1.15445
Gorai.001G019300.1.A	Gorai.001G019300	Gorai.001G019300.1	Gorai.001G019300.A	Gohir.A07G018800	PF07911 - Protein of unknown function (DUF1677) (DUF1677) (1 of 11)		93441853	AT1G72510.1		Protein of unknown function (DUF1677)				1.66272	0.910898	2.1427	1.24555	3.02957	2.70388	6.94205	6.01201	7.95445	11.8174	7.67842	17.2549	12.2991	16.1232	10.9005	12.1475	11.8241	18.5835	19.9672	1.4129	0.934251	1.652	1.16707	2.01062	1.88904	2.98951	2.80983	3.1626	3.68004	3.11743	4.19021	3.73326	4.09788	3.57295	3.71672	3.68078
Gorai.001G019300.1.D	Gorai.001G019300	Gorai.001G019300.1	Gorai.001G019300.D	Gohir.D07G018600	PF07911 - Protein of unknown function (DUF1677) (DUF1677) (1 of 11)		93441853	AT1G72510.1		Protein of unknown function (DUF1677)				0.177685	0.072537	0.530401	0.219501	0.847898	0.825801	1.51505	1.24088	0.812553	1.38261	1.47866	2.4361	2.02798	2.06423	1.74437	1.83354	1.70976	4.08961	2.38246	0.235954	0.101027	0.61391	0.286291	0.885885	0.86853	1.33059	1.16406	0.858023	1.25255	1.30956	1.78077	1.59836	1.61553	1.45648	1.50261	1.43817
Gorai.001G019400.1.A	Gorai.001G019400	Gorai.001G019400.1	Gorai.001G019400.A	Gohir.A07G018900	PTHR12483//PTHR12483:SF39 - SOLUTE CARRIER FAMILY 31 COPPER TRANSPORTERS // SUBFAMILY NOT NAMED (1 of 4)		93439122	AT5G20650.1	COPT5	copper transporter 5				24.1287	12.5083	20.5184	11.738	23.8261	31.0684	35.2844	73.2806	78.7722	63.6409	61.2118	42.8468	69.8071	22.8284	38	38.1889	37.2444	35.6604	42.4094	4.65126	3.75578	4.4275	3.67107	4.63379	5.00308	5.18128	6.21491	6.31782	6.01438	5.95912	5.4544	6.14582	4.57461	5.2854	5.29237	5.25718
Gorai.001G019400.1.D	Gorai.001G019400	Gorai.001G019400.1	Gorai.001G019400.D	Gohir.D07G018700	PTHR12483//PTHR12483:SF39 - SOLUTE CARRIER FAMILY 31 COPPER TRANSPORTERS // SUBFAMILY NOT NAMED (1 of 4)		93439122	AT5G20650.1	COPT5	copper transporter 5				19.6725	11.0148	17.8078	8.16153	14.4227	16.6778	17.1818	29.3705	29.3084	23.0534	21.313	20.1184	37.1267	17.5594	20.7205	31.101	28.988	30.3633	31.9325	4.36964	3.58674	4.23326	3.19559	3.94698	4.14387	4.18443	4.9246	4.92164	4.58817	4.47981	4.40043	5.25273	4.21408	4.44099	5.00455	4.90631
Gorai.001G019500.1.A	Gorai.001G019500	Gorai.001G019500.1	Gorai.001G019500.A	Gohir.A07G019000	2.7.11.1 - Non-specific serine/threonine protein kinase / Threonine-specific protein kinase (1 of 1646)		93524698	AT2G26290.1	ARSK1	root-specific kinase 1				0.090274	0.058408	0.239942	0.334239	1.02752	1.6141	8.70298	17.7706	24.9309	18.1802	21.977	2.10733	2.46637	3.94441	2.0811	1.5739	1.7897	0.175034	1.38973	0.124691	0.0818959	0.310273	0.416017	1.01971	1.38631	3.27843	4.23041	4.6966	4.26154	4.52212	1.63568	1.79342	2.3058	1.62345	1.36396	1.48011
Gorai.001G019500.1.D	Gorai.001G019500	Gorai.001G019500.1	Gorai.001G019500.D	Gohir.D07G018800	2.7.11.1 - Non-specific serine/threonine protein kinase / Threonine-specific protein kinase (1 of 1646)		93524698	AT2G26290.1	ARSK1	root-specific kinase 1				0.787211	0.79174	0.925701	0.677844	1.43373	1.8638	7.35925	13.2394	22.0318	18.5766	22.7084	4.93899	5.07842	7.53612	4.11271	4.37655	4.19179	1.92457	3.18406	0.83771	0.841361	0.945384	0.746609	1.28317	1.51793	3.06337	3.83182	4.52556	4.29106	4.56733	2.57022	2.6037	3.09358	2.35409	2.42668	2.37623
Gorai.001G019600.1.A	Gorai.001G019600	Gorai.001G019600.1	Gorai.001G019600.A	Gohir.A07G019100	PTHR28039:SF3 - FATTY-ACID-BINDING PROTEIN 2 (1 of 2)		93519807	AT2G26310.1		Chalcone-flavanone isomerase family protein				3.94312	4.14413	4.4315	4.49974	4.83919	4.70663	5.72333	3.39165	3.21963	2.57313	3.81378	2.19262	1.79713	2.68741	3.08691	1.94125	2.25423	1.95023	1.02178	2.30542	2.36293	2.44135	2.45936	2.54577	2.51264	2.74918	2.13476	2.07712	1.83719	2.26717	1.67474	1.48395	1.88261	2.03101	1.55643	1.70232
Gorai.001G019600.1.D	Gorai.001G019600	Gorai.001G019600.1	Gorai.001G019600.D	Gohir.D07G018900	PTHR28039:SF3 - FATTY-ACID-BINDING PROTEIN 2 (1 of 2)		93519807	AT2G26310.1		Chalcone-flavanone isomerase family protein				3.22301	1.35462	2.81255	2.44169	1.81535	1.56354	1.7197	0.805145	1.12565	0.541943	0.681472	0.34068	0.191138	0.251478	0.163452	0.082181	0.028367	0.045053	0.054084	2.07827	1.23549	1.93076	1.78312	1.49331	1.35814	1.44345	0.852115	1.08791	0.624749	0.749725	0.422965	0.252341	0.323633	0.218412	0.113942	0.0403552
Gorai.001G019700.1.A	Gorai.001G019700	Gorai.001G019700.1	Gorai.001G019700.A	Gohir.A07G019200			93523270	AT5G21940.1						2.39822	2.50459	3.39796	2.34691	3.75845	5.02363	4.82275	2.77198	2.49037	1.62945	2.46366	5.20551	7.54007	3.36949	10.4886	5.39319	3.62329	15.7515	3.60522	1.76478	1.80924	2.13683	1.74283	2.25049	2.59063	2.5417	1.91532	1.80338	1.39476	1.7923	2.63355	3.09425	2.12747	3.52213	2.67654	2.20892
Gorai.001G019700.1.D	Gorai.001G019700	Gorai.001G019700.1	Gorai.001G019700.D	Gohir.D07G019000			93523270	AT5G21940.1						10.5472	9.24713	10.6351	7.95209	8.67796	12.4511	12.2022	5.41252	5.99592	2.33245	4.25384	5.17002	8.09283	4.60784	13.3999	7.05058	4.55835	16.6643	4.35989	3.52946	3.35715	3.54042	3.16223	3.2747	3.74966	3.7227	2.68089	2.80651	1.73658	2.39337	2.62528	3.18473	2.48745	3.84799	3.00909	2.47466
Gorai.001G019800.1.A	Gorai.001G019800	Gorai.001G019800.1	Gorai.001G019800.A	Gohir.A07G019300	PTHR27000:SF188 - LRR RECEPTOR-LIKE SERINE/THREONINE-PROTEIN KINASE ERECTA (1 of 2)		93517220	AT2G26330.1	ER,QRP1	Leucine-rich receptor-like protein kinase family protein				11.3956	12.5716	18.3443	12.6037	18.9451	23.9445	17.968	12.6071	10.6756	7.82291	15.4616	4.08188	6.28627	7.59804	6.14395	5.84855	4.88051	8.77537	4.83362	3.63176	3.76252	4.27383	3.76592	4.31796	4.64065	4.24549	3.76629	3.54542	3.14125	4.04103	2.34536	2.86518	3.10401	2.83672	2.7758	2.55594
Gorai.001G019800.1.D	Gorai.001G019800	Gorai.001G019800.1	Gorai.001G019800.D	Gohir.D07G019100	PTHR27000:SF188 - LRR RECEPTOR-LIKE SERINE/THREONINE-PROTEIN KINASE ERECTA (1 of 2)		93517220	AT2G26330.1	ER,QRP1	Leucine-rich receptor-like protein kinase family protein				5.62066	6.28431	9.35404	6.58167	8.76382	8.5947	6.735	4.96374	4.05459	2.88646	5.55893	1.32408	2.02582	2.35722	1.29867	1.34148	1.41313	4.10622	1.44021	2.72697	2.86479	3.37212	2.92252	3.28745	3.26224	2.9514	2.57622	2.3376	1.95846	2.71346	1.21666	1.59733	1.74727	1.2008	1.22742	1.27091
Gorai.001G019900.1.A	Gorai.001G019900	Gorai.001G019900.1	Gorai.001G019900.A	Gohir.A07G019400	K02221 - YggT family protein (yggT) (1 of 1)		93517767	AT5G21920.1	ATYLMG2,YLMG2	YGGT family protein				2.07275	2.72567	1.80595	1.39687	1.45659	2.09154	2.10714	2.12194	1.78333	1.72649	3.01081	1.40265	1.30814	1.95059	2.05295	1.38551	1.832	2.38693	1.25787	1.61953	1.8975	1.48849	1.26115	1.29666	1.62833	1.63559	1.64244	1.47681	1.44705	2.00389	1.26463	1.20673	1.561	1.6102	1.2543	1.50182
Gorai.001G019900.1.D	Gorai.001G019900	Gorai.001G019900.1	Gorai.001G019900.D	Gohir.D07G019200	K02221 - YggT family protein (yggT) (1 of 1)		93517767	AT5G21920.1	ATYLMG2,YLMG2	YGGT family protein				1.45546	1.10505	1.32924	0.934324	1.24409	1.74175	1.44268	1.08219	0.8988	1.10814	1.58118	0.367605	1.02329	1.24037	0.949048	0.588949	0.803477	1.54327	0.836623	1.29599	1.07385	1.21986	0.951829	1.16613	1.4551	1.28846	1.0581	0.925088	1.07597	1.36803	0.451652	1.0167	1.16374	0.962769	0.668073	0.850781
Gorai.001G020000.1.A	Gorai.001G020000	Gorai.001G020000.1	Gorai.001G020000.A	Gohir.A07G019500	K15082 - DNA repair protein RAD7 (RAD7) (1 of 2)		93441811	AT2G06040.1						1.15439	0.706022	1.21417	0.742997	1.0512	1.18179	1.14373	1.15253	1.03177	1.15239	1.54058	0.961576	1.58993	1.73776	2.14542	1.44346	1.76075	1.95238	1.4644	1.10728	0.770636	1.14677	0.80157	1.03647	1.12551	1.10013	1.10603	1.02274	1.10594	1.34516	0.972013	1.37291	1.453	1.65325	1.28893	1.46506
Gorai.001G020000.1.D	Gorai.001G020000	Gorai.001G020000.1	Gorai.001G020000.D	Gohir.D07G019300	K15082 - DNA repair protein RAD7 (RAD7) (1 of 2)		93441811	AT2G06040.1						1.2068	0.842651	1.19637	0.968743	1.04072	1.41614	1.21608	1.26602	1.30851	1.40271	1.91102	0.807823	1.53723	1.49394	1.97155	1.65636	1.47348	1.99632	1.22248	1.14196	0.881783	1.13512	0.977275	1.02908	1.2727	1.14801	1.18016	1.20696	1.26466	1.54152	0.854253	1.34325	1.31843	1.57122	1.40945	1.30654
Gorai.001G020100.1.A	Gorai.001G020100	Gorai.001G020100.1	Gorai.001G020100.A	Gohir.A07G019600			93515094	AT2G26340.1						2.25088	2.10204	3.00588	1.66383	2.42475	3.35282	3.39153	4.32391	3.33557	4.67058	5.49362	3.26324	5.48647	8.39419	8.13605	10.0073	10.5112	15.149	10.3672	1.70083	1.63322	2.00212	1.4135	1.776	2.12195	2.13472	2.41249	2.11622	2.5035	2.69902	2.09195	2.69743	3.23177	3.19157	3.46039	3.52496
Gorai.001G020100.1.D	Gorai.001G020100	Gorai.001G020100.1	Gorai.001G020100.D				93515094	AT2G26340.1						4.61368	5.96614	6.58875	4.73287	6.71119	7.30853	8.83963	8.41922	8.96187	9.74105	9.49157	6.03428	7.53027	8.07147	8.42475	6.47888	8.83651	11.6065	7.07169	2.48895	2.80036	2.92386	2.51926	2.94695	3.05459	3.2986	3.23561	3.31642	3.42506	3.39116	2.8144	3.09259	3.18134	3.23646	2.90282	3.29815
Gorai.001G020200.1.A	Gorai.001G020200	Gorai.001G020200.1	Gorai.001G020200.A	Gohir.A07G019700	PTHR24006:SF502 - F-BOX/LRR-REPEAT PROTEIN 15-RELATED (1 of 2)		93519953	AT4G33210.1	SLOMO	F-box family protein				8.86788	7.08	9.41164	6.98243	8.65423	10.7741	10.2237	9.02599	10.1348	8.52566	10.5528	6.95355	10.1129	13.4969	14.3852	12.8849	13.2419	12.7596	7.13227	3.30274	3.01436	3.38013	2.99683	3.27116	3.55755	3.48848	3.32567	3.477	3.25182	3.53017	2.9916	3.47416	3.85767	3.94348	3.79544	3.83207
Gorai.001G020200.1.D	Gorai.001G020200	Gorai.001G020200.1	Gorai.001G020200.D	Gohir.D07G019500	PTHR24006:SF502 - F-BOX/LRR-REPEAT PROTEIN 15-RELATED (1 of 2)		93519953	AT4G33210.1	SLOMO	F-box family protein				8.81995	7.97391	9.61887	7.20376	8.15497	9.20936	9.52637	8.75868	9.81378	8.24612	9.27663	6.41025	9.47027	12.1791	12.5258	11.1634	11.4068	10.9235	6.14978	3.29572	3.16574	3.40856	3.03628	3.19456	3.35182	3.39594	3.28669	3.4348	3.20885	3.3613	2.88952	3.38823	3.72018	3.75764	3.60448	3.63306
Gorai.001G020300.1.A	Gorai.001G020300	Gorai.001G020300.1	Gorai.001G020300.A	Gohir.A07G019800	PTHR21654:SF19 - DUPLICATED HOMEODOMAIN-LIKE SUPERFAMILY PROTEIN (1 of 4)	Trihelix	93440797	AT1G76880.1		Duplicated homeodomain-like superfamily protein				2.73183	1.77764	1.89417	0.768395	1.03836	1.2491	0.946227	0.615892	0.711128	0.562457	1.01177	0.255881	0.328274	0.569661	0.528531	0.505776	0.513606	1.24405	0.415728	1.89988	1.47386	1.53315	0.822441	1.02741	1.16935	0.96068	0.692331	0.774948	0.643816	1.00847	0.3287	0.409553	0.650453	0.612145	0.590507	0.59799
Gorai.001G020300.1.D	Gorai.001G020300	Gorai.001G020300.1	Gorai.001G020300.D	Gohir.D07G019600	PTHR21654:SF19 - DUPLICATED HOMEODOMAIN-LIKE SUPERFAMILY PROTEIN (1 of 4)	Trihelix	93440797	AT1G76880.1		Duplicated homeodomain-like superfamily protein				4.26657	2.80653	3.95994	2.44417	2.64139	2.6921	2.64191	1.77054	1.94097	1.26619	1.84449	0.549651	0.784328	0.818936	0.660902	0.610544	0.566919	0.837609	0.598978	2.39686	1.92848	2.31032	1.78416	1.86449	1.88444	1.8647	1.47017	1.55629	1.18027	1.50817	0.631943	0.835381	0.863095	0.731967	0.687548	0.647931
Gorai.001G020400.1.A	Gorai.001G020400	Gorai.001G020400.1	Gorai.001G020400.A	Gohir.A07G019900	PTHR10641:SF459 - TRANSCRIPTION FACTOR TT2 (1 of 6)	MYB	93488499	AT2G16720.1	ATMYB7,ATY49,MYB7	myb domain protein 7				0.252512	0.129632	0.219684	0.25306	0.20023	0.210783	0.118078	0.042449	0.0355142	0	0	0	0	0	0	0	0.012498	0	0	0.324824	0.175853	0.286507	0.325455	0.263311	0.27594	0.161021	0.0599768	0.0503473	0	0	0	0	0	0	0	0.0179191
Gorai.001G020600.1.A	Gorai.001G020600	Gorai.001G020600.1	Gorai.001G020600.A	Gohir.A07G020200	PTHR10641:SF459 - TRANSCRIPTION FACTOR TT2 (1 of 6)	MYB	93488499	AT5G35550.1	ATMYB123,ATTT2,MYB123,TT2	Duplicated homeodomain-like superfamily protein				0.478651	0.966577	0.545812	0.345753	0.4455	0.701614	0.535997	0.376922	0.280392	0.0924	0.531391	0.154537	0.175423	0.062642	0.179957	0.103132	0.080101	1.24638	0.426753	0.564282	0.975687	0.628365	0.428414	0.531569	0.766904	0.619175	0.461447	0.356586	0.127501	0.614843	0.207314	0.23318	0.0876556	0.238734	0.141605	0.111166
Gorai.001G020600.1.D	Gorai.001G020600	Gorai.001G020600.1	Gorai.001G020600.D	Gohir.D07G019900	PTHR10641:SF459 - TRANSCRIPTION FACTOR TT2 (1 of 6)	MYB	93488499	AT5G35550.1	ATMYB123,ATTT2,MYB123,TT2	Duplicated homeodomain-like superfamily protein				0.314012	0.361191	0.316981	0.374641	0.27767	0.345165	0.18395	0.061348	0.127745	0.040489	0.219075	0.044647	0.043754	0.079359	0.0148559	0.052	0.014263	0.037264	0.118996	0.393978	0.44487	0.397235	0.459055	0.353515	0.427783	0.243608	0.0858978	0.173441	0.0572617	0.285787	0.0630155	0.0617817	0.110175	0.0212749	0.0731347	0.0204318
Gorai.001G020700.1.A	Gorai.001G020700	Gorai.001G020700.1	Gorai.001G020700.A	Gohir.A07G020300	K13346 - peroxin-10 (PEX10) (1 of 1)		93517499	AT2G26350.1	ATPEX10,PEX10	peroxin 10				1.33093	0.729866	1.33829	0.733883	1.15124	1.22719	1.42688	1.12845	1.15654	0.963747	1.08537	0.736037	1.05156	1.58821	1.22638	1.26771	1.1951	1.61902	1.09587	1.22091	0.79066	1.22545	0.794007	1.10517	1.15523	1.2791	1.0898	1.10872	0.973609	1.0603	0.795798	1.03672	1.37195	1.1547	1.18123	1.13429
Gorai.001G020700.1.D	Gorai.001G020700	Gorai.001G020700.1	Gorai.001G020700.D	Gohir.D07G020000	K13346 - peroxin-10 (PEX10) (1 of 1)		93517499	AT2G26350.1	ATPEX10,PEX10	peroxin 10				0.557066	0.942907	0.675763	0.469314	0.720828	1.01753	0.905973	0.820172	0.588502	0.793066	1.0643	0.502226	1.15935	1.40126	1.31697	1.58398	1.52113	2.06286	1.01535	0.63883	0.958217	0.744818	0.555143	0.783103	1.01259	0.930528	0.864075	0.667666	0.842429	1.04565	0.587102	1.1106	1.26379	1.21224	1.36959	1.33407
Gorai.001G020800.1.A	Gorai.001G020800	Gorai.001G020800.1	Gorai.001G020800.A	Gohir.A07G020350	PTHR11760//PTHR11760:SF22 - 30S/40S RIBOSOMAL PROTEIN S3 // SUBFAMILY NOT NAMED (1 of 4)		93462678	AT5G35530.1		Ribosomal protein S3 family protein				0.645559	0.266262	0.384955	0.207507	0.4583	0.376883	0.301878	0.25751	0.172007	0.759739	0.513307	0.256697	0.712854	1.14606	0.134361	0.759088	0.5294	1.3874	0.753531	0.718578	0.340576	0.469839	0.272032	0.544288	0.461406	0.380594	0.33057	0.228981	0.815361	0.597705	0.329637	0.776402	1.10169	0.18188	0.814828	0.612966
Gorai.001G020900.1.A	Gorai.001G020900	Gorai.001G020900.1	Gorai.001G020900.A	Gohir.A07G020400	PTHR31618:SF3 - MECHANOSENSITIVE ION CHANNEL PROTEIN 10-RELATED (1 of 3)		93064031	AT5G12080.1	ATMSL10,MSL10	mechanosensitive channel of small conductance-like 10				11.8157	8.8853	9.20002	5.42844	5.33903	6.96949	4.63518	4.17715	4.31723	2.98289	3.4187	1.03972	1.4663	1.65774	1.65301	1.3139	1.38115	1.41317	0.940307	3.67984	3.30528	3.3505	2.68447	2.66426	2.99449	2.49446	2.37216	2.41067	1.99381	2.14362	1.02837	1.30235	1.4102	1.40763	1.21033	1.25166
Gorai.001G020900.1.D	Gorai.001G020900	Gorai.001G020900.1	Gorai.001G020900.D	Gohir.D07G020100	PTHR31618:SF3 - MECHANOSENSITIVE ION CHANNEL PROTEIN 10-RELATED (1 of 3)		93064031	AT5G12080.1	ATMSL10,MSL10	mechanosensitive channel of small conductance-like 10				15.1128	12.5132	11.4688	6.91731	6.58269	7.86242	6.31246	5.03287	4.82943	3.72018	4.614	1.50524	2.069	2.95341	2.52521	2.37447	2.66863	2.01081	1.88305	4.01013	3.7563	3.64025	2.98501	2.92271	3.1477	2.87036	2.59284	2.54335	2.23884	2.48903	1.32495	1.61777	1.9831	1.81771	1.75466	1.87524
Gorai.001G021000.1.A	Gorai.001G021000	Gorai.001G021000.1	Gorai.001G021000.A	Gohir.A07G020501			93439058	AT3G13980.1						0.109398	0.355503	0.135888	0.01455	0.391295	0.222923	0.278697	0.279813	0.222211	0.284485	0.380481	0.380155	0.51466	1.80863	1.04085	0.752572	0.908224	0.558244	0.624013	0.149777	0.438828	0.183821	0.02084	0.476428	0.290334	0.354674	0.355933	0.289493	0.36119	0.465171	0.46483	0.598994	1.48987	1.02917	0.809474	0.932231
Gorai.001G021000.1.D	Gorai.001G021000	Gorai.001G021000.1	Gorai.001G021000.D	Gohir.D07G020200			93439058	AT3G13980.1						0.516905	0.684349	0.959567	0.37399	0.464543	0.675885	0.742645	0.563756	0.116562	0.282035	0.468701	0.139468	0.27943	0.199423	0.539085	0.463497	0.46806	1.59441	0.625838	0.601131	0.752191	0.970535	0.458372	0.550451	0.744923	0.801279	0.645015	0.159064	0.358436	0.554541	0.18836	0.355501	0.262341	0.622073	0.54942	0.553911
Gorai.001G021100.1.A	Gorai.001G021100	Gorai.001G021100.1	Gorai.001G021100.A	Gohir.A07G020600	K13566 - omega-amidase (NIT2) (1 of 2)		93520030	AT5G12040.1		Nitrilase/cyanide hydratase and apolipoprotein N-acyltransferase family protein	103	Gorai.001G021100.2.A	case 1	7.61674	7.00113	9.10884	8.39983	9.0507	8.05482	8.70371	10.7372	12.0692	14.5808	11.6599	15.3998	12.7056	12.803	16.6797	14.0815	13.8448	21.8881	16.8184	3.10714	3.0002	3.33755	3.23263	3.32922	3.17869	3.27854	3.55301	3.70809	3.9617	3.66219	4.03561	3.77669	3.78691	4.14402	3.91471	3.89189
Gorai.001G021100.1.D	Gorai.001G021100	Gorai.001G021100.1	Gorai.001G021100.D	Gohir.D07G020300	K13566 - omega-amidase (NIT2) (1 of 2)		93520030	AT5G12040.1		Nitrilase/cyanide hydratase and apolipoprotein N-acyltransferase family protein	104	Gorai.001G021100.1.D	case 1	12.199	8.98665	10.6976	7.90942	10.5237	11.0688	10.4225	12.5098	11.191	11.8768	12.4066	9.9698	10.0028	12.8922	15.6186	12.8558	12.6172	19.5967	15.402	3.72236	3.32	3.54814	3.15533	3.52654	3.59321	3.51381	3.75594	3.60775	3.6867	3.74487	3.45547	3.4598	3.7962	4.05473	3.79241	3.76736
Gorai.001G021200.1.A	Gorai.001G021200	Gorai.001G021200.1	Gorai.001G021200.A	Gohir.A07G020700	PTHR24015:SF707 - PENTATRICOPEPTIDE REPEAT-CONTAINING PROTEIN (1 of 1)		93511021	AT1G05670.1		Pentatricopeptide repeat (PPR-like) superfamily protein				3.58737	3.2309	2.86683	1.63708	2.24844	2.60743	2.67273	1.98738	2.07974	1.83724	1.96728	1.27308	1.38478	1.64348	1.4673	1.69282	1.44346	2.3381	1.37674	2.19767	2.08096	1.95115	1.39894	1.69975	1.85097	1.87685	1.57888	1.62281	1.50449	1.56914	1.18465	1.25385	1.40244	1.30293	1.42912	1.28893
Gorai.001G021200.1.D	Gorai.001G021200	Gorai.001G021200.1	Gorai.001G021200.D	Gohir.D07G020400	PTHR24015:SF707 - PENTATRICOPEPTIDE REPEAT-CONTAINING PROTEIN (1 of 1)		93511021	AT1G05670.1		Pentatricopeptide repeat (PPR-like) superfamily protein				6.72124	4.82854	4.06282	2.6867	2.83446	3.40211	3.37132	2.85174	2.87835	2.36402	2.91909	1.83363	2.55021	4.15794	2.83728	3.10518	3.56536	2.7896	1.72294	2.94883	2.54313	2.33994	1.88233	1.93902	2.1382	2.12807	1.94551	1.95544	1.75018	1.97052	1.50265	1.8279	2.3668	1.94008	2.03744	2.19073
Gorai.001G021300.1.D	Gorai.001G021300	Gorai.001G021300.1	Gorai.001G021300.D	Gohir.D07G020500	PTHR12321:SF43 - PHD FINGER PROTEIN ALFIN-LIKE 3 (1 of 1)		93524535	AT5G20510.1	AL5	alfin-like 5				1.79656	1.39483	1.60142	1.33442	1.58455	2.05749	1.56754	1.41472	1.37881	1.40634	1.70067	0.8992	1.42264	2.22033	1.41653	1.55702	1.66491	2.29795	1.07178	1.48365	1.25992	1.3793	1.22306	1.36991	1.61235	1.36039	1.27186	1.25024	1.26684	1.43332	0.925392	1.27658	1.68721	1.27293	1.35446	1.41409
Gorai.001G021400.1.A	Gorai.001G021400	Gorai.001G021400.1	Gorai.001G021400.A	Gohir.A07G020900	PTHR11527:SF93 - 17.6 KDA CLASS II HEAT SHOCK PROTEIN-RELATED (1 of 4)		93441700	AT5G12020.1	HSP17.6II	17.6 kDa class II heat shock protein				27.413	39.5146	32.9678	28.0294	44.5936	35.9655	72.8046	158.463	68.2049	66.4625	88.8879	28.0462	52.3187	49.2292	44.7225	74.0045	76.7854	41.6516	62.5555	4.82848	5.34037	5.0861	4.85944	5.51076	5.20811	6.20564	7.31708	6.1128	6.07601	6.49005	4.86028	5.73657	5.65045	5.51483	6.2289	6.28143
Gorai.001G021400.1.D	Gorai.001G021400	Gorai.001G021400.1	Gorai.001G021400.D	Gohir.D07G020600	PTHR11527:SF93 - 17.6 KDA CLASS II HEAT SHOCK PROTEIN-RELATED (1 of 4)		93441700	AT5G12020.1	HSP17.6II	17.6 kDa class II heat shock protein				4.90668	10.1006	9.06832	12.9329	22.6369	26.4558	39.8094	62.8359	50.1844	36.2855	41.1707	15.1643	20.6182	23.1599	24.4618	31.5742	31.7598	19.4918	25.7201	2.56235	3.47257	3.33175	3.80043	4.56297	4.77904	5.35083	5.9963	5.67763	5.22054	5.39817	4.01474	4.43418	4.59454	4.67026	5.02566	5.03385
Gorai.001G021600.1.A	Gorai.001G021600	Gorai.001G021600.1	Gorai.001G021600.A	Gohir.A07G021100	PF10358 - N-terminal C2 in EEIG1 and EHBP1 proteins (NT-C2) (1 of 22)		93522360	AT5G26160.1						0.824175	0.282796	0.971677	0.844594	0.915873	1.1697	1.20043	0.740144	0.867327	0.644585	0.900302	0.374416	0.540574	0.584446	0.763389	1.01924	0.689027	1.17806	0.695322	0.867244	0.359292	0.979423	0.883303	0.938002	1.11749	1.13778	0.799207	0.900974	0.717724	0.926229	0.458819	0.623468	0.663978	0.81835	1.01382	0.756192
Gorai.001G021600.1.D	Gorai.001G021600	Gorai.001G021600.1	Gorai.001G021600.D	Gohir.D07G020800	PF10358 - N-terminal C2 in EEIG1 and EHBP1 proteins (NT-C2) (1 of 22)		93522360	AT5G26160.1						1.20535	0.798794	1.61761	0.961632	1.57629	1.35351	1.70446	0.933152	1.38694	0.684773	1.15539	0.601669	1.04912	0.945174	1.17261	1.31682	0.994908	1.88763	0.77425	1.14101	0.84703	1.38825	0.972054	1.36529	1.23482	1.43534	0.950955	1.25516	0.752554	1.10795	0.679576	1.03501	0.959899	1.11943	1.21214	0.996322
Gorai.001G021700.1.A	Gorai.001G021700	Gorai.001G021700.1	Gorai.001G021700.A	Gohir.A07G021200	K17968 - TRIAP1/MDM35 family protein (TRIAP1, MDM35) (1 of 1)		93516421	AT4G33100.1						3.1127	3.95092	2.88954	2.1479	3.03594	2.47273	2.82189	1.89174	2.38639	1.26802	1.64417	1.88467	1.24834	1.76146	1.97774	1.78376	1.83884	2.18876	1.41728	2.04009	2.3077	1.9596	1.65439	2.0129	1.79607	1.93429	1.53194	1.75975	1.18144	1.40282	1.5284	1.16886	1.46543	1.57422	1.47703	1.5053
Gorai.001G021700.1.D	Gorai.001G021700	Gorai.001G021700.1	Gorai.001G021700.D	Gohir.D07G020900	K17968 - TRIAP1/MDM35 family protein (TRIAP1, MDM35) (1 of 1)		93516421	AT4G33100.1						9.49967	6.79196	8.3376	7.23684	7.11591	7.56611	8.38338	7.66306	7.70634	7.08368	7.65059	10.6098	8.51111	10.9234	10.0922	7.91406	8.23651	7.12175	6.75439	3.39227	2.96199	3.22305	3.04209	3.02075	3.09864	3.23011	3.11488	3.12207	3.01501	3.1128	3.53727	3.24961	3.57572	3.47148	3.15608	3.20735
Gorai.001G021800.1.A	Gorai.001G021800	Gorai.001G021800.1	Gorai.001G021800.A	Gohir.A07G021300	3.4.11.2 - Membrane alanyl aminopeptidase / Peptidase E (1 of 3)		93519631	AT4G33090.1	APM1,ATAPM1	aminopeptidase M1	105	Gorai.001G021800.1.A	case 1	22.9405	18.5932	19.4472	14.1708	16.6898	17.5352	17.2714	18.1335	18.2393	17.9709	18.4273	11.2189	13.3135	16.5146	18.2421	13.817	15.8511	13.8111	8.73527	4.58138	4.29228	4.35383	3.92322	4.14485	4.21219	4.19152	4.25803	4.26598	4.24572	4.28001	3.61104	3.8393	4.13049	4.2662	3.88918	4.07477
Gorai.001G021800.1.D	Gorai.001G021800	Gorai.001G021800.1	Gorai.001G021800.D	Gohir.D07G021000	3.4.11.2 - Membrane alanyl aminopeptidase / Peptidase E (1 of 3)		93519631	AT4G33090.1	APM1,ATAPM1	aminopeptidase M1	106	Gorai.001G021800.1.D	case 1	29.2627	21.79	25.0433	16.805	21.4929	22.453	22.9405	27.6687	28.5231	25.9275	28.9077	15.1274	19.4458	24.3586	27.5232	19.1527	21.3371	18.2146	12.9535	4.91947	4.51033	4.70284	4.15421	4.4914	4.5517	4.58138	4.84141	4.88377	4.75101	4.90244	4.01144	4.35373	4.6644	4.83406	4.3329	4.48137
Gorai.001G022000.1.A	Gorai.001G022000	Gorai.001G022000.1	Gorai.001G022000.A	Gohir.A07G021500	PF03168 - Late embryogenesis abundant protein (LEA_2) (1 of 81)		93523543	AT5G11890.1						13.9627	32.145	9.54781	5.37856	5.52665	6.77549	4.34714	5.48956	4.40078	4.22726	4.79569	1.28172	1.15374	1.03492	1.16778	1.11787	1.07616	1.50953	1.13498	3.9033	5.05072	3.39887	2.67323	2.70634	2.95893	2.41877	2.69812	2.43317	2.38606	2.53498	1.19012	1.10684	1.02497	1.11622	1.08261	1.05392
Gorai.001G022000.1.D	Gorai.001G022000	Gorai.001G022000.1	Gorai.001G022000.D	Gohir.D07G021300	PF03168 - Late embryogenesis abundant protein (LEA_2) (1 of 81)		93523543	AT5G11890.1						0.810557	1.03575	0.417323	0.162665	0.378019	0.845834	0.329084	0.491166	0.453419	0.391812	0.585135	0.15348	0.432708	0.616638	0.415368	0.481766	0.449583	0.740233	0.297984	0.856434	1.02556	0.503169	0.217435	0.462596	0.884273	0.410432	0.576441	0.53945	0.476964	0.664606	0.205993	0.518745	0.692997	0.501178	0.567318	0.535638
Gorai.001G022100.1.A	Gorai.001G022100	Gorai.001G022100.1	Gorai.001G022100.A	Gohir.A07G021600	PTHR31301:SF27 - LOB DOMAIN-CONTAINING PROTEIN 22-RELATED (1 of 5)	LBD	93440182	AT3G13850.1	LBD22	LOB domain-containing protein 22				0.034718	0.030474	0.035966	0	0.090882	0.094293	0.14932	0.086861	0.0837255	0.057507	0.05578	0.066546	0.631164	0.276029	0.184632	0.15447	0.199293	0.147751	0	0.0492376	0.0433081	0.0509767	0	0.125495	0.129999	0.200781	0.120167	0.115999	0.0806672	0.0783092	0.0929462	0.705902	0.351661	0.244439	0.207231	0.262184
Gorai.001G022200.1.A	Gorai.001G022200	Gorai.001G022200.1	Gorai.001G022200.A	Gohir.A07G021700	K08955 - ATP-dependent metalloprotease [EC:3.4.24.-] (YME1) (1 of 2)		93520752	AT2G26140.1	ftsh4	FTSH protease 4				5.09161	6.13209	3.75471	2.04607	2.70014	3.32345	2.97539	3.56051	3.87021	3.12507	3.30143	2.1065	3.48915	6.28465	4.3406	4.95744	5.73768	5.10725	2.87596	2.60682	2.83433	2.24936	1.60695	1.88758	2.11218	1.9911	2.18919	2.28398	2.04442	2.10482	1.63529	2.16644	2.86486	2.417	2.57469	2.75225
Gorai.001G022200.1.D	Gorai.001G022200	Gorai.001G022200.1	Gorai.001G022200.D	Gohir.D07G021500	K08955 - ATP-dependent metalloprotease [EC:3.4.24.-] (YME1) (1 of 2)		93520752	AT2G26140.1	ftsh4	FTSH protease 4				9.67957	8.85487	7.95597	4.67156	5.4142	6.26001	6.06435	7.59903	7.54497	6.83256	7.55591	5.28078	8.19194	13.6174	10.0315	11.3078	12.9605	10.4988	6.46192	3.41678	3.30084	3.16285	2.50375	2.68127	2.85997	2.82056	3.10417	3.09508	2.96948	3.09692	2.65094	3.20037	3.86962	3.46356	3.6215	3.80328
Gorai.001G022300.1.A	Gorai.001G022300	Gorai.001G022300.1	Gorai.001G022300.A	Gohir.A07G021800	PF00612 - IQ calmodulin-binding motif (IQ) (1 of 77)		93523053	AT2G26180.1	IQD6	IQ-domain 6				2.24025	1.10924	1.74727	0.620292	1.1496	2.21637	1.4831	2.28208	1.94391	2.23617	1.94651	0.544091	2.27578	1.95944	0.941682	0.634321	1.50171	2.53246	0.56175	1.69611	1.07672	1.458	0.696254	1.10407	1.68543	1.31214	1.71461	1.55773	1.69429	1.55901	0.626758	1.71184	1.56532	0.957307	0.708691	1.32291
Gorai.001G022300.1.D	Gorai.001G022300	Gorai.001G022300.1	Gorai.001G022300.D	Gohir.D07G021600	PF00612 - IQ calmodulin-binding motif (IQ) (1 of 77)		93523053	AT2G26180.1	IQD6	IQ-domain 6				1.121	0.857375	1.04256	0.405492	0.821334	1.67475	0.936382	1.44994	1.34174	1.58923	1.29083	0.614043	1.87589	1.04289	0.955856	0.696214	1.23539	2.89513	0.584165	1.08474	0.893265	1.03038	0.491075	0.864996	1.41941	0.953364	1.29274	1.22758	1.37252	1.19587	0.690679	1.52401	1.03061	0.967801	0.762318	1.16053
Gorai.001G022400.1.A	Gorai.001G022400	Gorai.001G022400.1	Gorai.001G022400.A	Gohir.A07G021875	PTHR31250:SF13 - CALMODULIN-BINDING PROTEIN (1 of 4)		93523292	AT4G33050.3	EDA39	calmodulin-binding family protein				0.437335	0.331856	0.398796	0.282684	0.248707	0.36589	0.387817	0.333617	0.359708	0.405845	0.374803	0.548063	0.492961	0.759476	0.801342	0.57903	0.589097	1.09058	0.475221	0.523396	0.413438	0.484186	0.359166	0.320435	0.449841	0.472817	0.415344	0.443297	0.491438	0.459225	0.630464	0.578176	0.815146	0.849072	0.659039	0.668207
Gorai.001G022400.1.D	Gorai.001G022400	Gorai.001G022400.1	Gorai.001G022400.D	Gohir.D07G021700	PTHR31250:SF13 - CALMODULIN-BINDING PROTEIN (1 of 4)		93523292	AT4G33050.3	EDA39	calmodulin-binding family protein				0.303314	0.030654	0.204365	0.11269	0.218035	0.172653	0.239964	0.144748	0.205597	0.165341	0.185542	0.230226	0.165964	0.5319	0.489086	0.421683	0.369542	0.872561	0.300108	0.382185	0.0435601	0.268273	0.154052	0.284556	0.229776	0.310298	0.19503	0.269748	0.220752	0.245547	0.298923	0.221523	0.615322	0.574427	0.5076	0.453694
Gorai.001G022500.1.A	Gorai.001G022500	Gorai.001G022500.1	Gorai.001G022500.A	Gohir.A07G021950	KOG2922 - Uncharacterized conserved protein (1 of 10)		93517438	AT5G11960.1		Protein of unknown function (DUF803)				11.0205	7.46058	12.9722	12.7861	13.3338	13.0999	15.28	20.8296	21.7953	23.0091	18.5183	21.2829	20.1752	28.2712	20.8443	20.3481	22.2544	10.2758	9.57089	3.58742	3.08076	3.80448	3.78515	3.84135	3.81761	4.02503	4.44821	4.51066	4.58551	4.28676	4.47787	4.4043	4.87141	4.44918	4.41604	4.53943
Gorai.001G022500.1.D	Gorai.001G022500	Gorai.001G022500.1	Gorai.001G022500.D	Gohir.D07G021800,Gohir.D07G021900	KOG2922 - Uncharacterized conserved protein (1 of 10)		93517438	AT5G11960.1		Protein of unknown function (DUF803)				2.63231	2.13302	2.80731	3.21583	3.87044	3.85844	4.85343	4.85761	5.98626	5.27799	4.51088	6.69459	5.63695	8.68314	6.46291	5.85728	5.02555	2.65402	3.26919	1.86089	1.64755	1.92877	2.07582	2.28405	2.28049	2.54928	2.55031	2.80452	2.6503	2.46228	2.94384	2.73052	3.27547	2.89974	2.77764	2.59109
Gorai.001G022700.1.A	Gorai.001G022700	Gorai.001G022700.1	Gorai.001G022700.A	Gohir.A07G022100	PF05553//PF14364 - Cotton fibre expressed protein (DUF761) // Domain of unknown function (DUF4408) (DUF4408) (1 of 8)		93523235	AT2G26110.1		Protein of unknown function (DUF761)				0.632663	1.04961	0.674454	0.050228	0.226061	0.4024	0.123587	0.137214	0.177383	0.065598	0.300053	0.131142	0.119311	0.355132	0.0523283	0.088155	0.306706	1.59718	0.152788	0.707227	1.03535	0.743691	0.0707026	0.294031	0.487898	0.168112	0.185504	0.235584	0.0916633	0.37857	0.17778	0.162611	0.438433	0.0735849	0.121884	0.385935
Gorai.001G022700.1.D	Gorai.001G022700	Gorai.001G022700.1	Gorai.001G022700.D	Gohir.D07G022000	PF05553//PF14364 - Cotton fibre expressed protein (DUF761) // Domain of unknown function (DUF4408) (DUF4408) (1 of 8)		93523235	AT2G26110.1		Protein of unknown function (DUF761)				0.510342	1.03595	0.429487	0.39558	0.304172	0.482213	0.26854	0.242683	0.0393814	0.114365	0.342392	0.057993	0.088241	0.627324	0.283863	0.25803	0.287227	1.2777	0.290242	0.594875	1.0257	0.515497	0.480865	0.383134	0.567753	0.343169	0.313458	0.0557251	0.156222	0.424806	0.0813301	0.121998	0.702502	0.360491	0.331166	0.364266
Gorai.001G022800.1.A	Gorai.001G022800	Gorai.001G022800.1	Gorai.001G022800.A	Gohir.A07G022104	K04424 - sterile alpha motif and leucine zipper containing kinase AZK (ZAK, MLTK) (1 of 3)		93523556	AT5G11850.1		Protein kinase superfamily protein				7.6093	6.76279	6.48737	3.32451	4.02069	7.42549	4.208	6.07709	5.20848	5.70209	6.49097	3.57678	5.32832	7.80736	5.37646	4.43002	6.12698	4.12379	3.16511	3.1059	2.95657	2.90446	2.11254	2.32789	3.07476	2.38073	2.82316	2.63424	2.74461	2.90515	2.19433	2.66182	3.13871	2.67276	2.44096	2.83329
Gorai.001G022800.1.D	Gorai.001G022800	Gorai.001G022800.1	Gorai.001G022800.D	Gohir.D07G022100	K04424 - sterile alpha motif and leucine zipper containing kinase AZK (ZAK, MLTK) (1 of 3)		93523556	AT5G11850.1		Protein kinase superfamily protein				7.40572	5.45796	5.97311	3.58046	4.58819	5.23667	4.92581	4.80695	5.33455	5.58461	5.56313	4.72743	6.52322	9.18572	6.73316	5.62514	7.78314	6.12303	4.41252	3.07137	2.69108	2.8018	2.19549	2.48238	2.64078	2.56701	2.53778	2.66324	2.7191	2.71438	2.51789	2.91135	3.34848	2.95106	2.72795	3.13474
Gorai.001G022900.1.A	Gorai.001G022900	Gorai.001G022900.1	Gorai.001G022900.A	Gohir.A07G022108	KOG3150 - Uncharacterized conserved protein (1 of 4)		93523223	AT2G26070.1	RTE1	Protein of unknown function (DUF778)				1.53807	2.61504	1.81795	1.91979	1.90458	2.49967	2.43638	2.79248	2.3578	1.77196	2.48832	1.19124	2.06275	2.44368	2.44772	2.63101	2.82709	4.11031	2.4352	1.34373	1.85401	1.49465	1.54586	1.53833	1.80722	1.78089	1.92314	1.74752	1.4709	1.80253	1.13175	1.61483	1.78395	1.78564	1.86037	1.93625
Gorai.001G022900.1.D	Gorai.001G022900	Gorai.001G022900.1	Gorai.001G022900.D	Gohir.D07G022300	KOG3150 - Uncharacterized conserved protein (1 of 4)		93523223	AT2G26070.1	RTE1	Protein of unknown function (DUF778)				1.11264	0.984666	1.17003	0.913305	1.73633	2.10814	2.5817	2.68391	2.27081	2.57894	2.98134	2.08582	5.46618	6.48074	6.6213	6.55897	6.98868	11.1618	4.20773	1.07905	0.988896	1.11771	0.936067	1.45224	1.63605	1.84064	1.88124	1.70965	1.83953	1.99325	1.62565	2.69291	2.90318	2.93004	2.91819	2.99796
Gorai.001G023000.1.A	Gorai.001G023000	Gorai.001G023000.1	Gorai.001G023000.A	Gohir.A07G022112	PTHR31213:SF7 - ABSCISIC ACID RECEPTOR PYL2-RELATED (1 of 4)		93524598	AT2G26040.1	PYL2,RCAR14	PYR1-like 2				0	0	0.003566	0	0	0.064598	0.022563	0.233675	0.152904	0.200402	0.280424	0.108159	0.124332	0.120617	0.509514	0.167941	0.231398	0.960514	0.394851	0	0	0.0051355	0	0	0.0903088	0.0321897	0.302962	0.205272	0.263518	0.356622	0.148165	0.169068	0.164293	0.594085	0.223967	0.300297
Gorai.001G023000.1.D	Gorai.001G023000	Gorai.001G023000.1	Gorai.001G023000.D	Gohir.D07G022400	PTHR31213:SF7 - ABSCISIC ACID RECEPTOR PYL2-RELATED (1 of 4)		93524598	AT2G26040.1	PYL2,RCAR14	PYR1-like 2				0.812752	1.04078	1.1742	0.483847	1.28046	2.53451	2.15694	3.44659	3.05779	4.53038	3.53469	2.71608	4.01412	2.72391	7.31562	2.86763	4.53815	10.808	5.11682	0.858182	1.02912	1.12048	0.569342	1.18933	1.82151	1.65853	2.1527	2.02069	2.46738	2.181	1.89378	2.326	1.89682	3.05582	1.95145	2.4694
Gorai.001G023100.1.A	Gorai.001G023100	Gorai.001G023100.1	Gorai.001G023100.A	Gohir.A07G022116	PTHR11850:SF92 - HOMEOBOX PROTEIN ATH1 (1 of 1)	TALE	93439035	AT4G32980.1	ATH1	homeobox gene 1				0.149782	0.41943	0.118442	0.064773	0.101279	0.108174	0.136019	0.063605	0.0478498	0.149274	0.107105	0.177336	0.508224	0.881338	0.543818	0.302348	1.20059	1.84926	0.276418	0.20136	0.505312	0.16149	0.0905459	0.13918	0.148184	0.183987	0.0889625	0.067432	0.200723	0.146792	0.235526	0.592851	0.911759	0.626503	0.381115	1.13789
Gorai.001G023100.1.D	Gorai.001G023100	Gorai.001G023100.1	Gorai.001G023100.D	Gohir.D07G022500	PTHR11850:SF92 - HOMEOBOX PROTEIN ATH1 (1 of 1)	TALE	93439035	AT4G32980.1	ATH1	homeobox gene 1				0.575273	0.327323	0.459716	0.238341	0.290905	0.376255	0.340199	0.195479	0.130882	0.179837	0.283673	0.106434	0.255226	0.957611	0.172808	0.122345	0.472247	1.8519	0.393074	0.655602	0.408519	0.545688	0.308409	0.368383	0.460748	0.422447	0.257589	0.177449	0.238588	0.360278	0.145917	0.327947	0.969094	0.229966	0.166516	0.55802
Gorai.001G023200.1.A	Gorai.001G023200	Gorai.001G023200.1	Gorai.001G023200.A	Gohir.A07G022120	PTHR11034:SF23 - N-MYC DOWNREGULATED-LIKE 3 PROTEIN (1 of 5)		93523544	AT5G56750.1	NDL1	N-MYC downregulated-like 1				0.874413	0.622663	0.70405	0.802607	0.895832	0.727104	0.854023	0.761948	0.5984	1.02798	0.681211	8.48877	8.7678	30.2704	17.5126	15.0526	14.7514	2.68865	5.98222	0.906439	0.698363	0.768968	0.850085	0.922831	0.788355	0.890659	0.817171	0.676628	1.02004	0.749501	3.24622	3.28803	4.96673	4.21044	4.00474	3.9774
Gorai.001G023200.1.D	Gorai.001G023200	Gorai.001G023200.1	Gorai.001G023200.D	Gohir.D07G022600	PTHR11034:SF23 - N-MYC DOWNREGULATED-LIKE 3 PROTEIN (1 of 5)		93523544	AT5G56750.1	NDL1	N-MYC downregulated-like 1				1.76334	1.36058	1.48183	1.06386	1.08072	1.076	1.14138	0.717264	0.670812	0.636511	0.63045	2.34484	2.54932	7.56235	4.47328	2.55611	2.76479	1.60883	1.42958	1.46641	1.23914	1.31141	1.04534	1.05708	1.0538	1.09854	0.780112	0.740549	0.710623	0.70527	1.74194	1.82754	3.09801	2.45241	1.8303	1.91257
Gorai.001G023300.1.A	Gorai.001G023300	Gorai.001G023300.1	Gorai.001G023300.A	Gohir.A07G022124	K04354 - serine/threonine-protein phosphatase 2A regulatory subunit B (PPP2R2) (1 of 8)		93442086	AT1G17720.2	ATB BETA	Protein phosphatase 2A, regulatory subunit PR55				3.83599	2.81562	4.05908	3.87375	3.45454	4.23359	4.81008	3.89379	4.30112	4.88326	4.4816	5.26061	4.14698	5.72622	5.53926	3.69621	4.68883	3.47361	2.66315	2.27381	1.93192	2.33887	2.28503	2.15528	2.3878	2.53856	2.29095	2.4063	2.55662	2.4546	2.6463	2.36373	2.7498	2.70913	2.2315	2.50813
Gorai.001G023300.1.D	Gorai.001G023300	Gorai.001G023300.1	Gorai.001G023300.D	Gohir.D07G022700	K04354 - serine/threonine-protein phosphatase 2A regulatory subunit B (PPP2R2) (1 of 8)		93442086	AT1G17720.2	ATB BETA	Protein phosphatase 2A, regulatory subunit PR55				5.87244	4.81705	6.42165	4.42979	4.51685	4.90252	5.99505	4.08302	4.73642	5.18593	5.30591	5.78318	5.79284	10.8738	8.87057	7.58813	8.49307	4.5097	3.34282	2.78082	2.54029	2.89174	2.4409	2.46384	2.56133	2.80633	2.34569	2.52015	2.62899	2.6567	2.76196	2.76401	3.5697	3.30313	3.10234	3.24687
Gorai.001G023400.1.A	Gorai.001G023400	Gorai.001G023400.1	Gorai.001G023400.A	Gohir.A07G022128			93064025							1.05657	1.62821	0.806899	0.581747	0.94752	0.577306	1.24107	0.447242	0.480224	0.688428	0.804302	1.92336	0.524459	1.93872	1.0755	0.58595	1.11764	0.497913	0.494037	1.04024	1.39408	0.853516	0.661519	0.961638	0.657463	1.16419	0.533306	0.565815	0.755681	0.851441	1.54763	0.608297	1.55519	1.05346	0.665347	1.08246
Gorai.001G023400.1.D	Gorai.001G023400	Gorai.001G023400.1	Gorai.001G023400.D	Gohir.D07G022750			93064025							1.36342	0.902663	0.888081	0.685126	0.587201	1.15279	0.986873	0.858984	0.987165	1.10419	1.09803	1.97591	1.4094	3.67277	2.6115	2.40739	2.44377	1.55259	2.43884	1.24088	0.92802	0.916921	0.752856	0.666485	1.1062	0.9905	0.894514	0.990712	1.07327	1.06904	1.57333	1.26868	2.22428	1.8526	1.76867	1.78399
Gorai.001G023500.1.A	Gorai.001G023500	Gorai.001G023500.1	Gorai.001G023500.A	Gohir.A07G022136	K03940 - NADH dehydrogenase (ubiquinone) Fe-S protein 7 (NDUFS7) (1 of 2)		93522314	AT5G11770.1		NADH-ubiquinone oxidoreductase 20 kDa subunit, mitochondrial	108	Gorai.001G023500.1.A;Gorai.001G023500.1.D;Gorai.010G102000.1.A;Gorai.010G102000.1.D	case 3	122.833	176.75	87.7222	55.0378	57.7875	60.7268	48.9615	76.0017	63.2927	58.2678	75.4431	41.7199	44.4957	60.1507	60.3933	54.3593	64.545	55.5088	43.5326	6.95225	7.4737	6.47122	5.80833	5.87744	5.94783	5.64274	6.26682	6.00658	5.88918	6.25631	5.41684	5.50766	5.9343	5.94001	5.79075	6.03441
Gorai.001G023500.1.D	Gorai.001G023500	Gorai.001G023500.1	Gorai.001G023500.D	Gohir.D07G022800	K03940 - NADH dehydrogenase (ubiquinone) Fe-S protein 7 (NDUFS7) (1 of 2)		93522314	AT5G11770.1		NADH-ubiquinone oxidoreductase 20 kDa subunit, mitochondrial	108	Gorai.001G023500.1.A;Gorai.001G023500.1.D;Gorai.010G102000.1.A;Gorai.010G102000.1.D	case 3	134.974	179.674	95.3935	60.9478	64.0181	57.33	53.1152	70.8127	59.999	56.2013	68.9914	38.409	42.4337	52.1809	52.1805	46.4922	58.0987	50.3708	35.6823	7.08719	7.49725	6.59086	5.95298	6.02277	5.86617	5.75796	6.16617	5.93071	5.83798	6.12911	5.30045	5.44074	5.73284	5.73283	5.56962	5.88505
Gorai.001G023600.1.D	Gorai.001G023600	Gorai.001G023600.1	Gorai.001G023600.D	Gohir.D07G022900	K14291 - phosphorylated adapter RNA export protein (PHAX) (1 of 2)		93518748	AT3G20430.1						1.60145	0.816752	1.28201	0.921501	1.23879	1.02178	1.2797	1.21445	1.18668	1.00898	1.05601	0.914333	0.709967	0.794515	0.862236	0.656397	0.704998	0.679433	0.606972	1.37932	0.861361	1.19031	0.942234	1.16272	1.01563	1.18884	1.14695	1.12874	1.00646	1.03984	0.936842	0.773968	0.843594	0.897036	0.728048	0.76977
Gorai.001G023700.1.A	Gorai.001G023700	Gorai.001G023700.1	Gorai.001G023700.A	Gohir.A07G022144	K01369 - legumain (LGMN) (1 of 5)		93521280	AT4G32940.1	GAMMA-VPE,GAMMAVPE	gamma vacuolar processing enzyme	109	Gorai.001G023700.1.A;Gorai.007G281200.1.D;Gorai.011G060200.1.D	case 3	13.681	10.1552	15.3292	12.4227	12.8503	12.8165	15.0118	16.1212	16.4968	15.8331	14.05	20.4637	24.1992	37.923	34.8032	32.6004	37.1206	34.5933	20.4772	3.87588	3.47965	4.02938	3.7466	3.79185	3.78832	4.00106	4.09771	4.12902	4.07323	3.91169	4.42383	4.65531	5.28255	5.16202	5.07041	5.2525
Gorai.001G023700.1.D	Gorai.001G023700	Gorai.001G023700.1	Gorai.001G023700.D	Gohir.D07G023000	K01369 - legumain (LGMN) (1 of 5)		93521280	AT4G32940.1	GAMMA-VPE,GAMMAVPE	gamma vacuolar processing enzyme	110	Gorai.001G023700.1.D	case 1	29.5396	25.2895	35.6043	30.156	30.311	31.6258	27.9904	30.5812	32.2271	26.9858	26.3754	31.0921	27.3336	25.9568	35.9746	25.2076	28.9559	24.5754	16.7791	4.93261	4.71641	5.19394	4.96144	4.9686	5.02794	4.8575	4.98099	5.05429	4.80662	4.77481	5.00415	4.82444	4.75258	5.20846	4.71191	4.90477
Gorai.001G023800.1.A	Gorai.001G023800	Gorai.001G023800.1	Gorai.001G023800.A	Gohir.A07G022148	PF07797 - Protein of unknown function (DUF1639) (DUF1639) (1 of 12)		93439759	AT1G55340.2		Protein of unknown function (DUF1639)				9.69188	6.39443	8.98943	5.85909	6.74492	7.58511	8.81154	7.27414	7.11618	8.18529	8.51706	7.83259	8.54924	16.8903	11.7221	12.9015	13.3487	17.4489	13.9061	3.41844	2.88644	3.3204	2.77802	2.95325	3.10184	3.29448	3.04861	3.0208	3.19933	3.25052	3.14284	3.25539	4.16111	3.66926	3.79717	3.84285
Gorai.001G023800.1.D	Gorai.001G023800	Gorai.001G023800.1	Gorai.001G023800.D	Gohir.D07G023150,Gohir.D07G023100	PF07797 - Protein of unknown function (DUF1639) (DUF1639) (1 of 12)		93439759	AT1G55340.2		Protein of unknown function (DUF1639)				7.72975	6.59733	8.93027	5.43319	6.07856	7.44822	7.14732	7.83312	8.39731	9.73996	9.46023	10.3681	11.8809	21.493	16.2243	14.3195	16.1928	20.6469	14.3819	3.12594	2.92549	3.31183	2.68553	2.82346	3.07865	3.02633	3.14292	3.23225	3.42492	3.38684	3.50691	3.68716	4.4914	4.10637	3.93729	4.10373
Gorai.001G024000.1.A	Gorai.001G024000	Gorai.001G024000.1	Gorai.001G024000.A	Gohir.A07G022152	K12125 - protein EARLY FLOWERING 3 (ELF3) (1 of 3)		93522051	AT2G25930.1	ELF3,PYK20	hydroxyproline-rich glycoprotein family protein				3.31957	2.73145	3.75449	2.17977	2.81837	3.51314	3.91969	3.68153	3.73677	3.61995	4.22541	2.78084	4.61254	8.0714	7.32964	5.70892	7.05319	5.84767	3.84949	2.11089	1.89974	2.24929	1.66892	1.93296	2.17413	2.29857	2.22698	2.2439	2.20788	2.38555	1.91871	2.48865	3.18133	3.05825	2.74608	3.00956
Gorai.001G024000.1.D	Gorai.001G024000	Gorai.001G024000.1	Gorai.001G024000.D	Gohir.D07G023200	K12125 - protein EARLY FLOWERING 3 (ELF3) (1 of 3)		93522051	AT2G25930.1	ELF3,PYK20	hydroxyproline-rich glycoprotein family protein				3.14612	2.91002	3.92676	2.35337	3.18238	3.50432	3.93275	3.696	3.74403	3.73892	4.01662	4.03029	5.72737	10.7758	10.5951	8.04778	9.32782	7.69516	4.27149	2.05176	1.96718	2.30064	1.74561	2.06433	2.17131	2.30239	2.23143	2.24611	2.24456	2.32672	2.33064	2.75004	3.55776	3.53544	3.17756	3.36846
Gorai.001G024100.1.A	Gorai.001G024100	Gorai.001G024100.1	Gorai.001G024100.A	Gohir.A07G022156	K12125 - protein EARLY FLOWERING 3 (ELF3) (1 of 3)		93522051	AT2G25930.1	ELF3,PYK20	hydroxyproline-rich glycoprotein family protein				3.15688	2.57313	3.64059	2.27911	2.99003	3.86289	3.76076	4.23651	4.06395	3.43944	4.2529	2.79006	4.11858	6.05418	6.21551	4.92201	6.18441	5.22731	3.53682	2.0555	1.83719	2.21431	1.7133	1.9964	2.28181	2.25119	2.38861	2.34026	2.15038	2.39311	1.92222	2.35574	2.81848	2.8511	2.56609	2.84487
Gorai.001G024100.1.D	Gorai.001G024100	Gorai.001G024100.1	Gorai.001G024100.D	Gohir.D07G023300	K12125 - protein EARLY FLOWERING 3 (ELF3) (1 of 3)		93522051	AT2G25930.1	ELF3,PYK20	hydroxyproline-rich glycoprotein family protein				3.91834	3.34938	4.54801	2.76875	3.75599	4.63519	4.67373	4.70224	5.19977	4.13454	4.77499	3.19088	5.28895	8.13846	7.23428	6.91199	8.23062	6.86302	4.37615	2.29817	2.12081	2.47197	1.91408	2.24975	2.49446	2.5043	2.51153	2.63221	2.36024	2.52982	2.06725	2.65282	3.19195	3.04164	2.98404	3.20643
Gorai.001G024200.1.D	Gorai.001G024200	Gorai.001G024200.1	Gorai.001G024200.D	Gohir.D07G023400	PF00407 - Pathogenesis-related protein Bet v I family (Bet_v_1) (1 of 50)		93524614	AT5G28010.1		Polyketide cyclase/dehydrase and lipid transport superfamily protein				0	0	0.002632	0	0.021125	0.112182	0	0	0	0.117299	0.144972	0.169361	0.019186	0.157491	0.132673	0.292174	0.199288	0.214874	0.28565	0	0	0.00379219	0	0.0301595	0.153393	0	0	0	0.160015	0.195312	0.22572	0.0274174	0.211001	0.179731	0.3698	0.262178
Gorai.001G024300.1.A	Gorai.001G024300	Gorai.001G024300.1	Gorai.001G024300.A	Gohir.A07G022168	PTHR10641//PTHR10641:SF603 - MYB-LIKE DNA-BINDING PROTEIN MYB // SUBFAMILY NOT NAMED (1 of 3)	MYB	93442031	AT5G65790.1	ATMYB68,MYB68	myb domain protein 68				0.692842	0.896227	0.294766	0.166194	0.171824	0.57325	0.090132	0.160941	0.083643	0.157347	0.43646	0.116776	0.189429	0.497396	0.715619	0.488651	0.373861	1.37388	0.438211	0.759447	0.923132	0.372691	0.221808	0.228756	0.653748	0.124503	0.215295	0.11589	0.210821	0.522518	0.15934	0.250269	0.582456	0.778729	0.574006	0.458236
Gorai.001G024300.1.D	Gorai.001G024300	Gorai.001G024300.1	Gorai.001G024300.D	Gohir.D07G023500	PTHR10641//PTHR10641:SF603 - MYB-LIKE DNA-BINDING PROTEIN MYB // SUBFAMILY NOT NAMED (1 of 3)	MYB	93442031	AT5G65790.1	ATMYB68,MYB68	myb domain protein 68				0.495954	0.114548	0.284168	0.096808	0.174604	0.212361	0.055689	0.166483	0.083643	0.161764	0.192639	0.136337	0.291929	0.282115	0.305002	0.290167	0.199719	1.50012	0.23063	0.581066	0.156459	0.360834	0.133311	0.232174	0.277819	0.0781849	0.222165	0.11589	0.216317	0.254157	0.184391	0.369527	0.358526	0.384052	0.367558	0.262697
Gorai.001G024400.1.A	Gorai.001G024400	Gorai.001G024400.1	Gorai.001G024400.A	Gohir.A07G022172	KOG1595 - CCCH-type Zn-finger protein (1 of 20)	C3H	93439479	AT4G29190.1		Zinc finger C-x8-C-x5-C-x3-H type family protein				35.2934	48.7137	45.2591	42.5867	69.8225	69.0464	100.157	97.5492	107.607	74.2407	103.576	63.9947	74.0238	95.7733	131.533	88.3394	74.6645	59.4755	45.9575	5.18163	5.63557	5.53167	5.44582	6.14614	6.13024	6.66046	6.62277	6.76298	6.23344	6.70841	6.02225	6.22928	6.59654	7.05021	6.48122	6.24155
Gorai.001G024400.1.D	Gorai.001G024400	Gorai.001G024400.1	Gorai.001G024400.D	Gohir.D07G023700	KOG1595 - CCCH-type Zn-finger protein (1 of 20)	C3H	93439479	AT4G29190.1		Zinc finger C-x8-C-x5-C-x3-H type family protein				9.45136	16.8804	21.8156	24.0871	32.6006	33.1821	58.3465	44.2681	46.3856	30.0479	40.947	32.9777	39.658	55.8588	75.0359	47.9987	45.7624	32.6862	23.7208	3.38562	4.16031	4.51195	4.64887	5.07042	5.09517	5.89109	5.50042	5.56638	4.95642	5.3905	5.08652	5.34547	5.82931	6.24861	5.61467	5.54728
Gorai.001G024500.1.A	Gorai.001G024500	Gorai.001G024500.1	Gorai.001G024500.A	Gohir.A07G022176	K02435 - aspartyl-tRNA(Asn)/glutamyl-tRNA(Gln) amidotransferase subunit C (gatC, GATC) (1 of 1)		93518470	AT4G32915.1			111	Gorai.001G024500.1.A	case 1	6.42419	4.77524	6.20955	5.3109	5.18259	4.49436	6.11423	4.9738	4.47177	4.94505	4.82928	3.79434	3.42017	5.20282	4.31304	4.42063	3.76551	4.91679	4.05711	2.89223	2.52988	2.84991	2.65785	2.62821	2.45795	2.83071	2.57865	2.45201	2.57169	2.54332	2.26133	2.1441	2.63292	2.40954	2.43846	2.25263
Gorai.001G024500.1.D	Gorai.001G024500	Gorai.001G024500.1	Gorai.001G024500.D	Gohir.D07G023800	K02435 - aspartyl-tRNA(Asn)/glutamyl-tRNA(Gln) amidotransferase subunit C (gatC, GATC) (1 of 1)		93518470	AT4G32915.1						0.791757	0.339346	0.839385	0.726753	0.818992	0.86111	1.15775	0.793067	0.874036	0.797316	0.684363	1.3034	0.803569	1.1342	0.96638	1.10634	0.956353	1.04362	1.0227	0.841375	0.421529	0.879223	0.788062	0.863139	0.896163	1.10952	0.842429	0.906149	0.845844	0.752203	1.20376	0.850855	1.09369	0.975542	1.07474	0.968167
Gorai.001G024600.1.A	Gorai.001G024600	Gorai.001G024600.1	Gorai.001G024600.A	Gohir.A07G022180	K17613 - calcineurin-binding protein cabin-1 (CABIN1) (1 of 1)		93516208	AT4G32820.1		Tetratricopeptide repeat (TPR)-like superfamily protein				1.65258	1.42222	1.6765	0.900191	1.56535	1.83871	1.70203	1.34746	1.65336	1.23336	1.55333	1.1948	1.66244	2.22263	1.98772	1.59572	2.04986	1.93985	0.87324	1.4074	1.27633	1.42035	0.926144	1.35915	1.50524	1.43404	1.2311	1.40782	1.15922	1.35238	1.13409	1.41275	1.68824	1.57904	1.37613	1.60874
Gorai.001G024600.1.D	Gorai.001G024600	Gorai.001G024600.1	Gorai.001G024600.D	Gohir.D07G023900	K17613 - calcineurin-binding protein cabin-1 (CABIN1) (1 of 1)		93516208	AT4G32820.1		Tetratricopeptide repeat (TPR)-like superfamily protein				0.866886	0.500945	1.08827	0.571209	0.860783	1.22933	0.962601	0.847068	0.842616	0.788282	0.89966	0.508958	0.867098	1.22174	0.966333	0.840039	0.976215	1.3091	0.474981	0.900634	0.585871	1.06231	0.651875	0.89591	1.15661	0.972767	0.885237	0.881755	0.838574	0.925741	0.593553	0.900798	1.15169	0.975507	0.879736	0.98274
Gorai.001G024700.1.A	Gorai.001G024700	Gorai.001G024700.1	Gorai.001G024700.A	Gohir.A07G022184			93518286	AT1G76480.2						19.7005	12.3028	17.5972	15.9555	13.6472	13.6452	11.0805	13.1359	12.9204	14.1742	12.141	11.8117	7.65943	8.5276	8.75262	6.91689	7.29029	4.87946	4.49721	4.37159	3.73366	4.21701	4.08368	3.87255	3.87236	3.59461	3.82129	3.79913	3.92354	3.716	3.67939	3.11427	3.25211	3.28579	2.98493	3.05142
Gorai.001G024700.1.D	Gorai.001G024700	Gorai.001G024700.1	Gorai.001G024700.D	Gohir.D07G024000			93518286	AT1G76480.2						6.33483	5.43413	6.06801	6.71231	6.35378	5.66429	5.90412	5.7007	6.26457	4.70856	4.76137	4.40131	3.48921	3.87946	3.82694	3.27716	3.53237	3.25912	3.48375	2.87476	2.68575	2.8213	2.94716	2.87849	2.73645	2.78746	2.74431	2.86088	2.51313	2.52641	2.43331	2.16646	2.28672	2.27111	2.09665	2.18026
Gorai.001G024900.1.A	Gorai.001G024900	Gorai.001G024900.1	Gorai.001G024900.A	Gohir.A07G022192	K08850 - aurora kinase, other [EC:2.7.11.1] (AURKX) (1 of 3)		93521115	AT4G32830.1	AtAUR1,AUR1	ataurora1				4.94914	6.19755	5.1527	3.60001	3.95377	4.29101	3.90432	6.09537	4.85867	6.29696	4.42712	1.49424	2.96128	2.59569	3.35804	1.3025	2.95966	2.43248	0.808979	2.57268	2.84751	2.62122	2.20164	2.30853	2.40354	2.29405	2.82688	2.55057	2.8673	2.44019	1.3186	1.98597	1.84627	2.12368	1.2032	1.98538
Gorai.001G024900.1.D	Gorai.001G024900	Gorai.001G024900.1	Gorai.001G024900.D	Gohir.D07G024100	K08850 - aurora kinase, other [EC:2.7.11.1] (AURKX) (1 of 3)		93521115	AT4G32830.1	AtAUR1,AUR1	ataurora1				6.72121	3.09466	5.24581	3.90783	4.76979	5.3779	4.89999	6.17995	5.57407	5.38282	5.40022	1.88818	4.3402	3.37495	2.81487	1.60213	2.83976	3.17393	0.676735	2.94883	2.03374	2.64289	2.29508	2.52852	2.67308	2.56071	2.84397	2.71679	2.67419	2.67812	1.53016	2.41689	2.12927	1.93163	1.37969	1.94102
Gorai.001G025000.1.A	Gorai.001G025000	Gorai.001G025000.1	Gorai.001G025000.A	Gohir.A07G022196	2.7.1.11 - 6-phosphofructokinase / Phosphohexokinase (1 of 12)		93440542	AT4G26270.1	PFK3	phosphofructokinase 3				0.118072	0.110586	0.323676	0.087445	0.319477	0.545009	1.53632	3.06198	2.90346	3.62872	2.8252	2.15652	16.788	9.34125	6.12868	5.16485	5.92227	7.93455	2.97269	0.161013	0.151321	0.40455	0.120942	0.399966	0.627615	1.34274	2.02218	1.96475	2.21061	1.93553	1.65833	4.15283	3.37034	2.83363	2.62407	2.79125
Gorai.001G025000.1.D	Gorai.001G025000	Gorai.001G025000.1	Gorai.001G025000.D	Gohir.D07G024200	2.7.1.11 - 6-phosphofructokinase / Phosphohexokinase (1 of 12)		93440542	AT4G26270.1	PFK3	phosphofructokinase 3				0.171158	0.148512	0.307797	0.170518	0.583852	0.636457	1.14302	2.31537	1.54508	2.09015	1.42969	0.662049	20.0197	1.45201	1.99182	1.63637	1.61145	5.84299	1.51864	0.227936	0.199766	0.387139	0.227147	0.663438	0.710576	1.09965	1.72917	1.34771	1.62768	1.28077	0.732963	4.39367	1.29396	1.58103	1.39855	1.38485
Gorai.001G025100.1.A	Gorai.001G025100	Gorai.001G025100.1	Gorai.001G025100.A	Gohir.A07G022205			93503527	AT1G16820.1		vacuolar ATP synthase catalytic subunit-related / V-ATPase-related / vacuolar proton pump-related				5.46752	14.5502	3.75768	2.92129	3.04008	3.04579	1.3785	4.2122	0.585134	1.53731	2.57683	1.35361	2.05707	1.637	1.04165	1.00716	1.48657	5.36754	5.55904	2.69321	3.95886	2.25026	1.97133	2.01438	2.01642	1.25005	2.38189	0.664605	1.3433	1.83868	1.23487	1.61215	1.3989	1.02974	1.00516	1.31416
Gorai.001G025100.1.D	Gorai.001G025100	Gorai.001G025100.1	Gorai.001G025100.D	Gohir.D07G024233			93503527	AT1G16820.1		vacuolar ATP synthase catalytic subunit-related / V-ATPase-related / vacuolar proton pump-related				7.37547	14.1115	10.4481	8.65869	8.90737	10.6914	20.7125	27.6674	9.4457	15.2178	16.1438	40.4179	50.0974	53.6012	22.9507	36.7041	41.2517	92.4506	108.943	3.06617	3.91758	3.51704	3.27183	3.3085	3.54738	4.44046	4.84134	3.38484	4.0195	4.09962	5.37218	5.67518	5.77086	4.582	5.23665	5.40094
Gorai.001G025200.1.A	Gorai.001G025200	Gorai.001G025200.1	Gorai.001G025200.A	Gohir.A07G022209			93489132	AT1G16820.1		vacuolar ATP synthase catalytic subunit-related / V-ATPase-related / vacuolar proton pump-related				14.9965	26.2434	25.1788	24.8647	19.798	22.9712	49.0557	76.7548	20.5788	40.7521	64.4053	81.5758	121.453	159.001	63.7649	94.7276	107.559	243.642	297.197	3.99969	4.76784	4.71033	4.69291	4.37837	4.58323	5.64546	6.28086	4.43155	5.38378	6.03134	6.36765	6.93608	7.32194	6.01714	6.58086	6.76233
Gorai.001G025200.1.D	Gorai.001G025200	Gorai.001G025200.1	Gorai.001G025200.D				93489132	AT1G16820.1		vacuolar ATP synthase catalytic subunit-related / V-ATPase-related / vacuolar proton pump-related				3.98503	2.70324	5.66587	7.45843	6.05908	2.53745	7.15706	6.91021	1.6799	4.95609	6.65524	10.4162	4.08683	9.93027	4.15926	5.17417	5.40698	7.0432	6.01732	2.3176	1.88879	2.73679	3.08039	2.81948	1.82271	3.02805	2.98372	1.42218	2.57437	2.93645	3.51301	2.34677	3.45026	2.36716	2.62625	2.67965
Gorai.001G025300.1.D	Gorai.001G025300	Gorai.001G025300.1	Gorai.001G025300.D	Gohir.D07G024266	K05759 - profilin (PFN) (1 of 8)		93442088	AT2G19770.1	PRF5	profilin 5				0	0	0.017072	0.03529	0.388408	0.244361	0.870207	0.869472	0.769989	0.602147	0.433618	0.441162	0.134762	0.126467	0.21359	0.120447	0.241892	0.072246	0.078704	0	0	0.0244218	0.0500349	0.473432	0.315405	0.903198	0.902631	0.823741	0.680007	0.519661	0.527233	0.18239	0.171805	0.279282	0.164074	0.31254
Gorai.001G025400.1.A	Gorai.001G025400	Gorai.001G025400.1	Gorai.001G025400.A	Gohir.A07G022217			93503527	AT1G16820.1		vacuolar ATP synthase catalytic subunit-related / V-ATPase-related / vacuolar proton pump-related				6.1253	11.7943	12.2412	10.4265	12.8779	4.84261	21.3009	13.3449	6.36754	9.85344	10.5086	37.2604	37.0627	31.5278	13.1347	20.5908	22.9209	60.7662	50.8846	2.83295	3.67743	3.72696	3.51431	3.79471	2.54661	4.47903	3.84247	2.88118	3.44008	3.52464	5.25778	5.2503	5.0236	3.82117	4.43235	4.5802
Gorai.001G025400.1.D	Gorai.001G025400	Gorai.001G025400.1	Gorai.001G025400.D				93503527	AT1G16820.1		vacuolar ATP synthase catalytic subunit-related / V-ATPase-related / vacuolar proton pump-related				8.54172	20.826	8.0196	8.53683	5.4691	5.66395	9.94437	10.1122	3.63765	4.64548	10.5208	13.3751	16.4005	16.6611	7.94083	11.7491	13.3163	30.7716	37.5892	3.25425	4.44797	3.17306	3.25351	2.69356	2.73638	3.45212	3.47407	2.21339	2.4971	3.52617	3.8455	4.12106	4.14251	3.16041	3.67232	3.83959
Gorai.001G025500.1.A	Gorai.001G025500	Gorai.001G025500.1	Gorai.001G025500.A	Gohir.A07G022225	PTHR13068:SF21 - MITOCHONDRIAL TRANSCRIPTION TERMINATION FACTOR FAMILY PROTEIN (1 of 4)		93514140	AT1G79220.1		Mitochondrial transcription termination factor family protein				35.6314	20.2824	44.0056	26.8207	37.8809	33.5527	54.0859	68.5176	30.7011	28.3003	34.3321	72.7496	37.2958	72.7604	95.5142	82.7575	63.3835	132.996	122.538	5.19501	4.41159	5.49203	4.79809	5.28099	5.11073	5.78361	6.11931	4.98646	4.87285	5.14291	6.20456	5.25911	6.20477	6.59267	6.38815	6.00862
Gorai.001G025500.1.D	Gorai.001G025500	Gorai.001G025500.1	Gorai.001G025500.D	Gohir.D07G024300,Gohir.D07G024400	PTHR13068:SF21 - MITOCHONDRIAL TRANSCRIPTION TERMINATION FACTOR FAMILY PROTEIN (1 of 4)		93514140	AT1G79220.1		Mitochondrial transcription termination factor family protein				28.6391	46.659	37.2586	35.0869	33.9553	44.4069	53.7663	52.5142	42.8203	17.5447	28.8294	31.0508	46.2406	58.9241	80.1676	77.0477	55.7493	89.811	99.719	4.88943	5.57468	5.25771	5.1734	5.12744	5.50484	5.77522	5.74185	5.45353	4.21293	4.89866	5.00229	5.56196	5.90506	6.34283	6.28628	5.82653
Gorai.001G025600.1.A	Gorai.001G025600	Gorai.001G025600.1	Gorai.001G025600.A	Gohir.A07G022229	PF03386 - Early nodulin 93 ENOD93 protein (ENOD93) (1 of 6)		93523928	AT5G25940.1		early nodulin-related				0.565117	0.816759	0.406733	0.490231	0.447344	0.235753	0.510482	0.361564	0.337374	0.468716	0.360776	1.14762	0.535526	1.01376	0.562689	0.567348	0.670559	0.500186	0.382678	0.646271	0.861367	0.492349	0.575536	0.533408	0.30539	0.595009	0.445265	0.419403	0.554555	0.44443	1.10274	0.618733	1.00989	0.64403	0.648326	0.740331
Gorai.001G025600.1.D	Gorai.001G025600	Gorai.001G025600.1	Gorai.001G025600.D	Gohir.D07G024500	PF03386 - Early nodulin 93 ENOD93 protein (ENOD93) (1 of 6)		93523928	AT5G25940.1		early nodulin-related				5.49548	5.88871	5.19244	5.36536	3.70474	3.73838	3.80123	3.85402	3.67372	6.08973	3.12373	9.59843	4.8574	7.21323	7.93457	5.56044	4.67157	3.87994	3.32581	2.69944	2.78423	2.63051	2.67024	2.23411	2.24439	2.2634	2.27918	2.22457	2.82573	2.04395	3.40578	2.55026	3.03795	3.1594	2.71379	2.50375
Gorai.001G025700.1.D	Gorai.001G025700	Gorai.001G025700.1	Gorai.001G025700.D	Gohir.D07G024600	PTHR10682:SF22 - NUCLEAR POLY(A) POLYMERASE (1 of 4)		93521557	AT4G32850.10	nPAP,PAP(IV)	nuclear poly(a) polymerase				1.04773	0.376214	1.32714	1.05564	1.45648	1.49454	1.55245	0.778401	0.886153	0.534591	1.15101	0.90448	0.989189	2.40541	1.72012	1.86733	1.46801	1.46473	1.20048	1.03403	0.460705	1.21856	1.03959	1.29659	1.31877	1.35188	0.830581	0.915446	0.617854	1.10501	0.929397	0.99218	1.76783	1.44367	1.51971	1.30335
Gorai.001G025800.1.A	Gorai.001G025800	Gorai.001G025800.1	Gorai.001G025800.A	Gohir.A07G022229	PF03386 - Early nodulin 93 ENOD93 protein (ENOD93) (1 of 6)		93523928	AT5G25940.1		early nodulin-related				0.240245	1.01018	0.280734	0.337791	0.104409	0.068812	0.403627	0.406565	0.471649	0.609527	0.235496	0.49564	0.24948	0.595667	0.643559	0.282474	0.38325	0.263463	0.235944	0.310625	1.00732	0.356971	0.419853	0.143275	0.0960081	0.48916	0.492176	0.557434	0.686637	0.30509	0.580763	0.321328	0.67416	0.716824	0.35893	0.468062
Gorai.001G025800.1.D	Gorai.001G025800	Gorai.001G025800.1	Gorai.001G025800.D	Gohir.D07G024700	PF03386 - Early nodulin 93 ENOD93 protein (ENOD93) (1 of 6)		93523928	AT5G25940.1		early nodulin-related				11.2046	9.63599	12.9354	12.8154	8.9751	8.18012	7.43175	7.40605	8.05951	9.9396	9.05373	14.8829	9.9268	10.6583	11.669	8.65553	9.40637	4.79978	4.82111	3.60935	3.41088	3.80069	3.78821	3.31833	3.19851	3.07583	3.07143	3.17943	3.45149	3.32966	3.9894	3.4498	3.54329	3.66323	3.27136	3.3794
Gorai.001G025900.1.A	Gorai.001G025900	Gorai.001G025900.1	Gorai.001G025900.A	Gohir.A07G022233	K14376 - poly(A) polymerase (PAP) (1 of 4)		93521557	AT2G25850.4	PAPS2	poly(A) polymerase 2				5.31073	3.95053	7.30539	5.54298	7.34053	6.9617	7.06218	3.04907	3.44384	2.59066	4.92433	3.89359	4.57591	14.6508	7.09492	6.49576	6.86775	7.3724	2.95341	2.65781	2.30758	3.05405	2.70995	3.06014	2.99308	3.01117	2.01759	2.15181	1.84425	2.56665	2.29089	2.47921	3.96817	3.01702	2.90608	2.97595
Gorai.001G025900.1.D	Gorai.001G025900	Gorai.001G025900.1	Gorai.001G025900.D	Gohir.D07G024800	K14376 - poly(A) polymerase (PAP) (1 of 4)		93521557	AT2G25850.4	PAPS2	poly(A) polymerase 2				13.1189	10.423	15.7951	11.0681	15.1903	16.5339	17.9804	15.0562	16.34	13.0681	15.7579	12.9609	17.9247	31.9452	23.082	20.4075	23.5716	26.2386	11.2287	3.81956	3.51387	4.06997	3.59313	4.01706	4.13208	4.24644	4.00506	4.11603	3.81436	4.06677	3.80332	4.2422	5.042	4.58988	4.42005	4.61892
Gorai.001G026000.1.A	Gorai.001G026000	Gorai.001G026000.1	Gorai.001G026000.A	Gohir.A07G022237	PTHR27000:SF155 - LEUCINE-RICH REPEAT RECEPTOR-LIKE PROTEIN KINASE-RELATED (1 of 4)		93064403	AT5G25930.1		Protein kinase family protein with leucine-rich repeat domain				0.194548	0.120592	0.21077	0.082564	0.217481	0.409968	0.225832	0.233294	0.0901154	0.122649	0.180941	0.079352	0.124214	0.155256	0.342824	0.08322	0.133923	0.789648	0.121601	0.256465	0.164261	0.275925	0.114452	0.283899	0.495662	0.293761	0.302517	0.124481	0.166907	0.239937	0.110165	0.168917	0.208213	0.42527	0.115326	0.181323
Gorai.001G026000.1.D	Gorai.001G026000	Gorai.001G026000.1	Gorai.001G026000.D	Gohir.D07G024900	PTHR27000:SF155 - LEUCINE-RICH REPEAT RECEPTOR-LIKE PROTEIN KINASE-RELATED (1 of 4)		93064403	AT5G25930.1		Protein kinase family protein with leucine-rich repeat domain				0.170002	0.084886	0.16839	0.055858	0.290774	0.155019	0.111063	0.145958	0.0858298	0.049519	0.116173	0.034598	0.120464	0.174495	0.433097	0.274208	0.144862	1.62545	0.335544	0.226511	0.117543	0.224522	0.0784158	0.368236	0.207917	0.151941	0.196554	0.118798	0.0697283	0.158561	0.0490703	0.164096	0.232041	0.519137	0.349601	0.195174
Gorai.001G026100.1.A	Gorai.001G026100	Gorai.001G026100.1	Gorai.001G026100.A	Gohir.A07G022241	K11793 - cereblon (CRBN) (1 of 1)		93520352	AT2G25740.1		ATP-dependent protease La (LON) domain protein				14.9621	11.1301	15.0116	11.0504	13.2601	14.3647	16.0912	15.9449	16.2658	14.2549	15.4291	10.4735	15.3803	21.7083	17.4582	20.3695	22.57	24.6449	15.1692	3.99658	3.60051	4.00104	3.59101	3.83391	3.94155	4.09518	4.08278	4.10984	3.9312	4.03818	3.52023	4.03389	4.50515	4.20619	4.41748	4.55888
Gorai.001G026100.1.D	Gorai.001G026100	Gorai.001G026100.1	Gorai.001G026100.D	Gohir.D07G025000	K11793 - cereblon (CRBN) (1 of 1)		93520352	AT2G25740.1		ATP-dependent protease La (LON) domain protein				13.4006	10.0119	14.8983	12.6574	13.6761	14.315	15.8758	17.8044	17.31	15.9959	16.9342	12.1343	13.8279	20.7547	17.388	20.1553	21.1155	20.0613	14	3.84805	3.46099	3.9908	3.77161	3.8754	3.93688	4.07688	4.233	4.19456	4.08711	4.16464	3.71526	3.89024	4.44326	4.20069	4.40295	4.46699
Gorai.001G026200.1.A	Gorai.001G026200	Gorai.001G026200.1	Gorai.001G026200.A	Gohir.A07G022245	K00029 - malate dehydrogenase (oxaloacetate-decarboxylating)(NADP+) (E1.1.1.40, maeB) (1 of 5)		93524149	AT5G25880.1	ATNADP-ME3,NADP-ME3	NADP-malic enzyme 3	112	Gorai.001G026200.1.A;Gorai.001G026200.1.D	case 2	0.645671	0.902502	1.31469	0.536666	3.45132	2.49678	17.0102	19.3775	30.8592	41.2142	18.7196	21.8411	26.7538	23.8933	26.8824	13.3641	15.4643	7.24828	7.61745	0.718676	0.927898	1.21082	0.619804	2.15423	1.80603	4.17074	4.3489	4.99364	5.39966	4.30156	4.51356	4.79461	4.63768	4.80128	3.8444	4.04127
Gorai.001G026200.1.D	Gorai.001G026200	Gorai.001G026200.1	Gorai.001G026200.D	Gohir.D07G025100	K00029 - malate dehydrogenase (oxaloacetate-decarboxylating)(NADP+) (E1.1.1.40, maeB) (1 of 5)		93524149	AT5G25880.1	ATNADP-ME3,NADP-ME3	NADP-malic enzyme 3	112	Gorai.001G026200.1.A;Gorai.001G026200.1.D	case 2	5.67423	3.8852	4.32249	3.02384	7.79505	6.66639	17.2628	28.154	33.8244	41.5912	27.9447	26.5941	23.719	16.5754	21.8119	12.3725	15.849	9.96685	7.89917	2.7386	2.28842	2.4121	2.00857	3.13669	2.93855	4.19083	4.86562	5.12203	5.41248	4.85523	4.78629	4.62755	4.13548	4.51171	3.7412	4.07459
Gorai.001G026300.1.A	Gorai.001G026300	Gorai.001G026300.1	Gorai.001G026300.A	Gohir.A07G022249	PTHR11909:SF73 - PROTEIN KINASE FAMILY PROTEIN (1 of 5)		93521838	AT2G25760.1		Protein kinase family protein				4.90552	3.61079	4.55027	2.79196	3.07364	3.88323	3.17653	2.88996	3.23444	2.59116	3.52543	1.97799	3.1432	4.92521	3.95685	4.42573	4.42373	4.53083	2.86822	2.56206	2.20501	2.47256	1.92294	2.02632	2.28784	2.06231	1.95976	2.08217	1.84445	2.17805	1.57434	2.05075	2.56687	2.30942	2.43982	2.43928
Gorai.001G026300.1.D	Gorai.001G026300	Gorai.001G026300.1	Gorai.001G026300.D	Gohir.D07G025200	PTHR11909:SF73 - PROTEIN KINASE FAMILY PROTEIN (1 of 5)		93521838	AT2G25760.1		Protein kinase family protein				3.31117	1.52007	3.2924	2.14992	2.63844	2.80415	2.66829	1.97551	2.34672	1.72226	2.40557	1.80434	2.68805	4.24227	3.15675	3.39214	3.64704	4.08684	1.82749	2.10808	1.33346	2.10178	1.65532	1.86332	1.92757	1.87511	1.57314	1.74275	1.4448	1.7679	1.48766	1.88286	2.39019	2.05546	2.13493	2.21631
Gorai.001G026400.1.A	Gorai.001G026400	Gorai.001G026400.1	Gorai.001G026400.A	Gohir.A07G022253	PF10604 - Polyketide cyclase / dehydrase and lipid transport (Polyketide_cyc2) (1 of 34)		93524146	AT4G32870.1		Polyketide cyclase/dehydrase and lipid transport superfamily protein				0.963888	1.15894	1.19752	0.776358	0.538221	0.620004	0.41289	0.257715	0.220431	0.178862	0.094619	0.099834	0.056815	0.009718	0.0461428	0.022409	0	0.097625	0.120567	0.973713	1.11032	1.13588	0.828922	0.621263	0.695997	0.498649	0.330805	0.28739	0.237395	0.130429	0.137286	0.0797228	0.0139524	0.0650797	0.0319724	0
Gorai.001G026400.1.D	Gorai.001G026400	Gorai.001G026400.1	Gorai.001G026400.D	Gohir.D07G025300	PF10604 - Polyketide cyclase / dehydrase and lipid transport (Polyketide_cyc2) (1 of 34)		93524146	AT4G32870.1		Polyketide cyclase/dehydrase and lipid transport superfamily protein				0.714949	0.854844	0.809051	1.05588	0.863245	1.06188	1.14026	1.02585	0.987976	0.677292	1.05948	3.06567	2.16125	3.2013	3.45475	2.07323	1.92565	1.75752	1.14073	0.778166	0.891298	0.855233	1.03976	0.897817	1.04396	1.09779	1.01853	0.9913	0.746134	1.04228	2.02349	1.6605	2.07084	2.15534	1.61976	1.54876
Gorai.001G026600.1.A	Gorai.001G026600	Gorai.001G026600.1	Gorai.001G026600.A	Gohir.A03G197700	PTHR12411:SF338 - CYSTEINE PROTEINASE RD19A-RELATED (1 of 4)		93455274	AT2G21430.1		Papain family cysteine protease				0	0.012782	0.021736	0	0.08995	0.060027	0.175918	0.628231	0.642785	0.677767	0.516021	0.274509	1.89596	1.05105	1.88081	1.0585	1.71964	2.25797	0.263397	0	0.0183237	0.0310225	0	0.124262	0.084101	0.233787	0.703305	0.716144	0.746542	0.60029	0.349942	1.53404	1.03636	1.52647	1.04159	1.44342
Gorai.001G026600.1.D	Gorai.001G026600	Gorai.001G026600.1	Gorai.001G026600.D	Gohir.D07G025500	PTHR12411:SF338 - CYSTEINE PROTEINASE RD19A-RELATED (1 of 4)		93455274	AT2G21430.1		Papain family cysteine protease	2258	Gorai.001G026600.1.D;Gorai.005G247000.1.A;Gorai.005G247000.1.D	case 3	0.487233	0.496745	0.596743	0.628126	2.71652	2.41352	3.41783	3.4286	5.38739	4.91464	2.58791	4.47219	4.70845	2.35663	3.16759	2.09437	2.88784	3.22013	1.00515	0.572631	0.581828	0.675132	0.703212	1.89395	1.77126	2.14334	2.14685	2.67523	2.56429	1.84314	2.45212	2.5131	1.74701	2.05921	1.62965	1.95897
Gorai.001G026700.1.A	Gorai.001G026700	Gorai.001G026700.1	Gorai.001G026700.A	Gohir.A07G022261	PF00069//PF00560//PF08263//PF13855 - Protein kinase domain (Pkinase) // Leucine Rich Repeat (LRR_1) // Leucine rich repeat N-terminal domain (LRRNT_2) // Leucine rich repeat (LRR_8) (1 of 69)		93063952	AT2G25790.1		Leucine-rich receptor-like protein kinase family protein				0.037214	0.019081	0.04296	0.098505	0.028671	0.047253	0.010471	0.002935	0.00491531	0.056791	0.03357	0.069443	0.043987	0.211422	0.0463888	0.029117	0.06684	0.426992	0.044885	0.0527136	0.0272687	0.0606838	0.135541	0.0407816	0.06661	0.0150279	0.00422811	0.00707392	0.0796901	0.0476361	0.0968596	0.0621037	0.276702	0.065419	0.041407	0.0933438
Gorai.001G026800.1.A	Gorai.001G026800	Gorai.001G026800.1	Gorai.001G026800.A	Gohir.A07G022300	PF08670 - MEKHLA domain (MEKHLA) (1 of 9)	HD-ZIP	93064401	AT4G32880.1	ATHB-8,ATHB8,HB-8	homeobox gene 8				0.058642	0.051481	0.065508	0.03216	0.046002	0.147129	0.054926	0.025082	0.0588798	0.064945	0.137391	0.10605	0.067846	0.274138	0.0470955	0.15125	0.249372	1.00852	0.223353	0.0822148	0.0724228	0.0915414	0.0456666	0.0648856	0.198028	0.0771418	0.0357393	0.0825388	0.0907789	0.185728	0.145417	0.0947036	0.349522	0.0663931	0.203201	0.321203
Gorai.001G026800.1.D	Gorai.001G026800	Gorai.001G026800.1	Gorai.001G026800.D	Gohir.D07G025700	PF08670 - MEKHLA domain (MEKHLA) (1 of 9)	HD-ZIP	93064401	AT4G32880.1	ATHB-8,ATHB8,HB-8	homeobox gene 8				0.020452	0	0.025313	0.021116	0.02634	0.04295	0.044917	0.012912	0.0408132	0.009393	0.054449	0.049707	0.01897	0.143155	0.0573608	0.08095	0.158098	0.57242	0.078223	0.0292083	0	0.0360644	0.0301468	0.0375087	0.06067	0.0633884	0.0185088	0.0577112	0.013488	0.0764893	0.0699867	0.0271116	0.193021	0.0804677	0.1123	0.211757
Gorai.001G026900.1.A	Gorai.001G026900	Gorai.001G026900.1	Gorai.001G026900.A	Gohir.A07G022400	PTHR22870//PTHR22870:SF155 - REGULATOR OF CHROMOSOME CONDENSATION // SUBFAMILY NOT NAMED (1 of 1)		93518183	AT5G11580.1		Regulator of chromosome condensation (RCC1) family protein	113;114	Gorai.001G026900.1.A;Gorai.001G026900.1.D	case 2	4.22724	2.30436	3.12508	2.73801	3.91442	3.62823	5.16942	5.85495	5.61095	5.44395	5.14219	9.91119	17.3847	21.9604	27.0215	23.9252	26.9564	31.5073	21.2128	2.38605	1.72437	2.04442	1.90227	2.29702	2.21046	2.62513	2.77715	2.72486	2.68795	2.61875	3.44774	4.20044	4.52108	4.80846	4.63953	4.80511
Gorai.001G026900.1.D	Gorai.001G026900	Gorai.001G026900.1	Gorai.001G026900.D	Gohir.D07G025800	PTHR22870//PTHR22870:SF155 - REGULATOR OF CHROMOSOME CONDENSATION // SUBFAMILY NOT NAMED (1 of 1)		93518183	AT5G11580.1		Regulator of chromosome condensation (RCC1) family protein	113	Gorai.001G026900.1.A;Gorai.001G026900.1.D	case 2	2.86184	2.05342	1.91569	1.7351	2.03293	2.74345	2.37539	2.40941	2.20215	1.27354	2.15552	0.718161	1.06402	0.543232	1.04405	1.30421	0.895181	1.75465	0.920287	1.94929	1.61042	1.54384	1.45159	1.60071	1.90437	1.75505	1.76952	1.67904	1.18494	1.65788	0.780865	1.04546	0.625955	1.03143	1.20427	0.922336
Gorai.001G027000.1.A	Gorai.001G027000	Gorai.001G027000.1	Gorai.001G027000.A	Gohir.A07G022500	1.13.11.70 - All-trans-10'-apo-beta-carotenal 13,14-cleaving dioxygenase / Carotenoid cleavage dioxygenase 8 (1 of 2)		93520479	AT4G32810.1	ATCCD8,CCD8,MAX4	carotenoid cleavage dioxygenase 8				0	0	0.011261	0	0	0	0.012107	0	0	0.013712	0	0.031829	0.015532	0.121535	0.0737996	0.104603	0.12125	0.171916	0.131443	0	0	0.0161554	0	0	0	0.0173618	0	0	0.0196478	0	0.0452039	0.0222357	0.165475	0.102725	0.143528	0.165108
Gorai.001G027000.1.D	Gorai.001G027000	Gorai.001G027000.1	Gorai.001G027000.D	Gohir.D07G025900	1.13.11.70 - All-trans-10'-apo-beta-carotenal 13,14-cleaving dioxygenase / Carotenoid cleavage dioxygenase 8 (1 of 2)		93520479	AT4G32810.1	ATCCD8,CCD8,MAX4	carotenoid cleavage dioxygenase 8				0.034245	0.020081	0.070101	0.040002	0.043835	0.140924	0.069479	0.309672	0.153079	0.438479	0.30647	0.501193	1.11456	0.443054	1.44722	0.842692	1.29446	1.5247	0.877368	0.048578	0.0286837	0.097747	0.0565863	0.0618937	0.190203	0.0969082	0.389206	0.205491	0.524544	0.385674	0.586109	1.08036	0.529125	1.29114	0.881815	1.19815
Gorai.001G027200.1.A	Gorai.001G027200	Gorai.001G027200.1	Gorai.001G027200.A	Gohir.A07G022700	K09834 - tocopherol cyclase (VTE1, SXD1) (1 of 2)		93517263	AT4G32770.1	ATSDX1,VTE1	tocopherol cyclase, chloroplast / vitamin E deficient 1 (VTE1) / sucrose export defective 1 (SXD1)				0.21981	0.157784	0.368978	0.393914	0.506053	0.534754	0.893844	0.767646	0.69613	0.833557	0.684317	0.175178	0.4807	0.703002	0.585107	0.328092	0.87408	1.83561	0.553964	0.286656	0.211366	0.453099	0.479142	0.590773	0.618007	0.921317	0.821829	0.762247	0.874645	0.752164	0.232879	0.566279	0.76808	0.66458	0.409355	0.906183
Gorai.001G027400.1.A	Gorai.001G027400	Gorai.001G027400.1	Gorai.001G027400.A				93064591							1.26157	0.23041	1.35286	0.866677	1.15145	0.475467	0.618635	1.23588	0.794192	0.417043	1.15102	0.964209	4.76805	3.46787	1.19723	1.93021	2.84549	3.21467	5.95542	1.17733	0.299139	1.23442	0.900472	1.10531	0.561172	0.694778	1.16084	0.843335	0.502884	1.10502	0.973948	2.52808	2.15959	1.13569	1.551	1.94317
Gorai.001G027400.1.D	Gorai.001G027400	Gorai.001G027400.1	Gorai.001G027400.D	Gohir.D07G026400			93064591							6.61229	7.36834	10.8653	13.3029	12.5908	13.2579	21.103	29.2522	21.8516	31.5708	37.9467	63.3383	231.082	110.939	20.2059	43.9449	63.8723	59.0772	80.7236	2.92833	3.06494	3.56868	3.83824	3.76456	3.83369	4.46617	4.91897	4.51422	5.02551	5.28343	6.00761	7.85849	6.80658	4.40639	5.49008	6.01953
Gorai.001G027500.1.A	Gorai.001G027500	Gorai.001G027500.1	Gorai.001G027500.A	Gohir.A07G022900	PTHR13878//PTHR13878:SF51 - GULONOLACTONE OXIDASE // SUBFAMILY NOT NAMED (1 of 1)		93516830	AT5G11540.1		D-arabinono-1,4-lactone oxidase family protein				1.9496	1.92757	2.96117	2.79889	3.43219	2.94421	3.43312	2.78183	2.74912	1.7798	2.58267	0.830753	0.667762	0.600318	0.415921	0.408039	0.526848	0.442483	0.273511	1.56052	1.5497	1.98593	1.92558	2.14802	1.97974	2.14832	1.91908	1.90655	1.47498	1.84104	0.872437	0.737913	0.678359	0.501741	0.493687	0.610556
Gorai.001G027500.1.D	Gorai.001G027500	Gorai.001G027500.1	Gorai.001G027500.D	Gohir.D07G026500	PTHR13878//PTHR13878:SF51 - GULONOLACTONE OXIDASE // SUBFAMILY NOT NAMED (1 of 1)		93516830	AT5G11540.1		D-arabinono-1,4-lactone oxidase family protein				1.75083	1.9664	1.26771	1.02628	1.67926	1.8921	2.39043	3.11873	3.57415	2.68938	2.73359	0.651376	0.604877	0.84189	0.684762	0.579533	0.653255	0.601324	0.631232	1.45987	1.56871	1.18124	1.01883	1.42183	1.53212	1.76147	2.0422	2.1935	1.88338	1.90056	0.723669	0.682463	0.881187	0.752545	0.659498	0.725309
Gorai.001G027600.1.A	Gorai.001G027600	Gorai.001G027600.1	Gorai.001G027600.A	Gohir.A07G023000			93514021	AT5G11530.1	EMF1	embryonic flower 1 (EMF1)				0.624306	0.364225	0.54383	0.220633	0.489133	0.601266	0.671253	0.60605	0.711209	0.628972	0.737596	0.4939	0.792167	1.14182	1.18737	1.11968	1.24528	1.08226	0.565813	0.699823	0.448082	0.626514	0.287629	0.574473	0.679213	0.74093	0.683517	0.775016	0.703962	0.797093	0.579084	0.841705	1.09884	1.1292	1.08385	1.16689
Gorai.001G027600.1.D	Gorai.001G027600	Gorai.001G027600.1	Gorai.001G027600.D	Gohir.D07G026600			93514021	AT5G11530.1	EMF1	embryonic flower 1 (EMF1)				0.945109	0.601649	0.711964	0.341216	0.654746	0.892026	0.918329	0.738345	0.748196	0.665476	1.10342	0.517453	0.872719	1.58834	1.22168	1.08297	1.3244	1.72406	0.717271	0.959851	0.679558	0.775652	0.423542	0.72661	0.919932	0.93985	0.797714	0.805867	0.735935	1.07274	0.601652	0.905134	1.37202	1.15165	1.05864	1.21686
Gorai.001G027700.1.A	Gorai.001G027700	Gorai.001G027700.1	Gorai.001G027700.A	Gohir.A07G023100			93514021	AT5G11530.1	EMF1	embryonic flower 1 (EMF1)				1.99059	1.94221	1.86995	1.13889	1.56009	2.01344	1.66957	1.46265	1.31525	1.01858	1.62734	0.564916	1.16507	1.63189	1.49839	0.917475	1.27081	1.06239	0.670152	1.58043	1.5569	1.52102	1.09686	1.35619	1.59141	1.41661	1.30021	1.21117	1.01334	1.3936	0.646085	1.11441	1.3961	1.321	0.939208	1.18321
Gorai.001G027700.1.D	Gorai.001G027700	Gorai.001G027700.1	Gorai.001G027700.D	Gohir.D07G026700			93514021	AT5G11530.1	EMF1	embryonic flower 1 (EMF1)				2.79662	2.42426	2.83415	1.55909	2.02	2.21571	2.09931	1.64715	1.57042	1.10015	1.68649	0.740774	1.34506	2.47393	1.99287	1.59966	1.9697	1.367	1.05538	1.92471	1.77579	1.93891	1.35563	1.59455	1.68514	1.63195	1.40444	1.36201	1.0705	1.42572	0.799729	1.22963	1.79657	1.58153	1.37832	1.57032
Gorai.001G027800.1.A	Gorai.001G027800	Gorai.001G027800.1	Gorai.001G027800.A	Gohir.A07G023200	K10689 - peroxin-4 [EC:6.3.2.19] (PEX4) (1 of 2)		93524656	AT5G25760.1	PEX4,UBC21	peroxin4				34.3906	37.2158	35.5814	37.9984	38.8904	34.7506	43.8061	44.0787	48.5451	53.0855	47.1988	50.1353	36.4308	42.2413	40.3272	35.8406	37.9236	34.7741	27.2136	5.1453	5.2561	5.19304	5.28534	5.31797	5.1599	5.48562	5.49437	5.63067	5.75717	5.59092	5.67625	5.22615	5.43434	5.36902	5.20323	5.28257
Gorai.001G027800.1.D	Gorai.001G027800	Gorai.001G027800.1	Gorai.001G027800.D	Gohir.D07G026800	K10689 - peroxin-4 [EC:6.3.2.19] (PEX4) (1 of 2)		93524656	AT5G25760.1	PEX4,UBC21	peroxin4				41.5115	42.9474	43.0606	41.4756	43.0362	45.4604	49.9217	47.4309	49.5679	52.5339	50.2396	60.6419	49.2103	61.7973	52.271	42.7392	49.9976	46.4936	32.6365	5.40978	5.4577	5.46142	5.40856	5.46062	5.53793	5.67021	5.59786	5.66015	5.74238	5.67919	5.94584	5.64991	5.97263	5.73528	5.45086	5.67236
Gorai.001G027900.1.A	Gorai.001G027900	Gorai.001G027900.1	Gorai.001G027900.A	Gohir.A07G023300	PTHR13856:SF78 - ENTH/VHS/GAT FAMILY PROTEIN (1 of 4)		93522685	AT4G32760.2		ENTH/VHS/GAT family protein	115	Gorai.001G027900.1.A	case 1	20.2025	20.6137	21.6411	16.6196	18.3502	19.816	19.8769	14.897	17.9024	16.7613	20.1684	13.8196	13.6565	18.1304	16.5064	14.2131	16.3235	14.2995	9.2349	4.40616	4.43387	4.50087	4.13911	4.27427	4.37962	4.38384	3.99068	4.2405	4.15067	4.40384	3.88943	3.87347	4.25779	4.12981	3.92724	4.11466
Gorai.001G027900.1.D	Gorai.001G027900	Gorai.001G027900.1	Gorai.001G027900.D	Gohir.D07G026900	PTHR13856:SF78 - ENTH/VHS/GAT FAMILY PROTEIN (1 of 4)		93522685	AT4G32760.2		ENTH/VHS/GAT family protein	116	Gorai.001G027900.1.D	case 1	18.9438	21.3257	18.8616	13.0144	15.3198	17.9864	17.2143	16.6309	19.0008	17.7096	19.2076	11.3109	11.9767	12.5724	13.5517	11.3374	11.958	10.8976	7.47346	4.31787	4.48064	4.31191	3.80884	4.02855	4.24689	4.187	4.14003	4.32199	4.22571	4.33682	3.62186	3.69785	3.76261	3.86312	3.62497	3.69577
Gorai.001G028000.1.A	Gorai.001G028000	Gorai.001G028000.1	Gorai.001G028000.A	Gohir.A07G023400	K14454 - aspartate aminotransferase, cytoplasmic (GOT1) (1 of 3)		93503547	AT5G11520.1	ASP3,YLS4	aspartate aminotransferase 3				9.60804	6.10811	7.47055	5.2986	4.9734	4.043	4.77848	3.50798	3.46883	2.73887	2.76386	0.954769	0.910963	1.34499	1.00689	1.39563	1.11581	1.5603	1.10893	3.40709	2.82947	3.08246	2.65503	2.57855	2.33428	2.53069	2.17248	2.1599	1.9026	1.91221	0.966998	0.9343	1.22958	1.00496	1.26041	1.08121
Gorai.001G028000.1.D	Gorai.001G028000	Gorai.001G028000.1	Gorai.001G028000.D	Gohir.D07G027000	K14454 - aspartate aminotransferase, cytoplasmic (GOT1) (1 of 3)		93503547	AT5G11520.1	ASP3,YLS4	aspartate aminotransferase 3				2.04906	0.912966	1.76526	1.09447	2.07063	2.08052	3.0128	1.06885	1.23006	1.06371	1.83384	0.778362	0.784418	1.35956	1.00556	1.26157	0.812222	1.94669	1.16199	1.60837	0.935811	1.46741	1.06659	1.61853	1.62318	2.00461	1.04883	1.15708	1.04524	1.50276	0.830549	0.835454	1.23852	1.004	1.17732	0.85776
Gorai.001G028100.1.A	Gorai.001G028100	Gorai.001G028100.1	Gorai.001G028100.A	Gohir.A07G023500	K14454 - aspartate aminotransferase, cytoplasmic (GOT1) (1 of 3)		93521141	AT5G11520.1	ASP3,YLS4	aspartate aminotransferase 3				9.19591	7.26539	7.08271	5.05052	9.62844	9.14978	9.99783	11.2564	12.2466	18.2066	15.8895	19.7501	15.6661	26.9497	25.006	27.3357	31.9497	38.8333	24.5402	3.34992	3.04708	3.01484	2.59706	3.40986	3.34338	3.45915	3.61546	3.72755	4.26353	4.07805	4.37505	4.05884	4.80476	4.70078	4.82455	5.04219
Gorai.001G028100.1.D	Gorai.001G028100	Gorai.001G028100.1	Gorai.001G028100.D	Gohir.D07G027100	K14454 - aspartate aminotransferase, cytoplasmic (GOT1) (1 of 3)		93521141	AT5G11520.1	ASP3,YLS4	aspartate aminotransferase 3	119	Gorai.001G028100.1.D	case 1	21.7581	17.2046	18.8736	13.5474	19.15	17.9713	17.588	22.0943	21.141	24.4931	25.9585	16.3493	17.8801	26.9836	21.6327	25.1385	29.0124	31.3293	22.1606	4.50831	4.18623	4.31278	3.86269	4.33271	4.24575	4.2163	4.52946	4.46865	4.67203	4.75267	4.1168	4.23879	4.80651	4.50034	4.70811	4.90749
Gorai.001G028200.1.A	Gorai.001G028200	Gorai.001G028200.1	Gorai.001G028200.A	Gohir.A07G023600	PTHR10641:SF599 - MYB TRANSCRIPTION FACTOR-RELATED (1 of 3)	MYB	93522344	AT4G32730.2	ATMYB3R-1,ATMYB3R1,MYB3R-1,MYB3R1,PC-MYB1	Homeodomain-like protein				7.14869	6.34752	8.1329	4.35602	5.80948	6.71292	6.46977	5.31334	5.04174	4.5009	5.61978	1.68831	3.88541	4.7889	3.60281	3.31502	3.59905	2.81385	1.81646	3.02657	2.87726	3.19107	2.42116	2.76754	2.94728	2.90106	2.6584	2.59496	2.45967	2.72678	1.4267	2.28848	2.53329	2.20251	2.10937	2.20133
Gorai.001G028200.1.D	Gorai.001G028200	Gorai.001G028200.1	Gorai.001G028200.D	Gohir.D07G027200	PTHR10641:SF599 - MYB TRANSCRIPTION FACTOR-RELATED (1 of 3)	MYB	93522344	AT4G32730.2	ATMYB3R-1,ATMYB3R1,MYB3R-1,MYB3R1,PC-MYB1	Homeodomain-like protein				2.11825	2.30634	2.41569	1.31508	1.96648	2.71742	2.53857	2.21666	2.0478	2.2541	2.4966	1.41134	2.53068	4.20038	3.18005	2.77331	3.40503	1.9004	1.87504	1.64074	1.72523	1.77218	1.21106	1.56875	1.8943	1.82317	1.68556	1.60777	1.70226	1.80595	1.26984	1.81995	2.37862	2.06352	1.91583	2.13915
Gorai.001G028400.1.A	Gorai.001G028400	Gorai.001G028400.1	Gorai.001G028400.A	Gohir.A07G023700	KOG4213 - RNA-binding protein La (1 of 1)		93521027	AT4G32720.1	AtLa1,La1	La protein 1				3.18618	3.36396	2.62132	1.31224	2.5818	3.20171	2.15159	1.77908	1.48439	1.35117	2.24627	1.20151	1.52906	1.8531	1.48612	1.33416	1.45085	2.48001	1.41181	2.06564	2.12564	1.85652	1.20929	1.84069	2.07098	1.65608	1.47461	1.31289	1.23338	1.69878	1.13849	1.3386	1.51253	1.3139	1.2229	1.29328
Gorai.001G028400.1.D	Gorai.001G028400	Gorai.001G028400.1	Gorai.001G028400.D	Gohir.D07G027300	KOG4213 - RNA-binding protein La (1 of 1)		93521027	AT4G32720.1	AtLa1,La1	La protein 1				0.215683	0.369363	0.165972	0.183964	0.25032	0.2866	0.176212	0.02936	0.0393846	0.044556	0.085417	0.05113	0.034368	0.077642	0.0108641	0.010371	0.010091	0.150139	0.035928	0.281767	0.453505	0.221533	0.243625	0.322297	0.363564	0.234148	0.0417476	0.0557296	0.0628898	0.118249	0.0719411	0.0487495	0.107878	0.0155891	0.0148851	0.0144853
Gorai.001G028600.1.A	Gorai.001G028600	Gorai.001G028600.1	Gorai.001G028600.A	Gohir.A07G023800	PTHR13049//PTHR13049:SF3 - DUF814-RELATED // SUBFAMILY NOT NAMED (1 of 6)		93518417	AT5G11500.1						43.6688	36.3933	37.4458	28.9862	29.0219	27.2746	28.6081	22.2796	22.7591	19.9521	20.4499	24.1533	15.734	17.3528	14.7557	15.0405	16.0685	17.241	13.3938	5.4812	5.22471	5.26475	4.90623	4.90794	4.82143	4.88792	4.541	4.57041	4.38903	4.4229	4.65267	4.06471	4.19793	3.9778	4.00365	4.09327
Gorai.001G028600.1.D	Gorai.001G028600	Gorai.001G028600.1	Gorai.001G028600.D	Gohir.D07G027400	PTHR13049//PTHR13049:SF3 - DUF814-RELATED // SUBFAMILY NOT NAMED (1 of 6)		93518417	AT5G11500.1						25.141	19.871	21.4078	19.1867	16.8293	18.0955	18.7235	15.3505	13.9454	12.1679	13.4299	13.0609	10.3899	11.9412	9.3143	11.0398	12.7048	13.4587	11.525	4.70824	4.38343	4.48593	4.33533	4.15618	4.25516	4.30184	4.03126	3.90163	3.71895	3.85099	3.81361	3.50968	3.6939	3.36657	3.58974	3.77661
Gorai.001G028700.1.A	Gorai.001G028700	Gorai.001G028700.1	Gorai.001G028700.A	Gohir.A07G023900	PTHR14255//PTHR14255:SF1 - ATP-DEPENDENT PROTEASE CEREBLON // SUBFAMILY NOT NAMED (1 of 2)		93521376	AT2G25737.1		Sulfite exporter TauE/SafE family protein				2.0151	1.51943	1.56654	1.17553	1.31339	1.15533	1.0643	0.696724	0.673026	0.533534	1.08503	0.619369	0.726077	1.18243	0.796422	0.482262	0.492442	1.04016	0.62365	1.5922	1.3331	1.35983	1.12137	1.21001	1.10791	1.04565	0.762752	0.74246	0.61686	1.06007	0.695432	0.787497	1.12593	0.845126	0.5678	0.577675
Gorai.001G028700.1.D	Gorai.001G028700	Gorai.001G028700.1	Gorai.001G028700.D	Gohir.D07G027500	PTHR14255//PTHR14255:SF1 - ATP-DEPENDENT PROTEASE CEREBLON // SUBFAMILY NOT NAMED (1 of 2)		93521376	AT2G25737.1		Sulfite exporter TauE/SafE family protein				2.58083	2.05074	1.65282	1.52867	1.07679	1.38954	1.13793	0.712766	0.711542	0.743834	0.664746	0.432546	0.402932	0.525988	0.769805	0.849059	0.596788	0.989179	0.756021	1.84029	1.60916	1.40753	1.33838	1.05435	1.25673	1.09621	0.776328	0.775296	0.802263	0.735302	0.518581	0.488445	0.609744	0.82359	0.886791	0.675173
Gorai.001G028800.1.A	Gorai.001G028800	Gorai.001G028800.1	Gorai.001G028800.A	Gohir.A07G024000	K02922 - large subunit ribosomal protein L37e (RP-L37e, RPL37) (1 of 6)		93448698	AT3G16080.1		Zinc-binding ribosomal protein family protein				35.9775	29.8603	32.2531	30.959	24.2966	23.7781	24.4906	24.049	22.577	23.2005	22.8378	21.3702	15.0459	12.8722	14.7027	11.5068	12.5718	14.2331	12.1313	5.20857	4.94768	5.05542	4.99815	4.66087	4.63099	4.67189	4.64668	4.55931	4.59696	4.57518	4.4835	4.00413	3.79413	3.97294	3.64464	3.76254
Gorai.001G028800.1.D	Gorai.001G028800	Gorai.001G028800.1	Gorai.001G028800.D	Gohir.D07G027600	K02922 - large subunit ribosomal protein L37e (RP-L37e, RPL37) (1 of 6)		93448698	AT3G16080.1		Zinc-binding ribosomal protein family protein				77.2615	67.2476	64.7125	59.5837	41.8718	45.7974	33.4792	32.1618	25.5962	31.902	29.7628	25.6579	19.9103	17.3968	18.8545	18.1174	18.4653	17.9455	15.701	6.29023	6.09271	6.0381	5.92086	5.42196	5.54836	5.10765	5.05145	4.73315	5.0401	4.94311	4.73649	4.38614	4.20138	4.31139	4.25682	4.28283
Gorai.001G028900.1.D	Gorai.001G028900	Gorai.001G028900.1	Gorai.001G028900.D	Gohir.D07G027700	PTHR23023:SF37 - INDOLE-3-PYRUVATE MONOOXYGENASE YUCCA2-RELATED (1 of 7)		93522288	AT5G25620.1	YUC6	Flavin-binding monooxygenase family protein				0.884857	1.04378	0.975442	1.11534	0.699298	0.916663	0.590065	0.478295	0.416309	0.323223	0.35166	0.152728	0.117648	0.041762	0.108436	0.06616	0.156488	0.179367	0.072965	0.914455	1.03124	0.982175	1.08089	0.764939	0.938597	0.669086	0.563934	0.502136	0.404056	0.434732	0.205052	0.160466	0.0590257	0.148526	0.092424	0.20975
Gorai.001G029000.1.A	Gorai.001G029000	Gorai.001G029000.1	Gorai.001G029000.A	Gohir.A07G024200	PTHR12505:SF19 - BROMO-ADJACENT HOMOLOGY (BAH) DOMAIN-CONTAINING PROTEIN-RELATED (1 of 3)		93521585	AT5G11470.1		bromo-adjacent homology (BAH) domain-containing protein				0.361563	0.115838	0.48839	0.297844	0.353003	0.427725	0.429803	0.065813	0.181664	0.147229	0.174038	0.077105	0.189617	0.206317	0.0965725	0.101644	0.124757	0.208074	0.092641	0.445264	0.158128	0.573753	0.376117	0.436165	0.513718	0.515816	0.0919543	0.24082	0.198153	0.231479	0.107159	0.250497	0.270609	0.133001	0.139658	0.169613
Gorai.001G029000.1.D	Gorai.001G029000	Gorai.001G029000.1	Gorai.001G029000.D	Gohir.D07G027800	PTHR12505:SF19 - BROMO-ADJACENT HOMOLOGY (BAH) DOMAIN-CONTAINING PROTEIN-RELATED (1 of 3)		93521585	AT5G11470.1		bromo-adjacent homology (BAH) domain-containing protein				0.510049	0.141763	0.519513	0.313368	0.360963	0.582249	0.31737	0.218084	0.342465	0.208928	0.226927	0.106692	0.182528	0.144955	0.201326	0.122368	0.125669	0.33306	0.182097	0.594595	0.191263	0.603609	0.393271	0.444628	0.661977	0.397661	0.284614	0.424884	0.273728	0.295049	0.146254	0.241874	0.195291	0.264628	0.166546	0.170783
Gorai.001G029200.1.A	Gorai.001G029200	Gorai.001G029200.1	Gorai.001G029200.A	Gohir.A07G024300	PF01535//PF13041//PF14432 - PPR repeat (PPR) // PPR repeat family (PPR_2) // DYW family of nucleic acid deaminases (DYW_deaminase) (1 of 70)		93524697	AT3G15130.1		Tetratricopeptide repeat (TPR)-like superfamily protein				0.793342	0.225592	0.5406	0.426937	0.504678	0.530631	0.536944	0.481088	0.425142	0.427855	0.488235	0.232435	0.181083	0.338357	0.311523	0.233633	0.39829	0.237322	0.132935	0.842651	0.293479	0.623492	0.512922	0.589455	0.614127	0.620065	0.566657	0.511105	0.513849	0.573602	0.301512	0.24011	0.420463	0.391243	0.302913	0.483664
Gorai.001G029300.1.A	Gorai.001G029300	Gorai.001G029300.1	Gorai.001G029300.A	Gohir.A07G024400			93522037	AT4G32680.1						6.5512	7.69183	5.57926	3.92577	4.60799	4.92194	4.69189	5.97368	6.68777	6.56035	7.19798	4.68287	5.6318	7.26986	7.46549	6.64378	6.72566	6.8967	4.7749	2.91671	3.11966	2.71793	2.30035	2.48748	2.56607	2.50891	2.80192	2.94257	2.91845	3.03527	2.50662	2.7294	3.04786	3.08159	2.93429	2.94966
Gorai.001G029300.1.D	Gorai.001G029300	Gorai.001G029300.1	Gorai.001G029300.D	Gohir.D07G028000			93522037	AT4G32680.1						11.389	15.8076	10.4668	8.57372	8.99165	9.69045	8.57498	11.4498	9.68204	11.1803	12.6499	7.57755	8.20953	8.61361	10.001	9.998	10.1123	11.9031	8.40537	3.63099	4.07104	3.51939	3.25908	3.32072	3.41825	3.25927	3.63805	3.41712	3.60648	3.77082	3.10057	3.20313	3.26508	3.45956	3.45917	3.47408
Gorai.001G029400.1.D	Gorai.001G029400	Gorai.001G029400.1	Gorai.001G029400.D	Gohir.D07G028100	PTHR10217:SF537 - POTASSIUM CHANNEL KAT3 (1 of 2)		93517393	AT4G32650.3	ATKC1,AtLKT1,KAT3,KC1	potassium channel in Arabidopsis thaliana 3				0.006664	0.020108	0.060435	0.029257	0.179204	0.252778	0.255448	0.105901	0.202681	0.05572	0.05931	0.022718	0.053761	0.066071	0.0276421	0.021005	0.110069	0.019983	0	0.00958223	0.0287219	0.0846562	0.0416033	0.237813	0.325131	0.328202	0.145222	0.266254	0.0782273	0.0831248	0.0324084	0.0755477	0.0923035	0.0393378	0.0299899	0.150649
Gorai.001G029500.1.A	Gorai.001G029500	Gorai.001G029500.1	Gorai.001G029500.A	Gohir.A07G024600			93517604	AT5G25570.1						1.26145	1.38457	1.05865	0.772126	0.859972	1.04946	1.07084	0.93077	1.0454	1.49975	1.45958	1.92308	1.6099	3.55011	2.52881	2.80132	3.08684	1.99337	2.18761	1.17725	1.25373	1.0417	0.825481	0.895281	1.03524	1.05022	0.949176	1.03238	1.32178	1.29841	1.54749	1.38399	2.1859	1.81918	1.9265	2.03099
Gorai.001G029600.1.A	Gorai.001G029600	Gorai.001G029600.1	Gorai.001G029600.A	Gohir.A07G024700	K00286 - pyrroline-5-carboxylate reductase (E1.5.1.2, proC) (1 of 1)		93517695	AT5G14800.1	AT-P5C1,AT-P5R,EMB2772,P5CR	pyrroline-5- carboxylate (P5C) reductase	120	Gorai.001G029600.1.A	case 1	10.9545	6.90417	8.95923	7.77864	8.17301	6.24063	8.31976	5.78311	6.33997	5.02823	5.67259	3.86076	3.66383	3.41308	3.39649	3.03293	2.97048	3.76106	2.49091	3.57948	2.98261	3.31603	3.134	3.1974	2.85612	3.22029	2.76195	2.87577	2.59174	2.73825	2.28118	2.22152	2.14179	2.13635	2.01183	1.98931
Gorai.001G029600.1.D	Gorai.001G029600	Gorai.001G029600.1	Gorai.001G029600.D	Gohir.D07G028300	K00286 - pyrroline-5-carboxylate reductase (E1.5.1.2, proC) (1 of 1)		93517695	AT5G14800.1	AT-P5C1,AT-P5R,EMB2772,P5CR	pyrroline-5- carboxylate (P5C) reductase	121	Gorai.001G029600.1.D	case 1	8.10169	6.87614	7.54346	6.50906	6.99299	7.82575	6.75227	5.75559	5.37362	5.71957	6.94096	4.37929	3.40651	6.06323	5.25959	5.02673	4.76542	5.73119	4.11677	3.18613	2.97749	3.09482	2.90863	2.99874	3.14172	2.95462	2.75608	2.67211	2.74837	2.98931	2.42742	2.13964	2.82033	2.64607	2.59137	2.52742
Gorai.001G029700.1.A	Gorai.001G029700	Gorai.001G029700.1	Gorai.001G029700.A	Gohir.A07G024800,Gohir.A07G024900	PTHR10108//PTHR10108:SF692 - METHYLTRANSFERASE // SUBFAMILY NOT NAMED (1 of 1)		93523789	AT2G41380.1		S-adenosyl-L-methionine-dependent methyltransferases superfamily protein				0.386658	0.214053	0.449318	0.263511	0.57951	0.554698	1.11019	0.481747	0.861173	1.24634	2.50812	2.42983	2.92931	4.00877	4.27086	6.70582	4.50267	9.20356	4.42811	0.471612	0.279831	0.535374	0.337438	0.659477	0.636634	1.07737	0.567299	0.896212	1.16757	1.8107	1.77814	1.97428	2.32446	2.39804	2.94595	2.46013
Gorai.001G029700.1.D	Gorai.001G029700	Gorai.001G029700.1	Gorai.001G029700.D	Gohir.D07G028400	PTHR10108//PTHR10108:SF692 - METHYLTRANSFERASE // SUBFAMILY NOT NAMED (1 of 1)		93523789	AT2G41380.1		S-adenosyl-L-methionine-dependent methyltransferases superfamily protein				0.429931	0.145726	0.600851	0.487829	0.877308	0.819922	1.25064	1.62851	0.754647	1.27489	1.68375	1.15367	2.08822	2.08224	2.7357	3.43495	2.55931	3.88367	3.10975	0.515946	0.196262	0.678839	0.573209	0.908665	0.863877	1.17034	1.39425	0.811181	1.18579	1.42425	1.1068	1.62678	1.62398	1.90138	2.14892	1.8316
Gorai.001G029800.1.A	Gorai.001G029800	Gorai.001G029800.1	Gorai.001G029800.A	Gohir.A07G025000	PTHR12136//PTHR12136:SF49 - STEROIDOGENIC ACUTE REGULATORY PROTEIN STAR // SUBFAMILY NOT NAMED (1 of 2)		93516412	AT5G35180.2		Protein of unknown function (DUF1336)	122	Gorai.001G029800.1.A;Gorai.001G029800.1.D	case 2	9.52691	6.54671	9.36769	6.09454	6.97063	7.96311	7.28101	6.56055	7.26962	6.4294	7.18162	4.12687	4.85584	5.98311	6.25739	5.77193	6.16275	5.36477	3.26773	3.39601	2.91585	3.37402	2.82671	2.99469	3.164	3.04981	2.91849	3.04782	2.89325	3.03239	2.35808	2.54988	2.80387	2.85945	2.75957	2.84051
Gorai.001G029800.1.D	Gorai.001G029800	Gorai.001G029800.1	Gorai.001G029800.D	Gohir.D07G028500	PTHR12136//PTHR12136:SF49 - STEROIDOGENIC ACUTE REGULATORY PROTEIN STAR // SUBFAMILY NOT NAMED (1 of 2)		93516412	AT5G35180.2		Protein of unknown function (DUF1336)	122	Gorai.001G029800.1.A;Gorai.001G029800.1.D	case 2	19.2104	13.377	15.6131	10.1297	9.61464	11.5089	11.5049	9.55698	9.78124	7.13355	9.44353	4.39461	5.7108	6.87785	5.8696	6.26238	6.51826	5.50187	3.43683	4.33703	3.84569	4.05425	3.47634	3.40798	3.64488	3.64442	3.40013	3.43045	3.02389	3.38454	2.43152	2.74648	2.9778	2.78023	2.86044	2.9104
Gorai.001G029900.1.A	Gorai.001G029900	Gorai.001G029900.1	Gorai.001G029900.A	Gohir.A07G025100	K02924 - large subunit ribosomal protein L39e (RP-L39e, RPL39) (1 of 4)		93435652	AT4G31985.1		Ribosomal protein L39 family protein				89.7777	66.5818	51.4992	49.8374	41.862	47.0902	42.1094	42.3639	33.9196	37.9948	41.7227	36.5405	22.8797	23.3895	27.8775	22.0627	24.8918	27.2156	23.544	6.50427	6.07856	5.71422	5.66782	5.42163	5.58767	5.42993	5.43842	5.12597	5.28521	5.41693	5.23037	4.57771	4.60819	4.85187	4.52749	4.69442
Gorai.001G029900.1.D	Gorai.001G029900	Gorai.001G029900.1	Gorai.001G029900.D	Gohir.D07G028600	K02924 - large subunit ribosomal protein L39e (RP-L39e, RPL39) (1 of 4)		93435652	AT4G31985.1		Ribosomal protein L39 family protein				24.1685	16.2647	17.7093	17.5417	16.5087	16.919	17.6807	16.5298	15.0556	14.8874	18.4027	13.6932	8.40565	7.11917	7.39151	8.11756	9.0766	11.3244	9.9642	4.65355	4.10976	4.22569	4.2127	4.13	4.16342	4.22348	4.13174	4.00501	3.98981	4.27819	3.87707	3.23353	3.02133	3.06893	3.18865	3.33294
Gorai.001G030000.1.A	Gorai.001G030000	Gorai.001G030000.1	Gorai.001G030000.A	Gohir.A07G025200	PTHR11177//PTHR11177:SF208 - CHITINASE // SUBFAMILY NOT NAMED (1 of 4)		93441108	AT4G19810.1		Glycosyl hydrolase family protein with chitinase insertion domain				0.051694	0.057744	0.046651	0.03252	0.054718	0.103048	0.232503	0.10692	0.122912	0.349655	0.094186	0.163006	0.11743	0.125077	0.456345	0.155837	0.302548	0.547309	0.207379	0.072715	0.0809905	0.0657805	0.0461697	0.0768573	0.141496	0.301591	0.146551	0.167244	0.432591	0.129858	0.217859	0.160184	0.170024	0.542352	0.208938	0.381337
Gorai.001G030000.1.D	Gorai.001G030000	Gorai.001G030000.1	Gorai.001G030000.D	Gohir.D07G028700	PTHR11177//PTHR11177:SF208 - CHITINASE // SUBFAMILY NOT NAMED (1 of 4)		93441108	AT4G19810.1		Glycosyl hydrolase family protein with chitinase insertion domain				0.172913	0.150848	0.351162	0.421379	0.517059	0.567178	0.577954	0.36409	0.306418	0.479515	1.08359	0.450708	0.210087	0.764169	0.834793	0.301473	0.322054	0.573652	0.198154	0.230096	0.202697	0.434201	0.507291	0.601277	0.648169	0.658055	0.447939	0.385616	0.565124	1.05907	0.536757	0.275111	0.818989	0.875618	0.380145	0.402781
Gorai.001G030500.1.A	Gorai.001G030500	Gorai.001G030500.1	Gorai.001G030500.A	Gohir.A07G025500	PTHR12277:SF53 - ALPHA/BETA-HYDROLASES SUPERFAMILY PROTEIN (1 of 3)		93521279	AT4G31020.1		alpha/beta-Hydrolases superfamily protein				0.008265	0.012046	0.048729	0.043011	0.071413	0.055144	0.497253	1.46884	1.89516	9.35577	3.16599	25.2534	28.3044	53.9483	43.3515	34.6691	40.6345	27.4951	24.0916	0.0118749	0.0172749	0.0686419	0.0607544	0.0995147	0.0774399	0.582318	1.30383	1.53364	3.37236	2.05866	4.71443	4.87304	5.78	5.47091	5.1566	5.37971
Gorai.001G030600.1.A	Gorai.001G030600	Gorai.001G030600.1	Gorai.001G030600.A	Gohir.A07G025600	PTHR26402:SF558 - TWO-COMPONENT RESPONSE REGULATOR ARR18 (1 of 6)	ARR-B	93523683	AT2G25180.1	ARR12,RR12	response regulator 12				1.49305	0.868134	1.31735	0.851327	1.30217	1.81839	2.05433	1.88479	1.84139	1.14312	1.79171	0.345937	0.662387	0.318322	0.764914	0.495436	0.397209	0.663292	0.322467	1.31791	0.901598	1.21247	0.88856	1.20299	1.49487	1.61086	1.52847	1.50659	1.09972	1.48115	0.428611	0.733256	0.398703	0.819598	0.580566	0.482548
Gorai.001G030600.1.D	Gorai.001G030600	Gorai.001G030600.1	Gorai.001G030600.D	Gohir.D07G029400	PTHR26402:SF558 - TWO-COMPONENT RESPONSE REGULATOR ARR18 (1 of 6)	ARR-B	93523683	AT2G25180.1	ARR12,RR12	response regulator 12				1.22148	0.788206	0.901971	0.386219	0.618564	0.883526	0.715105	0.608691	0.654374	0.268304	0.570886	0.121788	0.212233	0.186512	0.199624	0.143276	0.119349	0.23151	0.11414	1.15152	0.838513	0.927495	0.471155	0.694714	0.913436	0.778297	0.685887	0.726286	0.342901	0.651578	0.1658	0.277667	0.246727	0.262582	0.193174	0.16266
Gorai.001G030700.1.A	Gorai.001G030700	Gorai.001G030700.1	Gorai.001G030700.A	Gohir.A07G025700	PTHR32254:SF4 - EXPRESSED PROTEIN (1 of 3)		93519979	AT2G24290.1		Protein of unknown function (DUF1068)				11.6797	14.0931	14.8506	10.85	12.3669	13.1843	12.4367	15.5774	16.2638	22.3741	22.579	23.2796	21.3462	26.5032	27.4245	26.299	25.981	22.8983	18.7465	3.66445	3.91582	3.98647	3.56682	3.7406	3.82622	3.74811	4.05114	4.10968	4.54684	4.55943	4.60167	4.48196	4.78153	4.82906	4.77077	4.75387
Gorai.001G030700.1.D	Gorai.001G030700	Gorai.001G030700.1	Gorai.001G030700.D	Gohir.D07G029500	PTHR32254:SF4 - EXPRESSED PROTEIN (1 of 3)		93519979	AT2G24290.1		Protein of unknown function (DUF1068)				19.3397	24.1692	27.3951	26.9883	30.6157	28.563	27.9532	28.4889	28.3759	33.1599	32.6595	33.7615	20.9104	18.2297	21.8863	16.4881	19.9112	13.8682	10.1913	4.34623	4.65359	4.82757	4.80675	4.98257	4.88572	4.85565	4.8821	4.87656	5.09423	5.07294	5.11942	4.45354	4.26526	4.51641	4.1283	4.38621
Gorai.001G030800.1.D	Gorai.001G030800	Gorai.001G030800.1	Gorai.001G030800.D	Gohir.D07G029600	PTHR11010:SF31 - ALPHA/BETA-HYDROLASES SUPERFAMILY PROTEIN (1 of 2)		93521236	AT2G24280.1		alpha/beta-Hydrolases superfamily protein				0.464393	0.118942	0.318678	0.358161	0.200454	0.08888	0.115055	0	0.0140176	0.030934	0.032842	0.007846	0.024112	0.025879	0.0111205	0	0.007415	0.087748	0	0.550303	0.162135	0.399092	0.441655	0.26358	0.122845	0.157115	0	0.0200826	0.043952	0.0466196	0.0112752	0.0343735	0.0368606	0.0159549	0	0.0106581
Gorai.001G031100.1.A	Gorai.001G031100	Gorai.001G031100.1	Gorai.001G031100.A	Gohir.A07G026000	PTHR10612 - APOLIPOPROTEIN D (1 of 2)		93522108	AT5G58070.1	ATTIL,TIL	temperature-induced lipocalin	124	Gorai.001G031100.1.A;Gorai.001G031100.1.D	case 2	66.9092	68.6672	90.4132	87.9118	122.398	113.227	128.546	99.768	83.4904	55.6389	76.7701	23.529	20.9246	5.85281	25.9757	5.75263	5.09478	26.1408	4.44302	6.08554	6.12241	6.51433	6.4743	6.94717	6.83576	7.01732	6.65489	6.40071	5.82372	6.28114	4.61642	4.45448	2.7767	4.75359	2.75545	2.60757
Gorai.001G031100.1.D	Gorai.001G031100	Gorai.001G031100.1	Gorai.001G031100.D	Gohir.D07G029900	PTHR10612 - APOLIPOPROTEIN D (1 of 2)		93522108	AT5G58070.1	ATTIL,TIL	temperature-induced lipocalin	124	Gorai.001G031100.1.A;Gorai.001G031100.1.D	case 2	0	0	0.022684	0	0	0	0.033507	0.011208	0	0.021071	0	0	0	0	0	0	0.019449	0	0	0	0	0.0323604	0	0	0	0.0475482	0.0160798	0	0.0300832	0	0	0	0	0	0	0.0277896
Gorai.001G031200.1.A	Gorai.001G031200	Gorai.001G031200.1	Gorai.001G031200.A	Gohir.A07G026100	K08516 - synaptobrevin homolog YKT6 (YKT6) (1 of 3)		93521185	AT5G58060.1	ATGP1,ATYKT61,YKT61	SNARE-like superfamily protein	125	Gorai.001G031200.1.A;Gorai.001G031200.1.D	case 2	13.8271	13.312	15.8823	14.7438	15.9921	14.7748	16.0677	17.3961	17.8096	18.9047	15.9129	15.0346	10.9089	10.9791	12.7096	8.28375	9.23133	7.67063	6.57446	3.89017	3.83915	4.07744	3.97671	4.08679	3.97955	4.09319	4.20133	4.2334	4.31504	4.08005	4.00311	3.57397	3.58244	3.77712	3.21471	3.35492
Gorai.001G031200.1.D	Gorai.001G031200	Gorai.001G031200.1	Gorai.001G031200.D	Gohir.D07G030000	K08516 - synaptobrevin homolog YKT6 (YKT6) (1 of 3)		93521185	AT5G58060.1	ATGP1,ATYKT61,YKT61	SNARE-like superfamily protein	125	Gorai.001G031200.1.A;Gorai.001G031200.1.D	case 2	14.5588	16.4844	15.24	13.4114	11.5214	12.2207	12.1753	13.628	13.4019	18.4155	14.0157	12.6936	8.87627	7.69248	7.61985	4.53262	6.95287	4.06586	3.21504	3.95966	4.12799	4.02148	3.84914	3.64633	3.72473	3.71977	3.87066	3.84819	4.27914	3.9084	3.77543	3.30397	3.11977	3.10766	2.46796	2.99148
Gorai.001G031300.1.A	Gorai.001G031300	Gorai.001G031300.1	Gorai.001G031300.A	Gohir.A07G026200	PTHR32254:SF5 - CALCINEURIN-LIKE METALLO-PHOSPHOESTERASE SUPERFAMILY PROTEIN (1 of 1)		93515835	AT4G30993.2		Calcineurin-like metallo-phosphoesterase superfamily protein				17.9558	11.9845	13.0468	10.5523	8.60312	8.52163	8.35252	8.06562	6.86813	4.88862	6.0314	3.62731	4.69368	4.35142	6.30174	4.57022	4.36094	4.70979	3.40976	4.24457	3.69872	3.81217	3.53011	3.2635	3.25121	3.22536	3.18041	2.97602	2.55793	2.81381	2.21017	2.50936	2.41992	2.86824	2.47773	2.42249
Gorai.001G031300.1.D	Gorai.001G031300	Gorai.001G031300.1	Gorai.001G031300.D	Gohir.D07G030100	PTHR32254:SF5 - CALCINEURIN-LIKE METALLO-PHOSPHOESTERASE SUPERFAMILY PROTEIN (1 of 1)		93515835	AT4G30993.2		Calcineurin-like metallo-phosphoesterase superfamily protein				15.8139	16.466	16.1456	13.7634	12.3461	11.1076	12.03	13.3851	15.4037	17.9692	13.885	17.8793	15.9788	21.7446	23.2234	15.3151	16.2041	9.23809	9.25693	4.07158	4.12648	4.09977	3.88395	3.73834	3.59784	3.70377	3.8465	4.03595	4.24559	3.89578	4.23873	4.08566	4.50745	4.59833	4.02814	4.10468
Gorai.001G031400.1.A	Gorai.001G031400	Gorai.001G031400.1	Gorai.001G031400.A	Gohir.A07G026300	PF05182 - Fip1 motif (Fip1) (1 of 4)		93517965	AT5G58040.1	ATFIP1[V],ATFIPS5,FIP1[V],FIPS5	homolog of yeast FIP1 [V]				5.21804	4.98072	6.01165	3.91003	5.0087	5.77383	7.02036	4.97414	5.50389	4.75637	5.66904	3.0009	4.25716	6.80806	4.55046	3.79892	5.09347	5.42333	2.42327	2.63646	2.58032	2.80975	2.29573	2.58705	2.75997	3.00367	2.57873	2.7013	2.52516	2.73748	2.00032	2.39428	2.96496	2.47261	2.26271	2.60726
Gorai.001G031400.1.D	Gorai.001G031400	Gorai.001G031400.1	Gorai.001G031400.D	Gohir.D07G030200	PF05182 - Fip1 motif (Fip1) (1 of 4)		93517965	AT5G58040.1	ATFIP1[V],ATFIPS5,FIP1[V],FIPS5	homolog of yeast FIP1 [V]				5.34684	4.62087	5.70995	3.48442	4.56816	5.5051	5.20867	4.03448	4.26982	3.16376	4.84802	2.48104	3.86304	7.40746	4.27923	4.08003	5.04416	5.27722	2.82485	2.66604	2.49079	2.7463	2.16492	2.4772	2.70157	2.63428	2.33184	2.39775	2.05789	2.54795	1.79952	2.28186	3.07167	2.40033	2.34484	2.59554
Gorai.001G031500.1.A	Gorai.001G031500	Gorai.001G031500.1	Gorai.001G031500.A	Gohir.A07G026400	PTHR10797:SF0 - POP2, ISOFORM D (1 of 1)		93438911	AT2G32070.1		Polynucleotidyl transferase, ribonuclease H-like superfamily protein				13.5139	12.922	9.58357	8.2478	10.2427	8.41999	9.14471	9.88828	10.5932	10.307	10.118	7.92142	7.32462	6.63582	7.9581	6.08951	7.89696	5.05733	4.92054	3.85936	3.7993	3.40375	3.20911	3.49092	3.23573	3.34266	3.4447	3.53521	3.49915	3.47483	3.15727	3.05738	2.93278	3.16319	2.82569	3.15331
Gorai.001G031500.1.D	Gorai.001G031500	Gorai.001G031500.1	Gorai.001G031500.D	Gohir.D07G030300	PTHR10797:SF0 - POP2, ISOFORM D (1 of 1)		93438911	AT2G32070.1		Polynucleotidyl transferase, ribonuclease H-like superfamily protein				15.2148	11.002	9.6495	8.17311	9.55561	7.90309	8.33834	8.62828	9.61724	8.1965	7.78239	7.63619	6.8281	7.95243	7.74857	7.14193	7.37585	5.20362	3.51826	4.01924	3.58521	3.41271	3.19741	3.39994	3.15431	3.22317	3.26728	3.40834	3.20108	3.13461	3.1104	2.96866	3.16228	3.12905	3.02537	3.06624
Gorai.001G031600.1.A	Gorai.001G031600	Gorai.001G031600.1	Gorai.001G031600.A	Gohir.A07G026501	PTHR12775 - PROTEIN C20ORF43 HOMOLOG (1 of 3)		93519206	AT5G58020.1						0.24427	0.108405	0.399441	0.103169	0.495605	0.861664	0.482779	0.389652	0.311915	0.131242	0.491304	0.539508	0.622472	1.21954	0.971967	1.18077	1.17449	1.36713	0.927008	0.3153	0.148485	0.484851	0.141654	0.580729	0.896593	0.568304	0.474724	0.391674	0.177908	0.576574	0.622469	0.698194	1.15026	0.979635	1.12484	1.12068
Gorai.001G031600.1.D	Gorai.001G031600	Gorai.001G031600.1	Gorai.001G031600.D	Gohir.D07G030400	PTHR12775 - PROTEIN C20ORF43 HOMOLOG (1 of 3)		93519206	AT5G58020.1						0.349329	0.222537	0.588867	0.277461	0.464592	0.651164	0.751204	0.318469	0.410081	0.398665	0.670347	0.628981	0.658971	1.27747	0.88919	1.05755	1.14912	1.42466	1.22327	0.432242	0.289878	0.667998	0.353279	0.550499	0.723483	0.808347	0.398864	0.495779	0.48405	0.740148	0.70397	0.730289	1.18743	0.917768	1.04093	1.10375
Gorai.001G031700.1.A	Gorai.001G031700	Gorai.001G031700.1	Gorai.001G031700.A	Gohir.A07G026600	1.2.1.9 - Glyceraldehyde-3-phosphate dehydrogenase (NADP(+)) / Triosephosphate dehydrogenase (1 of 3)		93519036	AT2G24270.4	ALDH11A3	aldehyde dehydrogenase 11A3	4027	Gorai.001G031700.1.A;Gorai.001G031700.1.D;Gorai.009G055100.1.D	case 3	0.063224	0.008585	0.054971	0.04159	0.017716	0.006745	0	0	0	0	0	0.005975	0.013387	0.011217	0.0359276	0.015286	0.01635	0.230573	0.017462	0.0884456	0.0123327	0.0772033	0.0587875	0.025335	0.00969831	0	0	0	0	0	0.00859445	0.0191852	0.0160926	0.0509232	0.0218862	0.0233973
Gorai.001G031700.1.D	Gorai.001G031700	Gorai.001G031700.1	Gorai.001G031700.D	Gohir.D07G030500	1.2.1.9 - Glyceraldehyde-3-phosphate dehydrogenase (NADP(+)) / Triosephosphate dehydrogenase (1 of 3)		93519036	AT2G24270.4	ALDH11A3	aldehyde dehydrogenase 11A3	4027	Gorai.001G031700.1.A;Gorai.001G031700.1.D;Gorai.009G055100.1.D	case 3	0.146572	0.034341	0.089792	0.074963	0.011892	0.012922	0.005927	0.02346	0.00788925	0.004259	0.062354	0	0.013522	0.023078	0.0177406	0.024778	0.032281	0.283104	0.014426	0.197327	0.0487119	0.124053	0.104287	0.0170553	0.0185231	0.00852561	0.0334547	0.0113371	0.00613139	0.0872646	0	0.0193774	0.0329161	0.0253698	0.0353114	0.0458357
Gorai.001G031800.1.A	Gorai.001G031800	Gorai.001G031800.1	Gorai.001G031800.A				93064594							0.033994	0.024357	0.020539	0	0.048265	0.182353	0.029354	0.024283	0	0	0.042389	0.139435	0.210101	0.845844	0.184735	0.458713	0.321592	0.188828	0.252778	0.0482278	0.0347186	0.0293313	0	0.0680035	0.241661	0.0417392	0.0346144	0	0	0.0598938	0.188319	0.275127	0.884281	0.244564	0.544696	0.402277
Gorai.001G031800.1.D	Gorai.001G031800	Gorai.001G031800.1	Gorai.001G031800.D				93064594							0.033994	0.070071	0.126681	0.065186	0.072973	0.197367	0.096277	0.129725	0.058497	0.091635	0.042389	0.223267	0.134092	0.408843	0.266132	0.347651	0.197162	0.089585	0.209387	0.0482278	0.0977065	0.172079	0.0911054	0.101614	0.259865	0.132612	0.175972	0.0820172	0.126491	0.0598938	0.290739	0.181538	0.494511	0.340427	0.430447	0.259618
Gorai.001G032000.1.A	Gorai.001G032000	Gorai.001G032000.1	Gorai.001G032000.A	Gohir.A07G026700	PTHR24347:SF168 - CBL-INTERACTING SERINE/THREONINE-PROTEIN KINASE 12-RELATED (1 of 7)		93520653	AT4G30960.1	ATCIPK6,CIPK6,SIP3,SNRK3.14	SOS3-interacting protein 3				0	0	0	0	0	0	0	0.050799	0.0244545	0.022822	0.037959	0.030453	0.520697	0.17189	0.107591	0.045753	0.104075	0.98041	0.292882	0	0	0	0	0	0	0	0.0714867	0.0348559	0.0325551	0.0537495	0.0432787	0.604733	0.228837	0.147425	0.0645421	0.142838
Gorai.001G032000.1.D	Gorai.001G032000	Gorai.001G032000.1	Gorai.001G032000.D	Gohir.D07G030700	PTHR24347:SF168 - CBL-INTERACTING SERINE/THREONINE-PROTEIN KINASE 12-RELATED (1 of 7)		93520653	AT4G30960.1	ATCIPK6,CIPK6,SIP3,SNRK3.14	SOS3-interacting protein 3				0	0	0	0	0.160566	0.507339	1.01943	1.91103	1.42398	0.994825	0.58881	0.122079	1.65863	0.155937	0.262575	0.036464	0.180741	0.357216	0.022529	0	0	0	0	0.214829	0.592004	1.01395	1.54153	1.27738	0.996262	0.667947	0.166174	1.41068	0.209063	0.336369	0.05167	0.239693
Gorai.001G032100.1.D	Gorai.001G032100	Gorai.001G032100.1	Gorai.001G032100.D	Gohir.D07G030800	PF00560//PF07714 - Leucine Rich Repeat (LRR_1) // Protein tyrosine kinase (Pkinase_Tyr) (1 of 3)		93064297	AT2G24230.1		Leucine-rich repeat protein kinase family protein	4029	Gorai.001G032100.1.D;Gorai.009G055800.1.A;Gorai.009G055800.1.D	case 3	0.123869	0.020129	0.101437	0.041352	0.084294	0.150172	0.042861	0.052998	0.121783	0.137135	0.08239	0.071059	0.237246	0.077835	0.236435	0.09077	0.119755	0.279685	0.114264	0.168474	0.0287516	0.139387	0.0584578	0.116756	0.20185	0.0605469	0.0745027	0.165794	0.185404	0.11422	0.099038	0.307132	0.108136	0.306186	0.125347	0.163183
Gorai.001G032200.1.A	Gorai.001G032200	Gorai.001G032200.1	Gorai.001G032200.A	Gohir.A07G026900	PTHR31221:SF34 - WRKY TRANSCRIPTION FACTOR 32-RELATED (1 of 2)	WRKY	93519566	AT4G30935.1	ATWRKY32,WRKY32	WRKY DNA-binding protein 32				8.15324	5.51485	7.14037	4.13056	5.01064	7.91706	5.8354	6.67555	6.04058	5.98866	7.93726	4.25668	8.41992	12.9833	8.30887	9.60967	11.5599	12.3575	6.88697	3.19428	2.70373	3.02509	2.35912	2.58752	3.15657	2.77303	2.94027	2.81569	2.80502	3.15983	2.39415	3.23571	3.80564	3.21861	3.40731	3.65075
Gorai.001G032200.1.D	Gorai.001G032200	Gorai.001G032200.1	Gorai.001G032200.D	Gohir.D07G030900	PTHR31221:SF34 - WRKY TRANSCRIPTION FACTOR 32-RELATED (1 of 2)	WRKY	93519566	AT4G30935.1	ATWRKY32,WRKY32	WRKY DNA-binding protein 32				9.09042	8.01634	8.36594	4.71547	6.36219	9.05722	7.37479	7.6628	8.12891	7.1073	10.1817	6.43461	9.75278	14.8537	9.90581	9.59702	14.1002	11.9771	6.98222	3.33491	3.17254	3.22742	2.51487	2.88013	3.33016	3.06605	3.11483	3.19044	3.01922	3.48307	2.89426	3.42664	3.98674	3.44703	3.40559	3.91649
Gorai.001G032300.1.A	Gorai.001G032300	Gorai.001G032300.1	Gorai.001G032300.A	Gohir.A07G027000	3.4.11.1 - Leucyl aminopeptidase / Peptidase S (1 of 4)		93521042	AT4G30920.1		Cytosol aminopeptidase family protein	126	Gorai.001G032300.1.A;Gorai.001G032300.1.D	case 2	49.0789	26.5481	22.6207	15.8781	12.4778	8.02271	6.59966	5.11456	4.31626	3.46742	3.89496	3.20041	5.01183	17.1809	7.42755	12.8439	14.2985	6.5486	5.01401	5.64613	4.78388	4.56198	4.07708	3.75251	3.17356	2.92593	2.61225	2.41041	2.15944	2.2913	2.07053	2.5878	4.18435	3.07511	3.79117	3.93532
Gorai.001G032300.1.D	Gorai.001G032300	Gorai.001G032300.1	Gorai.001G032300.D	Gohir.D07G031000	3.4.11.1 - Leucyl aminopeptidase / Peptidase S (1 of 4)		93521042	AT4G30920.1		Cytosol aminopeptidase family protein	126	Gorai.001G032300.1.A;Gorai.001G032300.1.D	case 2	0.324313	0.125048	0.261317	0.11969	0.172233	0.177843	0.123464	0.042135	0.0453315	0.012562	0.013911	0.107008	0.028521	0.542998	0.251646	0.358769	0.357541	0.14917	0.028607	0.405244	0.169987	0.334931	0.163099	0.229259	0.236147	0.167954	0.0595422	0.0639605	0.0180102	0.019931	0.146666	0.0405713	0.625736	0.323827	0.4423	0.440996
Gorai.001G032400.1.A	Gorai.001G032400	Gorai.001G032400.1	Gorai.001G032400.A	Gohir.A07G027100	K13431 - signal recognition particle receptor subunit alpha (SRPR) (1 of 2)		93518390	AT4G30600.1		signal recognition particle receptor alpha subunit family protein				33.3419	24.3281	31.7689	18.1806	22.518	22.5903	17.7536	17.4241	19.5495	13.8158	17.487	11.4977	18.9728	37.4078	26.0621	28.8237	34.0832	30.6541	20.5273	5.1019	4.66267	5.03425	4.26158	4.5557	4.56012	4.2291	4.20352	4.36103	3.88907	4.20844	3.64359	4.31996	5.26333	4.7582	4.89839	5.13271
Gorai.001G032400.1.D	Gorai.001G032400	Gorai.001G032400.1	Gorai.001G032400.D	Gohir.D07G031100	K13431 - signal recognition particle receptor subunit alpha (SRPR) (1 of 2)		93518390	AT4G30600.1		signal recognition particle receptor alpha subunit family protein				17.6081	12.8804	15.6348	8.5596	11.1094	11.8642	9.67931	9.14554	9.72563	7.60019	9.35124	5.79449	10.6747	20.8543	13.2465	15.7993	18.9444	17.3138	11.1595	4.21786	3.79498	4.05613	3.25695	3.59805	3.68529	3.41675	3.34277	3.42299	3.10437	3.37173	2.76436	3.54531	4.44985	3.83254	4.07033	4.31791
Gorai.001G032600.1.A	Gorai.001G032600	Gorai.001G032600.1	Gorai.001G032600.A	Gohir.A07G027200	PTHR11802:SF87 - SERINE CARBOXYPEPTIDASE 24-RELATED (1 of 1)		93521823	AT4G30610.1	BRS1,SCPL24	alpha/beta-Hydrolases superfamily protein				9.5992	6.56797	7.66629	4.90449	4.61971	7.53796	22.0899	22.6785	19.9257	9.80929	20.5688	0.979044	0.523755	0.51597	0.324547	0.237921	0.249168	0.696661	0.642755	3.40588	2.91991	3.11542	2.56181	2.4905	3.09389	4.52919	4.56551	4.3872	3.4342	4.43087	0.984804	0.607631	0.600241	0.4055	0.307919	0.320968
Gorai.001G032600.1.D	Gorai.001G032600	Gorai.001G032600.1	Gorai.001G032600.D	Gohir.D07G031200	PTHR11802:SF87 - SERINE CARBOXYPEPTIDASE 24-RELATED (1 of 1)		93521823	AT4G30610.1	BRS1,SCPL24	alpha/beta-Hydrolases superfamily protein				21.0919	14.2449	16.9046	11.7748	8.62169	8.01859	2.71136	1.41589	2.26696	1.13644	1.59462	0.499277	0.437488	0.477809	0.204803	0.230852	0.432864	1.46213	0.385504	4.46545	3.93025	4.16226	3.67523	3.26629	3.1729	1.89195	1.27256	1.70795	1.09521	1.37552	0.584267	0.52355	0.56346	0.268797	0.299657	0.518902
Gorai.001G032700.1.A	Gorai.001G032700	Gorai.001G032700.1	Gorai.001G032700.A	Gohir.A07G027300	PTHR33449:SF1 - NUCLEOID-ASSOCIATED PROTEIN YBAB (1 of 2)		93520923	AT2G24020.2		Uncharacterised BCR, YbaB family COG0718				8.33357	7.49909	7.17898	5.62952	5.97693	6.79024	6.50565	6.42535	6.07266	6.30687	6.84325	4.59698	4.36696	5.15922	4.89364	5.00812	5.10616	6.54391	4.88581	3.22243	3.08731	3.03192	2.7289	2.80259	2.96167	2.90798	2.89246	2.82225	2.86925	2.97145	2.48465	2.42411	2.62275	2.55916	2.58691	2.61027
Gorai.001G032700.1.D	Gorai.001G032700	Gorai.001G032700.1	Gorai.001G032700.D	Gohir.D07G031300	PTHR33449:SF1 - NUCLEOID-ASSOCIATED PROTEIN YBAB (1 of 2)		93520923	AT2G24020.2		Uncharacterised BCR, YbaB family COG0718				2.69749	2.27246	2.29093	1.81025	1.9533	2.09124	1.95255	1.4208	1.45525	1.49905	1.48965	1.56286	1.17651	1.80436	1.40229	1.58812	1.24549	2.03905	0.916447	1.88655	1.71038	1.71849	1.4907	1.56233	1.62818	1.56196	1.27549	1.29587	1.32138	1.31594	1.35775	1.12202	1.48767	1.26441	1.37191	1.16703
Gorai.001G032800.1.A	Gorai.001G032800	Gorai.001G032800.1	Gorai.001G032800.A	Gohir.A07G027400			93521513	AT5G57910.1						3.85114	4.07278	5.81506	4.50469	6.09754	6.40149	8.00015	7.59863	7.16413	7.90498	6.98707	5.90147	7.55569	11.3008	9.2744	7.70151	9.97679	8.39022	6.66456	2.27832	2.34278	2.76873	2.46066	2.82732	2.88782	3.16995	3.10411	3.0293	3.15461	2.99767	2.7869	3.09688	3.62068	3.36098	3.12127	3.45638
Gorai.001G032800.1.D	Gorai.001G032800	Gorai.001G032800.1	Gorai.001G032800.D	Gohir.D07G031400			93521513	AT5G57910.1						3.36981	3.06488	4.70592	3.56401	4.52706	5.78099	8.28354	9.4858	11.3929	14.3306	10.8975	14.9236	13.1916	23.4386	17.0258	18.2705	21.2921	22.0247	17.9799	2.12757	2.02321	2.51246	2.1903	2.46651	2.7615	3.21468	3.39037	3.63144	3.93834	3.57258	3.99309	3.82697	4.61109	4.17199	4.26832	4.47846
Gorai.001G032900.1.D	Gorai.001G032900	Gorai.001G032900.1	Gorai.001G032900.D	Gohir.D07G031500	PTHR23067//PTHR23067:SF43 - DOUBLE-STRANDED RNA-BINDING ZINC FINGER PROTEIN // SUBFAMILY NOT NAMED (1 of 1)		93513759	AT2G24030.1		zinc ion binding;nucleic acid binding				0.073339	0.239635	0.296864	0.03675	0.189685	0.310939	0.318073	0.620651	0.625445	0.547848	0.802712	0.804965	0.894656	0.978191	1.21077	1.35506	1.06353	2.66595	1.62098	0.102106	0.309915	0.375027	0.052068	0.25058	0.390601	0.39843	0.696573	0.700835	0.630264	0.850169	0.851971	0.921936	0.984182	1.14455	1.23576	1.04512
Gorai.001G033000.1.A	Gorai.001G033000	Gorai.001G033000.1	Gorai.001G033000.A	Gohir.A07G027600	PTHR12169:SF5 - AFG1-LIKE ATPASE FAMILY PROTEIN (1 of 1)		93516277	AT2G25530.1		AFG1-like ATPase family protein				3.25457	3.07881	2.84391	2.18652	2.57754	2.59601	3.02454	2.77593	3.28917	3.15647	2.74877	2.37024	2.21397	2.63795	2.44876	2.64936	2.94811	2.91986	1.90968	2.08901	2.02815	1.94257	1.67198	1.83897	1.8464	2.00882	1.91683	2.1007	2.05536	1.90642	1.75285	1.68436	1.86313	1.78608	1.86764	1.98116
Gorai.001G033000.1.D	Gorai.001G033000	Gorai.001G033000.1	Gorai.001G033000.D	Gohir.D07G031600	PTHR12169:SF5 - AFG1-LIKE ATPASE FAMILY PROTEIN (1 of 1)		93516277	AT2G25530.1		AFG1-like ATPase family protein				2.54713	1.57366	2.43537	1.88101	1.91214	1.57965	1.95168	2.14094	2.66289	2.70891	2.30084	2.07683	2.16634	3.44984	2.77928	3.21964	3.7339	3.17117	2.26761	1.82665	1.36382	1.78047	1.52658	1.54208	1.36718	1.56154	1.6512	1.87298	1.89099	1.72283	1.62144	1.66282	2.15375	1.91811	2.07712	2.24303
Gorai.001G033100.1.A	Gorai.001G033100	Gorai.001G033100.1	Gorai.001G033100.A	Gohir.A07G027700	PTHR33527:SF1 - F13O11.17 PROTEIN (1 of 1)		93524380	AT3G45200.1						0	0.489028	0.483977	0.824316	3.34916	5.64249	2.55397	2.34835	1.16127	0.898358	0.56223	0.121548	0.364216	0.054629	0.260559	0	0.017062	0.00555	0	0	0.574371	0.569469	0.867356	2.12074	2.73172	1.82943	1.74345	1.11188	0.924752	0.643607	0.165491	0.448072	0.0767356	0.334064	0	0.0244076
Gorai.001G033100.1.D	Gorai.001G033100	Gorai.001G033100.1	Gorai.001G033100.D	Gohir.D07G031700	PTHR33527:SF1 - F13O11.17 PROTEIN (1 of 1)		93524380	AT3G45200.1						0	0.455607	0.622263	0.96102	3.30832	4.81483	2.37329	1.91495	1.12262	0.691898	0.334474	0.248014	0.316478	0.09064	0.155327	0.032573	0	0.00555	0	0	0.541621	0.698008	0.971604	2.10713	2.53974	1.75416	1.54347	1.08585	0.758643	0.416271	0.319634	0.396683	0.125175	0.208301	0.0462438	0
Gorai.001G033200.1.A	Gorai.001G033200	Gorai.001G033200.1	Gorai.001G033200.A	Gohir.A07G027750	PTHR31194:SF13 - ETHYLENE-RESPONSIVE TRANSCRIPTION FACTOR SHINE 2-RELATED (1 of 5)	ERF	93523892	AT5G25390.2	SHN2	Integrase-type DNA-binding superfamily protein				0.233636	0.151237	0.615343	0.166731	1.19748	0.846572	0.971852	0.472007	0.64352	0.826515	0.779213	0.537161	0.657435	1.40358	0.981308	0.809543	0.409162	0.327638	0.347795	0.302917	0.203185	0.691841	0.222472	1.13585	0.88485	0.979551	0.557785	0.716789	0.869094	0.831239	0.620268	0.728952	1.26518	0.986453	0.855625	0.494837
Gorai.001G033200.1.D	Gorai.001G033200	Gorai.001G033200.1	Gorai.001G033200.D	Gohir.D07G031800	PTHR31194:SF13 - ETHYLENE-RESPONSIVE TRANSCRIPTION FACTOR SHINE 2-RELATED (1 of 5)	ERF	93523892	AT5G25390.2	SHN2	Integrase-type DNA-binding superfamily protein				0.343523	0.151237	0.688749	0.264365	0.712214	0.951066	0.660765	0.862481	0.374895	0.242572	0.76925	0.469759	0.414171	1.46259	1.013	1.09312	0.521475	0.936155	0.458576	0.426021	0.203185	0.755955	0.338413	0.775863	0.964263	0.731848	0.897226	0.459321	0.313329	0.823138	0.55558	0.499957	1.30018	1.00935	1.06566	0.605471
Gorai.001G033300.1.A	Gorai.001G033300	Gorai.001G033300.1	Gorai.001G033300.A	Gohir.A07G027800	PTHR18896:SF11 - PHOSPHOLIPASE D ALPHA 1-RELATED (1 of 5)		93440077	AT3G15730.1	PLD,PLDALPHA1	phospholipase D alpha 1	128	Gorai.001G033300.1.A;Gorai.001G033300.1.D	case 2	0	0	0	0	0	0.009899	0.00311	0	0	0	0.008239	0.004576	0.008714	0.01146	0	0	0.006142	0.052986	0	0	0	0	0	0	0.014211	0.00447982	0	0	0	0.0118377	0.00658671	0.0125172	0.0164393	0	0	0.00883393
Gorai.001G033300.1.D	Gorai.001G033300	Gorai.001G033300.1	Gorai.001G033300.D	Gohir.D07G031900	PTHR18896:SF11 - PHOSPHOLIPASE D ALPHA 1-RELATED (1 of 5)		93440077	AT3G15730.1	PLD,PLDALPHA1	phospholipase D alpha 1	128	Gorai.001G033300.1.A;Gorai.001G033300.1.D	case 2	0.016651	0.013146	0.043989	0.00903	0.034316	0.14272	0.032014	0.025273	0.0422228	0.075177	0.058281	0.020818	0.017428	0.009604	0.0227666	0.017236	0.006142	0.010192	0	0.0238245	0.0188421	0.0621065	0.0129691	0.048677	0.192472	0.0454625	0.0360081	0.0596638	0.104574	0.0817227	0.0297257	0.0249267	0.0137895	0.032477	0.0246544	0.00883393
Gorai.001G033400.1.A	Gorai.001G033400	Gorai.001G033400.1	Gorai.001G033400.A	Gohir.A07G027900	KOG1947 - Leucine rich repeat proteins, some proteins contain F-box (1 of 45)		93523085	AT2G25490.1	EBF1,FBL6	EIN3-binding F box protein 1				0.008559	0	0.007877	0.014129	0.027045	0.049596	0.190333	0.163474	0.24284	0.106449	0.255543	0.137813	0.101454	0.07654	0.296439	0.112273	0.067501	0.027149	0	0.0122955	0	0.0113196	0.0202412	0.0384994	0.0698341	0.251365	0.218439	0.313641	0.145937	0.328311	0.186263	0.139409	0.106402	0.374554	0.153511	0.0942374
Gorai.001G033500.1.D	Gorai.001G033500	Gorai.001G033500.1	Gorai.001G033500.D	Gohir.D07G032100	PTHR26312:SF75 - F18B13.21 PROTEIN-RELATED (1 of 7)		93523398	AT4G32340.1		Tetratricopeptide repeat (TPR)-like superfamily protein				0	0	0.001823	0	0.043816	0.075325	0.122917	0.241862	0.596244	0.470712	0.522046	1.80614	0.573582	0.502092	0.316893	0.142387	0.611505	0.264009	0.264368	0	0	0.00262764	0	0.0618674	0.104773	0.167251	0.312505	0.674681	0.556515	0.606012	1.48859	0.654052	0.586973	0.397138	0.192051	0.688409
Gorai.001G033600.1.A	Gorai.001G033600	Gorai.001G033600.1	Gorai.001G033600.A	Gohir.A07G028100	PTHR31358:SF10 - TARGETING PROTEIN FOR XKLP2-LIKE PROTEIN (1 of 4)		93518346	AT4G32330.2		TPX2 (targeting protein for Xklp2) protein family	129	Gorai.001G033600.1.A	case 1	52.9978	47.7183	53.2652	33.8108	36.6623	46.3541	43.8636	65.7496	65.3572	65.4373	63.0321	23.5714	32.5581	27.7032	33.4809	22.5276	26.9521	25.2595	18.4971	5.75483	5.60639	5.76195	5.12146	5.23505	5.56542	5.48747	6.06069	6.05218	6.05392	6.00072	4.61891	5.06859	4.84314	5.10773	4.55628	4.80489
Gorai.001G033600.1.D	Gorai.001G033600	Gorai.001G033600.1	Gorai.001G033600.D	Gohir.D07G032200	PTHR31358:SF10 - TARGETING PROTEIN FOR XKLP2-LIKE PROTEIN (1 of 4)		93518346	AT4G32330.2		TPX2 (targeting protein for Xklp2) protein family	130	Gorai.001G033600.1.D	case 1	61.8604	52.3712	53.8698	35.2284	35.4406	40.5602	39.0797	50.4314	57.3747	59.4508	55.5039	32.2311	35.8204	28.9746	33.0848	24.3004	31.0416	24.3737	18.4368	5.97408	5.73799	5.77794	5.17905	5.18747	5.37713	5.3248	5.68458	5.86727	5.91769	5.82028	5.05446	5.20243	4.90567	5.09106	4.66109	5.00187
Gorai.001G033700.1.A	Gorai.001G033700	Gorai.001G033700.1	Gorai.001G033700.A	Gohir.A07G028200	PF10358 - N-terminal C2 in EEIG1 and EHBP1 proteins (NT-C2) (1 of 22)		93438950	AT3G11760.1						0.310516	0.449513	0.299837	0.271723	0.511089	0.726753	2.13258	6.19762	7.89269	8.35962	8.3167	1.66159	2.75001	0.977161	1.60944	1.58618	1.27585	3.44559	1.05951	0.390135	0.535568	0.378331	0.346784	0.595589	0.788062	1.64735	2.84752	3.15262	3.22645	3.21982	1.41229	1.90689	0.98343	1.38374	1.37082	1.1864
Gorai.001G033700.1.D	Gorai.001G033700	Gorai.001G033700.1	Gorai.001G033700.D	Gohir.D07G032300	PF10358 - N-terminal C2 in EEIG1 and EHBP1 proteins (NT-C2) (1 of 22)		93438950	AT3G11760.1						0.559213	0.338367	0.408995	0.230948	0.337584	0.317654	0.522995	1.95116	3.42109	4.14401	4.71046	0.730264	1.66426	0.226359	0.772066	0.459753	0.463108	0.430787	0.290399	0.640818	0.420474	0.494666	0.29977	0.419629	0.397972	0.606911	1.56128	2.1444	2.36289	2.51361	0.790992	1.41373	0.294381	0.825433	0.545724	0.549036
Gorai.001G033800.1.A	Gorai.001G033800	Gorai.001G033800.1	Gorai.001G033800.A	Gohir.A07G028300			93439777	AT4G32295.1						0.255607	0.167573	0.195874	0.068522	0.12422	0.261004	0.234409	0.161628	0.0987198	0.096683	0.222899	0.141866	0.311698	0.506219	0.365084	0.377934	0.438869	0.629833	0.474179	0.328385	0.223513	0.258065	0.0956166	0.168924	0.334573	0.30382	0.216148	0.135824	0.133147	0.290305	0.191393	0.391436	0.590932	0.44899	0.462507	0.524935
Gorai.001G033800.1.D	Gorai.001G033800	Gorai.001G033800.1	Gorai.001G033800.D	Gohir.D07G032400,Gohir.D07G032450			93439777	AT4G32295.1						4.45056	3.66093	4.01287	2.45467	1.59845	1.52544	0.393478	0.355201	0.295247	0.229509	0.286419	0.134744	0.229706	0.680444	0.316726	0.272411	0.512433	1.58217	0.529698	2.4464	2.22062	2.32564	1.78855	1.37765	1.33654	0.47869	0.438507	0.373227	0.298082	0.363361	0.182367	0.298313	0.748842	0.396955	0.347565	0.596871
Gorai.001G033900.1.A	Gorai.001G033900	Gorai.001G033900.1	Gorai.001G033900.A	Gohir.A07G028400	PF01417//PF07651 - ENTH domain (ENTH) // ANTH domain (ANTH) (1 of 1)		93522438	AT2G25430.1		epsin N-terminal homology (ENTH) domain-containing protein / clathrin assembly protein-related	131	Gorai.001G033900.1.A;Gorai.001G033900.1.D;Gorai.009G058500.1.A;Gorai.009G058500.1.D	case 3	8.28433	5.79869	7.84752	4.39992	6.21692	8.67872	7.13708	8.74838	10.1526	11.9359	11.202	32.3554	37.1478	95.4782	75.6842	61.0791	67.5377	43.0801	31.3819	3.2148	2.76526	3.14527	2.43294	2.85138	3.27482	3.02451	3.28516	3.4793	3.69331	3.60905	5.05985	5.25353	6.59213	6.26086	5.95604	6.09883
Gorai.001G033900.1.D	Gorai.001G033900	Gorai.001G033900.1	Gorai.001G033900.D	Gohir.D07G032500	PF01417//PF07651 - ENTH domain (ENTH) // ANTH domain (ANTH) (1 of 1)		93522438	AT2G25430.1		epsin N-terminal homology (ENTH) domain-containing protein / clathrin assembly protein-related	131	Gorai.001G033900.1.A;Gorai.001G033900.1.D;Gorai.009G058500.1.A;Gorai.009G058500.1.D	case 3	6.914	5.75786	6.64784	2.4643	5.0585	6.94919	6.84552	10.342	10.2665	13.2582	12.3888	27.3906	34.6221	82.9503	56.9809	53.0611	62.4017	42.6687	32.4472	2.98441	2.75657	2.93505	1.79257	2.59896	2.99081	2.97187	3.50361	3.49397	3.83372	3.74296	4.82734	5.1547	6.39146	5.85751	5.75652	5.98645
Gorai.001G034100.1.D	Gorai.001G034100	Gorai.001G034100.1	Gorai.001G034100.D	Gohir.D07G032650			93064200							0.139183	0.099695	0.073498	0.17155	0.198218	0.059502	0.139905	0.040362	0.106072	0.167054	0.069648	0.364712	0.309884	0.534683	0.567855	0.296386	0.31008	0.206003	0.065067	0.188	0.137103	0.10232	0.228419	0.26089	0.0833863	0.188914	0.0570856	0.145446	0.222871	0.0971361	0.448597	0.389439	0.617941	0.648793	0.374495	0.389655
Gorai.001G034200.1.A	Gorai.001G034200	Gorai.001G034200.1	Gorai.001G034200.A	Gohir.A07G028600	PTHR11132//PTHR11132:SF51 - SOLUTE CARRIER FAMILY 35 // SUBFAMILY NOT NAMED (1 of 1)		93521299	AT4G32272.1		Nucleotide/sugar transporter family protein				3.33689	1.93856	2.24124	1.59867	1.86078	1.79995	1.73575	1.90227	1.91461	2.86053	2.4678	3.31322	3.49701	6.4497	5.48569	5.62331	5.75003	3.95839	3.46781	2.11666	1.55511	1.69654	1.37777	1.51641	1.4854	1.45194	1.53718	1.5433	1.9488	1.79402	2.10876	2.16897	2.89718	2.69726	2.72755	2.75489
Gorai.001G034200.1.D	Gorai.001G034200	Gorai.001G034200.1	Gorai.001G034200.D	Gohir.D07G032700	PTHR11132//PTHR11132:SF51 - SOLUTE CARRIER FAMILY 35 // SUBFAMILY NOT NAMED (1 of 1)		93521299	AT4G32272.1		Nucleotide/sugar transporter family protein				2.13807	2.18269	1.80023	1.257	1.79283	1.59417	1.98368	1.62295	1.57057	2.04953	2.08777	2.45491	2.65402	4.23533	3.87432	3.16947	3.09248	3.58075	1.90814	1.64988	1.67025	1.48554	1.1744	1.48173	1.37527	1.57709	1.39119	1.36209	1.60859	1.62657	1.78865	1.86949	2.38828	2.2852	2.05986	2.03297
Gorai.001G034400.1.A	Gorai.001G034400	Gorai.001G034400.1	Gorai.001G034400.A	Gohir.A07G028750			93064260							25.13	40.1271	18.7323	13.4417	12.64	9.05696	9.51798	10.3913	13.7766	39.324	22.1674	57.2881	35.5917	57.2674	85.0533	57.8047	62.0353	57.2967	47.1696	4.70763	5.36202	4.30249	3.85217	3.76977	3.33012	3.39479	3.50986	3.88524	5.33357	4.53403	5.86513	5.19344	5.86462	6.42716	5.87786	5.97809
Gorai.001G034400.1.D	Gorai.001G034400	Gorai.001G034400.1	Gorai.001G034400.D	Gohir.D07G032801			93064260							6.36905	8.78565	4.08802	1.93732	2.69248	2.99299	2.56511	2.29086	1.5623	2.1391	3.25501	1.3735	1.70468	2.65311	2.90487	3.01089	2.61307	5.18632	2.54722	2.88148	3.29067	2.3471	1.5545	1.88459	1.99747	1.83395	1.71847	1.35744	1.65035	2.08916	1.24702	1.43546	1.86913	1.96527	2.00392	1.85323
Gorai.001G034500.1.A	Gorai.001G034500	Gorai.001G034500.1	Gorai.001G034500.A	Gohir.A07G028900	PTHR23160:SF7 - MYOSIN HEAVY CHAIN-RELATED PROTEIN (1 of 1)		93515850	AT4G32190.1		Myosin heavy chain-related protein				6.2622	5.84318	6.08971	2.98509	3.97891	5.03629	4.42889	4.61013	4.36721	3.96071	4.5911	2.59482	3.81918	5.03045	4.61879	3.87793	4.59275	5.03065	2.87975	2.86041	2.77467	2.82573	1.99461	2.31583	2.59366	2.44066	2.48803	2.42417	2.31055	2.48313	1.84592	2.26879	2.59227	2.49026	2.28627	2.48356
Gorai.001G034500.1.D	Gorai.001G034500	Gorai.001G034500.1	Gorai.001G034500.D	Gohir.D07G032900	PTHR23160:SF7 - MYOSIN HEAVY CHAIN-RELATED PROTEIN (1 of 1)		93515850	AT4G32190.1		Myosin heavy chain-related protein				2.07628	1.85434	2.21938	0.857505	1.84106	2.18491	2.61122	2.20339	2.07693	2.00689	2.68453	1.73035	2.64981	4.26092	3.57897	2.58397	3.33096	4.25353	2.42469	1.62119	1.51315	1.68678	0.893366	1.50643	1.67125	1.85249	1.6796	1.62149	1.58827	1.88148	1.44908	1.86782	2.39531	2.19502	1.84156	2.11469
Gorai.001G034600.1.A	Gorai.001G034600	Gorai.001G034600.1	Gorai.001G034600.A	Gohir.A07G029000	PTHR10555:SF156 - PHOX (PX) DOMAIN-CONTAINING PROTEIN (1 of 2)		93522202	AT4G32160.1		Phox (PX) domain-containing protein				2.07495	1.51413	2.20785	1.26412	1.59973	1.85265	1.79295	1.55039	1.55595	1.73324	1.76809	1.43941	1.89731	3.05349	1.9812	2.17686	2.50689	2.33854	1.32583	1.62056	1.33006	1.68161	1.17895	1.37836	1.5123	1.48179	1.35072	1.35386	1.45061	1.46889	1.28653	1.53471	2.01916	1.57589	1.6676	1.81019
Gorai.001G034600.1.D	Gorai.001G034600	Gorai.001G034600.1	Gorai.001G034600.D	Gohir.D07G033000	PTHR10555:SF156 - PHOX (PX) DOMAIN-CONTAINING PROTEIN (1 of 2)		93522202	AT4G32160.1		Phox (PX) domain-containing protein				3.00793	1.70315	2.56001	1.42348	1.90941	2.10926	2.38945	2.15327	2.14543	2.79793	2.73885	2.39875	3.15623	6.8002	4.65271	4.06896	4.63763	2.9122	2.21529	2.00286	1.43464	1.83188	1.27708	1.54073	1.63657	1.76105	1.65685	1.65326	1.92521	1.90259	1.765	2.05528	2.96351	2.49894	2.34169	2.49509
Gorai.001G034700.1.D	Gorai.001G034700	Gorai.001G034700.1	Gorai.001G034700.D	Gohir.D07G033100	PTHR31731:SF19 - BIFUNCTIONAL INHIBITOR/LIPID-TRANSFER PROTEIN/SEED STORAGE 2S ALBUMIN SUPERFAMILY PROTEIN (1 of 2)		93440784	AT2G45180.1		Bifunctional inhibitor/lipid-transfer protein/seed storage 2S albumin superfamily protein				0	0.010007	0	0	0	0.015685	0.030082	0.123512	0.274265	0.435094	0.252581	1.04301	1.16801	0.37897	3.01728	0.38974	0.217701	0.284433	0.335737	0	0.0143653	0	0	0	0.022453	0.0427592	0.168016	0.349665	0.521145	0.324904	1.0307	1.11637	0.463591	2.00622	0.474815	0.28416
Gorai.001G034800.1.A	Gorai.001G034800	Gorai.001G034800.1	Gorai.001G034800.A	Gohir.A07G029200	PTHR21136//PTHR21136:SF104 - SNARE PROTEINS // SUBFAMILY NOT NAMED (1 of 5)		93446643	AT4G32150.1	ATVAMP711,VAMP711	vesicle-associated membrane protein 711				36.3331	28.8321	32.8337	26.9211	27.1729	33.0819	31.9803	32.2595	35.1193	21.4019	28.4596	15.2281	17.2559	9.06029	13.2375	9.887	11.2955	12.7828	6.1269	5.22238	4.89879	5.08039	4.80329	4.81624	5.09093	5.04353	5.05569	5.1747	4.48555	4.88066	4.02042	4.19029	3.3306	3.83162	3.44453	3.62006
Gorai.001G034800.1.D	Gorai.001G034800	Gorai.001G034800.1	Gorai.001G034800.D	Gohir.D07G033200	PTHR21136//PTHR21136:SF104 - SNARE PROTEINS // SUBFAMILY NOT NAMED (1 of 5)		93446643	AT4G32150.1	ATVAMP711,VAMP711	vesicle-associated membrane protein 711	132	Gorai.001G034800.1.D	case 1	29.2896	31.6231	23.5115	18.2632	17.8214	24.1732	22.1002	23.2331	21.1469	19.4319	22.7039	16.7029	15.148	12.2731	16.6701	12.5575	14.2235	12.9786	10.1688	4.92075	5.02782	4.61539	4.26778	4.2343	4.65382	4.52983	4.59891	4.46903	4.35275	4.56705	4.14591	4.01328	3.73044	4.14324	3.76102	3.92822
Gorai.001G035000.1.A	Gorai.001G035000	Gorai.001G035000.1	Gorai.001G035000.A	Gohir.A07G029400	K15289 - solute carrier family 35, member F5 (SLC35F5) (1 of 3)		93521320	AT4G32140.1		EamA-like transporter family				5.85768	6.27654	5.65005	4.78691	6.82115	7.72085	7.84146	12.513	19.7205	30.5753	19.4678	52.9388	31.1311	22.5984	38.1352	27.2944	33.755	19.859	15.3811	2.77772	2.86325	2.73337	2.53279	2.96738	3.12447	3.14428	3.75627	4.37299	4.98072	4.35528	5.75325	5.0059	4.56062	5.2904	4.82245	5.11915
Gorai.001G035000.1.D	Gorai.001G035000	Gorai.001G035000.1	Gorai.001G035000.D	Gohir.D07G033400	K15289 - solute carrier family 35, member F5 (SLC35F5) (1 of 3)		93521320	AT4G32140.1		EamA-like transporter family				4.80807	4.4184	4.48518	3.8838	4.59157	5.14519	5.25731	7.484	11.598	20.5644	11.0641	59.0688	30.5871	27.5941	44.1789	31.9505	38.9314	22.6094	18.5333	2.53806	2.43787	2.45554	2.288	2.48325	2.61946	2.64554	3.08474	3.65512	4.43058	3.59265	5.90854	4.98126	4.83765	5.49758	5.04223	5.31945
Gorai.001G035100.1.A	Gorai.001G035100	Gorai.001G035100.1	Gorai.001G035100.A	Gohir.A07G029500	KOG3306 - Predicted membrane protein (1 of 2)		93520427	AT2G25310.1		Protein of unknown function (DUF2012)	134	Gorai.001G035100.1.A;Gorai.001G035100.1.D;Gorai.010G116300.1.A;Gorai.010G116300.1.D	case 3	67.943	43.3753	51.0512	42.5263	39.6122	37.5267	36.9787	48.3168	46.9985	50.3114	40.3157	34.9706	38.3227	38.1457	43.0934	40.9866	47.6785	35.6662	26.6928	6.10733	5.47168	5.70186	5.44381	5.34384	5.26779	5.24712	5.62401	5.58492	5.68121	5.36862	5.16875	5.29729	5.29078	5.46249	5.39186	5.60521
Gorai.001G035100.1.D	Gorai.001G035100	Gorai.001G035100.1	Gorai.001G035100.D	Gohir.D07G033500	KOG3306 - Predicted membrane protein (1 of 2)		93520427	AT2G25310.1		Protein of unknown function (DUF2012)	134	Gorai.001G035100.1.A;Gorai.001G035100.1.D;Gorai.010G116300.1.A;Gorai.010G116300.1.D	case 3	94.4461	60.9376	68.4067	57.0619	49.6428	49.6366	42.5513	55.4857	52.9599	57.2016	47.71	45.0057	38.9519	41.1598	51.3038	47.6777	49.6562	39.9421	33.5945	6.57661	5.95274	6.117	5.85952	5.66229	5.66211	5.44464	5.81981	5.75382	5.86299	5.60615	5.52374	5.32019	5.3978	5.70884	5.60519	5.66267
Gorai.001G035200.1.A	Gorai.001G035200	Gorai.001G035200.1	Gorai.001G035200.A	Gohir.A07G029800			93496820							2.53525	2.05371	2.87908	2.18237	2.97821	3.73265	3.27989	3.5535	2.97799	3.18302	3.14557	2.50029	3.72698	5.61369	4.60133	4.01064	4.48438	5.06713	4.25192	1.82181	1.61056	1.95572	1.6701	1.99212	2.24265	2.09757	2.18697	1.99204	2.06454	2.05157	1.80747	2.24092	2.72546	2.48577	2.32499	2.45533
Gorai.001G035200.1.D	Gorai.001G035200	Gorai.001G035200.1	Gorai.001G035200.D	Gohir.D07G033600			93496820							2.51094	1.86736	2.86365	2.40235	2.57826	2.77639	3.19685	3.58983	3.54642	3.70068	3.62911	2.77503	4.21176	6.36166	5.05926	4.35271	5.09868	5.18044	2.59213	1.81186	1.51972	1.94997	1.76653	1.83926	1.91701	2.06931	2.19844	2.18473	2.23287	2.21073	1.91649	2.38177	2.88003	2.59914	2.42027	2.6085
Gorai.001G035300.1.D	Gorai.001G035300	Gorai.001G035300.1	Gorai.001G035300.D	Gohir.D07G033800	PTHR22884//PTHR22884:SF351 - SET DOMAIN PROTEINS // SUBFAMILY NOT NAMED (1 of 1)		93440683	AT3G61740.1	ATX3,SDG14	SET domain protein 14				1.19706	0.827189	1.57663	1.16943	1.36079	1.82523	1.5279	0.876232	1.12275	0.656358	1.12835	0.489978	0.990916	1.05676	1.03991	0.864448	0.970502	1.20553	0.481986	1.13558	0.869626	1.36549	1.11731	1.23927	1.49837	1.33794	0.907838	1.08594	0.728015	1.08974	0.575291	0.993432	1.04038	1.02851	0.898749	0.978563
Gorai.001G035400.1.A	Gorai.001G035400	Gorai.001G035400.1	Gorai.001G035400.A				93064768							0.316337	0.436065	0.802104	0.465423	0.499676	0.452608	0.517197	0.329609	0.716643	0.251233	0.281815	0.284306	0.767601	0.760076	0.36542	0.095398	0.3372	1.33221	0.078585	0.396529	0.522121	0.849682	0.551317	0.584651	0.538645	0.601408	0.411002	0.77959	0.32335	0.358188	0.360989	0.821793	0.815638	0.449345	0.131455	0.419215
Gorai.001G035500.1.A	Gorai.001G035500	Gorai.001G035500.1	Gorai.001G035500.A	Gohir.A07G030100			93519544	AT5G25265.1			135	Gorai.001G035500.1.A;Gorai.001G035500.1.D	case 2	204.711	217.601	198.919	145.794	144.298	144.596	129.849	116.028	106.642	62.7978	78.4233	15.2368	19.603	8.28317	14.1689	9.45004	10.6409	13.6219	10.4587	7.68447	7.77216	7.64327	7.19765	7.18287	7.18583	7.03175	6.87071	6.7501	5.99543	6.31149	4.0212	4.36478	3.21462	3.92304	3.38544	3.54114
Gorai.001G035500.1.D	Gorai.001G035500	Gorai.001G035500.1	Gorai.001G035500.D	Gohir.D07G033900			93519544	AT5G25265.1			135	Gorai.001G035500.1.A;Gorai.001G035500.1.D	case 2	212.751	187.737	193.587	139.656	130.995	123.622	99.1047	111.083	114.376	97.0754	93.8288	39.9827	41.9622	15.8817	32.2653	14.6528	18.3141	13.584	11.5722	7.73979	7.56024	7.60427	7.13602	7.04434	6.96141	6.64537	6.80843	6.85019	6.61582	6.56725	5.35694	5.425	4.07739	5.05595	3.96835	4.27158
Gorai.001G035600.1.A	Gorai.001G035600	Gorai.001G035600.1	Gorai.001G035600.A	Gohir.A07G030200			93438155	AT5G11070.1						2.08058	3.18621	3.17306	2.4605	3.55482	2.59255	2.86289	2.04004	3.69804	2.27653	2.82585	4.38951	9.03961	3.48243	4.86639	2.81087	4.22398	11.1872	1.95664	1.6232	2.06564	2.06111	1.79098	2.18739	1.84501	1.94968	1.60409	2.23206	1.71217	1.93578	2.43015	3.32763	2.16428	2.55247	1.93012	2.38515
Gorai.001G035600.1.D	Gorai.001G035600	Gorai.001G035600.1	Gorai.001G035600.D	Gohir.D07G034000			93438155	AT5G11070.1						3.47174	4.34072	6.7658	5.0166	5.1805	4.06157	4.46492	4.0521	5.646	4.00305	3.646	7.92634	16.5595	8.32911	7.57454	5.89842	7.25391	17.6476	2.65135	2.16084	2.41703	2.95714	2.58895	2.62772	2.33958	2.4502	2.33688	2.73249	2.32281	2.21599	3.15807	4.13418	3.22174	3.10006	2.78627	3.04508
Gorai.001G035700.1.A	Gorai.001G035700	Gorai.001G035700.1	Gorai.001G035700.A	Gohir.A07G030300	PTHR11850:SF122 - HOMEOBOX PROTEIN KNOTTED-1-LIKE 3-RELATED (1 of 5)	TALE	93524555	AT5G25220.1	KNAT3	KNOTTED1-like homeobox gene 3				1.74646	1.78001	2.84101	1.3486	2.08581	2.49105	4.10938	3.03989	1.83672	1.83964	2.96217	1.6477	2.27805	2.95837	3.23263	3.14804	3.21138	5.19426	3.17521	1.45757	1.47509	1.94149	1.2318	1.62565	1.80366	2.35315	2.01432	1.50423	1.50571	1.98629	1.40474	1.71284	1.98491	2.08155	2.05243	2.07429
Gorai.001G035700.1.D	Gorai.001G035700	Gorai.001G035700.1	Gorai.001G035700.D	Gohir.D07G034100	PTHR11850:SF122 - HOMEOBOX PROTEIN KNOTTED-1-LIKE 3-RELATED (1 of 5)	TALE	93524555	AT5G25220.1	KNAT3	KNOTTED1-like homeobox gene 3				1.11537	1.47478	1.86373	0.780546	1.41943	2.05064	1.99129	1.83564	1.36136	1.23435	2.17517	1.22064	1.68665	2.50535	2.32144	2.09715	2.07795	4.38783	2.50782	1.08091	1.3073	1.5179	0.83232	1.27467	1.60911	1.58077	1.50368	1.23961	1.15985	1.66683	1.15097	1.42581	1.80956	1.73181	1.63094	1.62197
Gorai.001G035800.1.A	Gorai.001G035800	Gorai.001G035800.1	Gorai.001G035800.A		PTHR11410 - ATP SYNTHASE SUBUNIT A (1 of 8)		93513498	ATCG00150.1		ATPase, F0 complex, subunit A protein				0.125442	0.891487	1.78225	1.05187	1.70626	1.80059	4.59116	3.29697	1.87006	0.563034	1.74862	0.605096	0.70898	0.165074	1.29349	0.42274	0.559817	0.760851	0.341874	0.170492	0.919521	1.47625	1.03694	1.4363	1.48573	2.48315	2.10332	1.52108	0.644349	1.45871	0.68266	0.773136	0.220422	1.19754	0.508672	0.641377
Gorai.001G035800.1.D	Gorai.001G035800	Gorai.001G035800.1	Gorai.001G035800.D	Gohir.D08G103720	PTHR11410 - ATP SYNTHASE SUBUNIT A (1 of 8)		93513498	ATCG00150.1		ATPase, F0 complex, subunit A protein				0.125442	0.891487	0.32959	0.203876	0.633517	1.04595	1.47202	0.000337	1.87006	0.563034	0.419937	0.605096	0.70898	0.165074	0.79366	0.42274	0.186357	0.375178	0.341874	0.170492	0.919521	0.410981	0.267687	0.707981	1.03277	1.30569	0.000486106	1.52108	0.644349	0.505827	0.68266	0.773136	0.220422	0.842906	0.508672	0.246538
Gorai.001G035900.1.A	Gorai.001G035900	Gorai.001G035900.1	Gorai.001G035900.A	Gohir.A07G030400	PTHR21512:SF5 - TRAFFICKING PROTEIN PARTICLE COMPLEX SUBUNIT 9 (1 of 2)		93516626	AT5G11040.1	AtTRS120,TRS120	TRS120	136	Gorai.001G035900.1.A;Gorai.001G035900.1.D	case 2	16.4153	13.9807	13.8176	9.51112	10.3958	12.1496	9.78637	12.1647	12.5706	9.97244	12.2198	6.25718	8.99882	11.1309	11.7115	10.8556	11.3376	8.37729	6.04307	4.12228	3.90503	3.88924	3.39384	3.51043	3.71695	3.43114	3.7186	3.76241	3.45581	3.72463	2.85941	3.32176	3.60061	3.66806	3.56749	3.62499
Gorai.001G035900.1.D	Gorai.001G035900	Gorai.001G035900.1	Gorai.001G035900.D	Gohir.D07G034250,Gohir.D07G034300	PTHR21512:SF5 - TRAFFICKING PROTEIN PARTICLE COMPLEX SUBUNIT 9 (1 of 2)		93516626	AT5G11040.1	AtTRS120,TRS120	TRS120	136	Gorai.001G035900.1.A;Gorai.001G035900.1.D	case 2	18.4716	14.6508	15.7833	11.1212	12.073	14.7337	11.7287	14.4271	14.7585	12.5603	14.6521	7.99576	10.8925	12.8133	13.5548	12.5598	13.0267	9.85447	6.82849	4.2833	3.96817	4.06895	3.59946	3.70852	3.97579	3.67001	3.94739	3.97806	3.76132	3.96828	3.16925	3.57198	3.78799	3.86343	3.76127	3.81011
Gorai.001G036000.1.A	Gorai.001G036000	Gorai.001G036000.1	Gorai.001G036000.A	Gohir.A07G030500	PTHR15430 - FKBP-ASSOCIATED PROTEIN (1 of 1)		93514911	AT5G11030.2	ALF4	aberrant lateral root formation 4	137	Gorai.001G036000.1.A;Gorai.001G036000.1.D	case 2	5.67596	4.32334	4.91906	3.32273	4.11751	4.35746	4.6011	3.5307	3.81055	4.23131	3.97952	2.45987	2.7384	3.9015	3.26661	2.33791	3.01884	3.22069	1.65515	2.73898	2.41233	2.56537	2.11194	2.35544	2.42155	2.48571	2.17973	2.2662	2.38717	2.31601	1.79072	1.90242	2.29322	2.09309	1.73895	2.00678
Gorai.001G036000.1.D	Gorai.001G036000	Gorai.001G036000.1	Gorai.001G036000.D	Gohir.D07G034400	PTHR15430 - FKBP-ASSOCIATED PROTEIN (1 of 1)		93514911	AT5G11030.2	ALF4	aberrant lateral root formation 4	137	Gorai.001G036000.1.A;Gorai.001G036000.1.D	case 2	5.38253	3.81544	4.63088	3.52343	3.72584	3.5549	3.73947	3.71374	4.19461	4.14089	3.68413	2.44579	2.63035	2.98187	3.57	2.41747	2.51077	2.36734	1.56984	2.67413	2.26767	2.49336	2.17742	2.24057	2.18742	2.24473	2.23687	2.37702	2.36202	2.22778	1.78483	1.86011	1.99345	2.19219	1.77293	1.81179
Gorai.001G036100.1.A	Gorai.001G036100	Gorai.001G036100.1	Gorai.001G036100.A	Gohir.A07G030550			93064559							12.5535	9.41094	11.4509	9.62454	9.82787	9.674	11.9384	7.75437	8.13167	7.15799	9.88847	7.48945	8.06012	14.7259	8.59116	8.84373	8.56486	10.72	6.41461	3.76059	3.38003	3.63818	3.40933	3.43668	3.41603	3.69359	3.13	3.19088	3.02821	3.44473	3.08567	3.17953	3.97507	3.26171	3.29921	3.25774
Gorai.001G036100.1.D	Gorai.001G036100	Gorai.001G036100.1	Gorai.001G036100.D	Gohir.D07G034450			93064559							8.11959	5.34574	7.79857	6.90915	7.47386	6.53752	8.44704	5.25014	4.65985	5.34154	5.01284	7.47949	5.91515	11.9885	5.8968	6.79167	6.62703	6.35669	4.91176	3.18897	2.66579	3.13727	2.98352	3.08302	2.91409	3.23986	2.64389	2.50076	2.66483	2.58805	3.08398	2.78976	3.69916	2.78593	2.96193	2.93112
Gorai.001G036200.1.A	Gorai.001G036200	Gorai.001G036200.1	Gorai.001G036200.A	Gohir.A07G030600			93522065	AT4G32030.1						3.29138	2.69301	3.04188	1.71983	2.35709	2.67555	2.29926	2.37865	1.81705	1.83849	2.3294	1.4727	2.09526	5.14671	2.8363	4.03102	3.53766	5.25494	2.6303	2.10144	1.8848	2.01503	1.44352	1.74721	1.87796	1.72214	1.75645	1.49419	1.50513	1.73526	1.30609	1.63006	2.61981	1.93972	2.33085	2.18195
Gorai.001G036200.1.D	Gorai.001G036200	Gorai.001G036200.1	Gorai.001G036200.D	Gohir.D07G034500			93522065	AT4G32030.1						4.64383	4.13716	4.45859	3.04462	3.31593	4.21769	4.14203	3.70408	3.80381	3.47473	4.02844	3.3791	4.98185	9.98332	6.3346	6.20705	6.87727	6.27905	3.9728	2.49667	2.36097	2.44853	2.016	2.10967	2.38341	2.36234	2.23391	2.26418	2.1618	2.33011	2.13064	2.58059	3.45724	2.87472	2.84941	2.9777
Gorai.001G036300.1.A	Gorai.001G036300	Gorai.001G036300.1	Gorai.001G036300.A	Gohir.A07G030700			93518661	AT4G32020.1						18.1505	23.4653	15.1523	10.5767	14.5792	14.8238	12.9853	14.7777	14.8376	11.8226	14.944	10.9157	13.4228	24.7672	18.3042	18.8855	19.4135	24.091	13.6533	4.25931	4.61267	4.01367	3.53315	3.96155	3.98402	3.80584	3.97981	3.98528	3.68061	3.99494	3.57479	3.85028	4.68746	4.27084	4.31364	4.35145
Gorai.001G036300.1.D	Gorai.001G036300	Gorai.001G036300.1	Gorai.001G036300.D	Gohir.D07G034600			93518661	AT4G32020.1						17.6805	19.9741	14.7697	8.75487	13.0169	15.6049	13.4721	15.048	14.9469	12.3561	16.3457	12.1582	14.8968	23.485	21.341	20.3271	17.3917	21.5174	13.5364	4.22346	4.39053	3.97909	3.28612	3.80909	4.05354	3.8552	4.00432	3.99521	3.73942	4.11651	3.71789	3.99067	4.61383	4.48163	4.41462	4.20099
Gorai.001G036400.1.A	Gorai.001G036400	Gorai.001G036400.1	Gorai.001G036400.A	Gohir.A07G030800	PTHR27001:SF62 - PROTEIN KINASE FAMILY PROTEIN-RELATED (1 of 3)		93524698	AT2G25220.1		Protein kinase superfamily protein				3.91561	3.83635	3.9797	3.24038	2.45366	2.36721	3.09601	1.78893	1.88061	1.26061	2.41251	0.81075	1.97429	1.18945	1.66165	1.05019	1.74869	3.17174	0.636416	2.29737	2.27392	2.31606	2.08419	1.78813	1.75155	2.03422	1.47971	1.52638	1.17671	1.77083	0.856587	1.57254	1.13057	1.41232	1.03576	1.45874
Gorai.001G036400.1.D	Gorai.001G036400	Gorai.001G036400.1	Gorai.001G036400.D	Gohir.D07G034700	PTHR27001:SF62 - PROTEIN KINASE FAMILY PROTEIN-RELATED (1 of 3)		93524698	AT2G25220.1		Protein kinase superfamily protein				0.710272	1.17113	1.21222	0.542547	1.1235	1.90175	2.06747	1.76577	1.05879	1.06041	1.77109	0.496097	1.36449	0.949818	1.46504	0.854286	1.17312	1.66126	0.64011	0.774226	1.11845	1.14549	0.625314	1.08644	1.53692	1.61705	1.46768	1.0418	1.04293	1.47045	0.581204	1.24153	0.963339	1.30161	0.890864	1.11977
Gorai.001G036600.1.A	Gorai.001G036600	Gorai.001G036600.1	Gorai.001G036600.A	Gohir.A07G031050	PF05910 - Plant protein of unknown function (DUF868) (DUF868) (1 of 21)		93524565	AT5G11000.1		Plant protein of unknown function (DUF868)				0.14222	0	0.162169	0.035521	0.18209	0.168262	0.094592	0.337412	0.193421	0.391803	0.419913	0.104441	1.29714	0.441607	0.555252	0.109675	0.278992	1.75646	0.435319	0.191841	0	0.21682	0.0503568	0.24134	0.224364	0.130393	0.419444	0.255103	0.476955	0.505803	0.143316	1.19984	0.527678	0.637148	0.150137	0.355007
Gorai.001G036600.1.D	Gorai.001G036600	Gorai.001G036600.1	Gorai.001G036600.D	Gohir.D07G034900	PF05910 - Plant protein of unknown function (DUF868) (DUF868) (1 of 21)		93524565	AT5G11000.1		Plant protein of unknown function (DUF868)				0.234373	0.206659	0.191521	0.12611	0.088389	0.220232	0.110769	0.160705	0.137464	0.249764	0.222676	0.088804	0.647854	0.272322	0.160095	0.042626	0.418613	1.32762	0.468362	0.303778	0.271018	0.252804	0.171348	0.122194	0.287155	0.151559	0.215001	0.185821	0.321656	0.290042	0.122744	0.720588	0.347464	0.214242	0.0602217	0.504481
Gorai.001G036800.1.A	Gorai.001G036800	Gorai.001G036800.1	Gorai.001G036800.A		2.7.11.1 - Non-specific serine/threonine protein kinase / Threonine-specific protein kinase (1 of 1646)		93438330	AT5G51560.1		Leucine-rich repeat protein kinase family protein				1.30618	1.00855	1.1518	0.667331	0.579499	0.506488	0.36452	0.273237	0.180487	0.364615	0.287304	0.175541	0.215917	0.239824	0.157512	0.14019	0.169665	0.501426	0.238296	1.2055	1.00615	1.10555	0.737541	0.659467	0.591189	0.448394	0.348501	0.239383	0.448494	0.364353	0.233325	0.282045	0.310135	0.211028	0.189274	0.226095
Gorai.001G036800.1.D	Gorai.001G036800	Gorai.001G036800.1	Gorai.001G036800.D	Gohir.D05G291733	2.7.11.1 - Non-specific serine/threonine protein kinase / Threonine-specific protein kinase (1 of 1646)		93438330	AT5G51560.1		Leucine-rich repeat protein kinase family protein				1.30618	1.00855	1.1518	0.667331	0.579499	0.506488	0.36452	0.273237	0.180487	0.364615	0.287304	0.175541	0.215917	0.239824	0.157512	0.14019	0.169665	0.501426	0.238296	1.2055	1.00615	1.10555	0.737541	0.659467	0.591189	0.448394	0.348501	0.239383	0.448494	0.364353	0.233325	0.282045	0.310135	0.211028	0.189274	0.226095
Gorai.001G036900.1.A	Gorai.001G036900	Gorai.001G036900.1	Gorai.001G036900.A	Gohir.A07G031300	K11643 - chromodomain-helicase-DNA-binding protein 4 (CHD4, MI2B) (1 of 3)		93517459	AT2G25170.1	CHD3,CHR6,GYM,PKL,SSL2	chromatin remodeling factor CHD3 (PICKLE)				6.24174	3.47338	6.01485	3.00052	4.91151	8.1558	5.15484	5.39616	5.19081	3.87001	5.41234	2.28475	4.49976	6.28161	5.14328	4.48902	4.88984	5.99103	2.9563	2.85634	2.16136	2.81041	2.00019	2.56353	3.19469	2.62172	2.67721	2.63013	2.28393	2.68085	1.71578	2.45937	2.86426	2.61901	2.45655	2.55823
Gorai.001G036900.1.D	Gorai.001G036900	Gorai.001G036900.1	Gorai.001G036900.D	Gohir.D07G035100	K11643 - chromodomain-helicase-DNA-binding protein 4 (CHD4, MI2B) (1 of 3)		93517459	AT2G25170.1	CHD3,CHR6,GYM,PKL,SSL2	chromatin remodeling factor CHD3 (PICKLE)				7.57682	5.29147	7.40458	3.76008	6.29408	9.17712	7.18926	6.79861	6.35489	5.14728	7.05414	3.88169	6.90659	10.9019	7.45818	6.79123	7.98628	9.73817	4.17408	3.10044	2.6534	3.07118	2.25099	2.86673	3.34726	3.03373	2.96322	2.8787	2.61995	3.00973	2.28738	2.98306	3.57312	3.08035	2.96185	3.16772
Gorai.001G037000.1.A	Gorai.001G037000	Gorai.001G037000.1	Gorai.001G037000.A	Gohir.A07G031400	K12581 - CCR4-NOT transcription complex subunit 7/8 (CNOT7_8, CAF1, POP2) (1 of 13)		93524489	AT2G32070.1		Polynucleotidyl transferase, ribonuclease H-like superfamily protein				9.23351	6.42106	7.83101	6.79316	7.5306	7.14462	7.29395	6.76541	7.74381	6.43741	7.29118	9.40671	9.63134	15.6253	11.8943	11.5194	11.6893	10.9485	7.46519	3.35523	2.89163	3.14258	2.96221	3.09265	3.02585	3.05206	2.95706	3.12826	2.8948	3.05158	3.37944	3.41025	4.05531	3.68866	3.64609	3.66554
Gorai.001G037000.1.D	Gorai.001G037000	Gorai.001G037000.1	Gorai.001G037000.D	Gohir.D07G035200	K12581 - CCR4-NOT transcription complex subunit 7/8 (CNOT7_8, CAF1, POP2) (1 of 13)		93524489	AT2G32070.1		Polynucleotidyl transferase, ribonuclease H-like superfamily protein				21.1631	15.6369	18.7166	15.7645	17.9682	17.7577	19.3423	15.1033	16.9246	13.2572	15.8201	23.8318	23.7986	50.8068	30.7982	36.6631	37.0265	34.8106	26.1913	4.47009	4.05631	4.30134	4.06733	4.24551	4.22941	4.34641	4.00928	4.16387	3.83362	4.07212	4.63412	4.63219	5.69507	4.99088	5.23508	5.24893
Gorai.001G037100.1.A	Gorai.001G037100	Gorai.001G037100.1	Gorai.001G037100.A	Gohir.A07G031500	PTHR10050 - DOLICHYL-PHOSPHATE-MANNOSE--PROTEIN MANNOSYLTRANSFERASE (1 of 2)		93520749	AT2G25110.1	AtSDF2,ATSDL,SDF2	stromal cell-derived factor 2-like protein precursor	138	Gorai.001G037100.1.A	case 1	62.476	55.1072	56.2699	40.5769	41.6052	45.1184	37.4353	52.8402	54.4429	55.6897	54.6903	37.8608	44.3651	61.4521	57.5864	56.0832	65.7155	53.7854	38.0741	5.98814	5.81011	5.83971	5.37771	5.41296	5.52727	5.26436	5.75061	5.79293	5.82501	5.79935	5.28024	5.50351	5.96468	5.8725	5.83499	6.05995
Gorai.001G037100.1.D	Gorai.001G037100	Gorai.001G037100.1	Gorai.001G037100.D	Gohir.D07G035300	PTHR10050 - DOLICHYL-PHOSPHATE-MANNOSE--PROTEIN MANNOSYLTRANSFERASE (1 of 2)		93520749	AT2G25110.1	AtSDF2,ATSDL,SDF2	stromal cell-derived factor 2-like protein precursor				57.0045	50.4103	50.1954	34.8197	37.6088	42.4102	33.6725	46.1847	46.6866	49.7599	49.834	36.6338	46.284	68.1954	59.8854	58.2802	69.0687	54.5369	40.6771	5.85809	5.68398	5.67794	5.16268	5.27086	5.43996	5.11572	5.56025	5.57551	5.66562	5.66772	5.23396	5.56328	6.1126	5.92802	5.88948	6.1307
Gorai.001G037200.1.A	Gorai.001G037200	Gorai.001G037200.1	Gorai.001G037200.A	Gohir.A07G031600	PTHR12663 - ANDROGEN INDUCED INHIBITOR OF PROLIFERATION AS3 / PDS5-RELATED (1 of 14)		93523264	AT4G31880.1						7.42903	5.82929	6.77227	3.34261	5.08208	6.05303	4.59115	2.26184	2.68936	1.80661	2.95406	1.18374	2.10264	4.03754	2.38615	2.34605	2.41358	4.12877	2.10673	3.07537	2.77173	2.95834	2.11856	2.60456	2.81824	2.48315	1.70568	1.88337	1.48883	1.98333	1.1268	1.63349	2.33272	1.75965	1.74246	1.77129
Gorai.001G037200.1.D	Gorai.001G037200	Gorai.001G037200.1	Gorai.001G037200.D	Gohir.D07G035400	PTHR12663 - ANDROGEN INDUCED INHIBITOR OF PROLIFERATION AS3 / PDS5-RELATED (1 of 14)		93523264	AT4G31880.1						4.13184	2.49229	4.0808	1.62917	2.90442	4.25183	2.50073	1.57268	1.63182	1.33889	2.14034	1.06004	1.93845	3.14764	1.84929	1.83966	1.77473	3.8455	1.40707	2.35948	1.80417	2.34505	1.39461	1.96511	2.39282	1.80765	1.36327	1.39606	1.22582	1.65092	1.04268	1.55506	2.05229	1.5106	1.50572	1.47235
Gorai.001G037400.1.D	Gorai.001G037400	Gorai.001G037400.1	Gorai.001G037400.D	Gohir.D07G035501			93064713							0	0	0.015744	0.006768	0.006177	0.020024	0.032409	0.023071	0	0.02007	0.034683	0.020787	0.028706	0.092498	0.0456094	0.059491	0.13274	0.942219	0.149963	0	0	0.0225368	0.00973127	0.00888412	0.0286031	0.0460146	0.0329063	0	0.0286682	0.0491888	0.0296819	0.0408307	0.127631	0.064344	0.0833713	0.179817
Gorai.001G037500.1.A	Gorai.001G037500	Gorai.001G037500.1	Gorai.001G037500.A	Gohir.A07G031900	K03130 - transcription initiation factor TFIID subunit 5 (TAF5) (1 of 1)		93518132	AT5G25150.1	TAF5	TBP-associated factor 5				5.29216	3.45593	4.98879	2.9669	4.60036	5.271	4.59435	3.92512	4.31858	3.49271	4.50194	2.38357	3.63183	6.11521	4.13598	4.59672	4.5407	5.61307	3.61957	2.65355	2.15573	2.58226	1.98801	2.48552	2.6487	2.48397	2.30016	2.41104	2.16758	2.45994	1.75855	2.21158	2.83091	2.36064	2.48458	2.47007
Gorai.001G037500.1.D	Gorai.001G037500	Gorai.001G037500.1	Gorai.001G037500.D	Gohir.D07G035600	K03130 - transcription initiation factor TFIID subunit 5 (TAF5) (1 of 1)		93518132	AT5G25150.1	TAF5	TBP-associated factor 5				4.08829	2.9187	3.85198	2.24434	3.34817	3.86807	3.99827	3.12615	3.69306	2.59856	3.37292	1.77315	2.59834	4.7031	3.47633	3.49872	3.35706	4.53834	2.32083	2.34718	1.97037	2.27857	1.69793	2.12041	2.28335	2.32143	2.0448	2.23053	1.84742	2.1286	1.47152	1.84733	2.51175	2.16232	2.16952	2.12336
Gorai.001G037600.1.A	Gorai.001G037600	Gorai.001G037600.1	Gorai.001G037600.A	Gohir.A07G032400	PTHR24347:SF199 - CBL-INTERACTING SERINE/THREONINE-PROTEIN KINASE 25-RELATED (1 of 4)		93521796	AT5G10930.1	CIPK5,SnRK3.24	CBL-interacting protein kinase 5				46.0666	41.8794	39.9188	33.2925	36.2835	39.0435	39.854	47.1629	45.1662	30.986	37.8161	18.1521	33.3066	18.0145	28.6989	19.799	25.0136	33.0989	20.1813	5.55663	5.42221	5.35469	5.09982	5.22047	5.3235	5.35241	5.58985	5.52877	4.99937	5.27858	4.25943	5.10041	4.24903	4.89234	4.37844	4.70119
Gorai.001G037600.1.D	Gorai.001G037600	Gorai.001G037600.1	Gorai.001G037600.D	Gohir.D07G035700	PTHR24347:SF199 - CBL-INTERACTING SERINE/THREONINE-PROTEIN KINASE 25-RELATED (1 of 4)		93521796	AT5G10930.1	CIPK5,SnRK3.24	CBL-interacting protein kinase 5				66.0063	74.4748	78.616	69.908	76.0718	69.7299	96.2077	78.3751	70.6897	35.9845	49.7818	14.435	28.2484	15.3694	25.4646	15.8459	20.0589	27.845	14.158	6.06622	6.23792	6.31499	6.14788	6.26813	6.14425	6.603	6.31062	6.16369	5.20885	5.66624	3.94813	4.87029	4.03293	4.72599	4.07433	4.39636
Gorai.001G037700.1.A	Gorai.001G037700	Gorai.001G037700.1	Gorai.001G037700.A	Gohir.A07G032533	PTHR31429:SF13 - WRKY TRANSCRIPTION FACTOR 18-RELATED (1 of 2)	WRKY	93524008	AT4G31800.1	ATWRKY18,WRKY18	WRKY DNA-binding protein 18				0	0	0.008575	0.041042	0.089188	0	0.060895	0.039551	0.0206205	0.089326	0.106079	0.059029	0	0.190378	0.246984	0.233819	0.265589	0.966729	1.79998	0	0	0.0123184	0.0580283	0.123253	0	0.0852819	0.0559605	0.0294465	0.123436	0.145454	0.0827421	0	0.25142	0.318443	0.303131	0.339809
Gorai.001G037700.1.D	Gorai.001G037700	Gorai.001G037700.1	Gorai.001G037700.D	Gohir.D07G035800	PTHR31429:SF13 - WRKY TRANSCRIPTION FACTOR 18-RELATED (1 of 2)	WRKY	93524008	AT4G31800.1	ATWRKY18,WRKY18	WRKY DNA-binding protein 18				0	0	0.006324	0	0.015877	0	0	0.025606	0	0.011439	0.032841	0.007816	0.01027	0.022713	0.143769	0.131632	0.128243	0.328666	0.481562	0	0	0.00909488	0	0.0227257	0	0	0.0364766	0	0.0164093	0.0466182	0.0112323	0.0147409	0.0324013	0.193796	0.178405	0.174078
Gorai.001G037800.1.A	Gorai.001G037800	Gorai.001G037800.1	Gorai.001G037800.A	Gohir.A07G032600	PF03106 - WRKY DNA -binding domain (WRKY) (1 of 120)	WRKY	93441587	AT4G31800.1	ATWRKY18,WRKY18	WRKY DNA-binding protein 18				0	0.019019	0.029321	0	0.171577	0.028547	0.313932	0.02165	0.069277	0.156649	0.074068	0.167467	0	0.359555	0.352088	0.419785	0.938878	3.75366	6.35199	0	0.027181	0.041693	0	0.228452	0.0406077	0.393891	0.030901	0.0966356	0.209951	0.103085	0.223382	0	0.443135	0.435189	0.505672	0.955222
Gorai.001G037800.1.D	Gorai.001G037800	Gorai.001G037800.1	Gorai.001G037800.D	Gohir.D07G035901	PF03106 - WRKY DNA -binding domain (WRKY) (1 of 120)	WRKY	93441587	AT4G31800.1	ATWRKY18,WRKY18	WRKY DNA-binding protein 18				0.013031	0	0.025174	0	0.178331	0.029292	0.294316	0.167092	0.138818	0.112209	0.129619	0.145343	0	0.271415	0.339451	1.18944	1.76656	5.6482	8.93983	0.0186783	0	0.0358688	0	0.236745	0.0416523	0.37219	0.222918	0.187537	0.153428	0.175836	0.19578	0	0.346435	0.421641	1.13056	1.46809
Gorai.001G037900.1.A	Gorai.001G037900	Gorai.001G037900.1	Gorai.001G037900.A	Gohir.A07G032700	K16252 - DNA-directed RNA polymerase IV and V subunit 2 [EC:2.7.7.6] (NRPD2, NRPE2) (1 of 1)		93518880	AT3G23780.1	DMS2,DRD2,NRPD2,NRPD2A,NRPE2	nuclear RNA polymerase D2A				7.27813	5.3502	6.69348	3.86707	5.54504	6.84205	6.3267	6.959	6.02609	4.955	6.16619	3.62902	6.12342	7.17934	6.83753	7.0778	7.2163	9.00438	5.69008	3.04931	2.6668	2.94364	2.28305	2.7104	2.97123	2.87316	2.99259	2.81272	2.5741	2.84121	2.21071	2.83257	3.03198	2.9704	3.01396	3.03849
Gorai.001G037900.1.D	Gorai.001G037900	Gorai.001G037900.1	Gorai.001G037900.D	Gohir.D07G036000	K16252 - DNA-directed RNA polymerase IV and V subunit 2 [EC:2.7.7.6] (NRPD2, NRPE2) (1 of 1)		93518880	AT3G23780.1	DMS2,DRD2,NRPD2,NRPD2A,NRPE2	nuclear RNA polymerase D2A				6.0163	4.57528	6.1807	3.62584	5.18434	6.16589	5.63766	6.49215	5.46997	4.57178	5.8991	3.02634	5.1005	5.80065	6.07147	5.97821	5.56492	8.75261	4.6967	2.81071	2.47904	2.84412	2.20971	2.62862	2.84115	2.73067	2.90538	2.69376	2.47814	2.78641	2.00947	2.60893	2.76567	2.82201	2.80286	2.71478
Gorai.001G038000.1.A	Gorai.001G038000	Gorai.001G038000.1	Gorai.001G038000.A	Gohir.A07G032800	PTHR11941:SF96 - 3-HYDROXYISOBUTYRYL-COA HYDROLASE-LIKE PROTEIN 2, MITOCHONDRIAL (1 of 2)		93521751	AT4G31810.1		ATP-dependent caseinolytic (Clp) protease/crotonase family protein				5.13587	4.4716	4.30287	2.7186	3.42546	3.92137	3.69803	3.57869	3.23436	2.52157	3.66555	1.57606	2.42528	2.43605	2.46172	2.84907	2.70154	4.24756	2.58198	2.61727	2.45196	2.40677	1.89476	2.14583	2.29906	2.23206	2.19493	2.08214	1.81622	2.22205	1.36517	1.77622	1.78075	1.79149	1.94451	1.88813
Gorai.001G038000.1.D	Gorai.001G038000	Gorai.001G038000.1	Gorai.001G038000.D	Gohir.D07G036100	PTHR11941:SF96 - 3-HYDROXYISOBUTYRYL-COA HYDROLASE-LIKE PROTEIN 2, MITOCHONDRIAL (1 of 2)		93521751	AT4G31810.1		ATP-dependent caseinolytic (Clp) protease/crotonase family protein				4.11872	2.16432	3.05859	1.87406	3.10778	3.55356	2.69834	2.71801	2.432	2.10044	3.02852	1.29986	1.55396	2.04035	2.47002	2.60113	2.39555	3.61043	2.55708	2.35578	1.6619	2.02098	1.52309	2.03836	2.18699	1.88688	1.89453	1.77905	1.63247	2.01025	1.20155	1.35274	1.60424	1.79494	1.84845	1.76365
Gorai.001G038100.1.D	Gorai.001G038100	Gorai.001G038100.1	Gorai.001G038100.D	Gohir.D07G036200	K16860 - phospholipase D3/4 (PLD3_4) (1 of 2)		93514871							3.66235	3.00324	2.52587	2.2204	2.4012	2.03413	2.35259	1.80282	1.90572	1.43264	1.67484	0.674676	0.94994	1.18718	1.33587	1.83345	1.44045	2.47992	1.53853	2.22106	2.00117	1.81798	1.68724	1.76604	1.60128	1.74528	1.48688	1.5389	1.28252	1.41945	0.743882	0.96343	1.12907	1.22396	1.50256	1.28715
Gorai.001G038200.1.A	Gorai.001G038200	Gorai.001G038200.1	Gorai.001G038200.A	Gohir.A07G033100	PTHR32370:SF7 - BTB/POZ DOMAIN-CONTAINING PROTEIN NPY1 (1 of 3)		93521189	AT4G31820.1	ENP,MAB4,NPY1	Phototropic-responsive NPH3 family protein				4.605	2.90245	2.64545	1.50468	2.29875	2.55898	2.12673	0.717352	0.85941	0.37916	0.389784	0.107747	0.278301	0.485203	0.203338	0.187301	0.569474	2.43106	0.246937	2.48671	1.96438	1.8661	1.32462	1.72192	1.83146	1.64465	0.780186	0.894845	0.46379	0.474861	0.147628	0.354228	0.57066	0.267042	0.247686	0.650281
Gorai.001G038200.1.D	Gorai.001G038200	Gorai.001G038200.1	Gorai.001G038200.D	Gohir.D07G036400	PTHR32370:SF7 - BTB/POZ DOMAIN-CONTAINING PROTEIN NPY1 (1 of 3)		93521189	AT4G31820.1	ENP,MAB4,NPY1	Phototropic-responsive NPH3 family protein				0.455154	0.083365	0.397867	0.166559	0.256653	0.393227	1.46156	2.01097	1.42073	0.837929	1.70958	0.221859	0.534008	1.17591	0.809655	0.398359	1.00319	3.28036	0.584888	0.541172	0.115519	0.483227	0.222259	0.329586	0.47843	1.29957	1.59023	1.27544	0.878081	1.43807	0.289078	0.617306	1.12162	0.855715	0.483735	1.0023
Gorai.001G038300.1.A	Gorai.001G038300	Gorai.001G038300.1	Gorai.001G038300.A	Gohir.A07G033200	PTHR33021:SF8 - EARLY NODULIN-LIKE PROTEIN 1-RELATED (1 of 3)		93524539	AT2G25060.1	AtENODL14,ENODL14	early nodulin-like protein 14	139	Gorai.001G038300.1.A	case 1	8.6047	5.00894	5.41275	4.076	10.8222	15.798	14.075	19.017	19.0842	23.6079	16.7636	9.14439	14.3174	15.4479	10.5414	7.37466	8.92777	20.8442	5.91936	3.26374	2.58711	2.68094	2.34369	3.56343	4.07022	3.91409	4.32315	4.32799	4.62105	4.15085	3.34261	3.9371	4.03983	3.52874	3.06603	3.31147
Gorai.001G038300.1.D	Gorai.001G038300	Gorai.001G038300.1	Gorai.001G038300.D	Gohir.D07G036600	PTHR33021:SF8 - EARLY NODULIN-LIKE PROTEIN 1-RELATED (1 of 3)		93524539	AT2G25060.1	AtENODL14,ENODL14	early nodulin-like protein 14				4.90475	3.27376	4.59099	4.86857	20.9082	32.3755	24.885	42.752	43.2909	67.4826	40.4439	25.4254	46.9164	40.8508	51.0501	35.6347	44.2214	66.751	14.247	2.56188	2.09551	2.4831	2.55301	4.4534	5.06072	4.69405	5.45128	5.46894	6.09767	5.37309	4.72385	5.58245	5.38718	5.70183	5.19514	5.49893
Gorai.001G038400.1.A	Gorai.001G038400	Gorai.001G038400.1	Gorai.001G038400.A	Gohir.A07G033300	K17499 - protein phosphatase 1G [EC:3.1.3.16] (PPM1G, PP2CG) (1 of 5)		93521402	AT4G31860.1		Protein phosphatase 2C family protein	140	Gorai.001G038400.1.A;Gorai.001G038400.1.D	case 2	4.92582	4.46863	6.35528	5.0499	7.41588	8.24916	10.0936	11.3775	11.3834	10.9215	11.4455	8.36037	10.4243	13.3942	13.3181	14.7862	12.7454	19.1346	10.791	2.56701	2.45118	2.87878	2.59691	3.07311	3.20932	3.47166	3.62965	3.63034	3.57549	3.63756	3.22657	3.51404	3.84742	3.83977	3.98059	3.78087
Gorai.001G038400.1.D	Gorai.001G038400	Gorai.001G038400.1	Gorai.001G038400.D	Gohir.D07G036700	K17499 - protein phosphatase 1G [EC:3.1.3.16] (PPM1G, PP2CG) (1 of 5)		93521402	AT4G31860.1		Protein phosphatase 2C family protein	140	Gorai.001G038400.1.A;Gorai.001G038400.1.D	case 2	3.02203	2.60363	5.37721	4.69161	7.20369	8.14633	14.541	19.2004	24.7936	24.2496	21.9322	7.43386	12.5947	12.0667	13.7744	12.1436	12.2949	19.0672	10.2358	2.00792	1.84945	2.67293	2.50884	3.03627	3.19319	3.958	4.33631	4.68894	4.65819	4.5193	3.07619	3.76497	3.70782	3.88503	3.71629	3.7328
Gorai.001G038500.1.D	Gorai.001G038500	Gorai.001G038500.1	Gorai.001G038500.D	Gohir.D07G036850			93063971							1.38879	1.28793	1.59387	1.31489	1.49128	1.20326	2.07989	0.586521	1.22274	0.399062	0.921219	0.652465	0.653953	1.81744	1.00571	0.90677	0.967797	1.14142	0.545856	1.25628	1.19404	1.37511	1.21094	1.31689	1.13964	1.62288	0.665867	1.15234	0.48446	0.942022	0.72462	0.725918	1.49438	1.00411	0.931131	0.976581
Gorai.001G038600.1.A	Gorai.001G038600	Gorai.001G038600.1	Gorai.001G038600.A	Gohir.A07G033400	PTHR11592:SF11 - PHOSPHOLIPID HYDROPEROXIDE GLUTATHIONE PEROXIDASE 1, CHLOROPLASTIC-RELATED (1 of 1)		93524407	AT2G25080.1	ATGPX1,GPX1	glutathione peroxidase 1	141	Gorai.001G038600.1.A	case 1	22.7119	18.2557	17.787	16.81	18.5161	15.6413	18.3251	18.5338	18.1299	16.7593	19.2949	12.1036	8.67107	10.2355	13.57	11.1001	10.8383	13.4926	13.1906	4.56754	4.26721	4.23166	4.15462	4.28659	4.0567	4.27241	4.2879	4.25775	4.15051	4.34305	3.7119	3.27368	3.48999	3.86493	3.59694	3.56538
Gorai.001G038600.1.D	Gorai.001G038600	Gorai.001G038600.1	Gorai.001G038600.D	Gohir.D07G037000	PTHR11592:SF11 - PHOSPHOLIPID HYDROPEROXIDE GLUTATHIONE PEROXIDASE 1, CHLOROPLASTIC-RELATED (1 of 1)		93524407	AT2G25080.1	ATGPX1,GPX1	glutathione peroxidase 1				21.9521	18.6079	18.5673	16.1821	19.5612	15.5474	19.6056	21.357	19.3285	17.6944	19.9435	10.5894	8.56406	10.7817	11.8175	10.3684	11.0294	14.2867	12.1921	4.52055	4.29337	4.29038	4.10284	4.36185	4.04853	4.36496	4.48265	4.34543	4.22454	4.38843	3.53473	3.25762	3.55848	3.68005	3.50696	3.58849
Gorai.001G038700.1.A	Gorai.001G038700	Gorai.001G038700.1	Gorai.001G038700.A	Gohir.A07G033500	K11366 - ubiquitin carboxyl-terminal hydrolase 22/27/51 [EC:3.4.19.12] (USP22_27_51, UBP8) (1 of 3)		93520947	AT5G10790.1	UBP22	ubiquitin-specific protease 22				3.83248	3.11401	3.0542	1.88166	2.07061	2.27916	2.1689	1.90749	1.86857	1.69652	1.67544	0.689325	0.81526	0.725903	0.943134	0.747655	0.657199	1.14732	0.521144	2.27276	2.04055	2.01942	1.5269	1.61852	1.71333	1.66398	1.53977	1.52033	1.4311	1.41978	0.756447	0.860176	0.787351	0.958385	0.80542	0.728747
Gorai.001G038700.1.D	Gorai.001G038700	Gorai.001G038700.1	Gorai.001G038700.D	Gohir.D07G037100	K11366 - ubiquitin carboxyl-terminal hydrolase 22/27/51 [EC:3.4.19.12] (USP22_27_51, UBP8) (1 of 3)		93520947	AT5G10790.1	UBP22	ubiquitin-specific protease 22				1.5251	0.638435	1.48068	0.930077	0.977966	1.05367	0.905879	0.726068	0.746108	0.693103	0.739497	0.388477	0.383663	0.440063	0.465419	0.421376	0.273269	0.431288	0.318324	1.33634	0.712318	1.31074	0.948658	0.984018	1.0382	0.930457	0.787489	0.804143	0.75967	0.79867	0.473503	0.468493	0.526132	0.551313	0.507288	0.348537
Gorai.001G038800.1.A	Gorai.001G038800	Gorai.001G038800.1	Gorai.001G038800.A	Gohir.A07G033600	KOG1766 - Enhancer of rudimentary (1 of 1)		93520002	AT5G10810.1	ATER,ER	enhancer of rudimentary protein, putative				3.82937	3.99517	3.36076	2.8568	3.53208	2.75055	3.07987	3.15754	2.57796	3.89125	3.38339	4.13275	3.36898	5.41747	4.6852	6.06506	6.20448	6.37649	5.13448	2.27183	2.32053	2.12458	1.9474	2.18017	1.9071	2.02852	2.05573	1.83914	2.2902	2.13205	2.35973	2.1273	2.68201	2.50721	2.8207	2.84889
Gorai.001G038800.1.D	Gorai.001G038800	Gorai.001G038800.1	Gorai.001G038800.D	Gohir.D07G037200	KOG1766 - Enhancer of rudimentary (1 of 1)		93520002	AT5G10810.1	ATER,ER	enhancer of rudimentary protein, putative				3.69065	3.27647	2.83451	2.67296	3.19371	2.86557	3.38393	2.8906	3.09703	4.02402	3.58694	4.21292	3.38969	5.57089	5.15437	6.09427	6.05273	6.52412	5.96988	2.22979	2.09642	1.93904	1.87694	2.06823	1.95068	2.13222	1.95999	2.03458	2.32884	2.19753	2.38209	2.13412	2.71609	2.62161	2.82665	2.81818
Gorai.001G038900.1.A	Gorai.001G038900	Gorai.001G038900.1	Gorai.001G038900.A	Gohir.A07G033700	PTHR32017:SF3 - SPINDLE AND KINETOCHORE-ASSOCIATED PROTEIN 2 (1 of 1)		93515081	AT2G24970.1						10.5294	7.24946	11.8132	10.2476	9.93191	9.54414	9.15188	7.58134	9.1601	10.1998	7.83692	11.9022	8.54411	15.6205	10.3365	10.1256	10.8642	3.49898	4.14021	3.52724	3.0443	3.67956	3.49154	3.45047	3.39837	3.34368	3.1012	3.34484	3.4854	3.14354	3.68954	3.25461	4.0549	3.5029	3.47581	3.56854
Gorai.001G038900.1.D	Gorai.001G038900	Gorai.001G038900.1	Gorai.001G038900.D	Gohir.D07G037233	PTHR32017:SF3 - SPINDLE AND KINETOCHORE-ASSOCIATED PROTEIN 2 (1 of 1)		93515081	AT2G24970.1						0.027965	0.041475	0.024621	0.062743	0	0	0	0	0	0.021723	0.054388	0.135907	0.151513	2.51697	0.556591	0.598069	0.573511	0.026011	0.10058	0.0397911	0.0586282	0.0350904	0.0877928	0	0	0	0	0	0.0310041	0.0764059	0.183845	0.203531	1.81433	0.63839	0.67633	0.653987
Gorai.001G039000.1.A	Gorai.001G039000	Gorai.001G039000.1	Gorai.001G039000.A	Gohir.A07G033800	PF05678 - VQ motif (VQ) (1 of 47)		93440615	AT1G80450.1		VQ motif-containing protein				0.03923	0.059856	0.026461	0.02316	0.046503	0.04479	0.248879	0.755308	0.217649	0.222007	0.637969	0.176272	0.68916	0.025854	0.194753	0.02708	0.057042	1.20223	0.050138	0.055515	0.0838683	0.0376788	0.0330318	0.0655764	0.063213	0.320634	0.811724	0.284098	0.289253	0.711908	0.234222	0.756306	0.0368254	0.256712	0.0385486	0.0800327
Gorai.001G039100.1.A	Gorai.001G039100	Gorai.001G039100.1	Gorai.001G039100.A	Gohir.A07G033900	K03715 - 1,2-diacylglycerol 3-beta-galactosyltransferase (E2.4.1.46) (1 of 3)		93519095	AT4G31780.2	MGD1,MGDA	monogalactosyl diacylglycerol synthase 1				4.54989	2.5319	3.51427	2.36918	2.92301	3.27154	2.97145	2.95675	2.69247	2.16854	3.01979	1.50951	1.74551	2.15829	2.18055	2.93967	2.66917	3.69832	2.3895	2.47246	1.82044	2.17449	1.7524	1.97196	2.09476	1.98967	1.98432	1.88459	1.66382	2.00712	1.32741	1.45708	1.65914	1.66928	1.97807	1.87545
Gorai.001G039100.1.D	Gorai.001G039100	Gorai.001G039100.1	Gorai.001G039100.D	Gohir.D07G037400	K03715 - 1,2-diacylglycerol 3-beta-galactosyltransferase (E2.4.1.46) (1 of 3)		93519095	AT4G31780.2	MGD1,MGDA	monogalactosyl diacylglycerol synthase 1				2.88482	1.94645	3.12822	1.84142	2.76199	3.07614	2.91463	3.22278	2.80127	2.44581	3.17195	1.43392	2.45255	3.31958	3.23482	3.52945	3.6247	4.79998	2.726	1.95785	1.55898	2.04552	1.50661	1.9115	2.0272	1.96888	2.07819	1.92648	1.78484	2.06072	1.28328	1.78766	2.11089	2.0823	2.17934	2.20936
Gorai.001G039200.1.A	Gorai.001G039200	Gorai.001G039200.1	Gorai.001G039200.A	Gohir.A07G034000	PTHR31235:SF9 - PEROXIDASE 18-RELATED (1 of 2)		93524690	AT2G24800.1		Peroxidase superfamily protein				0	0	0.007303	0	0	0	0	0	0	0	0	0.07745	0.026215	0.361173	0.0642738	0.100725	0.21754	1.63325	0.408999	0	0	0.0104977	0	0	0	0	0	0	0	0	0.107621	0.037333	0.44485	0.0898694	0.138454	0.283969
Gorai.001G039200.1.D	Gorai.001G039200	Gorai.001G039200.1	Gorai.001G039200.D	Gohir.D07G037500	PTHR31235:SF9 - PEROXIDASE 18-RELATED (1 of 2)		93524690	AT2G24800.1		Peroxidase superfamily protein				0	0	0	0	0	0.022064	0	0	0	0.028334	0	0.03098	0.026215	0.112089	0.014768	0.025961	0.15994	1.2009	0.360881	0	0	0	0	0	0.0314855	0	0	0	0.0403089	0	0.0440163	0.037333	0.153272	0.02115	0.0369759	0.21405
Gorai.001G039300.1.A	Gorai.001G039300	Gorai.001G039300.1	Gorai.001G039300.A	Gohir.A07G034100	PF01535//PF13041 - PPR repeat (PPR) // PPR repeat family (PPR_2) (1 of 211)		93515167	AT3G25970.1		Pentatricopeptide repeat (PPR) superfamily protein				1.0878	0.944084	0.742164	0.622768	0.703126	0.933	0.685231	0.703809	0.726352	0.364333	0.587897	0.478494	0.463131	0.923554	0.73278	0.863346	0.73652	1.05209	0.612688	1.06198	0.959091	0.80088	0.698457	0.768185	0.950842	0.752946	0.768764	0.787727	0.448196	0.667117	0.564128	0.549059	0.943774	0.793088	0.897896	0.796199
Gorai.001G039300.1.D	Gorai.001G039300	Gorai.001G039300.1	Gorai.001G039300.D	Gohir.D07G037600	PF01535//PF13041 - PPR repeat (PPR) // PPR repeat family (PPR_2) (1 of 211)		93515167	AT3G25970.1		Pentatricopeptide repeat (PPR) superfamily protein				0.968589	0.781609	0.756089	0.463003	0.566323	0.678532	0.622544	0.502167	0.363236	0.404038	0.452602	0.476066	0.734337	1.15602	1.30457	1.13684	1.0429	0.690886	0.698976	0.977162	0.833181	0.812366	0.548933	0.647382	0.7472	0.698258	0.587045	0.447035	0.489582	0.538639	0.561757	0.794384	1.10837	1.2045	1.09548	1.03062
Gorai.001G039400.1.A	Gorai.001G039400	Gorai.001G039400.1	Gorai.001G039400.A	Gohir.A07G034200	PTHR12136//PTHR12136:SF38 - STEROIDOGENIC ACUTE REGULATORY PROTEIN STAR // SUBFAMILY NOT NAMED (1 of 3)		93520912	AT5G10750.1		Protein of unknown function (DUF1336)				0.618343	1.19427	1.37927	1.32724	1.05479	1.18058	0.925383	2.07397	1.64014	2.26801	1.55833	0.799121	1.29724	2.73496	1.56692	2.25162	2.25546	0.863262	0.952314	0.694517	1.13374	1.25052	1.21862	1.03899	1.12471	0.945145	1.6201	1.40061	1.70841	1.3552	0.847292	1.1999	1.90109	1.36004	1.70116	1.70286
Gorai.001G039400.1.D	Gorai.001G039400	Gorai.001G039400.1	Gorai.001G039400.D	Gohir.D07G037700	PTHR12136//PTHR12136:SF38 - STEROIDOGENIC ACUTE REGULATORY PROTEIN STAR // SUBFAMILY NOT NAMED (1 of 3)		93520912	AT5G10750.1		Protein of unknown function (DUF1336)				0.223132	0.271436	0.759524	0.659928	0.506215	0.747223	0.783107	1.46008	1.13855	1.52437	1.46305	1.06077	1.11824	2.53475	1.42975	1.57645	1.80815	0.632161	0.492708	0.29058	0.346459	0.815185	0.731121	0.590928	0.805064	0.834393	1.2987	1.09663	1.33592	1.30045	1.04318	1.08287	1.82161	1.28081	1.36538	1.48962
Gorai.001G039500.1.A	Gorai.001G039500	Gorai.001G039500.1	Gorai.001G039500.A	Gohir.A07G034300	KOG1601 - GATA-4/5/6 transcription factors (1 of 29)	CO-like	93524371	AT5G24930.1	ATCOL4,COL4	CONSTANS-like 4				0.071527	0.113167	0.109373	0.062897	0.051567	0.065921	0.117513	0.07672	0.0785408	0.008502	0.069599	0.089664	0.096865	0.296003	0.101204	0.220593	0.078736	0.557209	0.092854	0.0996682	0.15467	0.149745	0.0880018	0.0725408	0.0921005	0.160292	0.106643	0.109081	0.0122139	0.09707	0.123883	0.133386	0.374069	0.139082	0.287582	0.109342
Gorai.001G039600.1.A	Gorai.001G039600	Gorai.001G039600.1	Gorai.001G039600.A				93440144							1.49882	1.00304	3.68162	0.555637	12.6614	1.86825	0.721874	0.171501	0	0	0	0	0	0	0	0	0	0.052347	0	1.32125	1.00219	2.22701	0.637505	3.77203	1.52017	0.78398	0.228358	0	0	0	0	0	0	0	0	0
Gorai.001G039600.1.D	Gorai.001G039600	Gorai.001G039600.1	Gorai.001G039600.D	Gohir.D07G037900			93440144							7.06103	10.5798	32.8014	8.77919	72.7608	16.475	6.54186	1.30492	0.465342	0.253829	0.043106	0.029652	0.15772	0	0	0	0.041154	0	0	3.01096	3.53353	5.07901	3.28971	6.20478	4.12722	2.91492	1.20472	0.551237	0.326341	0.0608858	0.0421568	0.211286	0	0	0	0.0581835
Gorai.001G039700.1.A	Gorai.001G039700	Gorai.001G039700.1	Gorai.001G039700.A	Gohir.A07G034350	PTHR33228:SF5 - PROTEIN GLUTAMINE DUMPER 1-RELATED (1 of 3)		93523667	AT4G31730.1	GDU1	glutamine dumper 1				1.92128	0.166081	0.661231	0.587043	1.30782	0.338331	2.05415	0.421556	0.886787	0.179958	0.227628	0	0.360787	0.041995	0.135642	0.587856	0.321191	0.62426	0.297582	1.5466	0.221668	0.732253	0.666341	1.20653	0.420435	1.61077	0.507471	0.915931	0.238736	0.295873	0	0.444441	0.0593484	0.183509	0.66708	0.401839
Gorai.001G039800.1.A	Gorai.001G039800	Gorai.001G039800.1	Gorai.001G039800.A	Gohir.A07G034400	K03134 - transcription initiation factor TFIID subunit 10 (TAF10) (1 of 2)		93519327	AT4G31720.1	STG1,TAF10,TAFII15	TBP-associated factor II 15				6.67354	7.43347	6.35296	4.30958	5.06522	4.28093	4.26556	4.20825	4.10586	4.65101	5.12119	3.59511	3.3476	5.04772	3.7181	3.38414	3.27346	4.54976	3.26188	2.93989	3.07613	2.87833	2.4086	2.60056	2.40079	2.39659	2.3808	2.35215	2.49851	2.61381	2.2001	2.12022	2.59639	2.23821	2.13229	2.09541
Gorai.001G039800.1.D	Gorai.001G039800	Gorai.001G039800.1	Gorai.001G039800.D	Gohir.D07G038000	K03134 - transcription initiation factor TFIID subunit 10 (TAF10) (1 of 2)		93519327	AT4G31720.1	STG1,TAF10,TAFII15	TBP-associated factor II 15				6.61699	3.39285	5.29127	4.5579	4.78948	4.57283	4.64794	4.02728	3.40597	4.67505	4.02804	3.28979	3.53001	4.44427	4.02283	4.39791	3.99513	6.17728	3.79982	2.92922	2.13516	2.65335	2.47454	2.53343	2.47841	2.49772	2.32978	2.13946	2.50463	2.33	2.10091	2.17951	2.44474	2.3285	2.4324	2.32052
Gorai.001G040200.1.A	Gorai.001G040200	Gorai.001G040200.1	Gorai.001G040200.A	Gohir.A07G034724	PTHR24006:SF503 - TRAF-LIKE FAMILY PROTEIN-RELATED (1 of 7)		93523517	AT2G24640.1	UBP19	ubiquitin-specific protease 19				2.025	1.44394	1.94779	1.34317	2.05832	2.2015	3.79156	2.49845	2.76412	2.05016	2.82799	1.91112	2.59066	5.52512	3.99052	4.52535	4.36025	2.57951	2.15488	1.59694	1.28921	1.55964	1.22846	1.61274	1.67875	2.26049	1.80672	1.91231	1.60889	1.93659	1.54158	1.84425	2.706	2.31919	2.46607	2.4223
Gorai.001G040200.1.D	Gorai.001G040200	Gorai.001G040200.1	Gorai.001G040200.D	Gohir.D07G038200	PTHR24006:SF503 - TRAF-LIKE FAMILY PROTEIN-RELATED (1 of 7)		93523517	AT2G24640.1	UBP19	ubiquitin-specific protease 19				2.36373	2.09776	2.30074	1.62493	1.70833	1.60621	1.82793	1.39663	1.23409	1.22027	1.20652	1.4064	1.52234	3.14162	2.45632	1.92732	2.05853	0.81726	1.01098	1.75006	1.63123	1.72279	1.39228	1.4374	1.38195	1.49975	1.26101	1.15968	1.15073	1.14177	1.26688	1.33477	2.05019	1.78924	1.54958	1.61284
Gorai.001G040300.1.A	Gorai.001G040300	Gorai.001G040300.1	Gorai.001G040300.A	Gohir.A07G034736	PTHR31674:SF5 - B3 DOMAIN-CONTAINING PROTEIN REM-LIKE 1-RELATED (1 of 1)	B3	93523713	AT2G24700.1		Transcriptional factor B3 family protein				0.163922	0.038366	0.143104	0.080259	0.334964	0.355644	0.247686	0.155694	0.2207	0.093064	0.10454	0.055286	0.121884	0.736327	0	0.277551	0.33128	1.37143	0.436312	0.218994	0.054315	0.192957	0.111377	0.416801	0.438978	0.319255	0.208759	0.287709	0.128378	0.143446	0.077634	0.165924	0.796039	0	0.353381	0.412814
Gorai.001G040300.1.D	Gorai.001G040300	Gorai.001G040300.1	Gorai.001G040300.D	Gohir.D07G038300	PTHR31674:SF5 - B3 DOMAIN-CONTAINING PROTEIN REM-LIKE 1-RELATED (1 of 1)	B3	93523713	AT2G24700.1		Transcriptional factor B3 family protein				1.28076	0.997944	0.896286	0.790233	1.0817	1.38411	0.846421	0.521047	0.567804	0.195799	0.573417	0.27013	0.243477	0.921588	0.226639	0.272821	0.471362	1.76652	0.51661	1.18951	0.998516	0.923177	0.840147	1.05776	1.25345	0.884732	0.605065	0.648745	0.257975	0.653901	0.344976	0.31438	0.942299	0.294711	0.34803	0.557152
Gorai.001G040400.1.A	Gorai.001G040400	Gorai.001G040400.1	Gorai.001G040400.A	Gohir.A07G034748	PTHR11132//PTHR11132:SF47 - SOLUTE CARRIER FAMILY 35 // SUBFAMILY NOT NAMED (1 of 1)		93516045	AT4G31600.1		UDP-N-acetylglucosamine (UAA) transporter family				10.285	8.14444	8.85392	7.55607	5.62337	6.3076	6.77482	6.66422	7.26891	8.63869	7.23628	7.88775	6.44245	6.231	8.98129	6.70712	6.95194	5.55567	4.65742	3.49633	3.19289	3.3007	3.09695	2.72757	2.8694	2.95881	2.93814	3.0477	3.26884	3.04199	3.15182	2.89578	2.85419	3.31923	2.94619	2.99131
Gorai.001G040400.1.D	Gorai.001G040400	Gorai.001G040400.1	Gorai.001G040400.D	Gohir.D07G038400	PTHR11132//PTHR11132:SF47 - SOLUTE CARRIER FAMILY 35 // SUBFAMILY NOT NAMED (1 of 1)		93516045	AT4G31600.1		UDP-N-acetylglucosamine (UAA) transporter family				15.8043	11.4641	12.7405	10.1984	9.20874	9.97675	9.64002	10.1022	12.5116	14.6711	11.6278	12.5786	9.80732	9.22811	12.0151	9.81584	10.4484	8.19385	6.3524	4.07076	3.6397	3.78036	3.48522	3.35173	3.45638	3.41143	3.47277	3.75613	3.97003	3.65853	3.76326	3.43394	3.35447	3.70211	3.43507	3.51707
Gorai.001G040500.1.A	Gorai.001G040500	Gorai.001G040500.1	Gorai.001G040500.A	Gohir.A07G034760	2.4.1.168//2.4.2.39 - Xyloglucan 6-xylosyltransferase / Xyloglucan 6-alpha-D-xylosyltransferase (1 of 6)		93523086	AT4G31590.1	ATCSLC05,ATCSLC5,CSLC05,CSLC5	Cellulose-synthase-like C5				7.47379	5.41897	5.40449	2.78753	3.05819	3.93603	2.62042	2.51209	2.33391	1.54204	2.34718	0.786434	1.67517	1.9532	1.84699	2.02141	1.67136	1.58323	1.06577	3.08301	2.68234	2.67908	1.92126	2.02084	2.30335	1.85616	1.81233	1.73722	1.34599	1.74295	0.837083	1.41963	1.56228	1.50944	1.59522	1.41757
Gorai.001G040500.1.D	Gorai.001G040500	Gorai.001G040500.1	Gorai.001G040500.D	Gohir.D07G038500	2.4.1.168//2.4.2.39 - Xyloglucan 6-xylosyltransferase / Xyloglucan 6-alpha-D-xylosyltransferase (1 of 6)		93523086	AT4G31590.1	ATCSLC05,ATCSLC5,CSLC05,CSLC5	Cellulose-synthase-like C5				15.6568	11.0713	10.646	5.63915	4.80923	4.89024	2.74597	2.56346	2.31031	1.64156	2.20132	0.901917	1.43956	1.28073	2.11425	1.37256	1.27299	1.66519	1.05028	4.05804	3.59351	3.54176	2.731	2.53835	2.55833	1.90534	1.83328	1.72696	1.40139	1.67867	0.927454	1.28662	1.1895	1.63888	1.24644	1.18459
Gorai.001G040700.1.A	Gorai.001G040700	Gorai.001G040700.1	Gorai.001G040700.A	Gohir.A07G034784	PTHR12547:SF70 - ZINC FINGER CCCH DOMAIN-CONTAINING PROTEIN 39 (1 of 1)	C3H	93516668	AT3G19360.1		Zinc finger (CCCH-type) family protein				4.60148	3.20655	3.14197	2.11891	2.20984	2.98855	2.74821	2.58035	2.71861	2.04115	2.38143	1.44731	1.57603	1.69413	1.9827	1.17383	1.37671	1.49217	0.8888	2.48581	2.07264	2.05032	1.64104	1.6825	1.99587	1.9062	1.8401	1.89476	1.60462	1.75763	1.2912	1.36515	1.42982	1.57662	1.12024	1.24897
Gorai.001G040700.1.D	Gorai.001G040700	Gorai.001G040700.1	Gorai.001G040700.D	Gohir.D07G038700	PTHR12547:SF70 - ZINC FINGER CCCH DOMAIN-CONTAINING PROTEIN 39 (1 of 1)	C3H	93516668	AT3G19360.1		Zinc finger (CCCH-type) family protein				2.9096	1.45854	2.40023	1.66734	1.83859	2.45684	2.12144	2.49657	2.39158	2.08584	2.54144	1.23806	1.82956	1.76418	1.93658	1.42128	1.61636	2.15176	1.16018	1.96702	1.2978	1.76563	1.4154	1.50517	1.78945	1.64221	1.80594	1.76196	1.62566	1.82434	1.16225	1.50058	1.46685	1.55414	1.27577	1.38756
Gorai.001G040900.1.A	Gorai.001G040900	Gorai.001G040900.1	Gorai.001G040900.A	Gohir.A07G034800	PTHR21198 - GLUTAMATE RACEMASE (1 of 4)		93440016	AT1G15410.1		aspartate-glutamate racemase family				1.31642	0.537424	1.55977	0.795689	1.20953	0.889106	0.987676	0.789962	0.668713	1.19066	1.31414	0.671884	0.895473	1.14044	0.798858	1.5781	1.4514	3.2522	3.03273	1.21189	0.620515	1.35602	0.844538	1.14374	0.917704	0.991083	0.839929	0.738736	1.13137	1.21047	0.741475	0.922558	1.09791	0.847081	1.36631	1.29361
Gorai.001G040900.1.D	Gorai.001G040900	Gorai.001G040900.1	Gorai.001G040900.D	Gohir.D07G038800	PTHR21198 - GLUTAMATE RACEMASE (1 of 4)		93440016	AT1G15410.1		aspartate-glutamate racemase family				0.859417	0.326173	0.953845	0.756948	0.953092	0.978806	0.882	0.886866	0.982273	1.20118	1.45607	0.962008	1.19769	1.54755	1.32082	1.82906	1.46896	4.86899	2.86	0.89485	0.407269	0.966316	0.813071	0.96576	0.98463	0.912267	0.915992	0.987156	1.13827	1.29635	0.972331	1.13599	1.34911	1.21463	1.50032	1.30391
Gorai.001G041100.1.A	Gorai.001G041100	Gorai.001G041100.1	Gorai.001G041100.A	Gohir.A07G035000	K15133 - mediator of RNA polymerase II transcription subunit 17 (MED17) (1 of 2)		93517314	AT5G20170.1		RNA polymerase II transcription mediators				2.23942	1.82078	1.99578	1.02854	1.73559	2.03623	1.87377	1.89589	2.06843	1.38401	1.84999	1.13939	1.60702	2.22952	2.35392	2.38277	2.08406	2.83809	1.72782	1.69574	1.49609	1.58293	1.02044	1.45185	1.60228	1.52294	1.53401	1.6175	1.25339	1.51096	1.0972	1.3824	1.69132	1.74585	1.75821	1.62483
Gorai.001G041100.1.D	Gorai.001G041100	Gorai.001G041100.1	Gorai.001G041100.D	Gohir.D07G039000	K15133 - mediator of RNA polymerase II transcription subunit 17 (MED17) (1 of 2)		93517314	AT5G20170.1		RNA polymerase II transcription mediators				2.04772	2.75675	1.83013	1.29239	1.78807	2.06718	1.95722	2.05865	1.84395	1.7496	2.14969	0.999205	1.90153	2.6989	2.38588	2.51184	2.66654	2.952	1.56018	1.60773	1.90949	1.50087	1.19685	1.47927	1.61691	1.56424	1.61289	1.5079	1.45922	1.65521	0.999426	1.53681	1.8871	1.75953	1.81223	1.87442
Gorai.001G041200.1.A	Gorai.001G041200	Gorai.001G041200.1	Gorai.001G041200.A	Gohir.A07G035100	PTHR31134:SF1 - TRANSMEMBRANE PROTEIN 128 (1 of 2)		93513954	AT5G20120.1						0.534822	0.310757	0.64481	0.507894	0.420497	1.11234	0.668432	1.47498	1.12222	1.00267	1.44263	0.582415	0.740872	2.11238	1.53067	2.00511	2.09722	1.34115	1.13359	0.618071	0.3904	0.717921	0.592535	0.506396	1.07884	0.738493	1.30742	1.08558	1.00192	1.28844	0.662128	0.79981	1.63802	1.33952	1.58742	1.63097
Gorai.001G041200.1.D	Gorai.001G041200	Gorai.001G041200.1	Gorai.001G041200.D	Gohir.D07G039100	PTHR31134:SF1 - TRANSMEMBRANE PROTEIN 128 (1 of 2)		93513954	AT5G20120.1						1.22385	0.882994	1.15622	0.882367	1.23023	1.38185	1.34209	1.25979	1.24365	1.05537	1.15885	1.17464	1.24113	1.57873	1.54524	1.92401	1.71279	1.51475	1.23363	1.15306	0.913028	1.10851	0.912548	1.15719	1.25208	1.22779	1.17619	1.16585	1.0394	1.11027	1.12078	1.16423	1.36666	1.3478	1.54795	1.43978
Gorai.001G041300.1.A	Gorai.001G041300	Gorai.001G041300.1	Gorai.001G041300.A	Gohir.A07G035200	PF00646//PF01344 - F-box domain (F-box) // Kelch motif (Kelch_1) (1 of 16)		93441262	AT1G55270.1		Galactose oxidase/kelch repeat superfamily protein				2.21462	2.36098	2.28101	1.90553	2.08553	3.16876	2.33835	2.04496	1.95344	0.788272	1.83594	0.715033	1.34131	2.52102	1.47416	2.26524	2.08358	2.99053	1.41379	1.68465	1.74888	1.71414	1.5388	1.62552	2.05962	1.73913	1.60642	1.56239	0.838566	1.50383	0.778236	1.22732	1.81599	1.30694	1.70719	1.62461
Gorai.001G041300.1.D	Gorai.001G041300	Gorai.001G041300.1	Gorai.001G041300.D	Gohir.D07G039200	PF00646//PF01344 - F-box domain (F-box) // Kelch motif (Kelch_1) (1 of 16)		93441262	AT1G55270.1		Galactose oxidase/kelch repeat superfamily protein				2.10455	2.31982	2.52823	2.04633	2.85659	3.43083	2.98386	2.51781	2.73671	1.37586	2.47539	1.35432	1.85065	2.43664	2.52421	2.36494	2.31587	3.00658	1.72321	1.63438	1.73111	1.81894	1.60707	1.94733	2.14758	1.99417	1.81468	1.90177	1.24845	1.79717	1.23531	1.51129	1.781	1.8173	1.75058	1.72939
Gorai.001G041400.1.A	Gorai.001G041400	Gorai.001G041400.1	Gorai.001G041400.A	Gohir.A07G035300	K00894 - ethanolamine kinase (ETNK, EKI) (1 of 2)		93517400	AT2G26830.1	emb1187	Protein kinase superfamily protein	142	Gorai.001G041400.1.A;Gorai.001G041400.1.D	case 2	16.766	14.2523	14.8592	10.3722	12.7639	11.6035	11.2471	9.44712	8.89081	7.40973	8.88309	4.09924	3.68748	4.34283	4.7154	4.76894	4.40818	5.33708	3.99033	4.15104	3.93095	3.98725	3.50744	3.78282	3.65575	3.61437	3.38503	3.30609	3.07206	3.30496	2.35028	2.22881	2.4176	2.51485	2.52831	2.43514
Gorai.001G041400.1.D	Gorai.001G041400	Gorai.001G041400.1	Gorai.001G041400.D	Gohir.D07G039300	K00894 - ethanolamine kinase (ETNK, EKI) (1 of 2)		93517400	AT2G26830.1	emb1187	Protein kinase superfamily protein	142	Gorai.001G041400.1.A;Gorai.001G041400.1.D	case 2	22.3366	13.4052	13.9259	8.33215	8.89186	9.42945	9.70702	6.36992	5.98029	5.37764	8.02725	4.25678	4.39753	5.632	7.21052	6.7598	5.09267	11.0408	7.20845	4.54452	3.84852	3.89974	3.22221	3.30624	3.38259	3.42049	2.88165	2.80329	2.67302	3.17429	2.39418	2.4323	2.72944	3.03747	2.95602	2.60707
Gorai.001G041500.1.A	Gorai.001G041500	Gorai.001G041500.1	Gorai.001G041500.A	Gohir.A07G035400	PTHR24089:SF348 - ADENINE NUCLEOTIDE TRANSPORTER BT1, CHLOROPLASTIC/MITOCHONDRIAL (1 of 3)		93441447	AT4G32400.1	ATBT1,EMB104,EMB42,SHS1	Mitochondrial substrate carrier family protein				2.67714	2.09257	4.65179	2.44048	4.90881	6.38486	5.95462	7.85841	4.73022	6.04548	10.2176	6.49204	11.3854	11.3166	11.0832	11.5587	14.1532	24.9435	14.2673	1.87858	1.62881	2.49871	1.78261	2.56287	2.88457	2.79797	3.14705	2.51859	2.8167	3.4877	2.90536	3.63057	3.62254	3.59493	3.65061	3.92155
Gorai.001G041500.1.D	Gorai.001G041500	Gorai.001G041500.1	Gorai.001G041500.D	Gohir.D07G039400	PTHR24089:SF348 - ADENINE NUCLEOTIDE TRANSPORTER BT1, CHLOROPLASTIC/MITOCHONDRIAL (1 of 3)		93441447	AT4G32400.1	ATBT1,EMB104,EMB42,SHS1	Mitochondrial substrate carrier family protein				5.71366	4.52636	7.74489	4.83758	8.35249	9.15306	10.0625	10.146	7.89841	8.92426	13.6277	8.42315	15.0797	13.6233	14.1953	14.9208	16.0057	30.8273	15.9014	2.7471	2.46633	3.12844	2.54537	3.22535	3.34384	3.4676	3.47845	3.15355	3.31096	3.87063	3.23621	4.00717	3.87019	3.92556	3.99284	4.08795
Gorai.001G041600.1.A	Gorai.001G041600	Gorai.001G041600.1	Gorai.001G041600.A	Gohir.A07G035500	K14852 - regulator of ribosome biosynthesis (RRS1) (1 of 2)		93519030	AT2G37990.1		ribosome biogenesis regulatory protein (RRS1) family protein				14.4618	8.75631	9.54821	6.55322	7.61645	10.4405	8.94717	8.65111	8.57702	8.81043	8.62585	4.73205	6.00332	8.98528	7.15124	6.92001	7.32039	10.6767	5.6593	3.95063	3.28634	3.39893	2.91709	3.10709	3.51608	3.31429	3.27069	3.25958	3.29432	3.26691	2.51905	2.80804	3.3198	3.02702	2.9855	3.05665
Gorai.001G041600.1.D	Gorai.001G041600	Gorai.001G041600.1	Gorai.001G041600.D	Gohir.D07G039500	K14852 - regulator of ribosome biosynthesis (RRS1) (1 of 2)		93519030	AT2G37990.1		ribosome biogenesis regulatory protein (RRS1) family protein				19.0118	12.5931	14.5742	8.68827	11.0666	14.0871	11.8655	10.2473	11.945	10.6494	11.0477	5.83391	8.99885	12.7143	10.1545	8.9617	11.6357	15.5212	9.21751	4.32278	3.7648	3.96109	3.27624	3.59295	3.91525	3.68543	3.4915	3.69432	3.54218	3.59069	2.77271	3.32176	3.77761	3.47955	3.31639	3.65944
Gorai.001G041700.1.A	Gorai.001G041700	Gorai.001G041700.1	Gorai.001G041700.A	Gohir.A07G035600	PTHR33405:SF4 - PROTEIN FLX-LIKE 4 (1 of 1)		93441109	AT1G67170.1						2.28956	1.48397	2.83904	1.67409	2.00425	2.31275	2.46178	3.39181	2.70083	3.36899	3.21708	5.13076	5.47188	9.78149	9.62622	9.99233	10.4609	10.1468	6.58803	1.7179	1.31265	1.94075	1.41905	1.587	1.72803	1.79151	2.13482	1.88785	2.1273	2.07624	2.61607	2.69419	3.43048	3.40956	3.45843	3.51865
Gorai.001G041700.1.D	Gorai.001G041700	Gorai.001G041700.1	Gorai.001G041700.D	Gohir.D07G039600	PTHR33405:SF4 - PROTEIN FLX-LIKE 4 (1 of 1)		93441109	AT1G67170.1						4.22432	4.5003	4.44428	2.77738	3.70266	4.05489	4.13837	4.73287	4.77123	5.69151	5.48712	8.73422	11.5087	30.3481	18.228	19.3605	22.1159	12.3378	12.2119	2.38524	2.45951	2.44474	1.91738	2.23348	2.33768	2.36131	2.51926	2.52888	2.74233	2.69758	3.28306	3.64486	4.97031	4.26514	4.3477	4.53082
Gorai.001G041900.1.A	Gorai.001G041900	Gorai.001G041900.1	Gorai.001G041900.A	Gohir.A07G035700	PTHR11654:SF85 - PROTEIN NRT1/ PTR FAMILY 6.2 (1 of 3)		93518217	AT2G26690.1		Major facilitator superfamily protein				3.47724	2.4142	2.94256	1.33634	0.824669	0.666166	0.234532	0.324528	0.205806	0.215132	0.3057	0.16629	0.123664	0.367669	0.34872	0.605647	0.614381	0.700535	0.176644	2.16261	1.77155	1.97913	1.22425	0.867635	0.736532	0.303964	0.405478	0.269998	0.281113	0.384823	0.221927	0.168211	0.451719	0.43159	0.683155	0.690981
Gorai.001G041900.1.D	Gorai.001G041900	Gorai.001G041900.1	Gorai.001G041900.D	Gohir.D07G039700	PTHR11654:SF85 - PROTEIN NRT1/ PTR FAMILY 6.2 (1 of 3)		93518217	AT2G26690.1		Major facilitator superfamily protein				1.02124	0.731081	0.325233	0.092945	0.11352	0.076102	0.028699	0.020559	0	0.045721	0.016223	0.037733	0.038422	0.027058	0.069228	0.014552	0.049873	0.043287	0.027969	1.01524	0.791673	0.406246	0.128221	0.155127	0.105815	0.0408209	0.0293596	0	0.064498	0.023217	0.0534353	0.0543929	0.0385177	0.0965696	0.0208428	0.0702148
Gorai.001G042000.1.A	Gorai.001G042000	Gorai.001G042000.1	Gorai.001G042000.A		K14310 - nuclear pore complex protein Nup205 (NUP205, NUP192) (1 of 1)		93515591	AT5G51200.1		Protein of unknown function (DUF3414)				8.03572	4.09489	5.57456	3.46948	4.02408	4.52363	4.03886	2.75661	3.17247	2.2392	3.05516	1.66456	2.4198	2.7608	3.04147	2.69728	2.6178	3.62065	1.85108	3.17564	2.34905	2.71689	2.16011	2.32886	2.46562	2.3331	1.90943	2.0609	1.69564	2.01976	1.41389	1.77391	1.91104	2.01488	1.88646	1.85511
Gorai.001G042000.1.D	Gorai.001G042000	Gorai.001G042000.1	Gorai.001G042000.D		K14310 - nuclear pore complex protein Nup205 (NUP205, NUP192) (1 of 1)		93515591	AT5G51200.1		Protein of unknown function (DUF3414)				4.09238	2.88909	3.9147	2.57188	3.68706	4.49536	3.7954	2.93977	3.11376	2.60442	3.26205	1.64055	2.64839	3.12749	3.23411	2.8664	2.73133	3.26246	1.65094	2.34834	1.95943	2.2971	1.83668	2.22868	2.45821	2.26165	1.97811	2.04046	1.84977	2.09155	1.40084	1.86726	2.04526	2.08206	1.95099	1.89969
Gorai.001G042100.1.A	Gorai.001G042100	Gorai.001G042100.1	Gorai.001G042100.A	Gohir.A07G035900	PTHR10783:SF44 - SPX DOMAIN-CONTAINING PROTEIN 1-RELATED (1 of 4)		93524168	AT2G26660.1	ATSPX2,SPX2	SPX domain gene 2				4.18287	2.70943	1.81044	1.06111	1.18818	1.99776	1.61399	1.49936	1.91337	1.27651	1.90509	1.83535	2.8286	6.16713	3.44125	5.14009	6.71637	5.18467	3.08698	2.37375	1.8912	1.4908	1.04342	1.12973	1.58389	1.38626	1.32156	1.54269	1.18682	1.53858	1.50353	1.93682	2.8414	2.15097	2.61826	2.94792
Gorai.001G042100.1.D	Gorai.001G042100	Gorai.001G042100.1	Gorai.001G042100.D	Gohir.D07G039900,Gohir.D07G039950	PTHR10783:SF44 - SPX DOMAIN-CONTAINING PROTEIN 1-RELATED (1 of 4)		93524168	AT2G26660.1	ATSPX2,SPX2	SPX domain gene 2				1.9953	0.608602	0.89042	0.478007	0.450437	0.974406	0.554672	0.313543	0.363833	0.363494	0.551512	0.671079	0.737027	3.89078	1.79839	2.55565	2.93823	1.7547	1.12986	1.5827	0.685807	0.918707	0.563653	0.536488	0.981419	0.63661	0.393463	0.447668	0.447308	0.633675	0.74078	0.79662	2.29006	1.4846	1.83011	1.97755
Gorai.001G042200.1.A	Gorai.001G042200	Gorai.001G042200.1	Gorai.001G042200.A	Gohir.A07G036000	PTHR21495:SF15 - DIRIGENT PROTEIN 15-RELATED (1 of 37)		93524637	AT4G38700.1		Disease resistance-responsive (dirigent-like protein) family protein				9.30821	14.3702	36.8244	9.44266	58.7637	19.5464	2.66064	0.169532	0	0.069189	0	0.015874	0	0.022685	0	0	0.023676	0.033024	0	3.36572	3.94206	5.24125	3.38442	5.9012	4.36082	1.8721	0.225931	0	0.0965169	0	0.0227215	0	0.0323618	0	0	0.0337592
Gorai.001G042200.1.D	Gorai.001G042200	Gorai.001G042200.1	Gorai.001G042200.D	Gohir.D07G040000	PTHR21495:SF15 - DIRIGENT PROTEIN 15-RELATED (1 of 37)		93524637	AT4G38700.1		Disease resistance-responsive (dirigent-like protein) family protein				5.84518	10.2282	24.0104	7.01485	12.7078	6.58098	0.271135	0.025546	0	0	0.016486	0	0	0	0	0	0	0	0	2.77509	3.48905	4.64445	3.00268	3.77693	2.92238	0.346117	0.0363922	0	0	0.0235903	0	0	0	0	0	0
Gorai.001G042300.1.D	Gorai.001G042300	Gorai.001G042300.1	Gorai.001G042300.D	Gohir.D07G040100	PTHR31194:SF13 - ETHYLENE-RESPONSIVE TRANSCRIPTION FACTOR SHINE 2-RELATED (1 of 5)	ERF	93523892	AT1G15360.1	SHN1,WIN1	Integrase-type DNA-binding superfamily protein				0.751427	0.869541	1.02788	1.7864	3.21175	2.7019	5.04826	6.32374	4.98717	4.58731	4.98646	1.39353	0.950912	0.388862	0.69508	0.134845	0.40063	0.055453	0.111529	0.808531	0.902684	1.01997	1.4784	2.07442	1.88827	2.59652	2.87258	2.58187	2.48215	2.5817	1.25914	0.964149	0.473903	0.761353	0.182495	0.486076
Gorai.001G042500.1.A	Gorai.001G042500	Gorai.001G042500.1	Gorai.001G042500.A	Gohir.A07G036200			93440355	AT1G52565.1						0	0	0.017283	0	0.035805	0.070367	0.070993	0	0.0618925	0.022278	0.09074	0.087439	0.105822	0.234181	0.109547	0.190815	0.298869	0.567379	0.381974	0	0	0.0247211	0	0.0507524	0.0981055	0.0989491	0	0.0866377	0.0317876	0.125307	0.120934	0.145119	0.303554	0.149971	0.251949	0.377256
Gorai.001G042700.1.A	Gorai.001G042700	Gorai.001G042700.1	Gorai.001G042700.A	Gohir.A07G036400	PTHR31675:SF6 - AXIAL REGULATOR YABBY 5 (1 of 5)	YABBY	93524529	AT2G26580.1	YAB5	plant-specific transcription factor YABBY family protein				0.098387	0.188133	0.148737	0.132459	0.281055	0.078195	0.158436	0.361701	0.144895	0.559807	0.906621	1.16136	0.835993	2.12026	1.33853	1.74165	1.79922	8.52663	2.25788	0.135386	0.248696	0.200049	0.179459	0.357332	0.108618	0.212178	0.44541	0.195215	0.641368	0.931018	1.11194	0.876561	1.64167	1.2256	1.45505	1.48502
Gorai.001G042700.1.D	Gorai.001G042700	Gorai.001G042700.1	Gorai.001G042700.D	Gohir.D07G040400	PTHR31675:SF6 - AXIAL REGULATOR YABBY 5 (1 of 5)	YABBY	93524529	AT2G26580.1	YAB5	plant-specific transcription factor YABBY family protein				0	0.007196	0.016764	0	0	0	0	0.061294	0.0263709	0.100056	0.193605	0.287183	0.1539	0.854301	0.205371	0.578134	1.02476	5.40531	1.45554	0	0.0103445	0.0239849	0	0	0	0	0.0858244	0.0375521	0.137577	0.255325	0.364217	0.206518	0.890875	0.269477	0.65822	1.01775
Gorai.001G042800.1.A	Gorai.001G042800	Gorai.001G042800.1	Gorai.001G042800.A		PTHR33033:SF17 - POLYNUCLEOTIDYL TRANSFERASE, RIBONUCLEASE H-LIKE SUPERFAMILY PROTEIN (1 of 2)		93064272	AT5G42905.1		Polynucleotidyl transferase, ribonuclease H-like superfamily protein				0.255974	0.04443	0.091869	0.083837	0.109455	0	0.117269	0.038395	0.071152	0.129013	0	1.56931	0.372466	1.07086	0.605777	0.508189	0.541203	0.384877	0.542196	0.328807	0.0627158	0.1268	0.116148	0.149851	0	0.159977	0.0543553	0.0991632	0.175062	0	1.36138	0.45677	1.05023	0.683272	0.592817	0.624057
Gorai.001G043000.1.A	Gorai.001G043000	Gorai.001G043000.1	Gorai.001G043000.A	Gohir.A07G036500	PTHR35742:SF1 - THYLAKOID LUMENAL 16.5 KDA PROTEIN, CHLOROPLASTIC (1 of 1)		93519074	AT4G02530.1		chloroplast thylakoid lumen protein				5.43915	3.62033	6.5883	6.1757	4.60779	4.96605	3.20325	2.98138	1.21097	0.606553	1.49482	0.661695	0.669446	0.599931	0.923594	0.778947	0.624086	0.619436	0.70933	2.68687	2.208	2.92378	2.84312	2.48743	2.57678	2.0715	1.99327	1.14468	0.683969	1.31894	0.732656	0.739369	0.67801	0.943804	0.831024	0.699628
Gorai.001G043000.1.D	Gorai.001G043000	Gorai.001G043000.1	Gorai.001G043000.D	Gohir.D07G040500	PTHR35742:SF1 - THYLAKOID LUMENAL 16.5 KDA PROTEIN, CHLOROPLASTIC (1 of 1)		93519074	AT4G02530.1		chloroplast thylakoid lumen protein				0.944648	2.4306	0.95539	0.454719	0.379502	1.22451	1.12559	0.852146	0.650057	0.801621	0.826325	0.84156	0.778526	0.943679	1.70473	1.26355	0.940927	1.28146	0.966119	0.959509	1.77846	0.967456	0.540741	0.464148	1.15349	1.08786	0.889198	0.722515	0.849296	0.868944	0.880928	0.830682	0.95879	1.43548	1.17859	0.956746
Gorai.001G043100.1.A	Gorai.001G043100	Gorai.001G043100.1	Gorai.001G043100.A	Gohir.A07G036600	PTHR32227:SF129 - GLYCOSYL HYDROLASE SUPERFAMILY PROTEIN (1 of 4)		93523090	AT2G26600.1		Glycosyl hydrolase superfamily protein				27.9021	19.4134	24.8868	20.8108	20.738	19.343	21.3233	17.4976	17.424	13.2865	12.6021	10.978	8.4366	7.46338	10.1132	10.2359	9.08887	7.4618	6.25657	4.8531	4.35144	4.69414	4.44697	4.44215	4.34646	4.48048	4.20926	4.20351	3.83658	3.76576	3.58232	3.23827	3.08123	3.4742	3.49005	3.33469
Gorai.001G043100.1.D	Gorai.001G043100	Gorai.001G043100.1	Gorai.001G043100.D	Gohir.D07G040600	PTHR32227:SF129 - GLYCOSYL HYDROLASE SUPERFAMILY PROTEIN (1 of 4)		93523090	AT2G26600.1		Glycosyl hydrolase superfamily protein				3.12847	4.0338	2.62883	1.84691	3.21731	4.2052	4.08734	4.38989	4.49529	4.86378	5.16175	4.33475	4.00763	5.4501	7.06572	9.08003	8.05755	8.66055	5.98097	2.04561	2.33165	1.8595	1.5094	2.07632	2.37995	2.34691	2.43026	2.4582	2.55183	2.62334	2.41542	2.32413	2.68932	3.0118	3.33343	3.17912
Gorai.001G043300.1.A	Gorai.001G043300	Gorai.001G043300.1	Gorai.001G043300.A	Gohir.A07G036700	PTHR31087:SF2 - PROTEIN LURP-ONE-RELATED 12-RELATED (1 of 3)		93524465	AT3G15810.1		Protein of unknown function (DUF567)				0.082273	0.021	0.130924	0.113325	0.126745	0.251036	0.287329	0.131776	0.219336	0.723535	0.771297	1.1627	1.37021	2.36955	1.61943	3.05342	3.09629	6.23296	7.06487	0.114064	0.0299829	0.177502	0.154875	0.172161	0.323123	0.364381	0.178588	0.286096	0.785371	0.824806	1.11284	1.24502	1.75256	1.38926	2.01914	2.03432
Gorai.001G043300.1.D	Gorai.001G043300	Gorai.001G043300.1	Gorai.001G043300.D	Gohir.D07G040900	PTHR31087:SF2 - PROTEIN LURP-ONE-RELATED 12-RELATED (1 of 3)		93524465	AT3G15810.1		Protein of unknown function (DUF567)				0.480115	1.34822	0.960417	0.850699	1.89982	1.27587	3.15083	3.27333	5.59661	10.805	11.1618	10.8201	6.91336	11.8191	13.7249	21.1912	18.289	23.7521	29.3536	0.565709	1.23157	0.971161	0.88807	1.53596	1.18642	2.0534	2.09536	2.72172	3.56132	3.60429	3.56317	2.98429	3.68022	3.88019	4.47191	4.26971
Gorai.001G043400.1.A	Gorai.001G043400	Gorai.001G043400.1	Gorai.001G043400.A	Gohir.A07G036800			93518871	AT3G33530.1		Transducin family protein / WD-40 repeat family protein				3.53283	3.25201	4.15798	2.49487	2.86361	3.92193	3.24041	2.65635	3.04469	2.64205	3.11336	1.22978	2.03872	1.49978	1.96972	1.44067	1.33796	1.48248	0.861679	2.18041	2.08815	2.36681	1.80524	1.94995	2.29923	2.0842	1.87041	2.01603	1.86475	2.04032	1.1569	1.60346	1.3218	1.57033	1.28728	1.22525
Gorai.001G043400.1.D	Gorai.001G043400	Gorai.001G043400.1	Gorai.001G043400.D	Gohir.D07G040800			93518871	AT3G33530.1		Transducin family protein / WD-40 repeat family protein				4.72933	4.12786	4.61191	3.13472	3.47962	4.54699	3.50291	2.89916	3.48781	3.32616	3.69774	2.44097	2.74075	2.92497	3.2222	2.53265	2.40866	2.23351	1.08421	2.51837	2.35836	2.48849	2.04779	2.16338	2.47171	2.17086	1.96316	2.16601	2.11309	2.23197	1.78282	1.90333	1.97268	2.07799	1.82075	1.7692
Gorai.001G043500.1.A	Gorai.001G043500	Gorai.001G043500.1	Gorai.001G043500.A	Gohir.A07G036900	K11662 - actin-related protein 6 (ACTR6, ARP6) (1 of 2)		93516268	AT3G33520.1	ARP6,ATARP6,ESD1,SUF3	actin-related protein 6				1.14182	1.33815	1.11765	0.654128	0.800256	1.13783	0.998028	1.04406	0.855544	0.835902	1.08827	0.742461	1.0895	1.66729	1.76168	1.43833	1.2323	1.77181	0.834223	1.09884	1.22537	1.08246	0.726071	0.848202	1.09615	0.998577	1.03144	0.891842	0.876489	1.06231	0.801126	1.06316	1.41537	1.46555	1.28589	1.15853
Gorai.001G043500.1.D	Gorai.001G043500	Gorai.001G043500.1	Gorai.001G043500.D	Gohir.D07G041100	K11662 - actin-related protein 6 (ACTR6, ARP6) (1 of 2)		93516268	AT3G33520.1	ARP6,ATARP6,ESD1,SUF3	actin-related protein 6				1.04561	0.655725	1.01215	0.742368	0.917908	1.34056	1.20473	1.199	0.85185	1.14179	1.2072	1.09326	1.68805	2.81065	2.42937	2.23809	2.52718	2.29368	1.2592	1.03253	0.727463	1.00874	0.801049	0.939534	1.22685	1.1406	1.13684	0.888967	1.09882	1.14222	1.06575	1.42656	1.93004	1.77794	1.69514	1.81852
Gorai.001G043600.1.A	Gorai.001G043600	Gorai.001G043600.1	Gorai.001G043600.A	Gohir.A07G037000	PTHR22951//PTHR22951:SF27 - CLATHRIN ASSEMBLY PROTEIN // SUBFAMILY NOT NAMED (1 of 1)		93441323	AT4G32285.1		ENTH/ANTH/VHS superfamily protein				41.6516	34.4738	36.2149	21.0662	21.8835	37.4352	21.8981	33.3604	32.2917	26.2592	32.6999	14.9037	19	27.7866	24.6413	25.0248	29.7585	17.817	12.5034	5.41453	5.14868	5.21781	4.46377	4.51624	5.26436	4.51715	5.10267	5.05709	4.76867	5.07467	3.99129	4.32193	4.84733	4.6804	4.70182	4.94291
Gorai.001G043600.1.D	Gorai.001G043600	Gorai.001G043600.1	Gorai.001G043600.D	Gohir.D07G041200	PTHR22951//PTHR22951:SF27 - CLATHRIN ASSEMBLY PROTEIN // SUBFAMILY NOT NAMED (1 of 1)		93441323	AT4G32285.1		ENTH/ANTH/VHS superfamily protein				20.9226	16.4079	19.9151	13.135	14.819	17.3949	17.3033	20.6926	22.0524	23.0501	20.7813	18.9962	23.9705	36.2185	30.9701	25.8496	30.7621	16.0486	13.8433	4.45435	4.12167	4.38648	3.8212	3.98359	4.20124	4.19403	4.43913	4.52684	4.58797	4.44502	4.32165	4.64215	5.21795	4.99865	4.74683	4.98923
Gorai.001G043700.1.A	Gorai.001G043700	Gorai.001G043700.1	Gorai.001G043700.A	Gohir.A07G037100	PTHR24007:SF8 - BRIZ1 (1 of 1)		93522294	AT2G42160.1	BRIZ1	zinc finger (ubiquitin-hydrolase) domain-containing protein				3.51335	3.85915	3.75497	2.36814	2.58805	3.15611	2.9352	2.53896	2.61248	2.84249	2.90203	2.04317	3.04974	4.56898	3.72619	2.95238	3.50468	4.04347	1.96157	2.1742	2.2807	2.24944	1.75195	1.8432	2.05523	1.97644	1.82333	1.85299	1.94204	1.96423	1.60557	2.01783	2.47741	2.24068	1.98272	2.17142
Gorai.001G043700.1.D	Gorai.001G043700	Gorai.001G043700.1	Gorai.001G043700.D	Gohir.D07G041300	PTHR24007:SF8 - BRIZ1 (1 of 1)		93522294	AT2G42160.1	BRIZ1	zinc finger (ubiquitin-hydrolase) domain-containing protein				3.10606	2.69319	3.28016	2.21155	3.03178	3.34118	3.546	2.4318	2.78448	3.34669	3.35154	3.97927	4.22836	7.72061	6.29511	4.6811	4.74922	4.04669	3.10413	2.03775	1.88487	2.09767	1.68327	2.01142	2.11809	2.1846	1.77896	1.92009	2.11992	2.12153	2.31593	2.38636	3.12443	2.86693	2.50617	2.52337
Gorai.001G043800.1.A	Gorai.001G043800	Gorai.001G043800.1	Gorai.001G043800.A	Gohir.A07G037200	2.4.1.144 - Beta-1,4-mannosyl-glycoprotein 4-beta-N-acetylglucosaminyltransferase / acetylglucosaminyltransferase III (1 of 6)		93517187	AT2G13290.1		beta-1,4-N-acetylglucosaminyltransferase family protein				0.013768	0.01468	0	0	0	0.007533	0	0.059856	0.31637	0.456895	0.325075	0.16267	1.35168	1.5125	2.20921	2.20703	2.55978	0.320823	0.293649	0.0197275	0.0210248	0	0	0	0.0108271	0	0.0838683	0.396565	0.542897	0.406074	0.217442	1.23369	1.32912	1.68222	1.68124	1.83179
Gorai.001G043800.1.D	Gorai.001G043800	Gorai.001G043800.1	Gorai.001G043800.D	Gohir.D07G041400	2.4.1.144 - Beta-1,4-mannosyl-glycoprotein 4-beta-N-acetylglucosaminyltransferase / acetylglucosaminyltransferase III (1 of 6)		93517187	AT2G13290.1		beta-1,4-N-acetylglucosaminyltransferase family protein				0.154397	0.070693	0.129761	0	0.084573	0.068383	0.059806	0.064209	0.0431414	0.15335	0.055917	0.074781	0.037153	0.183342	0.0438728	0.050824	0.234178	0.893462	0.274025	0.207139	0.0985449	0.176018	0	0.117127	0.0954289	0.0838002	0.0897815	0.0609347	0.20583	0.0784964	0.104043	0.0526287	0.242867	0.0619459	0.0715211	0.30355
Gorai.001G043900.1.A	Gorai.001G043900	Gorai.001G043900.1	Gorai.001G043900.A	Gohir.A07G037300	PF02309 - AUX/IAA family (AUX_IAA) (1 of 67)		93438929	AT4G32280.1	IAA29	indole-3-acetic acid inducible 29				7.38035	6.10326	10.4173	5.50929	7.95556	10.5417	11.1437	23.454	24.8722	49.4975	31.7858	41.4218	34.8145	25.8832	23.8349	19.5363	22.1579	35.3241	22.7879	3.06701	2.82848	3.51314	2.7025	3.16278	3.52878	3.60214	4.612	4.69333	5.65814	5.035	5.40673	5.16247	4.74863	4.6343	4.3601	4.53343
Gorai.001G043900.1.D	Gorai.001G043900	Gorai.001G043900.1	Gorai.001G043900.D	Gohir.D07G041500	PF02309 - AUX/IAA family (AUX_IAA) (1 of 67)		93438929	AT4G32280.1	IAA29	indole-3-acetic acid inducible 29				3.87121	2.66923	6.50142	2.82275	4.92841	7.34541	5.06733	10.7851	6.26828	10.9843	9.93707	8.18347	16.3189	10.7404	10.401	9.88864	11.9341	15.7537	7.55964	2.28428	1.87548	2.90716	1.93461	2.56765	3.06098	2.60106	3.5589	2.86161	3.58308	3.45115	3.19904	4.11427	3.55341	3.51109	3.44475	3.69311
Gorai.001G044100.1.A	Gorai.001G044100	Gorai.001G044100.1	Gorai.001G044100.A	Gohir.A04G039120	PF01824 - MatK/TrnK amino terminal region (MatK_N) (1 of 5)		93496864	ATCG00040.1		maturase K				4.93403	11.0786	14.1555	14.9536	17.7154	16.4007	27.3861	13.0713	11.9439	7.57125	12.0953	8.84669	8.54052	3.64967	13.6891	7.95841	3.88795	8.56709	9.74646	2.56901	3.59438	3.92177	3.99581	4.22615	4.12107	4.82711	3.81468	3.6942	3.09951	3.71098	3.29964	3.25407	2.21713	3.87668	3.16324	2.28923
Gorai.001G044200.1.A	Gorai.001G044200	Gorai.001G044200.1	Gorai.001G044200.A	Gohir.A07G037600	K04733 - interleukin-1 receptor-associated kinase 4 (IRAK4) (1 of 29)		93439451	AT3G01300.1		Protein kinase superfamily protein				0.481246	0.923721	1.02081	0.481309	0.666296	1.18216	0.57148	0.848246	0.360084	0.469373	0.970701	0.307252	0.73383	0.421631	0.626534	0.382219	0.486518	1.00194	0.303356	0.566811	0.9439	1.01494	0.566873	0.736645	1.12576	0.652124	0.886157	0.443696	0.555201	0.978709	0.386537	0.793962	0.507547	0.701801	0.466986	0.571937
Gorai.001G044200.1.D	Gorai.001G044200	Gorai.001G044200.1	Gorai.001G044200.D	Gohir.D07G041700	K04733 - interleukin-1 receptor-associated kinase 4 (IRAK4) (1 of 29)		93439451	AT3G01300.1		Protein kinase superfamily protein				3.85938	3.01082	2.28175	1.77867	1.89979	2.19094	1.63124	1.42014	1.06983	0.917073	1.62758	0.72099	0.761108	1.07195	1.12452	0.993621	1.24519	1.48111	0.94357	2.28077	2.0039	1.71447	1.47439	1.53595	1.67398	1.39574	1.27509	1.04951	0.938905	1.39373	0.783239	0.816483	1.05099	1.08714	0.995391	1.16684
Gorai.001G044300.1.A	Gorai.001G044300	Gorai.001G044300.1	Gorai.001G044300.A	Gohir.A07G037700	PTHR10891//PTHR10891:SF546 - EF-HAND CALCIUM-BINDING DOMAIN CONTAINING PROTEIN // SUBFAMILY NOT NAMED (1 of 2)		93439087	AT2G43290.1	MSS3	Calcium-binding EF-hand family protein				54.1642	55.4996	46.7442	36.5683	45.2314	44.918	37.4773	42.5922	51.4986	29.5642	41.3639	6.71624	13.6575	9.3563	5.86724	5.9563	5.63285	6.69538	3.40278	5.78566	5.82017	5.57725	5.23144	5.5308	5.52099	5.26593	5.446	5.71421	4.93377	5.40476	2.9479	3.87357	3.37244	2.77973	2.79832	2.72963
Gorai.001G044300.1.D	Gorai.001G044300	Gorai.001G044300.1	Gorai.001G044300.D	Gohir.D07G041800	PTHR10891//PTHR10891:SF546 - EF-HAND CALCIUM-BINDING DOMAIN CONTAINING PROTEIN // SUBFAMILY NOT NAMED (1 of 2)		93439087	AT2G43290.1	MSS3	Calcium-binding EF-hand family protein				48.5842	48.4836	46.2311	34.6743	38.9649	41.3868	29.7143	31.1884	35.5384	21.0867	33.9439	4.48863	7.6818	3.73753	2.93196	3.99638	3.10359	2.83112	1.34662	5.63181	5.62888	5.56166	5.15681	5.32066	5.40554	4.94084	5.00847	5.19134	4.46511	5.12697	2.45645	3.11799	2.24413	1.97525	2.32088	2.03689
Gorai.001G044700.1.A	Gorai.001G044700	Gorai.001G044700.1	Gorai.001G044700.A	Gohir.A07G037800	PTHR13301//PTHR13301:SF28 - X-BOX TRANSCRIPTION FACTOR-RELATED // SUBFAMILY NOT NAMED (1 of 2)		93518730	AT5G17420.1	ATCESA7,CESA7,IRX3,MUR10	Cellulose synthase family protein	144	Gorai.001G044700.1.A;Gorai.001G044700.1.D	case 2	0.013267	0	0.006386	0	0.026496	0.013275	0.016388	0.011119	0.0058724	0.07239	0.030055	1.11692	1.24224	6.56634	2.91318	3.35147	2.95561	1.11132	0.965462	0.0190144	0	0.00918376	0	0.037728	0.0190258	0.0234512	0.0159528	0.0084473	0.10083	0.0427214	1.08197	1.16494	2.9196	1.96834	2.1215	1.9839
Gorai.001G044700.1.D	Gorai.001G044700	Gorai.001G044700.1	Gorai.001G044700.D	Gohir.D07G041900	PTHR13301//PTHR13301:SF28 - X-BOX TRANSCRIPTION FACTOR-RELATED // SUBFAMILY NOT NAMED (1 of 2)		93518730	AT5G17420.1	ATCESA7,CESA7,IRX3,MUR10	Cellulose synthase family protein	144	Gorai.001G044700.1.A;Gorai.001G044700.1.D	case 2	0.0589	0.045821	0.083914	0.098805	0.060988	0.132818	0.564534	1.62556	5.91366	40.5784	7.07847	291.756	214.362	432.151	370.726	334.67	422.771	152.686	121.77	0.0825664	0.0646359	0.11625	0.135935	0.0854083	0.179916	0.645733	1.39263	2.78945	5.37776	3.01408	8.19355	7.75062	8.75873	8.5381	8.3909	8.72714
Gorai.001G044800.1.A	Gorai.001G044800	Gorai.001G044800.1	Gorai.001G044800.A	Gohir.A07G037900	PTHR10938:SF0 - TRANSLATION INITIATION FACTOR IF-3, MITOCHONDRIAL (1 of 1)		93519318	AT4G30690.1		Translation initiation factor 3 protein				4.53951	4.18238	3.98172	2.56745	4.11404	4.24645	4.68123	3.93249	3.90658	5.58786	4.74187	7.34313	6.40722	11.3695	8.94669	6.05872	5.90355	6.85699	5.12211	2.46976	2.37362	2.31664	1.83489	2.35446	2.39134	2.5062	2.30232	2.29472	2.71981	2.52152	3.06059	2.88893	3.62872	3.31422	2.81941	2.78734
Gorai.001G044800.1.D	Gorai.001G044800	Gorai.001G044800.1	Gorai.001G044800.D	Gohir.D07G042000	PTHR10938:SF0 - TRANSLATION INITIATION FACTOR IF-3, MITOCHONDRIAL (1 of 1)		93519318	AT4G30690.1		Translation initiation factor 3 protein				2.98969	1.73236	3.15505	1.94337	3.14503	2.92607	3.16899	2.64625	2.57963	3.53664	3.22658	3.13792	3.72597	5.28417	5.3671	3.7201	3.99964	4.88482	4.16061	1.99628	1.45015	2.05487	1.55747	2.05138	1.97309	2.0597	1.86641	1.83981	2.18162	2.07949	2.0489	2.24061	2.65172	2.67064	2.23882	2.32182
Gorai.001G044900.1.A	Gorai.001G044900	Gorai.001G044900.1	Gorai.001G044900.A	Gohir.A07G038000	K09566 - peptidyl-prolyl isomerase G (cyclophilin G) [EC:5.2.1.8] (PPIG) (1 of 3)		93439317	AT3G63400.1		Cyclophilin-like peptidyl-prolyl cis-trans isomerase family protein				8.47784	6.14626	7.68872	3.98669	5.80662	7.89263	6.99038	5.54134	5.36627	4.7644	6.8546	2.59236	4.7439	7.68817	4.939	4.65158	5.90189	6.32406	3.08601	3.24456	2.83719	3.11914	2.31808	2.76694	3.15261	2.99826	2.70959	2.67045	2.52717	2.97354	1.84493	2.52203	3.11905	2.57022	2.49865	2.78699
Gorai.001G044900.1.D	Gorai.001G044900	Gorai.001G044900.1	Gorai.001G044900.D	Gohir.D07G042100	K09566 - peptidyl-prolyl isomerase G (cyclophilin G) [EC:5.2.1.8] (PPIG) (1 of 3)		93439317	AT3G63400.1		Cyclophilin-like peptidyl-prolyl cis-trans isomerase family protein				9.07902	7.77357	8.3499	4.54834	6.7865	9.23353	8.92879	6.83421	6.90285	6.09072	8.46603	3.92319	6.42556	10.1861	7.18877	6.78455	8.36607	10.2889	4.06865	3.33328	3.13316	3.22495	2.47206	2.96097	3.35523	3.31162	2.96979	2.98237	2.82593	3.24276	2.29959	2.8925	3.48364	3.03365	2.96061	3.22744
Gorai.001G045000.1.A	Gorai.001G045000	Gorai.001G045000.1	Gorai.001G045000.A	Gohir.A07G038100	K09566 - peptidyl-prolyl isomerase G (cyclophilin G) [EC:5.2.1.8] (PPIG) (1 of 3)		93439317	AT4G32420.1		Cyclophilin-like peptidyl-prolyl cis-trans isomerase family protein				7.89856	6.92321	7.32992	4.01884	6.17197	9.04373	7.35679	6.69246	5.52304	4.05003	6.97725	2.87552	4.21087	8.60837	4.7661	5.03636	5.76689	7.97145	3.58366	3.15357	2.98609	3.0583	2.32735	2.84237	3.32822	3.06295	2.94345	2.70554	2.33629	2.99589	1.95439	2.38152	3.26429	2.5276	2.59368	2.75849
Gorai.001G045000.1.D	Gorai.001G045000	Gorai.001G045000.1	Gorai.001G045000.D	Gohir.D07G042200	K09566 - peptidyl-prolyl isomerase G (cyclophilin G) [EC:5.2.1.8] (PPIG) (1 of 3)		93439317	AT4G32420.1		Cyclophilin-like peptidyl-prolyl cis-trans isomerase family protein				7.31099	6.10612	7.11175	3.10698	5.50118	7.78364	5.87928	5.48874	5.44911	4.4767	6.18096	2.74075	4.13854	7.14278	4.33816	4.43074	5.11483	5.83001	2.94186	3.05502	2.82906	3.02001	2.03808	2.7007	3.13482	2.78226	2.69794	2.6891	2.45331	2.84418	1.90333	2.36136	3.02552	2.41634	2.44115	2.61231
Gorai.001G045200.1.A	Gorai.001G045200	Gorai.001G045200.1	Gorai.001G045200.A	Gohir.A07G038200	PF04862 - Protein of unknown function (DUF642) (DUF642) (1 of 12)		93523375	AT5G11420.1		Protein of unknown function, DUF642				8.26977	12.8279	11.4656	10.3155	10.6947	10.1945	8.6201	8.45633	6.33842	5.14934	6.66817	2.44879	1.70276	0.478885	1.05078	0.482514	0.564259	0.5114	0.35969	3.21253	3.78951	3.63988	3.50022	3.54779	3.48472	3.26605	3.24128	2.87547	2.62043	2.93888	1.78609	1.43443	0.56451	1.03618	0.568046	0.645479
Gorai.001G045200.1.D	Gorai.001G045200	Gorai.001G045200.1	Gorai.001G045200.D	Gohir.D07G042300	PF04862 - Protein of unknown function (DUF642) (DUF642) (1 of 12)		93523375	AT5G11420.1		Protein of unknown function, DUF642				15.6905	29.9041	37.8192	42.3328	52.4354	54.1841	41.9518	124.506	73.5952	67.1048	83.4962	18.3106	13.0376	2.84336	8.74364	3.42427	5.03777	1.01947	2.77014	4.06095	4.94972	5.2787	5.43739	5.73972	5.78618	5.42465	6.97162	6.22101	6.08968	6.40082	4.27132	3.81122	1.94237	3.28446	2.14544	2.59402
Gorai.001G045300.1.A	Gorai.001G045300	Gorai.001G045300.1	Gorai.001G045300.A	Gohir.A07G038300	PTHR10766:SF54 - ENDOMEMBRANE FAMILY PROTEIN 70 (1 of 3)		93523480	AT5G35160.2		Endomembrane protein 70 protein family				0.370793	0.214669	0.444892	0.367711	0.309932	0.26717	0.266687	0.318522	0.624623	1.35438	0.500791	3.92489	1.90316	1.93335	3.09687	3.53381	4.51689	2.71982	2.52453	0.455011	0.280563	0.530962	0.451763	0.389492	0.34161	0.34106	0.398922	0.700105	1.23534	0.585723	2.30009	1.53763	1.55255	2.03452	2.18072	2.46386
Gorai.001G045300.1.D	Gorai.001G045300	Gorai.001G045300.1	Gorai.001G045300.D	Gohir.D07G042400	PTHR10766:SF54 - ENDOMEMBRANE FAMILY PROTEIN 70 (1 of 3)		93523480	AT5G35160.2		Endomembrane protein 70 protein family				1.03599	1.68699	0.806586	0.674726	0.641027	0.498126	0.429646	0.520793	0.453443	0.650041	0.500875	0.724977	0.54439	1.39562	1.30279	1.55984	1.215	0.633681	0.567538	1.02573	1.42599	0.853266	0.743925	0.714599	0.583159	0.515658	0.604824	0.539474	0.722502	0.585804	0.786577	0.627037	1.2604	1.20338	1.35605	1.1473
Gorai.001G045600.1.A	Gorai.001G045600	Gorai.001G045600.1	Gorai.001G045600.A	Gohir.A07G038500	PTHR13793//PTHR13793:SF94 - PHD FINGER PROTEINS // SUBFAMILY NOT NAMED (1 of 2)		93518596	AT4G32620.1		Enhancer of polycomb-like transcription factor protein				3.60131	2.81106	3.34802	1.76291	2.69376	3.81343	3.31655	3.38992	3.26722	2.75247	3.5353	2.56364	3.86253	4.92047	4.67948	4.18395	4.47997	4.37395	2.67753	2.20205	1.93019	2.12036	1.46619	1.88509	2.26706	2.10988	2.13419	2.0933	1.90784	2.1812	1.83335	2.28171	2.56571	2.50576	2.37405	2.45417
Gorai.001G045600.1.D	Gorai.001G045600	Gorai.001G045600.1	Gorai.001G045600.D	Gohir.D07G042600	PTHR13793//PTHR13793:SF94 - PHD FINGER PROTEINS // SUBFAMILY NOT NAMED (1 of 2)		93518596	AT4G32620.1		Enhancer of polycomb-like transcription factor protein				3.474	2.76716	3.06764	1.81237	2.56124	3.26721	3.24524	3.36278	3.13753	3.00294	3.3972	2.42826	4.07598	5.34871	4.81841	4.28563	4.74476	4.78412	2.82821	2.16157	1.91348	2.02419	1.49178	1.83238	2.09329	2.08585	2.12525	2.04877	2.00106	2.13659	1.77748	2.34369	2.66646	2.54062	2.40208	2.52225
Gorai.001G045700.1.A	Gorai.001G045700	Gorai.001G045700.1	Gorai.001G045700.A	Gohir.A07G038600	PTHR10257:SF25 - SERINE/THREONINE PROTEIN PHOSPHATASE 2A 57 KDA REGULATORY SUBUNIT B' IOTA ISOFORM (1 of 2)		93522161	AT5G25510.1		Protein phosphatase 2A regulatory B subunit family protein				7.08136	6.56583	5.95121	3.56028	4.57602	5.37429	4.87111	4.9614	5.15032	5.00997	5.43379	3.87717	5.29751	9.6354	7.51171	8.29997	8.64003	7.8491	4.74449	3.0146	2.9195	2.79726	2.18912	2.47924	2.67226	2.55363	2.57565	2.62066	2.58736	2.68567	2.28604	2.65478	3.4108	3.08945	3.21723	3.26904
Gorai.001G045700.1.D	Gorai.001G045700	Gorai.001G045700.1	Gorai.001G045700.D	Gohir.D07G042700	PTHR10257:SF25 - SERINE/THREONINE PROTEIN PHOSPHATASE 2A 57 KDA REGULATORY SUBUNIT B' IOTA ISOFORM (1 of 2)		93522161	AT5G25510.1		Protein phosphatase 2A regulatory B subunit family protein				5.7941	4.22071	4.74406	2.61708	3.72595	4.28931	3.75817	4.54823	4.11198	4.63562	4.2715	3.78313	4.48849	6.5826	6.10356	5.86634	6.01773	5.8097	3.69495	2.76428	2.38425	2.52207	1.85482	2.24061	2.40308	2.25041	2.47203	2.35388	2.49457	2.39821	2.25795	2.45641	2.92269	2.82854	2.77954	2.811
Gorai.001G045800.1.A	Gorai.001G045800	Gorai.001G045800.1	Gorai.001G045800.A		K03128 - transcription initiation factor TFIID subunit 2 (TAF2) (1 of 1)		93514931	AT1G73960.1	TAF2	TBP-associated factor 2				4.15352	2.9778	3.65675	2.32141	2.72884	3.08252	2.71707	1.74585	2.14622	1.72	2.64423	1.28772	1.96358	3.64388	2.15163	1.75676	2.463	2.70559	1.41738	2.36556	1.99197	2.21932	1.7318	1.89873	2.02946	1.89416	1.45725	1.65362	1.44361	1.86562	1.19391	1.56734	2.21533	1.6561	1.46297	1.79202
Gorai.001G045800.1.D	Gorai.001G045800	Gorai.001G045800.1	Gorai.001G045800.D		K03128 - transcription initiation factor TFIID subunit 2 (TAF2) (1 of 1)		93514931	AT1G73960.1	TAF2	TBP-associated factor 2				4.04014	3.56123	3.93	2.34266	2.76879	3.63409	3.14871	1.8403	2.20134	2.0152	2.84565	1.36946	2.57595	3.78763	2.53196	2.32753	2.83754	3.34955	1.70515	2.33346	2.18942	2.30159	1.741	1.9141	2.21229	2.05266	1.50604	1.67868	1.59225	1.94323	1.24456	1.83833	2.25931	1.82047	1.73445	1.94018
Gorai.001G046100.1.A	Gorai.001G046100	Gorai.001G046100.1	Gorai.001G046100.A	Gohir.A07G038900			93517591	AT5G51545.1	LPA2	low psii accumulation2				1.46719	1.18279	1.81352	1.1233	1.5285	1.76988	1.36777	1.55205	1.14185	1.44629	2.02369	1.4874	1.98124	4.15074	3.229	2.87432	3.30362	3.84013	2.77196	1.30287	1.12618	1.49238	1.08631	1.33828	1.46982	1.24353	1.35166	1.09886	1.2906	1.59631	1.31464	1.57591	2.36478	2.08032	1.95394	2.10555
Gorai.001G046100.1.D	Gorai.001G046100	Gorai.001G046100.1	Gorai.001G046100.D	Gohir.D07G043100			93517591	AT5G51545.1	LPA2	low psii accumulation2				3.11692	2.83935	2.38971	1.7358	2.00904	1.96	2.44635	2.17137	2.33973	2.46172	2.38479	2.35707	2.13603	3.9763	3.55949	2.94266	3.67334	3.78457	2.31601	2.04156	1.94086	1.76116	1.45196	1.5893	1.5656	1.78507	1.6651	1.73973	1.79149	1.75907	1.7472	1.64894	2.31507	2.18887	1.97917	2.22445
Gorai.001G046200.1.A	Gorai.001G046200	Gorai.001G046200.1	Gorai.001G046200.A	Gohir.A07G039000	K02969 - small subunit ribosomal protein S20e (RP-S20e, RPS20) (1 of 4)		93523041	AT3G47370.1		Ribosomal protein S10p/S20e family protein	146	Gorai.001G046200.1.A	case 1	302.115	296.606	254.506	199.172	186.774	200.206	217.557	204.746	184.587	147.321	188.015	108.993	103.064	82.2847	102.968	78.2688	87.6578	119.322	90.8033	8.24372	8.21726	7.99721	7.6451	7.55285	7.65253	7.77187	7.68472	7.53595	7.21258	7.56235	6.78127	6.70132	6.37998	6.7	6.30868	6.47018
Gorai.001G046200.1.D	Gorai.001G046200	Gorai.001G046200.1	Gorai.001G046200.D	Gohir.D07G043200	K02969 - small subunit ribosomal protein S20e (RP-S20e, RPS20) (1 of 4)		93523041	AT3G47370.1		Ribosomal protein S10p/S20e family protein	147	Gorai.001G046200.1.D	case 1	151.026	160.87	117.935	95.5297	97.5104	107.09	114.934	104.474	100.981	71.5226	97.1074	46.5735	47.5237	48.317	53.6453	47.9201	47.9279	67.8796	58.5521	7.24818	7.33869	6.89403	6.5929	6.6222	6.75608	6.85716	6.72074	6.67215	6.18036	6.61629	5.57209	5.60062	5.62401	5.77203	5.61235	5.61258
Gorai.001G046300.1.A	Gorai.001G046300	Gorai.001G046300.1	Gorai.001G046300.A	Gohir.A07G039100	PTHR24012:SF362 - RNA RECOGNITION MOTIF-CONTAINING PROTEIN (1 of 2)		93505652	AT2G44710.1		RNA-binding (RRM/RBD/RNP motifs) family protein				4.59414	3.4296	3.71743	1.85669	3.25955	3.21275	3.72197	2.54536	2.84918	3.02648	3.12731	1.90824	2.68074	4.78989	2.42729	1.98038	2.77768	3.6521	1.80113	2.48392	2.14718	2.238	1.51434	2.0907	2.07476	2.23939	1.82593	1.94455	2.00952	2.0452	1.54015	1.88	2.53354	1.77707	1.57549	1.9175
Gorai.001G046300.1.D	Gorai.001G046300	Gorai.001G046300.1	Gorai.001G046300.D	Gohir.D07G043300	PTHR24012:SF362 - RNA RECOGNITION MOTIF-CONTAINING PROTEIN (1 of 2)		93505652	AT2G44710.1		RNA-binding (RRM/RBD/RNP motifs) family protein				4.17733	3.28195	3.63078	2.14161	3.006	3.69938	3.23757	2.96842	3.10495	3.30385	3.65617	2.21044	3.45292	5.89297	4.04385	3.55286	4.49355	4.25139	2.53308	2.37221	2.09827	2.21126	1.6515	2.00216	2.23247	2.08324	1.98856	2.03736	2.10563	2.21914	1.68277	2.15475	2.78513	2.33452	2.18677	2.45774
Gorai.001G046400.1.A	Gorai.001G046400	Gorai.001G046400.1	Gorai.001G046400.A	Gohir.A07G039200	PTHR11902//PTHR11902:SF18 - ENOLASE // SUBFAMILY NOT NAMED (1 of 1)		93441103	AT2G36530.1	ENO2,LOS2	Enolase	148	Gorai.001G046400.1.A;Gorai.001G046400.1.D	case 2	29.476	19.0498	17.3757	13.0764	10.908	8.85198	9.13428	9.54386	8.00759	9.30775	6.78664	2.08975	8.4958	3.55071	4.10848	2.17528	2.83941	4.20761	1.42169	4.9296	4.32552	4.19973	3.81521	3.57386	3.30041	3.34117	3.39833	3.17114	3.36566	2.961	1.62749	3.24729	2.18609	2.35289	1.66689	1.94089
Gorai.001G046400.1.D	Gorai.001G046400	Gorai.001G046400.1	Gorai.001G046400.D	Gohir.D07G043400	PTHR11902//PTHR11902:SF18 - ENOLASE // SUBFAMILY NOT NAMED (1 of 1)		93441103	AT2G36530.1	ENO2,LOS2	Enolase	148	Gorai.001G046400.1.A;Gorai.001G046400.1.D	case 2	32.2674	19.1016	20.2514	13.6567	11.2638	11.6249	10.0575	11.7638	11.2205	13.882	9.97159	3.8197	13.2544	6.30067	7.26483	3.79316	5.66788	7.76995	3.19016	5.05604	4.32924	4.40949	3.87349	3.61633	3.6582	3.46695	3.67399	3.61123	3.8955	3.4557	2.26894	3.83334	2.86803	3.04698	2.26098	2.73723
Gorai.001G046500.1.A	Gorai.001G046500	Gorai.001G046500.1	Gorai.001G046500.A	Gohir.A07G039366,Gohir.A07G039300	PF03479//PF03999 - Domain of unknown function (DUF296) (DUF296) // Microtubule associated protein (MAP65/ASE1 family) (MAP65_ASE1) (1 of 1)		93063946	AT5G51600.1	ATMAP65-3,MAP65-3,PLE	Microtubule associated protein (MAP65/ASE1) family protein				0.765281	0.933804	0.991407	0.473588	0.997941	1.33275	1.11998	1.25476	0.979756	1.12894	1.07474	0.359187	1.06609	0.523912	0.633926	0.396085	0.623167	1.12448	0.383333	0.819898	0.951442	0.993788	0.559333	0.998514	1.22203	1.08405	1.17297	0.985323	1.09014	1.05293	0.442744	1.04691	0.60778	0.708343	0.481387	0.698811
Gorai.001G046500.1.D	Gorai.001G046500	Gorai.001G046500.1	Gorai.001G046500.D	Gohir.D07G043500	PF03479//PF03999 - Domain of unknown function (DUF296) (DUF296) // Microtubule associated protein (MAP65/ASE1 family) (MAP65_ASE1) (1 of 1)		93063946	AT5G51600.1	ATMAP65-3,MAP65-3,PLE	Microtubule associated protein (MAP65/ASE1) family protein				0.69273	0.512322	0.837343	0.390228	0.773497	1.20298	1.00278	1.01016	0.94893	0.86822	1.09518	0.33355	0.884168	0.616792	0.550332	0.469421	0.672417	1.03487	0.329009	0.759352	0.596765	0.877621	0.475322	0.826597	1.13945	1.002	1.00731	0.962682	0.901664	1.06707	0.415272	0.913928	0.693134	0.632577	0.555248	0.741935
Gorai.001G046600.1.A	Gorai.001G046600	Gorai.001G046600.1	Gorai.001G046600.A	Gohir.A07G039500	K14823 - rRNA-processing protein EBP2 (EBP2, EBNA1BP2) (1 of 1)		93519774	AT3G22660.1		rRNA processing protein-related				10.745	4.64044	7.74473	4.62209	6.02258	9.37404	6.38025	7.84246	8.23194	7.2048	7.53812	3.58705	6.32452	8.06403	7.18351	6.34181	7.49517	10.0274	5.96687	3.55398	2.49581	3.12841	2.49111	2.812	3.37491	2.88367	3.14445	3.20663	3.03647	3.09392	2.19757	2.87273	3.18015	3.03272	2.87614	3.08664
Gorai.001G046600.1.D	Gorai.001G046600	Gorai.001G046600.1	Gorai.001G046600.D	Gohir.D07G043600	K14823 - rRNA-processing protein EBP2 (EBP2, EBNA1BP2) (1 of 1)		93519774	AT3G22660.1		rRNA processing protein-related				19.6999	9.04727	12.0566	7.48427	8.74206	11.8711	8.57958	8.9719	9.65656	8.96549	10.2454	4.17721	7.03356	7.60285	7.28896	6.27263	8.93032	9.44857	5.65359	4.37155	3.32873	3.70671	3.08479	3.28423	3.68606	3.25996	3.31787	3.41367	3.31694	3.49127	2.37217	3.00604	3.10481	3.05119	2.86248	3.31184
Gorai.001G046700.1.A	Gorai.001G046700	Gorai.001G046700.1	Gorai.001G046700.A	Gohir.A07G039600	PTHR32285:SF18 - PROTEIN YLS7-RELATED (1 of 2)		93520424	AT4G25360.1	TBL18	TRICHOME BIREFRINGENCE-LIKE 18				2.4987	1.34081	1.60776	0.972651	1.11528	1.91341	1.51464	1.53692	1.45429	1.3237	1.61374	1.22624	1.76775	1.74891	2.34819	1.8236	2.05239	1.7506	0.75109	1.80682	1.22701	1.38281	0.980136	1.08085	1.54271	1.33035	1.34308	1.2953	1.21643	1.38612	1.15461	1.46871	1.45886	1.74338	1.49754	1.60994
Gorai.001G046700.1.D	Gorai.001G046700	Gorai.001G046700.1	Gorai.001G046700.D	Gohir.D07G043700	PTHR32285:SF18 - PROTEIN YLS7-RELATED (1 of 2)		93520424	AT4G25360.1	TBL18	TRICHOME BIREFRINGENCE-LIKE 18				0.372371	0.5289	0.505654	0.282629	0.455953	0.657106	0.446107	0.58986	0.669767	0.533002	0.76593	0.398457	0.862065	0.571711	1.47898	0.587697	0.648981	1.23768	0.35813	0.456671	0.612494	0.59039	0.359104	0.541964	0.728666	0.532174	0.6689	0.739646	0.61636	0.820428	0.483836	0.896903	0.652336	1.30975	0.666936	0.721575
Gorai.001G046900.1.A	Gorai.001G046900	Gorai.001G046900.1	Gorai.001G046900.A	Gohir.A07G039700	PTHR11751:SF411 - AMINOTRANSFERASE ACS10-RELATED (1 of 4)		93521822	AT5G51690.1	ACS12	1-amino-cyclopropane-1-carboxylate synthase 12				1.16525	0.923131	1.23704	0.645648	1.16973	1.17069	1.25243	0.872635	1.01445	0.699007	0.920543	0.604415	0.773588	1.27054	0.856414	1.07021	0.918702	0.939555	0.764989	1.11453	0.943457	1.16159	0.718656	1.11752	1.11815	1.17149	0.90507	1.01039	0.764692	0.941514	0.682047	0.826671	1.18304	0.892519	1.04977	0.940131
Gorai.001G046900.1.D	Gorai.001G046900	Gorai.001G046900.1	Gorai.001G046900.D	Gohir.D07G043800	PTHR11751:SF411 - AMINOTRANSFERASE ACS10-RELATED (1 of 4)		93521822	AT5G51690.1	ACS12	1-amino-cyclopropane-1-carboxylate synthase 12				1.89606	0.990102	1.76717	1.51683	1.45164	1.53459	1.86835	1.27953	1.61302	1.42983	1.47445	2.36387	3.0251	8.52275	5.06614	4.10079	4.35701	3.07146	1.60715	1.53409	0.992842	1.46841	1.33161	1.29375	1.34175	1.52022	1.18874	1.38572	1.28086	1.30711	1.75012	2.00903	3.25138	2.60078	2.35072	2.42143
Gorai.001G047000.1.A	Gorai.001G047000	Gorai.001G047000.1	Gorai.001G047000.A	Gohir.A07G039800	PTHR16254:SF9 - K(+) EFFLUX ANTIPORTER 5 (1 of 1)		93523417	AT5G51710.2	ATKEA5,KEA5	K+ efflux antiporter 5				11.4505	10.1194	10.8505	8.85736	7.45452	8.78331	6.5628	8.41928	8.98423	8.22988	7.71067	8.52364	5.57689	5.99634	9.21529	6.72341	7.30711	3.78525	3.7286	3.63813	3.47501	3.56687	3.3012	3.07972	3.29032	2.91892	3.23562	3.31965	3.20631	3.12278	3.25151	2.7174	2.8066	3.35266	2.94924	3.05435
Gorai.001G047000.1.D	Gorai.001G047000	Gorai.001G047000.1	Gorai.001G047000.D	Gohir.D07G043900	PTHR16254:SF9 - K(+) EFFLUX ANTIPORTER 5 (1 of 1)		93523417	AT5G51710.2	ATKEA5,KEA5	K+ efflux antiporter 5				7.41008	4.88315	6.7666	5.14957	4.46923	5.28492	3.79161	3.86443	4.82662	4.71792	4.40373	3.98251	3.46105	4.59429	4.76157	4.71983	4.67506	3.89686	2.63997	3.07212	2.55659	2.95728	2.62049	2.45134	2.65189	2.26051	2.28227	2.54266	2.51549	2.43395	2.31687	2.15738	2.48395	2.52646	2.51597	2.50463
Gorai.001G047100.1.D	Gorai.001G047100	Gorai.001G047100.1	Gorai.001G047100.D	Gohir.D07G044000	PTHR22726 - OMA1 HOMOLOG, ZINC METALLOPEPTIDASE (1 of 2)		93518007	AT5G51740.1		Peptidase family M48 family protein				6.82865	4.70879	6.01483	4.00528	4.807	4.24323	4.55576	5.35987	4.91472	3.70283	4.55221	2.52749	2.65434	3.28938	4.16331	3.73098	3.77929	3.85526	3.12756	2.96876	2.51318	2.81041	2.32345	2.53779	2.39046	2.47398	2.669	2.56431	2.23353	2.47306	1.81864	1.86961	2.10077	2.3683	2.24214	2.2568
Gorai.001G047200.1.A	Gorai.001G047200	Gorai.001G047200.1	Gorai.001G047200.A	Gohir.A07G040000	1.14.13.109 - Abieta-7,13-dien-18-ol hydroxylase / CYP720B1 (1 of 12)		93522760	AT2G45510.1	CYP704A2	cytochrome P450, family 704, subfamily A, polypeptide 2	149	Gorai.001G047200.1.A;Gorai.001G047200.1.D	case 2	40.2727	36.5445	41.5032	34.2197	34.0093	33.5567	33.9686	30.5332	32.3798	31.0152	20.2806	18.7969	16.9001	4.27938	10.0521	4.4175	5.85177	2.99622	1.80563	5.36712	5.23053	5.4095	5.13831	5.12967	5.11089	5.12799	4.9788	5.06091	5.00068	4.41147	4.3072	4.16189	2.40037	3.46625	2.43763	2.77648
Gorai.001G047200.1.D	Gorai.001G047200	Gorai.001G047200.1	Gorai.001G047200.D	Gohir.D07G044100	1.14.13.109 - Abieta-7,13-dien-18-ol hydroxylase / CYP720B1 (1 of 12)		93522760	AT2G45510.1	CYP704A2	cytochrome P450, family 704, subfamily A, polypeptide 2	149	Gorai.001G047200.1.A;Gorai.001G047200.1.D	case 2	5.79778	8.54124	7.30713	6.81027	7.79724	11.2874	11.7918	17.4628	19.5523	24.9588	16.5613	16.9831	14.3767	7.55055	15.0973	8.72506	9.36123	5.46393	4.41083	2.76506	3.25418	3.05435	2.96537	3.13705	3.61911	3.67715	4.20655	4.36123	4.69815	4.13433	4.16857	3.94268	3.09602	4.00875	3.28171	3.37312
Gorai.001G047500.1.D	Gorai.001G047500	Gorai.001G047500.1	Gorai.001G047500.D	Gohir.D07G044400	1.14.11.12 - Gibberellin-44 dioxygenase / Gibberellin A44 oxidase (1 of 3)		93501593	AT5G51810.1	AT2353,ATGA20OX2,GA20OX2	gibberellin 20 oxidase 2				0.613586	0.21172	0.73457	0.44117	0.695759	1.25108	0.659645	0.546865	0.901381	1.48896	2.34623	1.3684	1.24483	3.6286	1.94604	1.31142	1.19913	3.92299	1.15311	0.69027	0.277056	0.794578	0.527241	0.761931	1.17062	0.730875	0.629347	0.927048	1.31554	1.74254	1.24392	1.16661	2.21058	1.55878	1.20878	1.13693
Gorai.001G047700.1.A	Gorai.001G047700	Gorai.001G047700.1	Gorai.001G047700.A	Gohir.A07G040500	PF06522 - NADH-ubiquinone reductase complex 1 MLRQ subunit (B12D) (1 of 3)		93523949	AT3G48140.1		B12D protein				343.503	295.763	327.506	331.515	314.504	316.706	350.216	289.069	285.72	342.901	297.281	391.059	293.244	302.188	289.815	281.108	304.734	361.698	275.909	8.42837	8.21317	8.35978	8.37728	8.30151	8.31155	8.45621	8.18025	8.1635	8.42585	8.22053	8.61493	8.20087	8.24407	8.18396	8.1401	8.25613
Gorai.001G047700.1.D	Gorai.001G047700	Gorai.001G047700.1	Gorai.001G047700.D	Gohir.D07G044700	PF06522 - NADH-ubiquinone reductase complex 1 MLRQ subunit (B12D) (1 of 3)		93523949	AT3G48140.1		B12D protein				184.687	148.634	158.258	156.56	139.707	137.68	154.11	118.266	132.837	143.569	134.692	182.652	131.338	116.971	114.868	113.181	126.003	148.686	108.867	7.53673	7.22529	7.31522	7.29976	7.13655	7.11562	7.27715	6.89804	7.06433	7.17562	7.08419	7.52083	7.04809	6.88229	6.85633	6.83518	6.98872
Gorai.001G047800.1.A	Gorai.001G047800	Gorai.001G047800.1	Gorai.001G047800.A	Gohir.A07G040600	PTHR19959//PTHR19959:SF156 - KINESIN LIGHT CHAIN // SUBFAMILY NOT NAMED (1 of 2)		93522319	AT1G27500.1		Tetratricopeptide repeat (TPR)-like superfamily protein				3.83444	2.88889	3.41051	2.35023	2.48198	2.4357	2.25707	2.05114	2.48	2.37469	2.57332	2.47072	2.12007	3.97734	2.98369	2.7603	4.11278	3.06727	2.39538	2.27335	1.95936	2.14094	1.74426	1.79991	1.7806	1.70358	1.60935	1.79909	1.75475	1.83726	1.79524	1.64158	2.31538	1.99411	1.91085	2.35411
Gorai.001G047800.1.D	Gorai.001G047800	Gorai.001G047800.1	Gorai.001G047800.D	Gohir.D07G044800	PTHR19959//PTHR19959:SF156 - KINESIN LIGHT CHAIN // SUBFAMILY NOT NAMED (1 of 2)		93522319	AT1G27500.1		Tetratricopeptide repeat (TPR)-like superfamily protein				0.48397	0.333416	0.49015	0.263522	0.258481	0.376613	0.240856	0.158884	0.189949	0.289885	0.284833	0.301594	0.425596	0.82005	0.57306	0.508488	0.558087	0.648968	0.358535	0.569462	0.415127	0.575458	0.337451	0.331683	0.461123	0.311336	0.212736	0.2509	0.367242	0.361581	0.38028	0.511565	0.863978	0.653573	0.593103	0.639776
Gorai.001G047900.1.A	Gorai.001G047900	Gorai.001G047900.1	Gorai.001G047900.A	Gohir.A07G040700	PTHR15835:SF2 - NUCLEAR-INTERACTING PARTNER OF ALK (1 of 1)		93517406	AT1G48950.1		C3HC zinc finger-like				5.71693	4.66	3.95926	2.38329	2.80287	3.45415	3.47792	3.31372	3.41982	2.82713	3.41369	1.47906	2.40868	3.67421	3.15748	2.99152	3.43233	3.78087	2.35326	2.7478	2.5008	2.31012	1.75843	1.92709	2.15515	2.16283	2.10893	2.14399	1.93626	2.14198	1.30979	1.76921	2.22472	2.05571	1.99694	2.14806
Gorai.001G047900.1.D	Gorai.001G047900	Gorai.001G047900.1	Gorai.001G047900.D	Gohir.D07G044900	PTHR15835:SF2 - NUCLEAR-INTERACTING PARTNER OF ALK (1 of 1)		93517406	AT1G48950.1		C3HC zinc finger-like				8.92487	5.6967	6.69715	3.69512	3.86288	4.75406	4.278	3.27547	3.23612	2.89759	3.67194	1.91553	2.97744	4.73521	4.35497	3.67238	4.44814	4.30275	2.67516	3.31105	2.74345	2.94432	2.23116	2.28181	2.52458	2.39999	2.09608	2.08274	1.96258	2.22402	1.54376	1.99184	2.51985	2.42088	2.22416	2.44576
Gorai.001G048000.1.A	Gorai.001G048000	Gorai.001G048000.1	Gorai.001G048000.A	Gohir.A07G040800	K03111 - single-strand DNA-binding protein (ssb) (1 of 1)		93517262	AT3G18580.1		Nucleic acid-binding, OB-fold-like protein				13.2062	10.1893	8.04538	4.91048	7.333	9.40257	7.02084	7.36163	7.47857	7.30524	9.36846	4.03031	6.28666	8.4234	7.7083	7.88276	8.32751	8.48822	5.5708	3.82845	3.48405	3.17718	2.56328	3.05884	3.37887	3.00375	3.06378	3.08382	3.05402	3.37413	2.33065	2.86526	3.23625	3.12239	3.15101	3.22149
Gorai.001G048000.1.D	Gorai.001G048000	Gorai.001G048000.1	Gorai.001G048000.D	Gohir.D07G045000	K03111 - single-strand DNA-binding protein (ssb) (1 of 1)		93517262	AT3G18580.1		Nucleic acid-binding, OB-fold-like protein				6.30905	3.59049	4.22188	2.23449	3.99065	5.10788	4.1612	3.60551	3.90312	3.23423	4.49197	1.85722	3.8046	5.13715	4.89813	5.1979	4.78472	6.28538	3.13395	2.86968	2.19865	2.38457	1.69354	2.31923	2.61067	2.36771	2.20336	2.2937	2.0821	2.45732	1.51461	2.26442	2.61757	2.56026	2.63178	2.53225
Gorai.001G048200.1.A	Gorai.001G048200	Gorai.001G048200.1	Gorai.001G048200.A	Gohir.A07G041000	PF02365 - No apical meristem (NAM) protein (NAM) (1 of 153)	NAC	93440078	AT1G12260.1	ANAC007,EMB2749,NAC007,VND4	NAC 007				0.01335	0.022263	0.034111	0.034592	0.035652	0.080455	0.211398	0.513495	0.125846	0.204314	0.413534	0.057065	0.109858	0.080298	0.0376641	0.045996	0	0.11345	0.117801	0.0191326	0.0317664	0.0483911	0.0490619	0.0505393	0.111639	0.276673	0.597884	0.171009	0.268212	0.499307	0.0800641	0.150375	0.111429	0.0533395	0.0648773	0
Gorai.001G048200.1.D	Gorai.001G048200	Gorai.001G048200.1	Gorai.001G048200.D	Gohir.D07G045200	PF02365 - No apical meristem (NAM) protein (NAM) (1 of 153)	NAC	93440078	AT1G12260.1	ANAC007,EMB2749,NAC007,VND4	NAC 007				0.019143	0	0.028632	0.039069	0.087302	0.076487	0.429642	0.444218	0.168233	0.199484	0.246592	0.041643	0.117592	0	0.0361524	0.008812	0.073349	0.2187	0.137579	0.0273565	0	0.0407269	0.0552915	0.120753	0.106331	0.515654	0.530289	0.224328	0.262414	0.317989	0.0588609	0.160394	0	0.0512362	0.0126573	0.102119
Gorai.001G048300.1.A	Gorai.001G048300	Gorai.001G048300.1	Gorai.001G048300.A	Gohir.A07G041100	PTHR11709:SF123 - MONOCOPPER OXIDASE-LIKE PROTEIN SKS1-RELATED (1 of 2)		93523457	AT5G51480.1	SKS2	SKU5 similar 2	151	Gorai.001G048300.1.A;Gorai.001G048300.1.D	case 2	1.52996	1.20519	1.97742	1.97196	3.16148	4.73986	4.00963	5.98181	6.6369	6.87285	7.07399	1.78374	6.71128	5.5286	7.04481	3.41528	5.95038	6.63366	1.24188	1.33911	1.1409	1.57406	1.57142	2.0571	2.52101	2.3247	2.8036	2.93299	2.97689	3.01328	1.47702	2.94697	2.70677	3.00806	2.1425	2.79709
Gorai.001G048300.1.D	Gorai.001G048300	Gorai.001G048300.1	Gorai.001G048300.D	Gohir.D07G045300	PTHR11709:SF123 - MONOCOPPER OXIDASE-LIKE PROTEIN SKS1-RELATED (1 of 2)		93523457	AT5G51480.1	SKS2	SKU5 similar 2	151	Gorai.001G048300.1.A;Gorai.001G048300.1.D	case 2	0.368731	0.672378	0.875271	0.445271	1.90712	3.49603	2.53516	5.54777	6.22783	7.5471	6.92293	2.01781	11.5802	8.42956	10.4951	4.68019	11.6592	9.69983	1.46023	0.452839	0.741901	0.907099	0.53134	1.53959	2.16865	1.82178	2.711	2.85356	3.09544	2.98603	1.5935	3.65308	3.23719	3.52295	2.50594	3.66211
Gorai.001G048500.1.D	Gorai.001G048500	Gorai.001G048500.1	Gorai.001G048500.D	Gohir.D07G045400	PTHR22763:SF51 - E3 UBIQUITIN PROTEIN LIGASE RIN2-RELATED (1 of 2)		93519496	AT4G25230.1	RIN2	RPM1 interacting protein 2				1.30256	1.176	1.57581	1.65245	1.58947	1.73281	2.54197	0.943186	1.5417	1.01253	1.44351	0.815697	1.09135	1.40547	1.1821	0.762836	0.843074	0.202891	0.303827	1.20324	1.12168	1.36502	1.40732	1.37266	1.45039	1.82455	0.958424	1.34579	1.00901	1.28896	0.860523	1.06443	1.26632	1.12572	0.817898	0.882114
Gorai.001G048600.1.A	Gorai.001G048600	Gorai.001G048600.1	Gorai.001G048600.A	Gohir.A07G041400	K13783 - MFS transporter, OPA family, solute carrier family 37 (glycerol-3-phosphate transporter), member 1/2 (SLC37A1_2) (1 of 5)		93519885	AT3G47420.1	ATPS3,PS3	phosphate starvation-induced gene 3				0.571923	0.30727	0.419692	0.158435	0.380073	0.59745	0.603974	0.606388	0.627772	0.515767	0.591327	0.258019	0.79499	1.41896	1.03422	2.50013	2.18781	4.10754	1.37612	0.652531	0.386557	0.505578	0.212177	0.464745	0.675771	0.681651	0.68382	0.702898	0.600048	0.67023	0.331154	0.843976	1.27439	1.02448	1.80741	1.67256
Gorai.001G048600.1.D	Gorai.001G048600	Gorai.001G048600.1	Gorai.001G048600.D	Gohir.D07G045500	K13783 - MFS transporter, OPA family, solute carrier family 37 (glycerol-3-phosphate transporter), member 1/2 (SLC37A1_2) (1 of 5)		93519885	AT3G47420.1	ATPS3,PS3	phosphate starvation-induced gene 3				0.987224	0.311287	0.64633	0.378276	0.748725	0.954131	0.77038	0.737601	0.650768	0.543038	0.667786	0.330949	1.33215	1.99567	1.7448	2.95444	3.10282	5.95886	1.70341	0.990755	0.390983	0.719254	0.462865	0.806303	0.966527	0.824059	0.797097	0.723138	0.625774	0.737934	0.412455	1.22166	1.58288	1.4567	1.98347	2.03662
Gorai.001G048800.1.A	Gorai.001G048800	Gorai.001G048800.1	Gorai.001G048800.A		PTHR11886//PTHR11886:SF56 - DYNEIN LIGHT CHAIN // SUBFAMILY NOT NAMED (1 of 1)		93441065	AT1G23220.1		Dynein light chain type 1 family protein				1.1749	0.486825	0.946492	0.542117	0.752002	0.950313	0.556992	0.63331	0.455029	0.590735	0.6092	0.222734	0.278091	0.266111	0.264002	0.127212	0.370817	0.195573	0.32411	1.12095	0.572235	0.960876	0.624912	0.809004	0.963706	0.638762	0.707799	0.541048	0.669694	0.686344	0.290111	0.353991	0.340404	0.337999	0.172759	0.455036
Gorai.001G048800.1.D	Gorai.001G048800	Gorai.001G048800.1	Gorai.001G048800.D		PTHR11886//PTHR11886:SF56 - DYNEIN LIGHT CHAIN // SUBFAMILY NOT NAMED (1 of 1)		93441065	AT1G23220.1		Dynein light chain type 1 family protein				2.38505	2.6041	1.33441	0.955171	0.88353	0.934373	0.757448	0.713814	0.498131	0.532507	0.880759	0.258326	0.329048	0.389437	0.384489	0.302091	0.31399	0.375432	0.183757	1.75918	1.84964	1.22306	0.967295	0.913439	0.951866	0.813482	0.777211	0.583164	0.615894	0.911315	0.331506	0.410393	0.4745	0.469354	0.38083	0.393954
Gorai.001G048900.1.A	Gorai.001G048900	Gorai.001G048900.1	Gorai.001G048900.A	Gohir.A07G041700			93440393							3.33223	2.63256	2.57052	1.93679	2.68782	1.96934	2.94804	2.3129	2.2987	1.89278	3.18777	2.50942	1.8364	1.90013	2.20639	2.76162	2.07713	4.4212	3.13638	2.11511	1.86099	1.83614	1.55424	1.88277	1.57014	1.98114	1.7281	1.7219	1.53246	2.06618	1.81123	1.50406	1.53612	1.68095	1.91136	1.62159
Gorai.001G048900.1.D	Gorai.001G048900	Gorai.001G048900.1	Gorai.001G048900.D	Gohir.D07G045800			93440393							3.54906	1.90532	2.17669	1.83007	2.5493	2.1014	2.12409	2.48871	2.12261	1.55052	2.83621	1.38574	1.76359	2.34109	2.45971	3.32571	2.35443	4.94639	3.58274	2.18557	1.5387	1.66753	1.50084	1.82753	1.63292	1.64343	1.80269	1.64275	1.35079	1.93968	1.25444	1.46654	1.74032	1.79065	2.11294	1.74607
Gorai.001G049100.1.A	Gorai.001G049100	Gorai.001G049100.1	Gorai.001G049100.A	Gohir.A07G041900	PTHR18937:SF9 - STRUCTURAL MAINTENANCE OF CHROMOSOMES PROTEIN 2 (1 of 2)		93518372	AT5G62410.1	ATCAP-E1,ATSMC4,SMC2,TTN3	structural maintenance of chromosomes 2				0.067636	0.045139	0.174911	0.074587	0.111912	0.159127	0.104348	0.06636	0.0105201	0.073877	0.058564	0.800883	0.630814	3.8132	1.5988	1.73488	1.91601	2.28983	1.32233	0.0944199	0.0636948	0.232551	0.103782	0.153043	0.213039	0.143195	0.0926946	0.015098	0.102829	0.0821085	0.848704	0.705592	2.267	1.37785	1.45148	1.544
Gorai.001G049300.1.D	Gorai.001G049300	Gorai.001G049300.1	Gorai.001G049300.D	Gohir.D07G046100	PTHR26374:SF175 - C2H2-LIKE ZINC FINGER PROTEIN-RELATED (1 of 5)	C2H2	93488593	AT5G61470.1		C2H2-like zinc finger protein				0.145812	0.44849	0.307889	0.064821	0.358257	0.051999	0.075728	0.079499	0.0154973	0.008359	0.078656	0	0.049083	0	0	0	0	0	0	0.19637	0.53455	0.38724	0.0906109	0.441756	0.0731333	0.105313	0.110362	0.0221864	0.0120094	0.109235	0	0.0691288	0	0	0	0
Gorai.001G049500.1.A	Gorai.001G049500	Gorai.001G049500.1	Gorai.001G049500.A	Gohir.A07G042100	PTHR27000:SF1 - LEUCINE-RICH REPEAT RECEPTOR-LIKE PROTEIN KINASE TDR (1 of 2)		93064096	AT5G61480.1	PXY	Leucine-rich repeat protein kinase family protein				0.454781	0.339495	0.287134	0.255085	0.263896	0.431923	0.426394	0.546826	0.829364	0.493041	0.747292	0.282036	1.47865	1.04799	1.56028	0.739041	1.70951	1.94541	0.321546	0.540802	0.421689	0.364162	0.327785	0.337878	0.517954	0.512373	0.629311	0.871343	0.578254	0.805121	0.358437	1.30955	1.03421	1.3563	0.798292	1.43803
Gorai.001G049500.1.D	Gorai.001G049500	Gorai.001G049500.1	Gorai.001G049500.D	Gohir.D07G046300	PTHR27000:SF1 - LEUCINE-RICH REPEAT RECEPTOR-LIKE PROTEIN KINASE TDR (1 of 2)		93064096	AT5G61480.1	PXY	Leucine-rich repeat protein kinase family protein				0.32028	0.368408	0.271507	0.09816	0.244435	0.438248	0.406666	0.663357	1.16434	1.17093	1.20544	0.574326	3.60984	3.72044	3.64398	2.45061	6.41831	6.02604	0.67179	0.400844	0.452498	0.346539	0.135088	0.315491	0.524312	0.49228	0.734098	1.11393	1.11831	1.14107	0.654734	2.20472	2.23892	2.21536	1.78685	2.89109
Gorai.001G049600.1.A	Gorai.001G049600	Gorai.001G049600.1	Gorai.001G049600.A	Gohir.A07G042200	K02877 - large subunit ribosomal protein L15e (RP-L15e, RPL15) (1 of 4)		93523212	AT4G16720.1		Ribosomal protein L23/L15e family protein	152	Gorai.001G049600.1.A;Gorai.001G049600.1.D	case 2	193.855	167.334	168.429	151.461	135.881	143.791	140.772	144.462	144.464	126.461	131.893	112.248	98.2142	84.4458	88.743	91.8751	96.6502	97.5456	80.0263	7.60626	7.39518	7.40453	7.25229	7.09678	7.17783	7.14743	7.1845	7.18451	6.99391	7.05412	6.82334	6.63247	6.41694	6.48773	6.53722	6.60955
Gorai.001G049600.1.D	Gorai.001G049600	Gorai.001G049600.1	Gorai.001G049600.D	Gohir.D07G046500	K02877 - large subunit ribosomal protein L15e (RP-L15e, RPL15) (1 of 4)		93523212	AT4G16720.1		Ribosomal protein L23/L15e family protein	152	Gorai.001G049600.1.A;Gorai.001G049600.1.D	case 2	234.198	227.216	216.671	206.448	182.387	187.49	179.053	174.1	171.206	142.532	149.364	118.695	101.749	75.9077	89.3203	84.0565	88.6877	89.6273	67.7936	7.87773	7.83426	7.76601	7.69661	7.51875	7.55835	7.49228	7.45204	7.42799	7.16523	7.23232	6.90322	6.68298	6.26506	6.49698	6.41035	6.48684
Gorai.001G049700.1.A	Gorai.001G049700	Gorai.001G049700.1	Gorai.001G049700.A	Gohir.A07G042300	K03026 - DNA-directed RNA polymerase III subunit RPC4 (RPC4, POLR3D) (1 of 2)		93522632	AT5G09380.1		RNA polymerase III RPC4				0.497732	0.231677	0.924734	0.327729	1.20407	1.15057	1.35318	1.5573	1.35943	1.2283	1.81196	1.3193	2.94014	4.73505	2.90097	2.64353	3.94207	3.2073	2.0156	0.582779	0.300624	0.944659	0.408961	1.14017	1.10472	1.23461	1.35462	1.23844	1.15594	1.49158	1.21369	1.97825	2.51981	1.96383	1.86534	2.30512
Gorai.001G049700.1.D	Gorai.001G049700	Gorai.001G049700.1	Gorai.001G049700.D	Gohir.D07G046600	K03026 - DNA-directed RNA polymerase III subunit RPC4 (RPC4, POLR3D) (1 of 2)		93522632	AT5G09380.1		RNA polymerase III RPC4				0.82634	1.00198	1.1221	0.913517	1.703	1.59394	1.78358	0.590543	0.816422	0.648394	1.14429	1.75529	1.74734	10.1229	3.11714	3.35548	3.34126	2.51234	1.79758	0.868955	1.00143	1.08549	0.936227	1.43456	1.37515	1.47694	0.669519	0.861099	0.721061	1.1005	1.46221	1.45803	3.47547	2.04164	2.12283	2.11811
Gorai.001G050000.1.A	Gorai.001G050000	Gorai.001G050000.1	Gorai.001G050000.A	Gohir.A07G042600	K00344 - NADPH2:quinone reductase (qor, CRYZ) (1 of 2)		93515808	AT5G61510.1		GroES-like zinc-binding alcohol dehydrogenase family protein				0.217705	0.091668	0.25588	0.201112	0.320272	0.245529	0.298359	0.122616	0.17086	0.156754	0.202347	0.334999	0.297737	0.608381	0.472537	0.354965	0.324708	0.4754	0.243862	0.284165	0.126534	0.328699	0.264371	0.400835	0.316759	0.376689	0.166865	0.227568	0.210082	0.265853	0.416839	0.375998	0.685609	0.558303	0.438256	0.405674
Gorai.001G050000.1.D	Gorai.001G050000	Gorai.001G050000.1	Gorai.001G050000.D	Gohir.D07G046900	K00344 - NADPH2:quinone reductase (qor, CRYZ) (1 of 2)		93515808	AT5G61510.1		GroES-like zinc-binding alcohol dehydrogenase family protein				1.3867	0.623676	1.40242	1.13744	1.5095	1.36631	1.71309	1.17515	1.2777	1.0214	1.25742	1.84284	1.92441	2.8246	3.28459	2.45005	2.28306	3.28686	2.01222	1.25502	0.699264	1.26449	1.09588	1.3274	1.24264	1.43994	1.12112	1.18758	1.01536	1.17467	1.50733	1.54815	1.93531	2.09916	1.78662	1.71504
Gorai.001G050100.1.A	Gorai.001G050100	Gorai.001G050100.1	Gorai.001G050100.A	Gohir.A07G042700	K00344 - NADPH2:quinone reductase (qor, CRYZ) (1 of 2)		93515808	AT5G61510.1		GroES-like zinc-binding alcohol dehydrogenase family protein	153	Gorai.001G050100.1.A	case 1	113.297	78.7197	99.6538	77.1	71.3827	57.8708	86.9205	40.4693	46.5875	30.2891	31.7881	24.8623	25.143	29.1776	34.4822	29.8104	30.9262	37.3132	26.2334	6.83664	6.31686	6.65326	6.28725	6.17757	5.87948	6.45813	5.37397	5.57251	4.96759	5.0351	4.69278	4.70835	4.91541	5.14902	4.94534	4.99667
Gorai.001G050100.1.D	Gorai.001G050100	Gorai.001G050100.1	Gorai.001G050100.D	Gohir.D07G047000	K00344 - NADPH2:quinone reductase (qor, CRYZ) (1 of 2)		93515808	AT5G61510.1		GroES-like zinc-binding alcohol dehydrogenase family protein	154	Gorai.001G050100.1.D	case 1	84.9677	71.5609	80.9253	66.8114	60.4656	61.2138	75.058	50.1319	56.5776	36.9888	43.427	28.2136	33.8942	40.3943	45.2194	38.6271	41.3196	51.8912	32.7315	6.42572	6.18112	6.35624	6.08346	5.94171	5.95916	6.24903	5.67615	5.84744	5.2475	5.47337	4.86857	5.12492	5.37136	5.53043	5.30842	5.40326
Gorai.001G050300.1.A	Gorai.001G050300	Gorai.001G050300.1	Gorai.001G050300.A	Gohir.A07G042900	PTHR27003:SF29 - U-BOX DOMAIN-CONTAINING PROTEIN 35-RELATED (1 of 1)		93524585	AT4G25160.1		U-box domain-containing protein kinase family protein				1.5307	0.893331	1.0956	0.470548	0.672907	0.654213	0.633791	0.307223	0.224251	0.198795	0.252933	0.2106	0.269051	0.236996	0.644701	0.191867	0.188689	0.257752	0.133317	1.33954	0.920927	1.06736	0.556354	0.742357	0.726145	0.708223	0.386505	0.291899	0.261585	0.325309	0.275722	0.34375	0.306841	0.717825	0.253223	0.249371
Gorai.001G050400.1.A	Gorai.001G050400	Gorai.001G050400.1	Gorai.001G050400.A	Gohir.A07G043000	PTHR31284:SF7 - ACID PHOSPHATASE-RELATED (1 of 1)		93524526	AT4G25150.1		HAD superfamily, subfamily IIIB acid phosphatase				11.3692	3.73213	10.8319	10.0752	12.6647	2.13896	12.4432	0.02284	6.5852	6.43009	0.061009	16.1793	13.8707	25.2388	0	0.025995	0.013596	22.5791	0	3.62869	2.24249	3.56461	3.46925	3.77239	1.65029	3.7488	0.0325805	2.92319	2.89338	0.0854369	4.1026	3.89441	4.71363	0	0.0370237	0.0194827
Gorai.001G050400.1.D	Gorai.001G050400	Gorai.001G050400.1	Gorai.001G050400.D	Gohir.D07G047300	PTHR31284:SF7 - ACID PHOSPHATASE-RELATED (1 of 1)		93524526	AT4G25150.1		HAD superfamily, subfamily IIIB acid phosphatase				18.4504	12.4809	14.9569	12.6467	12.7593	11.5763	9.76796	12.3462	14.1722	14.6063	12.5765	16.2568	12.7766	19.8281	18.28	19.1653	21.0557	18.7593	12.9936	4.28173	3.75285	3.99611	3.77048	3.78234	3.65263	3.42867	3.73836	3.92335	3.96406	3.76304	4.10909	3.78415	4.38046	4.26903	4.3338	4.46308
Gorai.001G050800.1.A	Gorai.001G050800	Gorai.001G050800.1	Gorai.001G050800.A	Gohir.A07G043200	K17662 - cytochrome b pre-mRNA-processing protein 3 (CBP3, UQCC) (1 of 1)		93515826	AT5G51220.1		ubiquinol-cytochrome C chaperone family protein				16.4906	11.1793	9.69723	7.90653	8.33552	9.29267	8.22939	6.87668	8.04368	6.65855	7.08232	5.39664	5.64525	7.67319	6.18773	6.33197	7.4979	7.30322	5.18133	4.12851	3.60636	3.41916	3.15486	3.22273	3.36354	3.20624	2.97759	3.17691	2.93707	3.01477	2.67731	2.73232	3.11656	2.84554	2.8742	3.08711
Gorai.001G050800.1.D	Gorai.001G050800	Gorai.001G050800.1	Gorai.001G050800.D	Gohir.D07G047600	K17662 - cytochrome b pre-mRNA-processing protein 3 (CBP3, UQCC) (1 of 1)		93515826	AT5G51220.1		ubiquinol-cytochrome C chaperone family protein				13.0514	11.3133	10.0816	8.94478	9.09589	10.0718	9.31874	7.42637	8.85013	6.97525	6.81356	7.3385	6.47498	7.61882	6.76472	6.4798	7.39365	7.45671	4.77789	3.81265	3.62215	3.4701	3.31394	3.3357	3.46881	3.36719	3.07491	3.30014	2.99553	2.96598	3.05979	2.90207	3.10749	2.95693	2.903	3.0693
Gorai.001G050900.1.A	Gorai.001G050900	Gorai.001G050900.1	Gorai.001G050900.A	Gohir.A07G043301	K14550 - U3 small nucleolar RNA-associated protein 10 (UTP10, HEATR1) (1 of 1)		93515345	AT3G06530.1		ARM repeat superfamily protein				1.37628	0.95225	1.18721	0.714454	1.13607	1.76646	1.45359	1.07281	1.35104	0.980202	1.30631	0.635706	1.01239	1.33986	1.01549	1.02636	1.01135	1.27666	0.624377	1.24871	0.965138	1.12909	0.777749	1.09496	1.46804	1.29489	1.05159	1.2333	0.985648	1.20559	0.709913	1.00891	1.22642	1.01113	1.01889	1.00816
Gorai.001G050900.1.D	Gorai.001G050900	Gorai.001G050900.1	Gorai.001G050900.D	Gohir.D07G047701	K14550 - U3 small nucleolar RNA-associated protein 10 (UTP10, HEATR1) (1 of 1)		93515345	AT3G06530.1		ARM repeat superfamily protein				1.02188	0.80692	0.993981	0.542815	0.953247	1.41898	1.19721	0.927879	0.986058	0.854887	1.08745	0.647355	0.76794	0.91051	1.17621	0.91565	0.882591	1.11536	0.454585	1.0157	0.853533	0.995652	0.625565	0.965874	1.2744	1.13568	0.947015	0.989907	0.891331	1.06174	0.720151	0.822069	0.933958	1.12182	0.937834	0.91272
Gorai.001G051000.1.A	Gorai.001G051000	Gorai.001G051000.1	Gorai.001G051000.A	Gohir.A07G043400	PTHR13697:SF33 - 6-PHOSPHOFRUCTOKINASE 4, CHLOROPLASTIC (1 of 1)		93515005	AT5G61580.1	PFK4	phosphofructokinase 4				4.46997	3.83316	4.4587	3.44075	4.0139	3.14356	4.56921	4.94773	4.91315	5.59096	4.96025	4.77196	4.05628	3.55463	6.14304	3.55201	3.39811	2.72236	2.87161	2.45153	2.27297	2.44856	2.1508	2.32593	2.05087	2.47747	2.57234	2.56393	2.72049	2.57537	2.52906	2.33808	2.18733	2.83654	2.1865	2.13688
Gorai.001G051000.1.D	Gorai.001G051000	Gorai.001G051000.1	Gorai.001G051000.D	Gohir.D07G047800	PTHR13697:SF33 - 6-PHOSPHOFRUCTOKINASE 4, CHLOROPLASTIC (1 of 1)		93515005	AT5G61580.1	PFK4	phosphofructokinase 4				1.6124	0.769879	1.63537	1.64527	1.36965	1.67676	2.39804	2.51627	2.25638	2.06757	2.24564	1.51799	1.24501	1.42498	1.70545	1.67696	1.41466	2.12889	1.81969	1.38537	0.823651	1.39801	1.40341	1.24468	1.42049	1.7647	1.81405	1.70327	1.6171	1.6985	1.33227	1.16673	1.27797	1.43587	1.4206	1.27182
Gorai.001G051100.1.A	Gorai.001G051100	Gorai.001G051100.1	Gorai.001G051100.A	Gohir.A07G043500	PTHR31677:SF24 - ETHYLENE-RESPONSIVE TRANSCRIPTION FACTOR ERF106 (1 of 2)	ERF	93524636	AT5G51190.1		Integrase-type DNA-binding superfamily protein				0.029788	0.018162	0.097919	0	0	0.177769	0	0.307472	0.118555	0.119676	0.307139	0.137543	0.244786	0.81314	2.077	0.632737	0.806841	0.04278	0.817667	0.0423474	0.0259671	0.134772	0	0	0.236057	0	0.38678	0.161637	0.163081	0.386413	0.185921	0.315898	0.85849	1.62152	0.707292	0.85347
[truncated: 49,747 more rows]
[truncated: 2 more columns]
