# Supplementary material for: Systems-level proteomic models of cotton fiber development: a high-resolution data resource to analyze cell dynamics and trait engineering
Source: Plant Physiol. 2026 Jul 2;201(3):kiag318. doi: 10.1093/plphys/kiag318 (PMC13326644; doi:10.1093/plphys/kiag318)
Supplement: kiag318_Supplementary_Data [file kiag318_supplementary_data.zip › Supplementary Data Set S13.xlsx]

## Sheet: Table of Contents
Supplementary Data Set S13. Weighted cross-correlation SOM of paired mRNAs and proteins (P200).
Tab	Description	Data	Cellular fractions	Note
Supplementary Data Set S13A	Abundance profiles of Weighted cross correlation SOM groups at 100 module size and abundance differences (mRNAs).	mRNAs	unfractionated	Figue 4C & Supplemental Figure S13
Supplementary Data Set S13B	Abundance profiles of members present in Weighted cross correlation SOM groups (mRNAs).
Supplementary Data Set S13C	Abundance profiles of Weighted cross correlation SOM groups at 100 module size and abundance differences (proteins).	Proteins	P200
Supplementary Data Set S13D	Abundance profiles of members present in Weighted cross correlation SOM groups (proteins).
References
Grover, C.E., Jareczek, J.J., Swaminathan, S., Lee, Y., Howell, A.H., Rani, H., Arick, M.A., Leach, A.G., Miller, E.R., Yang, P., et al. (2025). A high-resolution model of gene expression during Gossypium hirsutum (cotton) fiber development. BMC Genomics 26:221. 10.1186/s12864-025-11360-z.

## Sheet: Data S13A SOM profiles_mRNA
Supplementary Data Set S13A. Abundance profiles of Weighted cross correlation SOM groups at 100 module size and abundance differences (mRNAs).
Weighted Cross correlation	Abundance			mRNA abundance profiles across development (DPAs)
SOM ID	Difference (Max-Min)	Max	Min	6	7	8	9	10	11	12	13	14	15	16	17	18	19	20	21	22	23	24
V9	6.09531	7.10748	1.01217	1.08808	1.07415	1.18167	1.01217	1.33552	1.4579	1.79435	2.6956	4.18214	5.63298	4.268	7.10748	6.45578	6.92164	7.09987	6.69202	7.09372	5.90602	5.90414
V61	5.21253	7.71786	2.50532	7.71786	7.41045	7.41633	6.98221	6.96319	6.84412	6.40167	6.37455	6.15776	5.54369	6.0022	3.67824	3.84832	2.76292	3.40081	2.62311	2.91229	2.64208	2.50532
V71	5.1685	6.51074	1.34224	6.51074	6.22857	6.15079	5.61548	5.35796	5.28457	4.50686	4.24458	4.04503	3.21078	3.66982	1.84662	2.10516	1.41535	1.77085	1.36868	1.53276	1.64349	1.34224
V20	4.91511	6.74282	1.82772	1.96898	1.87164	2.14588	1.82772	2.37297	2.50155	2.93513	3.53535	4.32158	5.28212	4.50492	6.34039	6.03076	6.63342	6.60735	6.52011	6.74282	6.06004	5.87393
V10	4.90077	6.63304	1.73227	1.89405	1.79944	1.92729	1.73227	2.05981	2.03312	2.47137	3.06102	3.74109	4.60297	3.96243	6.00828	5.60597	6.53197	6.31672	6.45934	6.63304	5.79044	5.73994
V19	4.51338	6.59771	2.08432	2.15219	2.08432	2.42586	2.11347	2.70533	2.83406	3.33385	3.92454	4.59517	5.42826	4.75273	6.22924	5.96593	6.49276	6.47268	6.35433	6.59771	5.9282	5.71145
V72	4.26484	6.59189	2.32705	6.59189	6.20938	6.16579	5.56428	5.51054	5.57496	4.98286	4.7376	4.62773	3.98709	4.44525	2.75003	2.99007	2.7706	2.93208	2.53417	2.71703	2.74549	2.32705
V62	3.7414	6.27867	2.53728	6.27867	6.0134	5.95963	5.50036	5.4997	5.49552	5.06438	5.11319	4.99465	4.4769	4.80052	3.07909	3.36777	2.83933	3.17376	2.82097	2.96944	2.93632	2.53728
V51	3.7007	6.66366	2.96296	6.66366	6.53569	6.64379	6.28134	6.40084	6.37057	6.12445	6.35437	6.20204	5.73459	6.03611	4.1331	4.31175	3.21468	3.92569	3.19416	3.48388	3.099	2.96296
V8	3.60368	6.14451	2.54082	2.54082	2.54826	2.91	2.76885	3.3416	3.45956	4.06114	4.64349	5.19168	5.79881	5.22587	6.08778	5.79101	6.09049	6.14451	5.81282	6.13437	5.50945	5.24433
V30	3.5935	6.14024	2.54674	2.87674	2.70505	3.13965	2.54674	3.36535	3.47441	3.98683	4.22257	4.48657	5.08112	4.68316	5.54839	5.52275	6.09079	6.01161	6.0926	6.14024	6.13068	5.65345
V52	3.1501	6.00839	2.85829	6.00839	5.77077	5.75348	5.33834	5.40703	5.41235	5.20196	5.20871	5.14228	4.69025	4.91416	3.5144	3.68991	3.30281	3.55226	3.16911	3.37424	3.24542	2.85829
V82	3.12482	5.59977	2.47495	5.59977	5.25722	5.25864	4.73645	4.73903	4.81699	4.34844	4.22102	4.13291	3.65095	3.96601	2.77177	3.03093	2.89144	2.99838	2.73833	2.8441	2.94508	2.47495
V81	3.05147	5.49307	2.4416	5.49307	5.17296	5.19062	4.64316	4.73122	4.79762	4.38912	4.26037	4.17926	3.67627	4.02567	2.69235	3.05067	2.85418	2.98457	2.68292	2.81602	2.96351	2.4416
V1	2.94694	6.6693	3.72237	6.46271	6.20244	6.35533	6.06965	6.01602	5.99939	5.82072	6.35366	6.48748	6.6693	6.37272	6.35436	5.99782	5.43422	6.04524	4.91083	5.46411	3.72237	4.12567
V73	2.91809	5.8654	2.9473	5.8654	5.48466	5.4385	4.88087	4.73815	4.8794	4.33658	4.28795	4.24418	3.89648	4.10239	3.171	3.35241	3.47424	3.48412	3.33586	3.43121	3.41346	2.9473
V21	2.87668	6.79886	3.92218	6.79886	6.54063	6.55003	6.24639	6.01063	5.99301	5.76531	5.90855	5.91388	5.84732	5.78387	5.36855	5.14543	4.62949	5.1039	4.47579	4.73971	4.32671	3.92218
V41	2.87136	6.21562	3.34425	6.19743	6.0198	6.21562	5.92315	6.0184	6.00728	5.88723	5.97564	5.93248	5.61457	5.72687	4.6493	4.63064	3.80342	4.40377	3.7026	3.97607	3.57941	3.34425
V18	2.86484	6.2354	3.37056	3.44944	3.39204	3.67107	3.37056	3.86451	4.0499	4.33216	4.9071	5.42461	5.98016	5.4496	6.08504	5.934	6.08152	6.2354	5.85824	6.18064	5.58735	5.29704
V92	2.79506	5.46088	2.66581	5.46088	5.10917	5.14577	4.74545	4.82501	4.77586	4.56785	4.46015	4.45686	3.94894	4.2512	3.03655	3.26106	3.08162	3.14922	2.88738	2.99849	3.1963	2.66581
V29	2.77297	6.22424	3.45127	3.6953	3.45127	3.96923	3.4845	4.24184	4.60886	4.86804	5.26287	5.428	5.7539	5.59797	5.64214	5.93538	6.18539	6.14947	5.96536	6.22424	6.01521	5.55602
V42	2.6531	6.2279	3.5748	6.2279	6.07383	6.0728	5.69025	5.78264	5.83047	5.64594	5.83045	5.7543	5.45982	5.62823	4.45237	4.53508	4.04902	4.44384	3.98412	4.23597	3.91211	3.5748
V31	2.63343	7.17094	4.53751	7.00858	6.84191	7.07396	6.88035	7.01463	6.98107	6.93565	7.17094	7.06563	6.85719	6.98866	5.89473	5.88724	5.04476	5.75892	5.05663	5.33239	4.79323	4.53751
V83	2.62898	5.57301	2.94404	5.57301	5.20853	5.18605	4.62705	4.67561	4.74128	4.37696	4.35931	4.33956	3.98381	4.21367	3.19655	3.4493	3.56434	3.58001	3.35681	3.49021	3.47147	2.94404
V11	2.61113	7.24116	4.63003	7.24116	6.94066	6.93375	6.65024	6.49789	6.39181	6.20078	6.45019	6.46083	6.50931	6.27589	6.26167	5.78759	5.47009	5.92065	5.28781	5.57067	4.72512	4.63003
V40	2.58385	6.03424	3.4504	4.18354	3.86231	3.99873	3.4504	3.86928	4.0117	4.11537	4.3922	4.64391	4.98616	4.73907	5.20979	5.31879	6.03424	5.83446	5.71692	5.90105	5.2814	5.05843
V63	2.53112	5.73628	3.20516	5.73628	5.41884	5.44692	4.95614	5.01822	5.06918	4.80673	4.79701	4.695	4.29598	4.58698	3.22343	3.53855	3.47265	3.58958	3.46196	3.52644	3.7968	3.20516
V93	2.50746	5.32532	2.81785	5.32532	4.99094	4.92744	4.38081	4.50064	4.5366	4.26	4.33583	4.32868	4.03085	4.20649	3.19364	3.47278	3.49687	3.55738	3.2848	3.45507	3.33974	2.81785
V53	2.4495	5.83596	3.38646	5.83596	5.7801	5.59619	5.14742	5.19933	5.23589	4.96032	5.12958	5.01605	4.72724	4.9661	3.71953	3.91375	3.77226	3.95543	3.71425	3.8538	3.80761	3.38646
V32	2.42513	6.56736	4.14223	6.56736	6.28697	6.37197	6.04188	6.02745	6.07547	5.90411	6.12796	6.11114	5.8832	5.93114	5.126	5.12312	4.72949	5.06059	4.55504	4.79992	4.5114	4.14223
V43	2.39912	6.68424	4.28512	6.68424	6.50283	6.40639	6.00617	6.00182	6.03462	5.81187	6.05219	5.95929	5.68202	5.82881	4.80371	4.93737	4.70405	4.95742	4.63601	4.83072	4.74164	4.28512
V22	2.32027	6.83706	4.51679	6.83706	6.56678	6.61576	6.36148	6.27063	6.25051	6.0878	6.32993	6.27445	6.14846	6.13175	5.65752	5.41631	5.05448	5.46495	4.99256	5.20817	4.81595	4.51679
V84	2.28049	5.39805	3.11756	5.39805	5.10658	4.99147	4.35325	4.49642	4.58134	4.26944	4.3686	4.34649	4.11578	4.28727	3.37194	3.73795	3.92165	3.97189	3.678	3.85103	3.6515	3.11756
V12	2.2098	6.52203	4.31222	6.52203	6.26099	6.28579	5.92985	5.92318	5.92216	5.73929	6.07213	6.1127	6.09068	5.96573	5.53735	5.3716	5.14449	5.4661	4.94026	5.19171	4.5357	4.31222
V74	2.20159	5.90381	3.70221	5.90381	5.51981	5.59833	5.06728	5.11338	5.14159	4.84801	4.83992	4.77431	4.42558	4.70046	3.70221	4.00386	4.23974	4.25134	4.1387	4.17614	4.41258	3.79289
V64	2.16554	6.17749	4.01195	6.17749	5.78984	5.78992	5.31877	5.26323	5.28062	5.03083	5.15307	5.04862	4.8642	5.01904	4.13801	4.25339	4.31749	4.42809	4.29076	4.39502	4.52418	4.01195
V2	2.08642	7.06617	4.97975	6.76181	6.64609	6.72544	6.52655	6.56641	6.53318	6.44837	6.83426	6.94147	7.06617	6.86096	6.78454	6.30971	5.86781	6.4761	5.69559	6.06073	5.0715	4.97975
V94	2.02797	5.15209	3.12412	5.15209	4.77631	4.75828	4.15895	4.36686	4.49224	4.24522	4.48843	4.46078	4.30499	4.38252	3.42576	3.71224	3.86321	3.89056	3.68653	3.88858	3.67023	3.12412
V91	2.01579	5.05018	3.03439	5.05018	4.73311	4.87701	4.36658	4.66203	4.82425	4.53443	4.57726	4.41559	4.14507	4.41941	3.31159	3.64687	3.52811	3.70199	3.40366	3.44848	3.57611	3.03439
V33	2.00534	6.88474	4.8794	6.88474	6.72932	6.67702	6.37346	6.31374	6.32247	6.20956	6.50332	6.41184	6.21144	6.26428	5.54094	5.47526	5.25534	5.55998	5.22137	5.40062	5.24981	4.8794
V39	1.97354	5.73811	3.76457	4.27375	4.01536	4.26783	3.76457	4.26444	4.4205	4.53109	4.85176	4.8789	5.07258	5.00891	4.98233	5.2818	5.73811	5.65492	5.56112	5.71742	5.70496	5.17709
V85	1.95657	5.75986	3.80329	5.75986	5.4818	5.31417	4.68323	4.86078	4.9292	4.71659	4.93481	4.89532	4.73774	4.87035	3.92009	4.25905	4.48613	4.53173	4.31111	4.46952	4.36722	3.80329
V54	1.93101	6.3561	4.42509	6.3561	6.07868	6.03674	5.60748	5.64014	5.71582	5.54216	5.71455	5.61152	5.38954	5.58795	4.55094	4.7809	4.71149	4.89189	4.69088	4.82041	4.96762	4.42509
V23	1.89312	6.34224	4.44912	6.34224	5.97924	6.08093	5.75346	5.74515	5.77431	5.62632	5.89575	5.88962	5.72467	5.73746	5.09394	5.09414	5.01969	5.22221	4.883	5.04833	4.81399	4.44912
V75	1.88293	5.74215	3.85922	5.74215	5.36774	5.34601	4.82838	4.88245	4.88299	4.69114	4.74246	4.71464	4.52724	4.67225	3.91209	4.17918	4.44776	4.42646	4.27438	4.40024	4.40814	3.85922
V65	1.82682	6.90678	5.07996	6.90678	6.43804	6.47019	6.0541	5.99099	5.98162	5.83621	5.97533	5.8932	5.68387	5.83702	5.13791	5.24085	5.33702	5.44148	5.35288	5.42231	5.572	5.07996
V28	1.79838	5.9754	4.17702	4.27785	4.17702	4.68759	4.21109	4.8935	5.0857	5.44487	5.89581	5.89715	5.9754	5.92215	5.386	5.62334	5.71392	5.74521	5.52943	5.82598	5.49515	5.02467
V50	1.74186	6.4895	4.74764	5.69988	5.47086	5.32887	4.74764	4.90988	4.93989	4.75606	5.13681	5.25351	5.60863	5.38878	5.8346	5.86681	6.4895	6.48028	6.22146	6.39172	5.76801	5.52864
V55	1.70201	6.57309	4.87108	6.57309	6.14649	6.15828	5.78413	5.74154	5.80404	5.65928	5.83236	5.77947	5.69351	5.73978	5.18822	5.14884	5.13369	5.26152	5.10647	5.24793	5.28874	4.87108
V34	1.68356	6.98146	5.2979	6.98146	6.73617	6.80437	6.48965	6.5286	6.54503	6.49888	6.6584	6.61785	6.37131	6.42739	5.68858	5.72816	5.66751	5.79199	5.60607	5.75931	5.72485	5.2979
V86	1.67919	5.03783	3.35864	5.03783	4.67316	4.58743	3.90429	4.15739	4.31445	4.09279	4.28409	4.27467	4.18179	4.31594	3.35864	3.76182	4.05749	4.04443	3.92263	4.0651	4.05983	3.48095
V76	1.67819	6.18112	4.50293	6.18112	5.7318	5.71003	5.19249	5.27059	5.20553	5.05655	5.19847	5.16998	5.00019	5.13014	4.50293	4.67794	5.02588	5.00474	4.91915	5.01691	5.10165	4.55449
V95	1.66871	4.75977	3.09107	4.75977	4.4262	4.41023	3.77859	4.08799	4.22489	4.08515	4.26921	4.23493	4.02239	4.19157	3.09107	3.51454	3.72224	3.77011	3.59981	3.72778	3.78966	3.14614
V44	1.6659	6.20967	4.54377	6.20967	6.00181	6.01929	5.65412	5.69985	5.74057	5.66721	5.79881	5.7477	5.48968	5.5959	4.804	4.88672	4.79891	4.95911	4.75304	4.88609	5.04565	4.54377
V13	1.66467	5.984	4.31933	5.984	5.73701	5.75664	5.46616	5.47821	5.50056	5.38708	5.6899	5.73686	5.7589	5.63304	5.36764	5.12621	4.96174	5.24813	4.82492	5.05127	4.68269	4.31933
V3	1.64116	5.58173	3.94057	5.51625	5.30219	5.35001	4.87579	5.04648	5.16002	5.03881	5.43919	5.5745	5.58173	5.47267	4.94246	4.92405	4.66464	5.00601	4.56511	4.82907	4.39975	3.94057
V96	1.56412	4.88506	3.32094	4.88506	4.69512	4.56305	3.94605	4.19126	4.36535	4.16557	4.45025	4.44331	4.41255	4.47821	3.55224	3.85885	4.02894	4.08982	3.82234	4.03666	3.86914	3.32094
V4	1.54124	5.61321	4.07197	5.47896	5.13652	5.16523	4.67736	4.73502	4.84762	4.7032	5.18578	5.35831	5.61321	5.34852	5.16493	5.04752	4.85777	5.18583	4.63317	4.90425	4.48044	4.07197
V24	1.53342	6.50668	4.97327	6.50668	6.25156	6.35156	6.16766	6.1141	6.10048	6.044	6.29396	6.27155	6.13544	6.10082	5.66459	5.48118	5.41239	5.62945	5.33417	5.50489	5.33391	4.97327
V14	1.52817	5.90086	4.37269	5.90086	5.58429	5.6333	5.22616	5.28499	5.37696	5.23858	5.61133	5.65512	5.63407	5.59109	5.05656	5.00951	4.96951	5.16423	4.88657	5.08475	4.76822	4.37269
V27	1.519	6.94427	5.42527	5.79764	5.81505	5.90252	5.42527	5.90285	6.06788	6.12432	6.66453	6.78909	6.94427	6.75947	6.325	6.42797	6.19677	6.56217	6.02417	6.35686	5.86033	5.50486
V17	1.50826	5.95247	4.44421	4.56709	4.505	4.76678	4.44421	4.90836	5.02619	5.28685	5.70357	5.8272	5.95247	5.77719	5.48159	5.49079	5.52396	5.67791	5.32209	5.58534	5.24173	4.8461
V87	1.44909	5.52297	4.07388	5.52297	5.20532	5.13357	4.55391	4.73487	4.84895	4.64837	4.96204	4.93261	4.89702	4.97144	4.16022	4.44579	4.65972	4.73515	4.53164	4.68348	4.63844	4.07388
V97	1.41893	4.81565	3.39672	4.81565	4.54657	4.54208	3.90923	4.16588	4.34039	4.1495	4.36627	4.39953	4.31627	4.4043	3.57045	3.90818	4.1664	4.16639	3.93798	4.14998	3.95113	3.39672
V5	1.40171	5.279	3.87728	5.279	4.95116	5.05157	4.54591	4.69261	4.85747	4.71767	5.11102	5.1939	5.2473	5.15679	4.62177	4.73656	4.80727	4.92744	4.54793	4.80066	4.29582	3.87728
V66	1.40082	6.24289	4.84207	6.24289	5.85259	5.90504	5.54157	5.53282	5.51058	5.43141	5.52495	5.5156	5.41592	5.43586	5.05691	5.0096	5.24889	5.2193	5.12787	5.23072	5.30329	4.84207
V45	1.34815	6.19631	4.84817	6.19631	5.86422	5.95882	5.53987	5.66294	5.78509	5.665	5.84472	5.79225	5.57588	5.71854	4.89729	5.07627	5.05918	5.17612	5.07187	5.18426	5.3435	4.84817
V49	1.32765	5.72706	4.3994	5.12882	4.79408	4.89955	4.3994	4.68887	4.74107	4.76501	5.08565	5.10594	5.21141	5.16663	5.03946	5.30741	5.72706	5.70141	5.55121	5.6935	5.53749	5.08042
V60	1.324	6.66308	5.33909	6.10292	5.8317	5.82856	5.33909	5.45957	5.5291	5.442	5.86118	5.96773	6.2279	5.99453	6.31451	6.2454	6.55474	6.66308	6.25779	6.55754	5.86846	5.56438
V77	1.31651	5.69768	4.38117	5.69768	5.29665	5.32572	4.82498	4.9678	5.0266	4.8705	5.05803	5.02479	4.94811	5.04541	4.38117	4.6004	4.90452	4.91013	4.8308	4.92678	5.0313	4.48311
V38	1.31539	5.84906	4.53367	4.8584	4.5862	4.92804	4.53367	5.02377	5.111	5.34088	5.54996	5.60082	5.56466	5.60873	5.15729	5.52362	5.57257	5.57792	5.45062	5.67584	5.84906	5.30004
V25	1.28554	6.47918	5.19363	6.47918	6.1971	6.33435	6.05181	6.12881	6.15908	6.1278	6.42257	6.41769	6.23758	6.23512	5.67042	5.64669	5.68937	5.7782	5.58336	5.75225	5.62191	5.19363
V78	1.23065	6.36662	5.13597	6.36662	5.92113	5.97134	5.48915	5.56784	5.6293	5.48599	5.9095	5.87692	5.84648	5.85604	5.26495	5.51991	5.68486	5.81713	5.60928	5.76887	5.66415	5.13597
V15	1.23052	6.02284	4.79232	6.02284	5.68628	5.83583	5.56026	5.57642	5.63398	5.53939	5.8826	5.93613	5.95317	5.80204	5.63586	5.38038	5.37547	5.54905	5.24471	5.4476	5.10412	4.79232
V99	1.22072	4.85399	3.63326	4.85399	4.54997	4.63264	3.96274	4.35399	4.60542	4.51001	4.81605	4.72252	4.57172	4.73308	3.63326	4.21615	4.48665	4.39167	4.35896	4.48559	4.64359	4.00499
V70	1.21928	6.35244	5.13316	6.35244	6.00853	5.8956	5.3552	5.41957	5.42115	5.13316	5.45932	5.4928	5.58843	5.48841	5.68545	5.74323	6.2907	6.30981	6.01466	6.24295	5.44362	5.25564
V90	1.21143	4.89573	3.68429	4.89573	4.51659	4.55086	3.87244	4.19545	4.43626	4.26506	4.47418	4.45438	4.32227	4.50416	3.68429	4.153	4.57624	4.4622	4.40696	4.55155	4.58303	3.97818
V88	1.18443	5.54453	4.36009	5.54453	5.20098	5.2664	4.74175	4.94364	5.04775	4.91307	5.25102	5.22187	5.12247	5.20064	4.44209	4.75968	4.95004	5.03127	4.82817	4.95196	4.93202	4.36009
V35	1.18199	5.94871	4.76673	5.91529	5.66126	5.8522	5.57083	5.722	5.75742	5.79208	5.94871	5.93959	5.72402	5.76714	5.05348	5.13868	5.08092	5.19072	5.04952	5.19266	5.27888	4.76673
V98	1.1701	4.93627	3.76617	4.93627	4.71044	4.67051	4.05316	4.34566	4.55344	4.38198	4.71225	4.68079	4.6236	4.73434	3.8135	4.23274	4.4925	4.47755	4.28117	4.447	4.3597	3.76617
V26	1.1528	5.91445	4.76165	5.51584	5.30663	5.45234	5.13903	5.39621	5.47885	5.52033	5.8654	5.91445	5.84177	5.77595	5.27409	5.34659	5.38273	5.54014	5.21385	5.40431	5.20937	4.76165
V16	1.14728	5.85173	4.70444	5.50016	5.28939	5.43573	5.09463	5.3219	5.42679	5.41542	5.77446	5.84411	5.85173	5.73517	5.34398	5.33568	5.35711	5.51017	5.16902	5.393	5.1009	4.70444
V48	1.11045	5.53363	4.42318	4.98212	4.63386	4.86503	4.42318	4.76491	4.83804	4.88128	5.07175	5.03578	4.99535	5.07647	4.64727	4.89936	5.34399	5.24169	5.26789	5.33526	5.53363	4.98901
V67	1.09809	6.3805	5.28242	6.3805	6.02015	5.99942	5.66406	5.66961	5.63456	5.56582	5.73863	5.70505	5.63873	5.65771	5.39489	5.38572	5.63178	5.59272	5.55615	5.65846	5.72952	5.28242
V56	1.09277	6.28132	5.18856	6.28132	5.90253	6.02039	5.7358	5.72311	5.75853	5.7206	5.84604	5.76661	5.65255	5.69161	5.28566	5.25677	5.27574	5.37567	5.31938	5.38209	5.65029	5.18856
V80	1.09232	5.34342	4.2511	5.34342	5.22311	4.96782	4.35784	4.58071	4.73221	4.56968	4.83824	4.88847	4.9267	4.93754	4.48205	4.71416	5.11988	5.12289	4.84069	5.08215	4.71968	4.2511
V100	1.0739	4.84012	3.76621	4.82197	4.44841	4.624	3.9011	4.27571	4.55666	4.44058	4.84012	4.71453	4.6011	4.7518	3.76621	4.31697	4.77726	4.57433	4.63421	4.78106	4.67406	4.13531
V89	1.05861	5.29744	4.23884	5.29744	4.91628	5.02842	4.44101	4.70133	4.90709	4.76465	5.09198	5.0998	4.98331	5.06212	4.29739	4.80203	5.0111	4.99361	4.80075	4.99719	4.89559	4.23884
V79	1.0481	5.85249	4.80439	5.85249	5.51448	5.53513	5.00354	5.14942	5.24751	5.08443	5.39588	5.3873	5.35209	5.38162	4.89759	5.1826	5.50019	5.5378	5.3242	5.48249	5.32866	4.80439
V6	1.02027	5.30711	4.28684	5.09442	4.81052	5.00823	4.70692	4.86896	4.96789	4.94777	5.22944	5.29563	5.30711	5.18997	4.88733	4.80333	4.91344	4.98568	4.72183	4.91857	4.67926	4.28684
V36	0.944475	5.98351	5.03904	5.7661	5.56055	5.71824	5.39575	5.60345	5.68808	5.68462	5.98262	5.98351	5.88197	5.90308	5.29223	5.34258	5.43987	5.54711	5.38265	5.52259	5.48158	5.03904
V37	0.928369	5.52902	4.60065	5.01568	4.78108	4.99103	4.60065	4.95553	5.06584	5.18775	5.49984	5.52902	5.49631	5.47666	4.98838	5.09626	5.32705	5.33805	5.17076	5.34236	5.3281	4.7774
V59	0.928291	6.13138	5.20309	5.91831	5.52795	5.6207	5.20309	5.31625	5.3316	5.2894	5.58529	5.60348	5.68615	5.58357	5.65425	5.68704	6.13138	6.07708	5.98357	6.1212	5.91639	5.50306
V68	0.924996	6.48995	5.56495	6.48995	6.0855	6.14341	5.74212	5.82958	5.78379	5.75704	6.01203	5.98164	5.94712	5.93965	5.56495	5.75649	6.01267	6.02702	5.95478	6.05524	6.21089	5.68603
V46	0.916359	5.64557	4.72921	5.64557	5.28856	5.46674	5.11997	5.25231	5.32199	5.31904	5.4752	5.45069	5.33758	5.37655	4.87195	4.89474	4.98837	5.05206	4.94737	5.04151	5.23525	4.72921
V7	0.891049	5.15773	4.26668	4.45404	4.26668	4.5187	4.29794	4.59817	4.68698	4.81265	5.04178	5.1219	5.15773	5.03059	4.74665	4.70636	4.87789	4.88495	4.66621	4.86572	4.81016	4.34797
V69	0.887781	6.2145	5.32672	6.2145	5.86584	5.84855	5.34819	5.42739	5.50725	5.39784	5.7998	5.82664	5.92079	5.82291	5.58638	5.73521	6.04207	6.07885	5.85671	6.06537	5.76194	5.32672
V58	0.658341	6.13089	5.47255	6.05324	5.6981	5.81624	5.47255	5.60827	5.60496	5.63373	5.8716	5.83592	5.82143	5.816	5.55164	5.67902	5.97225	5.92398	5.88844	5.97924	6.13089	5.6202
V47	0.638043	5.75505	5.117	5.40556	5.15451	5.40258	5.14337	5.34275	5.40048	5.5027	5.61651	5.60067	5.46042	5.51042	5.117	5.2002	5.37372	5.43826	5.41834	5.48529	5.75505	5.23147
V57	0.589606	6.13758	5.54797	6.13758	5.71958	5.97347	5.69355	5.75813	5.7043	5.78986	5.82654	5.84484	5.78366	5.7316	5.64012	5.56785	5.74552	5.69198	5.69919	5.75997	6.03759	5.54797

## Sheet: Data S13B mRNA profiles in SOM
Supplementary Data Set S13B. Abundance profiles of members present in Weighted cross correlation SOM groups (mRNAs).
Cotton Annotaions					Phytozome	Arabidopsis ortholog information			Weighted Cross correlation	mRNA abundance profiles across development (DPAs)
mRNA IDs (Target IDs used in the transcriptomics reference (Grover et al., 2025))	protein assignment (homoeolog/ortholog determination by unique peptides)	classification of protein assignment	cotton name	Gohir_UTX	OG IDs	ATG IDs	Best-hit ortholog name	Symbol	SOM ID	6	7	8	9	10	11	12	13	14	15	16	17	18	19	20	21	22	23	24
Gorai.008G023300.1.D	Gorai.008G023300.1.D	case 1	K00058 - D-3-phosphoglycerate dehydrogenase (serA, PHGDH) (1 of 3)	Gohir.D12G022800	93071693	AT4G34200.1	D-3-phosphoglycerate dehydrogenase	EDA9	V1	6.21036	5.61538	5.56289	5.06017	5.17771	4.98852	4.87112	5.35553	5.67601	5.92703	5.47134	6.35965	5.69852	4.79286	5.74495	3.7722	4.82254	2.68999	2.99167
Gorai.009G281600.1.A	Gorai.009G281600.1.A	case 1	1.14.11.33 - DNA oxidative demethylase / Alkylated DNA repair protein (1 of 9)	Gohir.A05G267300	93523778	AT1G35780.1			V1	4.91535	4.72699	4.56792	4.02126	4.05668	4.2683	4.18891	4.3756	4.46243	4.5929	4.33486	4.63974	4.47433	4.56989	4.51665	3.7769	4.11747	2.87702	3.02941
Gorai.004G048300.1.D	Gorai.004G048300.1.D	case 1	K00963 - UTP--glucose-1-phosphate uridylyltransferase (UGP2, galU, galF) (1 of 3)	Gohir.D08G048800	93521417	AT5G17310.2	UDP-glucose pyrophosphorylase 2	AtUGP2,UGP2	V1	6.23781	5.80823	5.79736	5.4265	5.23392	5.28083	5.19965	5.9676	6.06058	6.4306	5.93132	6.24337	5.41838	4.79948	5.55191	4.29952	5.04177	3.58493	3.70465
Gorai.013G202800.1.A	Gorai.013G202800.1.A	case 1	PTHR32227:SF95 - GLUCAN ENDO-1,3-BETA-GLUCOSIDASE 8-RELATED (1 of 4)	Gohir.A13G171700	93524126	AT1G64760.2	O-Glycosyl hydrolases family 17 protein		V1	5.91965	5.53217	5.68262	5.47112	5.34509	5.47251	5.12363	5.84729	5.84819	5.89542	5.80773	4.78671	5.1032	5.06872	5.23626	4.48499	4.62118	2.01716	3.46111
Gorai.004G211800.1.A	Gorai.004G211800.1.A	case 1	PTHR11588//PTHR11588:SF124 - TUBULIN // SUBFAMILY NOT NAMED (1 of 2)	Gohir.A08G182500	93440851	AT5G12250.1	beta-6 tubulin	TUB6	V1	7.52474	7.5079	8.59326	8.63231	8.46869	8.18179	7.8631	8.78669	9.25645	9.66536	9.1507	9.47274	8.88798	6.55203	8.43324	5.8084	7.2828	4.06987	4.9462
Gorai.006G271500.1.A	Gorai.006G271500.1.A	case 1	PTHR23359//PTHR23359:SF99 - NUCLEOTIDE KINASE // SUBFAMILY NOT NAMED (1 of 4)	Gohir.A09G246400	93523749	AT5G63400.1	adenylate kinase 1	ADK1	V2	4.84322	4.76684	4.75784	4.65645	4.53318	4.41155	4.35628	4.70341	4.94627	5.21501	4.94314	4.92186	4.27523	4.34987	4.50841	4.14629	4.29706	3.74765	3.53306
Gorai.007G057400.1.D	Gorai.007G057400.1.D	case 1	PTHR31062:SF48 - XYLOGLUCAN ENDOTRANSGLUCOSYLASE/HYDROLASE PROTEIN 6-RELATED (1 of 4)	Gohir.D11G052800	93453179	AT4G37800.1	xyloglucan endotransglucosylase/hydrolase 7	XTH7	V2	9.89272	9.83915	10.2988	9.9661	9.94384	10.0804	9.37507	9.92286	10.1538	10.2887	10.1536	10.1267	9.69122	8.44529	9.93099	8.84571	9.42164	7.46813	7.65273
Gorai.004G146600.1.D	Gorai.004G146600.1.D	case 1		Gohir.D08G142300	93519821	AT2G47115.1			V2	7.20904	6.95929	7.18469	6.99702	7.3622	7.40552	7.53872	7.90948	8.09339	7.95804	8.16992	7.39534	7.19535	6.13556	6.95277	6.09224	6.60641	5.26457	5.29024
Gorai.003G011600.1.A	Gorai.003G011600.1.A	case 1	PTHR11699:SF117 - ALDEHYDE DEHYDROGENASE FAMILY 3 MEMBER F1 (1 of 1)	Gohir.A02G168800	93522585	AT4G36250.1	aldehyde dehydrogenase 3F1	ALDH3F1	V2	5.85095	6.01334	6.00972	5.98614	6.35959	6.12266	6.08721	6.51905	6.44859	6.56547	6.20227	7.10094	6.07372	5.58177	6.59381	5.23063	5.74551	4.24336	4.51904
Gorai.008G082900.1.D	Gorai.008G082900.1.D	case 1	PTHR11743:SF29 - MITOCHONDRIAL OUTER MEMBRANE PROTEIN PORIN 2-RELATED (1 of 3)	Gohir.D12G074800	93521880	AT5G67500.1	voltage dependent anion channel 2	ATVDAC2,VDAC2	V2	5.29252	4.95661	5.01816	4.75808	4.66558	4.8224	4.57131	5.11431	5.07971	5.26928	5.07727	4.80023	4.40863	4.04873	4.56598	4.18327	4.30773	3.9132	3.51792
Gorai.006G119900.1.A	Gorai.006G119900.1.A	case 1	PTHR32077:SF10 - FASCICLIN-LIKE ARABINOGALACTAN PROTEIN 12 (1 of 3)	Gohir.A09G106800	93524517	AT5G60490.1	FASCICLIN-like arabinogalactan-protein 12	FLA12	V2	10.5722	10.9101	10.5966	10.3825	10.2875	10.3129	10.1149	11.0563	10.9665	11.2747	11.2299	10.8564	10.3284	9.22505	10.3936	9.2667	9.99459	8.18663	8.31531
Gorai.004G215500.1.A	Gorai.004G215500.1.A	case 1	PTHR11592:SF17 - GLUTATHIONE PEROXIDASE 4-RELATED (1 of 2)	Gohir.A08G185400	93524407	AT2G48150.1	glutathione peroxidase 4	ATGPX4,GPX4	V2	4.5773	4.45634	4.64931	4.69803	4.72507	4.62868	4.72873	4.70784	4.90988	5.09319	4.7149	5.24491	4.0952	4.42456	4.70236	3.83576	4.12671	3.64452	3.62558
Gorai.001G103800.1.A	Gorai.001G103800.1.A	case 1	1.6.5.5 - NADPH:quinone reductase / Zeta-crystallin (1 of 20)	Gohir.A07G092000	93523334	AT4G13010.1	Oxidoreductase, zinc-binding dehydrogenase family protein		V2	5.08874	4.90965	5.19632	4.96235	5.0134	5.04221	5.12574	5.41531	5.52416	5.53662	5.47331	5.14342	4.78357	4.60279	5.03183	4.33857	4.63143	4.2047	3.82153
Gorai.012G147000.1.D	Gorai.012G147000.1.D	case 1	PTHR11588:SF101 - TUBULIN ALPHA-2 CHAIN-RELATED (1 of 5)	Gohir.D04G159600	93524192	AT1G50010.1	tubulin alpha-2 chain	TUA2	V2	10.5957	10.613	10.9807	11.0905	11.0855	10.8169	10.9729	11.0359	11.3112	11.4609	11.4379	11.44	10.8108	9.99245	10.8102	9.81018	10.2638	8.25481	8.35207
Gorai.008G250900.1.D	Gorai.008G250900.1.D	case 1	PTHR10994:SF70 - RETICULON-LIKE PROTEIN B4 (1 of 5)	Gohir.D12G234600	93440879	AT2G46170.1	Reticulon family protein		V2	6.81402	6.52748	6.50815	6.35056	6.3365	6.29289	6.43481	6.97108	7.09892	7.3287	6.8063	6.6201	6.55968	5.71527	6.45663	5.70372	5.91284	5.51282	5.0539
Gorai.011G145600.1.A	Gorai.011G145600.1.A	case 1	2.3.3.13 - 2-isopropylmalate synthase / Isopropylmalate synthetase (1 of 2)	Gohir.A10G134600	93523117	AT1G74040.1	2-isopropylmalate synthase 1	IMS1,IPMS2,MAML-3	V3	5.15329	5.36045	5.05472	4.63663	4.9423	5.03143	5.13055	5.61484	5.80024	5.66084	5.72437	4.09727	5.46014	4.40505	5.49054	4.39289	4.61717	4.94429	3.75102
Gorai.007G169700.1.D	Gorai.007G169700.1.D	case 1	PTHR18929:SF38 - PROTEIN DISULFIDE-ISOMERASE A6 (1 of 2)	Gohir.D11G159300	93519622	AT1G04980.1	PDI-like 2-2	ATPDI10,ATPDIL2-2,PDI10,PDIL2-2	V3	5.83562	5.60948	5.53299	4.88326	5.12901	5.38178	4.91696	5.46491	5.6315	5.84347	5.61724	5.29177	5.30321	4.73811	5.06363	4.56249	4.94445	4.88139	4.07424
Gorai.012G050300.1.D	Gorai.012G050300.1.D	case 1	PTHR33349:SF1 - CALMODULIN-BINDING PROTEIN-LIKE PROTEIN (1 of 3)	Gohir.D04G045100	93515028	AT5G39380.1	Plant calmodulin-binding protein-related		V3	4.50278	4.82599	4.72042	4.3528	4.7394	4.72286	5.21201	5.67864	5.70955	5.46171	5.38311	4.36638	4.41527	4.09736	4.09933	3.92465	4.38251	4.02151	3.62147
Gorai.013G017300.1.A	Gorai.013G017300.1.A	case 1	K04646 - clathrin heavy chain (CLTC) (1 of 4)	Gohir.A13G014600	93521970	AT3G11130.1	Clathrin, heavy chain		V3	4.58587	4.39998	4.47609	3.85458	4.14659	4.40573	4.26235	4.47126	4.71149	4.67323	4.65143	3.78214	4.00619	3.89362	4.14562	3.90246	4.02474	3.48713	3.10449
Gorai.013G017300.1.D	Gorai.013G017300.1.D	case 1	K04646 - clathrin heavy chain (CLTC) (1 of 4)	Gohir.D13G015800	93521970	AT3G11130.1	Clathrin, heavy chain		V3	4.73687	4.34781	4.5497	3.93528	4.23625	4.48521	4.27161	4.44985	4.58754	4.44026	4.49489	3.87059	4.05564	3.90668	4.20469	3.78516	3.95607	3.34813	2.91974
Gorai.009G142100.1.A	Gorai.009G142100.1.A	case 1	PTHR11649:SF62 - PROTEIN SEY1 HOMOLOG (1 of 10)	Gohir.A05G135700	93072011	AT3G13870.1	Root hair defective 3 GTP-binding protein (RHD3)	RHD3	V3	4.00307	3.73903	3.78629	3.25842	3.55052	3.62314	3.72911	4.00444	4.25194	4.13203	4.11479	3.41071	3.33203	3.11813	3.33438	3.11331	3.28276	3.21111	2.50731
Gorai.013G037400.1.A	Gorai.013G037400.1.A	case 1	K17261 - adenylyl cyclase-associated protein (CAP1_2, SRV2) (1 of 2)	Gohir.A13G034600	93520982	AT4G34490.1	cyclase associated protein 1	ATCAP1,CAP 1,CAP1	V3	6.54831	6.29488	6.33124	5.79861	5.91397	6.02182	5.78959	6.35814	6.41726	6.32555	6.29638	5.84431	5.74233	5.56676	5.87304	5.40869	5.75028	4.84558	4.54259
Gorai.006G207300.1.A	Gorai.006G207300.1.A	case 1	PTHR11566:SF58 - DYNAMIN-RELATED PROTEIN 1A (1 of 9)	Gohir.A09G190100	93522020	AT5G42080.1	dynamin-like protein	ADL1,ADL1A,AG68,DL1,DRP1A,RSW9	V3	5.27145	4.92681	5.26806	4.69732	5.04038	5.0582	4.97423	5.36478	5.43838	5.29996	5.21144	4.58826	4.68729	4.5874	4.97207	4.49264	4.82128	4.43476	3.81002
Gorai.007G242400.1.D	Gorai.007G242400.1.D	case 1	PTHR23315:SF66 - CELLULOSE SYNTHASE-INTERACTIVE PROTEIN 1 (1 of 2)	Gohir.D11G225100	93522722	AT2G22125.1	binding	CSI1	V3	4.99849	4.87738	4.95718	4.47733	4.63368	4.90955	4.65176	4.85298	5.04755	5.03643	5.0401	4.45449	4.59299	4.22098	4.5884	4.22656	4.40313	3.99431	3.55867
Gorai.011G013000.1.D	Gorai.011G013000.1.D	case 1	K14009 - B-cell receptor-associated protein 31 (BCAP31, BAP31) (1 of 4)	Gohir.D10G011700	93524338	AT5G42570.1	B-cell receptor-associated 31-like		V3	5.81903	5.23547	5.55319	5.12329	4.97975	5.28966	4.9222	5.58406	5.94209	5.82245	5.52535	5.08803	4.64827	4.30361	4.81297	4.59227	4.75554	4.73991	4.18658
Gorai.002G093800.1.D	Gorai.002G093800.1.D	case 1	PTHR19321//PTHR19321:SF11 - PROTEIN REGULATOR OF CYTOKINESIS 1 PRC1-RELATED // SUBFAMILY NOT NAMED (1 of 3)	Gohir.D01G071100	93523465	AT5G55230.1	microtubule-associated proteins 65-1	ATMAP65-1,MAP65-1	V4	5.32901	4.91883	5.11741	4.34241	4.54372	5.2332	4.7196	5.06765	5.08729	5.21299	5.17945	5.21911	4.96535	4.92251	5.22082	4.45033	5.06186	4.54504	4.12101
Gorai.007G072500.1.D	Gorai.007G072500.1.D	case 1	PTHR10137 - V-TYPE PROTON ATPASE SUBUNIT C (1 of 2)	Gohir.D11G067700	93519848	AT1G12840.1	vacuolar ATP synthase subunit C (VATC) / V-ATPase C subunit / vacuolar proton pump C subunit (DET3)	ATVHA-C,DET3	V4	4.168	3.90002	4.00159	3.56325	3.43923	3.38748	3.19509	3.63169	3.77289	3.90532	3.6983	3.61422	3.56395	3.82973	3.84069	3.48499	3.69023	2.98391	2.55595
Gorai.013G120900.1.A	Gorai.013G120900.1.A	case 1		Gohir.A13G104500	93514145	AT5G28830.1	calcium-binding EF hand family protein		V4	4.07203	3.78644	3.84398	3.40711	3.61857	3.68567	3.57743	4.29301	4.40885	4.74105	4.46147	3.90644	3.83394	3.77275	3.81642	3.39587	3.74744	3.60751	3.119
Gorai.006G212700.1.A	Gorai.006G212700.1.A	case 1	K00616 - transaldolase (E2.2.1.2, talA, talB) (1 of 2)	Gohir.A09G195500	93517981	AT1G12230.1	Aldolase superfamily protein		V4	4.14802	3.98082	3.97368	3.45294	3.65707	3.53211	3.51397	3.79626	3.81774	3.95029	3.93007	3.72434	3.63226	3.69234	3.95722	3.37813	3.48681	3.34431	2.7272
Gorai.008G177900.1.D	Gorai.008G177900.1.D	case 1	K00012 - UDPglucose 6-dehydrogenase (UGDH, ugd) (1 of 6)	Gohir.D12G165200	93071442	AT5G15490.1	UDP-glucose 6-dehydrogenase family protein		V4	6.54212	5.84786	6.46274	6.16709	6.19174	5.84295	6.17339	6.49378	7.30738	7.40907	7.14101	6.12899	6.48429	6.63819	7.07757	6.33942	6.12011	5.45609	5.5863
Gorai.006G108100.1.A	Gorai.006G108100.1.A	case 1	K12449 - UDP-apiose/xylose synthase (AXS) (1 of 4)	Gohir.A09G091500	93521472	AT1G08200.1	UDP-D-apiose/UDP-D-xylose synthase 2	AXS2	V4	6.46216	6.10366	5.49432	4.71261	4.47438	5.0545	4.52457	5.31153	5.44466	6.58765	5.84509	6.53444	6.34028	5.18455	6.2872	5.08086	5.50483	5.36768	4.70235
Gorai.010G181500.1.D	Gorai.010G181500.1.D	case 1	K00605 - aminomethyltransferase (gcvT, AMT) (1 of 1)	Gohir.D06G155300	93519568	AT1G11860.1	Glycine cleavage T-protein family		V4	4.80614	4.22963	4.39274	3.83025	3.83681	3.71507	3.5196	4.0672	4.27078	4.58141	4.0658	4.17952	4.15706	4.42787	4.44971	3.8055	4.15423	3.59646	3.05148
Gorai.008G177900.1.A	Gorai.008G177900.1.A	case 1	K00012 - UDPglucose 6-dehydrogenase (UGDH, ugd) (1 of 6)	Gohir.A12G161900	93071442	AT5G15490.1	UDP-glucose 6-dehydrogenase family protein		V4	6.49458	6.00336	6.30141	5.91681	5.87827	5.92666	5.70659	6.67688	7.4239	7.80886	7.22131	7.14723	7.0188	6.31243	6.99318	6.13196	6.26412	5.32269	5.20643
Gorai.007G257500.1.A	Gorai.007G257500.1.A	case 1	2.1.1.14 - 5-methyltetrahydropteroyltriglutamate--homocysteine S-methyltransferase / Tetrahydropteroylglutamate-homocysteine transmethylase (1 of 6)	Gohir.A11G231900	93069828	AT5G17920.1	Cobalamin-independent synthase family protein	ATCIMS,ATMETS,ATMS1	V4	6.99434	6.67051	6.42243	5.58744	5.79807	5.66339	5.48328	6.2181	6.556	6.97984	6.645	6.58153	6.50891	6.26575	6.72814	5.85363	6.15627	5.62202	5.19266
Gorai.004G048300.1.A	Gorai.004G048300.1.A	case 1	K00963 - UTP--glucose-1-phosphate uridylyltransferase (UGP2, galU, galF) (1 of 3)	Gohir.A08G038600	93521417	AT5G17310.2	UDP-glucose pyrophosphorylase 2	AtUGP2,UGP2	V4	6.05557	5.66488	5.67498	5.37012	5.16197	5.17113	5.08583	5.83516	6.09396	6.5926	6.04907	6.52483	5.7805	5.75783	6.21222	5.27847	5.84436	4.38463	4.41507
Gorai.009G034300.1.D	Gorai.009G034300.1.D	case 1	PTHR13140:SF390 - MYOSIN-11-RELATED (1 of 7)	Gohir.D05G033900	93524112	AT5G20490.1	Myosin family protein with Dil domain	ATXIK,XI-17,XIK	V4	3.43284	3.05429	3.46405	3.00055	3.11589	3.17919	3.53645	3.36519	3.69702	3.76581	3.52867	3.63316	3.30291	3.02759	3.23137	3.03334	3.24653	3.09508	2.59467
Gorai.011G074100.1.D	Gorai.011G074100.1.D	case 1	KOG4673 - Transcription factor TMF, TATA element modulatory factor (1 of 2)	Gohir.D10G069800	93515444	AT1G79830.3	golgin candidate 5	GC5	V5	3.55637	3.22736	3.65284	2.99355	3.20681	3.50873	3.35375	3.44043	3.53222	3.63338	3.5379	3.21119	3.26833	3.54062	3.41174	2.89488	3.23376	2.88793	2.38959
Gorai.007G039800.1.A	Gorai.007G039800.1.A	case 1	PTHR31682:SF5 - UDP-ARABINOPYRANOSE MUTASE 3 (1 of 1)	Gohir.A11G033600	93440878	AT3G08900.1	reversibly glycosylated polypeptide 3	RGP,RGP3	V5	5.07693	4.8736	4.88861	4.57339	4.53389	4.89786	4.48211	5.30047	5.16393	5.23645	5.46338	4.38967	4.80149	4.4785	4.92806	4.65588	4.55153	4.36066	4.01876
Gorai.009G047500.1.A	Gorai.009G047500.1.A	case 1	K12471 - epsin (EPN) (1 of 2)	Gohir.A05G044500	93520017	AT5G11710.1	ENTH/VHS family protein		V5	5.98145	6.03052	5.71717	5.19977	5.39304	5.67653	5.47708	5.9317	5.96446	5.99986	6.01463	5.10661	5.39725	5.53508	5.67762	5.32679	5.6198	5.06556	4.70347
Gorai.009G132800.1.A	Gorai.009G132800.1.A	case 1	K17302 - coatomer, subunit beta' (COPB2, SEC27) (1 of 4)	Gohir.A05G127983	93522825	AT1G52360.1	Coatomer, beta\' subunit		V5	4.57762	3.97481	4.32643	3.86743	4.03395	4.3008	4.02411	4.26815	4.4508	4.23644	4.28224	3.83866	3.96266	4.35206	4.25744	3.98454	4.1428	3.6074	3.1457
Gorai.008G216000.1.D	Gorai.008G216000.1.D	case 1	PTHR21443 - CONSERVED OLIGOMERIC GOLGI COMPLEX COMPONENT 7 (1 of 1)	Gohir.D12G200900	93516937	AT5G51430.1	conserved oligomeric Golgi complex component-related / COG complex component-related	EYE	V5	4.4071	4.25054	4.16972	3.62139	3.71883	3.91991	3.79864	4.14976	4.23624	4.29284	4.1837	3.59111	3.73743	3.8478	4.11688	3.71161	3.85616	3.35383	2.91358
Gorai.007G060900.1.A	Gorai.007G060900.1.A	case 1	K17095 - annexin A7/11 (ANXA7_11) (1 of 3)	Gohir.A11G052300	93523298	AT5G65020.1	annexin 2	ANNAT2	V5	6.55216	6.00313	6.2345	5.9234	5.88275	5.78612	5.86819	6.49906	6.37843	6.41222	6.27602	5.72927	5.7159	5.96792	5.92845	5.50736	5.85018	5.06358	4.78491
Gorai.007G035800.1.A	Gorai.007G035800.1.A	case 1	PTHR32295:SF14 - PROTEIN IQ-DOMAIN 31-RELATED (1 of 5)	Gohir.A11G029621	93523756	AT1G74690.1	IQ-domain 31	IQD31	V5	6.47631	6.20448	6.3946	5.3294	5.84654	6.04193	5.94247	6.12422	6.34692	6.76288	6.31126	5.80152	6.04292	6.55313	6.05255	5.52819	6.20791	4.99701	4.82209
Gorai.012G002900.1.D	Gorai.012G002900.1.D	case 1	K06111 - exocyst complex component 4 (EXOC4, SEC8L1) (1 of 1)		93517226	AT3G10380.1	subunit of exocyst complex 8	ATSEC8,SEC8	V5	3.97367	3.73117	3.76853	3.41974	3.61807	3.78317	3.71094	4.0173	4.05459	3.9677	3.94437	3.39066	3.56336	3.593	3.83677	3.65031	3.69666	3.59359	2.95735
Gorai.006G004600.1.A	Gorai.006G004600.1.A	case 1	PTHR11879//PTHR11879:SF18 - ASPARTATE AMINOTRANSFERASE // SUBFAMILY NOT NAMED (1 of 1)	Gohir.A09G003700	93519214	AT2G30970.1	aspartate aminotransferase 1	ASP1	V5	4.31341	3.69327	3.80429	3.27367	3.61402	3.75469	3.70944	4.02384	4.13052	3.96969	4.13833	2.99392	3.83879	3.73201	3.80811	3.45703	3.81686	3.35153	2.4512
Gorai.013G037400.1.D	Gorai.013G037400.1.D	case 1	K17261 - adenylyl cyclase-associated protein (CAP1_2, SRV2) (1 of 2)	Gohir.D13G033000	93520982	AT4G34490.1	cyclase associated protein 1	ATCAP1,CAP 1,CAP1	V5	5.71422	5.35029	5.51208	5.02546	5.24593	5.24257	5.09469	5.59692	5.6917	5.6781	5.52014	5.27807	5.31941	5.09605	5.33168	4.87396	5.26542	4.48868	4.11261
Gorai.002G164400.1.D	Gorai.002G164400.1.D	case 1	K12391 - AP-1 complex subunit gamma-1 (AP1G1) (1 of 3)	Gohir.D01G132800	93520934	AT1G60070.1	Adaptor protein complex AP-1, gamma subunit		V5	4.46884	4.34428	4.45267	3.95023	4.10162	4.37277	4.26055	4.59451	4.72997	4.71176	4.64822	4.0428	4.0642	4.24527	4.61019	4.1799	4.29674	4.04637	3.47372
Gorai.013G156800.1.D	Gorai.013G156800.1.D	case 1	K08503 - syntaxin of plants SYP5 (SYP5) (1 of 3)	Gohir.D13G140200	93522465	AT1G16240.1	syntaxin of plants 51	ATSYP51,SYP51	V7	3.63171	3.56931	3.67519	3.55816	3.72311	3.85539	4.08722	4.13919	4.23265	4.4169	4.19501	4.66203	4.56822	5.29761	5.01939	4.6119	4.91708	4.65289	4.21339
Gorai.008G082900.1.A	Gorai.008G082900.1.A	case 1	PTHR11743:SF29 - MITOCHONDRIAL OUTER MEMBRANE PROTEIN PORIN 2-RELATED (1 of 3)	Gohir.A12G076500	93521880	AT5G67500.1	voltage dependent anion channel 2	ATVDAC2,VDAC2	V7	5.28495	4.88511	4.86882	4.51003	4.51811	4.57441	4.47265	4.8969	4.94979	5.13163	4.83949	4.73177	4.2924	4.21445	4.5859	4.261	4.42956	4.26946	3.8478
Gorai.009G239900.1.A	Gorai.009G239900.1.A	case 1	K03650 - tRNA modification GTPase [EC:3.6.-.-] (mnmE, trmE, MSS1) (1 of 1)	Gohir.A05G229400	93516950	AT1G78010.1	tRNA modification GTPase, putative		V7	0.984984	1.01001	0.809333	0.724607	0.899299	0.971854	0.919841	0.830237	0.831766	0.68128	0.649068	0.529924	0.561108	1.00746	0.852065	0.778801	0.618512	1.00318	0.641375
Gorai.007G214400.1.A	Gorai.007G214400.1.A	case 1	PTHR13593:SF52 - F14J22.5 PROTEIN-RELATED (1 of 3)	Gohir.A11G193000	93523052	AT4G36945.1	PLC-like phosphodiesterases superfamily protein		V7	6.53158	6.72907	6.44852	6.07948	6.20194	6.02443	5.69036	6.2057	6.22571	6.18782	6.23683	4.15714	4.60788	4.06901	4.34229	3.31088	3.85807	2.08053	2.5345
Gorai.002G233700.1.A	Gorai.002G233700.1.A	case 1	PTHR31358:SF10 - TARGETING PROTEIN FOR XKLP2-LIKE PROTEIN (1 of 4)	Gohir.A01G199900	93520497	AT2G35880.1	TPX2 (targeting protein for Xklp2) protein family		V7	6.27511	6.33223	6.56937	6.06238	6.38709	6.66708	6.75884	7.39072	7.64152	7.87248	7.63376	6.92503	6.92217	7.27303	6.74902	6.60391	7.00956	6.52522	5.85581
Gorai.009G132000.1.A	Gorai.009G132000.1.A	case 1	PTHR11751//PTHR11751:SF184 - SUBGROUP I AMINOTRANSFERASE RELATED // SUBFAMILY NOT NAMED (1 of 1)	Gohir.A05G126900	93517761	AT1G80360.1	Pyridoxal phosphate (PLP)-dependent transferases superfamily protein		V7	2.69715	2.09387	2.93932	2.61985	3.2651	3.34664	3.49722	3.95808	4.1011	4.24873	4.0691	4.80097	4.58909	5.22512	5.06606	5.24765	5.31034	5.38189	4.72156
Gorai.012G051800.1.A	Gorai.012G051800.1.A	case 1	K08493 - vesicle transport through interaction with t-SNAREs 1 (VTI1) (1 of 4)	Gohir.A05G368700	93523520	AT5G39510.1	Vesicle transport v-SNARE family protein	ATVTI11,ATVTI1A,SGR4,VTI11,VTI1A,ZIG,ZIG1	V7	4.14336	3.7034	3.85239	3.75471	3.67965	3.79371	3.81492	3.7849	3.92385	4.11748	3.84513	4.14094	3.54591	3.60045	3.43191	3.26199	3.51482	3.3056	3.21358
Gorai.012G068600.1.D	Gorai.012G068600.1.D	case 1	PTHR11260:SF171 - GLUTATHIONE S-TRANSFERASE DHAR3, CHLOROPLASTIC (1 of 3)	Gohir.D04G061500	93520418	AT1G75270.1	dehydroascorbate reductase 2	DHAR2	V7	8.30053	7.83902	8.18907	7.80317	7.99942	8.07246	7.6332	7.50073	7.0963	7.07377	7.06132	6.21038	5.8136	5.89752	6.28437	5.92176	6.20611	6.99552	6.01922
Gorai.004G089400.1.D	Gorai.004G089400.1.D	case 1	PTHR31964:SF16 - ADENINE NUCLEOTIDE ALPHA HYDROLASES-LIKE PROTEIN (1 of 2)	Gohir.D08G085000	93524554	AT2G47710.1	Adenine nucleotide alpha hydrolases-like superfamily protein		V7	2.93132	2.92469	3.47567	3.45713	3.9919	4.37113	4.31384	4.62321	4.5103	4.25927	4.70955	4.63029	5.36809	5.70483	5.4183	5.66123	5.91586	6.35041	5.37586
Gorai.009G101400.1.A	Gorai.009G101400.1.A	case 1	K07901 - Ras-related protein Rab-8A (RAB8A, MEL) (1 of 7)	Gohir.A05G097700	93442419	AT5G59840.1	Ras-related small GTP-binding family protein		V7	5.80954	5.19366	5.68878	5.3085	5.47241	5.67615	5.72562	5.97727	5.74732	5.45218	5.6	4.62082	4.82559	5.29967	4.97609	5.04242	5.12317	5.14032	4.58357
Gorai.004G183100.1.D	Gorai.004G183100.1.D	case 1	K08488 - syntaxin 7 (STX7) (1 of 5)	Gohir.D08G175200	93523310	AT5G46860.1	Syntaxin/t-SNARE family protein	ATSYP22,ATVAM3,SGR3,SYP22,VAM3	V7	5.02677	4.80135	4.59318	4.26346	4.28436	4.28634	4.40436	4.676	4.82197	5.10099	4.69206	4.82336	4.33095	4.31836	4.65081	4.29268	4.45543	4.25906	3.84624
Gorai.007G141300.1.A	Gorai.007G141300.1.A	case 1	PTHR11019//PTHR11019:SF122 - THIJ/PFPI // SUBFAMILY NOT NAMED (1 of 1)	Gohir.A11G126600	93521849	AT2G38860.2	Class I glutamine amidotransferase-like superfamily protein	YLS5	V7	4.79603	4.68409	5.03429	5.06401	5.82683	6.19244	6.82026	7.68051	7.89751	8.30458	7.99903	7.81143	8.31107	8.33946	8.71618	8.36791	8.57643	9.11373	8.70847
Gorai.013G145300.1.A	Gorai.013G145300.1.A	case 1	K00013 - histidinol dehydrogenase (hisD) (1 of 1)	Gohir.A13G125500	93517115	AT5G63890.1	histidinol dehydrogenase	ATHDH,HDH,HISN8	V7	4.06504	3.49792	3.66599	3.25141	3.46532	3.42568	3.37955	3.44437	3.4995	3.32491	3.51918	2.7048	2.95887	3.1717	3.28548	3.1113	3.22939	3.3969	2.75576
Gorai.004G234000.1.D	Gorai.004G234000.1.D	case 1	PTHR10366:SF369 - CINNAMOYL-COA REDUCTASE-LIKE PROTEIN (1 of 1)	Gohir.D08G220000	93522055	AT5G58490.1	NAD(P)-binding Rossmann-fold superfamily protein		V7	3.61546	3.52626	3.54386	3.22295	3.7298	3.64277	4.44418	3.89556	4.16772	4.07558	3.98566	3.26272	3.23443	3.43039	3.22116	3.42551	3.33342	4.14313	3.7528
Gorai.004G108600.1.A	Gorai.004G108600.1.A	case 1	PTHR11941//PTHR11941:SF81 - ENOYL-COA HYDRATASE-RELATED // SUBFAMILY NOT NAMED (1 of 1)	Gohir.A08G089500	93521131	AT5G65940.1	beta-hydroxyisobutyryl-CoA hydrolase 1	CHY1	V7	3.23681	2.81601	3.239	2.96285	3.3504	3.16599	3.64916	3.18854	3.27299	3.27163	3.18737	3.52011	3.43074	3.70185	3.85088	3.58344	3.51924	3.91491	3.41123
Gorai.011G193800.1.D	Gorai.011G193800.1.D	case 1	K02885 - large subunit ribosomal protein L19e (RP-L19e, RPL19) (1 of 4)	Gohir.D10G173300	93523661	AT3G16780.1	Ribosomal protein L19e family protein		V7	6.88796	6.61358	6.79906	6.47964	6.43282	6.63092	6.69663	6.63855	6.71875	6.52147	6.51524	6.20808	5.95325	6.14673	5.97885	6.02656	6.12698	6.23263	5.84446
Gorai.003G052900.1.A	Gorai.003G052900.1.A	case 1	PTHR13856//PTHR13856:SF93 - VHS DOMAIN CONTAINING PROTEIN FAMILY // SUBFAMILY NOT NAMED (1 of 3)	Gohir.A02G140800	93522846	AT5G16880.1	Target of Myb protein 1		V7	3.40841	3.16818	3.18588	2.89077	2.755	2.78263	2.96973	3.59972	4.01309	4.76683	3.91283	4.73265	4.42402	5.25017	4.68397	4.78634	4.96928	4.0863	4.05216
Gorai.001G230300.1.A	Gorai.001G230300.1.A	case 1	1.6.5.5 - NADPH:quinone reductase / Zeta-crystallin (1 of 20)	Gohir.A07G198100	93523334	AT4G13010.1	Oxidoreductase, zinc-binding dehydrogenase family protein		V7	0.572444	1.45142	2.18544	3.03717	4.20908	4.87521	5.04703	5.6664	5.41971	5.02653	5.02914	3.29808	3.57967	2.59762	3.38903	2.91343	2.69801	3.17795	2.27926
Gorai.009G172400.1.D	Gorai.009G172400.1.D	case 1	PTHR11695:SF610 - QUINONE OXIDOREDUCTASE PIG3 (1 of 4)	Gohir.D05G167300	93519952	AT4G21580.1	oxidoreductase, zinc-binding dehydrogenase family protein		V7	5.60456	5.3946	5.83001	5.79168	5.98091	5.7335	5.83307	5.85097	5.97657	5.6044	5.52895	5.2506	5.04641	4.86961	5.16761	4.91705	5.08065	5.68149	5.06024
Gorai.002G222400.1.D	Gorai.002G222400.1.D	case 1	K13066 - caffeic acid 3-O-methyltransferase (E2.1.1.68, COMT) (1 of 11)	Gohir.D01G180200	93440584	AT5G54160.1	O-methyltransferase 1	ATOMT1,OMT1	V7	5.37794	4.98149	5.00202	4.73263	4.62965	4.49826	4.37625	4.46453	4.62779	4.4783	4.34253	4.19129	3.81149	4.30472	4.14737	4.06464	4.22639	4.05122	3.76236
Gorai.010G082900.1.D	Gorai.010G082900.1.D	case 1	PTHR23421:SF74 - BETA-GALACTOSIDASE 1 (1 of 5)	Gohir.D06G071100	93523657	AT4G26140.1	beta-galactosidase 12	BGAL12	V7	5.76353	5.68141	5.98132	5.63581	6.1343	6.28032	6.49916	6.92152	7.09274	6.91248	6.8186	5.76049	5.81989	4.84399	5.59347	4.30883	5.24757	4.24083	3.8513
Gorai.013G231000.1.A	Gorai.013G231000.1.A	case 1	PTHR11941:SF47 - 3-HYDROXYISOBUTYRYL-COA HYDROLASE-LIKE PROTEIN 3, MITOCHONDRIAL-RELATED (1 of 2)	Gohir.A13G196800	93520096	AT4G13360.1	ATP-dependent caseinolytic (Clp) protease/crotonase family protein		V7	3.80164	3.54152	3.59088	3.14953	3.52283	3.38278	3.62367	3.65903	3.65771	3.40822	3.62377	2.87547	3.16763	3.6381	3.42176	3.48901	3.5912	3.94856	3.45887
Gorai.012G061400.1.A	Gorai.012G061400.1.A	case 1	K18980 - 2-methylene-furan-3-one reductase (EO) (1 of 5)	Gohir.A05G359400	93440154	AT1G23740.1	Oxidoreductase, zinc-binding dehydrogenase family protein		V8	1.45515	1.35167	2.24704	1.90169	2.8628	3.18936	4.13344	4.0919	4.01727	3.74865	4.05413	3.38038	3.93421	5.52848	4.11741	4.40069	4.38305	4.47006	4.16431
Gorai.005G043900.1.A	Gorai.005G043900.1.A	case 1	PTHR33044:SF13 - BIFUNCTIONAL INHIBITOR/LIPID-TRANSFER PROTEIN/SEED STORAGE 2S ALBUMIN-LIKE PROTEIN-RELATED (1 of 2)	Gohir.A02G033100	93523897	AT3G22620.1	Bifunctional inhibitor/lipid-transfer protein/seed storage 2S albumin superfamily protein		V8	0.455417	1.07727	2.71267	2.08992	2.35654	1.79783	5.59034	6.36064	7.76115	9.20022	8.53541	10.7906	10.0102	10.1575	10.7289	10.6415	10.9271	9.96515	9.61949
Gorai.012G147400.1.D	Gorai.012G147400.1.D	case 1	K09377 - cysteine and glycine-rich protein (CSRP) (1 of 10)	Gohir.D04G160000	93440951	AT1G10200.1	GATA type zinc finger transcription factor family protein	WLIM1	V8	2.06699	2.22133	2.48974	2.89254	3.72901	3.82483	5.30976	6.28981	6.59697	7.41966	6.81035	7.63973	6.87956	6.9823	7.15574	6.60708	7.00821	5.89131	6.00531
Gorai.013G093600.1.D	Gorai.013G093600.1.D	case 1	PTHR32227:SF56 - CARBOHYDRATE-BINDING X8 DOMAIN-CONTAINING PROTEIN (1 of 3)	Gohir.D13G081700	93439684	AT1G18650.1	plasmodesmata callose-binding protein 3	PDCB3	V8	5.40008	5.38575	5.40802	5.10699	5.57149	5.43513	5.61018	6.07006	6.25952	6.5456	6.35849	5.67821	5.59206	5.08631	5.46818	5.38402	5.39417	5.55985	5.28366
Gorai.007G037800.1.D	Gorai.007G037800.1.D	case 1	PTHR11540//PTHR11540:SF29 - MALATE AND LACTATE DEHYDROGENASE // SUBFAMILY NOT NAMED (1 of 3)	Gohir.D11G035100	93519636	AT3G47520.1	malate dehydrogenase	MDH	V8	3.55694	3.32752	3.688	3.40626	3.415	3.51529	3.92777	4.21924	4.36424	4.88333	4.32113	5.01476	4.49731	5.39748	5.16478	5.05919	5.42027	4.78888	5.01867
Gorai.010G096500.1.D	Gorai.010G096500.1.D	case 1		Gohir.D06G083000	93441084	AT1G02180.1	ferredoxin-related		V8	2.19867	2.90337	3.3894	3.85824	4.73101	4.58104	5.63772	6.60743	7.15505	8.13658	7.38192	8.3208	7.87999	7.51977	7.78082	7.17713	7.59695	5.51491	6.30072
Gorai.007G074600.1.D	Gorai.007G074600.1.D	case 1	K15296 - alpha-soluble NSF attachment protein (NAPA, SNAPA, SEC17) (1 of 3)	Gohir.D11G069700	93521107	AT3G56190.1	alpha-soluble NSF attachment protein 2	ALPHA-SNAP2,ASNAP	V8	1.58198	1.48452	1.90451	1.68807	2.47886	2.51015	3.01984	3.27523	3.7185	4.48337	3.75674	5.08735	4.30274	5.24164	5.01392	4.82866	4.99513	4.8504	4.49431
Gorai.001G065600.1.A	Gorai.001G065600.1.A	case 1	PTHR10426//PTHR10426:SF39 - STRICTOSIDINE SYNTHASE-RELATED // SUBFAMILY NOT NAMED (1 of 3)	Gohir.A07G057300	93524324	AT1G74000.1	strictosidine synthase 3	SS3	V8	0.789163	1.17032	0.897653	0.895237	4.31639	5.46636	6.06794	7.97465	8.65723	9.19413	8.38015	7.82055	9.89084	9.33223	9.79092	8.91495	9.74283	9.41334	7.14299
Gorai.011G245400.1.A	Gorai.011G245400.1.A	case 1	PTHR11614:SF92 - ALPHA/BETA-HYDROLASES SUPERFAMILY PROTEIN-RELATED (1 of 3)	Gohir.A10G210400	93523720	AT2G39420.1	alpha/beta-Hydrolases superfamily protein		V8	4.39065	4.1638	5.28852	5.42273	5.64519	5.57751	5.68617	6.00846	6.07094	6.0101	5.69439	6.19728	5.30548	5.25749	5.54472	4.85006	5.24254	4.58577	4.15051
Gorai.009G103800.1.A	Gorai.009G103800.1.A	case 1	PTHR24055:SF185 - MITOGEN-ACTIVATED PROTEIN KINASE 13 (1 of 1)	Gohir.A05G100000	93513844	AT1G07880.2	Protein kinase superfamily protein	ATMPK13	V8	2.47467	2.32242	2.38427	2.08845	2.23433	2.54685	2.58457	2.86654	2.96157	2.92134	3.04418	3.41774	2.87082	2.99092	3.24495	2.85312	3.26997	2.90167	2.46851
Gorai.011G245400.1.D	Gorai.011G245400.1.D	case 1	PTHR11614:SF92 - ALPHA/BETA-HYDROLASES SUPERFAMILY PROTEIN-RELATED (1 of 3)	Gohir.D10G218700	93523720	AT2G39420.1	alpha/beta-Hydrolases superfamily protein		V9	0.122706	0.022855	0.238465	0.166287	0.462264	0.0364977	0.400657	0.746678	1.86204	3.20973	1.57317	6.43206	4.77821	5.94854	6.12002	5.80816	6.13246	5.11613	4.71829
Gorai.009G239100.1.D	Gorai.009G239100.1.D	case 1	PTHR30620:SF8 - BETA-D-XYLOSIDASE 7-RELATED (1 of 6)	Gohir.D05G230900	93523365	AT1G78060.1	Glycosyl hydrolase family protein		V9	0.0121009	0.0221448	0.0154519	0.0506145	0.0564961	0.015272	0.0151164	0.0750383	0.660253	2.41209	0.684755	4.65165	4.13449	4.80586	4.83846	3.39366	4.17602	1.20396	2.422
Gorai.010G100100.1.A	Gorai.010G100100.1.A	case 1	PF03168 - Late embryogenesis abundant protein (LEA_2) (1 of 81)	Gohir.A06G087300	93523543	AT5G11890.1			V9	0.185628	0.173231	0.23459	0.0392676	0.314586	0.259019	0.313179	1.25208	2.87911	5.55709	3.47109	8.50028	7.65609	9.02236	8.68294	8.79455	9.05637	8.00396	8.18834
Gorai.007G345100.1.A	Gorai.007G345100.1.A	case 1	PTHR31358:SF4 - PROTEIN WAVE-DAMPENED 2-RELATED (1 of 4)	Gohir.A11G299000	93523444	AT1G54460.1	TPX2 (targeting protein for Xklp2) protein family		V9	0.832888	0.594178	1.30891	0.702202	1.35133	1.59326	2.0962	2.15106	3.37734	4.59667	3.04557	6.52622	5.3861	5.40514	5.87092	4.91574	5.43587	4.36512	4.37766
Gorai.011G064400.1.D	Gorai.011G064400.1.D	case 1	PF03168 - Late embryogenesis abundant protein (LEA_2) (1 of 81)	Gohir.D10G060200	93523543	AT1G17620.1	Late embryogenesis abundant (LEA) hydroxyproline-rich glycoprotein family		V9	0.910982	1.5834	1.06491	0.765274	1.1295	1.90185	2.08592	3.27897	4.49846	5.8842	5.06296	7.08142	6.34331	6.64564	7.17259	6.49865	7.00838	5.81049	5.83411
Gorai.011G037900.1.A	Gorai.011G037900.1.A	case 1	PTHR13301:SF31 - CELLULOSE SYNTHASE A CATALYTIC SUBUNIT 8 [UDP-FORMING] (1 of 2)	Gohir.A10G035300	93518920	AT4G18780.1	cellulose synthase family protein	ATCESA8,CESA8,IRX1,LEW2	V9	0.264371	0.167977	0.225446	0.157149	0.214007	0.340321	1.916	3.09785	5.2146	7.32036	5.69525	8.70057	8.25491	8.35912	8.80837	8.14624	8.65218	7.28048	7.02312
Gorai.009G111900.1.D	Gorai.009G111900.1.D	case 1	PTHR12329:SF15 - BAG FAMILY MOLECULAR CHAPERONE REGULATOR 4 (1 of 5)	Gohir.D05G107800	93440654	AT3G51780.1	BCL-2-associated athanogene 4	ATBAG4,BAG4	V9	0.0953006	0.154079	0.106635	0.0453661	0.0931004	0.142092	0.280385	0.770492	2.16816	4.2728	2.38872	7.02019	6.34387	7.31083	7.02046	6.67566	6.78364	5.35459	5.53672
Gorai.002G014600.1.A	Gorai.002G014600.1.A	case 1	K01885 - glutamyl-tRNA synthetase (EARS, gltX) (1 of 3)	Gohir.A01G011600	93516428	AT5G64050.1	glutamate tRNA synthetase	ATERS,ERS,OVA3	V9	3.43259	2.94728	3.04692	2.57479	2.88947	2.98642	2.91949	3.49037	4.36332	5.28406	4.35908	5.74245	5.42309	5.72067	5.63355	5.53201	5.7984	5.1156	4.79225
Gorai.007G090100.1.A	Gorai.007G090100.1.A	case 1	PTHR31707:SF11 - PECTINESTERASE/PECTINESTERASE INHIBITOR 17-RELATED (1 of 1)	Gohir.A11G079800	93524681	AT2G45220.1	Plant invertase/pectin methylesterase inhibitor superfamily		V9	0.00442804	0.0147166	0.00187717	0.00499317	0.0687987	0.00968971	0.227899	3.20865	6.30793	8.17077	6.3641	8.62632	8.5016	6.71351	8.55192	6.94617	7.66885	4.83688	5.12868
Gorai.005G225000.1.D	Gorai.005G225000.1.D	case 1		Gohir.D02G200400	93438360	AT5G09530.1	hydroxyproline-rich glycoprotein family protein		V9	0.0433501	0	0.0679842	0.0639212	0.163798	0.156529	0.499421	2.26189	6.06018	8.95006	6.26572	10.5653	9.39875	10.171	10.2668	10.4944	10.9596	10.5135	10.4804
Gorai.002G064600.1.A	Gorai.002G064600.1.A	case 1	PTHR32295:SF9 - IQ-DOMAIN 9 PROTEIN (1 of 3)	Gohir.A01G058900	93522321	AT3G15050.1	IQ-domain 10	IQD10	V9	0.509536	0.423291	0.488346	0.444344	0.410901	0.436231	0.970177	2.31965	4.10552	6.12289	3.9126	8.34918	7.48932	8.39311	8.15857	8.00789	8.36775	7.13611	7.06123
Gorai.003G052900.1.D	Gorai.003G052900.1.D	case 1	PTHR13856//PTHR13856:SF93 - VHS DOMAIN CONTAINING PROTEIN FAMILY // SUBFAMILY NOT NAMED (1 of 3)	Gohir.D03G051200	93522846	AT5G16880.1	Target of Myb protein 1		V9	2.47361	2.43821	2.28541	1.97644	1.65496	1.6762	1.43898	1.92621	2.98418	4.29827	2.87525	5.31041	5.08961	6.22416	5.57242	5.47914	5.67481	4.38962	4.49747
Gorai.005G168400.1.D	Gorai.005G168400.1.D	case 1	PTHR19321:SF3 - 65-KDA MICROTUBULE-ASSOCIATED PROTEIN 8 (1 of 1)	Gohir.D02G150100	93523465	AT1G27920.1	microtubule-associated protein 65-8	MAP65-8	V9	0.103639	0.0137367	0.132416	0.0669048	0.106914	0.241835	0.259967	0.60497	2.54746	4.81604	2.43793	6.96932	6.25552	7.33872	7.0168	6.49577	7.1275	5.60888	5.71631
Gorai.004G061700.1.D	Gorai.004G061700.1.D	case 1	PTHR32077:SF3 - FASCICLIN-LIKE ARABINOGALACTAN PROTEIN 7 (1 of 4)	Gohir.D08G059800	93521435	AT2G04780.1	FASCICLIN-like arabinoogalactan 7	FLA7	V9	0	0	0.0116617	0.0176797	0.0516018	0.0341129	0.233249	0.758635	4.12019	6.73928	4.54941	10.0477	8.84327	10.0933	9.84462	10.3233	10.5565	10.174	9.76037
Gorai.007G260000.1.D	Gorai.007G260000.1.D	case 1	K05349 - beta-glucosidase (bglX) (1 of 8)	Gohir.D11G244400	93070693	AT5G20950.2	Glycosyl hydrolase family protein		V9	0.0312625	0.0229004	0.215443	0.22357	0.721586	1.60002	2.14782	4.13531	4.92635	5.21731	5.07756	3.71043	3.83293	2.86453	3.54005	2.85112	3.30355	2.24199	2.28708
Gorai.006G046000.1.D	Gorai.006G046000.1.D	case 1	1.1.1.14 - L-iditol 2-dehydrogenase / Sorbitol dehydrogenase (1 of 2)	Gohir.D09G040100,Gohir.D09G040200	93516196	AT5G51970.2	GroES-like zinc-binding alcohol dehydrogenase family protein		V9	1.06962	0.714628	1.60402	1.32933	2.12039	2.51108	3.08399	3.31674	3.06898	3.12024	3.07545	4.59205	3.79245	4.28896	4.96247	4.43761	4.5325	4.13757	3.77654
Gorai.005G218000.1.D	Gorai.005G218000.1.D	case 1	K15920 - beta-D-xylosidase 4 (XYL4) (1 of 2)	Gohir.D02G195100	93520906	AT5G64570.1	beta-D-xylosidase 4	ATBXL4,XYL4	V9	3.93129	4.42022	4.99759	4.16115	4.75408	5.18069	4.48325	5.25995	5.73228	6.69421	5.81254	7.53702	6.55261	6.87918	7.4251	6.88456	7.60266	6.41977	6.19145
Gorai.009G122600.1.D	Gorai.009G122600.1.D	case 1	K13065 - shikimate O-hydroxycinnamoyltransferase (E2.3.1.133, HCT) (1 of 10)	Gohir.D05G118600	93521420	AT5G48930.1	hydroxycinnamoyl-CoA shikimate/quinate hydroxycinnamoyl transferase	HCT	V9	4.58582	4.79322	4.64651	4.12355	4.25065	3.95206	4.38957	5.20684	6.19355	6.63919	6.25219	6.56876	7.03084	7.96575	7.86742	7.62844	7.78875	6.60579	6.48531
Gorai.007G090100.1.D	Gorai.007G090100.1.D	case 1	PTHR31707:SF11 - PECTINESTERASE/PECTINESTERASE INHIBITOR 17-RELATED (1 of 1)	Gohir.D11G084500	93524681	AT2G45220.1	Plant invertase/pectin methylesterase inhibitor superfamily		V9	0.00442804	0	0.00959656	0.00499317	0.0269898	0.00968971	0.0668745	2.18656	5.74887	7.07692	5.07158	8.39592	7.84054	7.0027	8.46876	7.10405	8.03009	5.90581	5.74732
Gorai.007G374100.1.D	Gorai.007G374100.1.D	case 1	PF02469 - Fasciclin domain (Fasciclin) (1 of 26)	Gohir.D11G343800	93524517	AT5G03170.1	FASCICLIN-like arabinogalactan-protein 11	ATFLA11,FLA11	V9	0	0.118994	0.112497	0.652967	3.06876	3.56651	5.89899	7.61368	8.96484	9.94587	9.01514	10.9935	9.73335	9.11204	10.0314	9.07755	9.54506	7.97462	8.20624
Gorai.008G012100.1.A	Gorai.008G012100.1.A	case 1	PTHR24193//PTHR24193:SF88 - ANKYRIN REPEAT PROTEIN // SUBFAMILY NOT NAMED (1 of 4)	Gohir.A12G011600	93462995	AT2G17390.1	ankyrin repeat-containing 2B	AKR2B	V10	2.85457	2.84143	3.15809	2.79111	2.99251	2.78271	3.31195	3.07005	3.31369	3.4466	3.17594	4.28745	3.28334	4.15672	3.87039	4.34975	4.69103	3.91196	3.77196
Gorai.006G078900.1.A	Gorai.006G078900.1.A	case 1	PTHR22595:SF42 - CHITINASE-LIKE PROTEIN 1 (1 of 3)	Gohir.A09G065100	93506755	AT3G16920.1	chitinase-like protein 2	ATCTL2,CTL2	V10	0.297311	0.492666	0.533325	0.487609	0.765835	0.608142	0.942951	2.15146	4.41672	7.16313	4.38806	10.3932	9.85479	11.122	10.5776	10.8411	11.0935	9.63288	9.82566
Gorai.011G053700.1.A	Gorai.011G053700.1.A	case 1	6.2.1.34 - Trans-feruloyl-CoA synthase / Trans-feruloyl-CoA synthetase (1 of 4)	Gohir.A10G049500	93522447	AT1G51680.1	4-coumarate:CoA ligase 1	4CL.1,4CL1,AT4CL1	V10	0.945145	1.02783	1.1322	0.671705	1.36649	1.20757	2.09396	2.84765	3.39745	4.21585	3.51241	5.65169	6.53726	8.33846	7.4085	7.53898	7.84035	6.88518	6.43384
Gorai.009G040600.1.D	Gorai.009G040600.1.D	case 1		Gohir.D05G040200	93441084	AT1G02180.1	ferredoxin-related		V10	1.03333	0.785702	1.33779	1.02523	1.63179	2.09317	2.21981	3.08453	3.68971	5.05013	4.28747	6.84163	6.01475	6.65444	6.7166	6.82381	7.05241	6.30274	6.08329
Gorai.008G001000.1.A	Gorai.008G001000.1.A	case 1		Gohir.A12G001800	93439302	AT2G47010.1			V10	3.70359	3.43045	3.24856	2.80568	2.95968	2.8806	2.91636	3.01827	3.83405	4.80924	3.93073	5.3685	5.07016	5.31396	5.43282	5.24907	5.67176	4.03455	4.13426
Gorai.009G040600.1.A	Gorai.009G040600.1.A	case 1		Gohir.A05G038700	93441084	AT1G02180.1	ferredoxin-related		V10	0.924768	0.905186	1.16016	0.940495	1.36759	1.88068	1.91047	3.17495	3.48775	4.75619	4.32381	7.05163	6.05006	7.01596	7.07997	7.43246	7.44057	6.73043	6.59091
Gorai.011G197500.1.D	Gorai.011G197500.1.D	case 1	PF00407 - Pathogenesis-related protein Bet v I family (Bet_v_1) (1 of 50)	Gohir.D10G176900	93518648	X			V10	1.03281	1.02286	1.10436	1.119	2.98667	1.01059	2.60092	2.3853	2.81168	2.42578	3.53843	3.71936	3.54654	5.49798	4.77598	6.45385	4.71515	5.75885	4.61012
Gorai.001G083800.1.A	Gorai.001G083800.1.A	case 1	PTHR11019:SF112 - DJ-1/THIJ/PFPI FAMILY PROTEIN (1 of 1)	Gohir.A07G074500	93521849	AT3G02720.1	Class I glutamine amidotransferase-like superfamily protein		V10	5.99925	5.62096	5.72971	5.42481	5.69186	5.46159	5.71359	5.52785	5.58434	5.30964	5.28071	5.02858	5.02262	5.09348	5.10204	4.98773	5.10576	5.43313	4.66423
Gorai.003G108700.1.D	Gorai.003G108700.1.D	case 1	PTHR22835//PTHR22835:SF152 - ZINC FINGER FYVE DOMAIN CONTAINING PROTEIN // SUBFAMILY NOT NAMED (1 of 2)	Gohir.D03G103200	93524689	AT1G06990.1	GDSL-like Lipase/Acylhydrolase superfamily protein		V10	0	0	0.0147338	0.0945509	0.869326	1.3954	4.58911	6.29058	6.76417	7.91871	7.29931	8.52356	8.66057	9.46683	9.37181	8.94287	9.20123	5.53294	7.71601
Gorai.005G225200.1.D	Gorai.005G225200.1.D	case 1	3.1.1.3 - Triacylglycerol lipase / Triglyceride lipase (1 of 112)	Gohir.D02G200600	93438360	X			V10	0	0.0229061	0.195757	0.273266	0.302456	0.104766	0.682248	3.44974	6.35399	9.22197	7.18201	10.3617	9.51389	10.0686	10.0568	10.3248	10.7781	10.4782	10.1466
Gorai.004G108600.1.D	Gorai.004G108600.1.D	case 1	PTHR11941//PTHR11941:SF81 - ENOYL-COA HYDRATASE-RELATED // SUBFAMILY NOT NAMED (1 of 1)	Gohir.D08G100700	93521131	AT5G65940.1	beta-hydroxyisobutyryl-CoA hydrolase 1	CHY1	V10	3.65733	3.22832	3.5414	3.40009	3.60737	3.48727	3.77997	4.12625	4.10775	4.24663	4.19163	4.98472	4.71095	5.68005	5.5378	5.43891	5.36021	5.1318	4.79476
Gorai.008G212000.1.D	Gorai.008G212000.1.D	case 1	PF00190 - Cupin (Cupin_1) (1 of 28)	Gohir.D12G197400,Gohir.D12G197500	93515739	AT5G07380.1			V10	0.13753	0.107745	0.201315	0.182484	0.137505	0.322608	0.204837	0.17521	0.177031	0.181243	0.139606	2.36485	1.459	4.42629	3.02014	4.45631	4.83646	4.72853	4.5963
Gorai.010G247900.1.A	Gorai.010G247900.1.A	case 1	PTHR19288:SF33 - PHOSPHOGLYCOLATE PHOSPHATASE 2 (1 of 2)	Gohir.A06G203300	93517370	AT5G47760.1	2-phosphoglycolate phosphatase 2	ATPGLP2,ATPK5,PGLP2	V10	4.81165	4.52044	4.8012	4.44224	4.4472	4.25811	4.24098	4.33242	4.49845	4.63172	4.47713	4.40493	4.07408	4.4104	4.52168	4.4915	4.52347	5.26358	4.68401
Gorai.004G052900.1.A	Gorai.004G052900.1.A	case 1	PF13668 - Ferritin-like domain (Ferritin_2) (1 of 5)	Gohir.A08G043100	93523957	AT3G62730.1			V10	0.0289849	0.0923062	0.419667	0.23607	0.594237	0.809242	2.72711	4.16048	5.11225	5.50224	5.45985	6.06264	6.23615	7.25325	6.87721	7.82212	7.70888	8.04172	7.99937
Gorai.008G261600.1.A	Gorai.008G261600.1.A	case 1		Gohir.A12G243100	93516671	AT1G63310.1			V10	0.0889475	0.132751	0.135972	0.120339	0.282671	0.37209	0.124636	0.125413	0.0753257	0.991464	0.576583	6.19857	3.95587	7.11291	6.09486	7.0783	7.31431	6.72601	6.7543
Gorai.009G442700.1.A	Gorai.009G442700.1.A	case 1	PTHR32227:SF116 - O-GLYCOSYL HYDROLASES FAMILY 17 PROTEIN (1 of 4)	Gohir.A04G012484	93522996	AT5G55180.1	O-Glycosyl hydrolases family 17 protein		V10	0.867733	0.895816	0.918066	0.733036	0.963643	1.51743	1.4941	2.10283	2.58442	4.24119	2.62827	7.07728	5.22934	5.75358	6.4519	5.84795	6.46332	4.93208	5.1696
Gorai.010G127400.1.A	Gorai.010G127400.1.A	case 1	PTHR31388:SF22 - PEROXIDASE 22-RELATED (1 of 2)	Gohir.A06G102500	93442500	AT5G06720.1	peroxidase 2	ATPA2,PA2	V10	0.177608	0.202536	0.308964	0.234041	0.587597	0.645896	0.750353	1.56666	2.14916	2.69496	2.62657	6.31307	7.89384	9.86768	8.09011	9.01218	9.3563	5.43851	7.05853
Gorai.009G174700.1.A	Gorai.009G174700.1.A	case 1	PF00564 - PB1 domain (PB1) (1 of 52)	Gohir.A05G166500	93519115	AT4G05150.1	Octicosapeptide/Phox/Bem1p family protein		V10	0.129716	0.203352	0.134063	0.0750575	0.135159	0.433145	0.407819	0.767943	1.05951	2.22318	1.81034	4.02691	3.50436	3.96505	4.2153	4.08442	4.22089	3.6211	3.12149
Gorai.008G078300.1.A	Gorai.008G078300.1.A	case 1	PTHR12411//PTHR12411:SF349 - CYSTEINE PROTEASE FAMILY C1-RELATED // SUBFAMILY NOT NAMED (1 of 2)	Gohir.A12G073500	93469049	AT5G43060.1	Granulin repeat cysteine protease family protein		V11	9.08463	8.37574	8.25366	7.69538	7.67585	7.18854	7.2026	7.39395	7.47384	7.52557	7.20229	7.2928	6.7033	6.48976	6.81218	6.46614	6.85737	5.78792	5.88883
Gorai.013G019800.1.A	Gorai.013G019800.1.A	case 1	K09377 - cysteine and glycine-rich protein (CSRP) (1 of 10)	Gohir.A13G016700	93520940	AT3G55770.2	GATA type zinc finger transcription factor family protein		V11	7.47212	7.09929	6.94918	6.60711	6.67414	6.41823	6.17454	6.33656	6.17505	6.2238	6.05518	5.93236	5.66437	5.75181	6.08197	5.43819	5.50218	4.73176	4.48375
Gorai.009G414500.1.D	Gorai.009G414500.1.D	case 1	PTHR11964:SF15 - S-ADENOSYLMETHIONINE SYNTHASE 3 (1 of 3)	Gohir.D04G110400	93447492	AT2G36880.2	methionine adenosyltransferase 3	MAT3	V11	4.34456	3.96395	4.13552	3.97513	3.65736	3.5597	3.39901	3.65981	3.71636	3.56318	3.34773	3.42751	3.05952	3.27569	3.30423	2.98967	3.25378	2.69577	2.2756
Gorai.003G163300.1.D	Gorai.003G163300.1.D	case 1	1.1.1.133 - dTDP-4-dehydrorhamnose reductase / dTDP-6-deoxy-L-mannose dehydrogenase (1 of 1)	Gohir.D03G155500	93517854	AT1G63000.1	nucleotide-rhamnose synthase/epimerase-reductase	NRS/ER,UER1	V11	9.21644	8.91444	8.91543	8.6773	8.42517	8.3659	8.03686	8.285	8.3223	8.29217	8.08391	8.01882	7.45254	7.04712	7.51351	6.98714	7.2504	6.33777	6.24886
Gorai.002G182000.1.D	Gorai.002G182000.1.D	case 1	PTHR12612 - NUCLEAR TRANSPORT FACTOR 2 (1 of 5)	Gohir.D01G146300	93523397	AT1G27970.1	nuclear transport factor 2B	NTF2B	V11	7.15528	6.87439	6.75897	6.67457	6.38875	6.34907	6.17654	6.39682	6.28095	6.47674	6.3972	6.17429	5.58966	5.31178	5.72045	5.43992	5.66486	5.04615	4.91902
Gorai.004G177800.1.A	Gorai.004G177800.1.A	case 1	PTHR11043//PTHR11043:SF8 - ZETA-COAT PROTEIN // SUBFAMILY NOT NAMED (1 of 4)	Gohir.A08G149300	93523442	AT1G60970.1	SNARE-like superfamily protein		V11	5.10299	4.68834	4.54842	4.27088	4.08824	4.2349	3.83311	4.2298	4.41655	4.5543	4.20686	4.02271	3.6601	3.40224	3.77754	3.46681	3.58714	3.08959	3.15504
Gorai.009G429200.1.A	Gorai.009G429200.1.A	case 1	K03809 - NAD(P)H dehydrogenase (quinone) (wrbA) (1 of 7)	Gohir.A04G024000	93524252	AT4G27270.1	Quinone reductase family protein		V11	9.06857	8.85925	8.79024	8.55689	8.23401	8.02894	7.85126	7.93356	7.77669	7.96255	7.4146	8.27597	7.19185	6.87175	7.42206	6.63614	6.88906	5.78872	5.9747
Gorai.013G129200.1.D	Gorai.013G129200.1.D	case 1	KOG0674 - Calreticulin (1 of 4)	Gohir.D13G115000	93521603	AT1G56340.2	calreticulin 1a	AtCRT1a,CRT1,CRT1a	V12	6.97811	6.85271	6.71465	6.02003	6.26476	6.2355	5.94728	6.44494	6.65786	6.93769	6.41449	5.38076	5.71379	5.82755	5.69923	5.47526	5.59015	4.41857	4.53098
Gorai.003G091200.1.D	Gorai.003G091200.1.D	case 1	PTHR11977:SF46 - VILLIN-2-RELATED (1 of 4)	Gohir.D03G069500	93521436	AT2G41740.1	villin 2	ATVLN2,VLN2	V12	6.1132	5.86479	5.93663	5.38752	5.625	5.64846	5.571	5.74292	5.7935	5.61291	5.54922	5.26345	5.03162	4.78754	5.18476	4.72262	4.89677	4.47864	4.10334
Gorai.007G196100.1.D	Gorai.007G196100.1.D	case 1	4.2.1.47 - GDP-mannose 4,6-dehydratase / Guanosine diphosphomannose oxidoreductase (1 of 1)	Gohir.D11G184400	93520460	AT3G51160.1	NAD(P)-binding Rossmann-fold superfamily protein	GMD2,MUR1,MUR_1	V12	6.61483	6.38565	6.10583	5.83273	5.59397	5.77723	5.35169	6.09987	6.0756	5.89871	5.95739	5.04137	5.08283	4.96539	5.20883	4.90206	4.95253	4.46123	4.34467
Gorai.005G007500.1.A	Gorai.005G007500.1.A	case 1	1.1.1.54//1.3.1.102//1.3.1.74 - 2-alkenal reductase (NADP(+)) / NADPH-dependent alkenal/one oxidoreductase // 2-alkenal reductase (NAD(P)(+)) / NADPH:2-alkenal alpha,beta-hydrogenase (1 of 3)	Gohir.A02G006800	93524368	AT5G16990.1	Zinc-binding dehydrogenase family protein		V12	6.89539	6.72215	6.46265	6.18934	6.31663	6.2191	5.99142	6.40462	6.22738	6.22407	6.07515	5.49192	5.33169	5.67331	5.51904	5.14556	5.29728	4.61456	4.61016
Gorai.012G181800.1.D	Gorai.012G181800.1.D	case 1	K01835 - phosphoglucomutase (pgm) (1 of 3)	Gohir.D04G187001	93523069	AT1G23190.1	Phosphoglucomutase/phosphomannomutase family protein		V12	7.75786	7.23337	7.42516	6.99944	6.9004	6.79907	6.55134	7.11527	7.09771	7.06624	7.04449	6.45312	6.3468	6.12433	6.48117	5.91455	6.26567	5.26521	5.09524
Gorai.004G026900.1.D	Gorai.004G026900.1.D	case 1	K01792 - glucose-6-phosphate 1-epimerase (E5.1.3.15) (1 of 8)	Gohir.D08G029500	93522623	AT5G57330.1	Galactose mutarotase-like superfamily protein		V12	5.87721	5.73097	5.73499	5.41658	5.49787	5.68052	5.53219	5.93228	5.94737	5.65016	5.77585	4.84683	4.94491	4.84647	5.04573	4.5481	4.84259	4.3798	3.97922
Gorai.013G014300.1.A	Gorai.013G014300.1.A	case 1	2.7.4.25 - (d)CMP kinase / Deoxycytidylate kinase (1 of 1)	Gohir.A13G012200	93523503	AT5G26667.3	P-loop containing nucleoside triphosphate hydrolases superfamily protein	PYR6	V13	7.04668	6.75309	6.86254	6.75548	6.70963	6.4757	6.47832	6.65576	6.67367	6.8649	6.54563	6.88387	6.08727	6.0617	6.15177	5.65764	5.7857	5.21192	5.27012
Gorai.003G154200.1.A	Gorai.003G154200.1.A	case 1	PTHR11817:SF5 - PYRUVATE KINASE-RELATED (1 of 8)	Gohir.A03G021900	93519009	AT5G56350.1	Pyruvate kinase family protein		V13	6.44619	5.90272	6.13065	5.7897	5.77274	5.79704	5.52689	5.9925	6.01569	5.97062	5.95787	5.7964	5.44049	4.99055	5.64826	5.30869	5.51515	5.00917	4.7833
Gorai.005G119100.1.A	Gorai.005G119100.1.A	case 1	K17268 - coatomer protein complex, subunit epsilon (COPE) (1 of 2)	Gohir.A02G088700	93520142	AT1G30630.1	Coatomer epsilon subunit		V13	6.47201	6.31323	6.28247	6.03465	5.88937	5.89198	5.61867	6.13007	6.07886	6.29772	6.13033	5.81747	5.49718	5.52836	5.68107	5.29505	5.52759	4.99531	4.61956
Gorai.012G051800.1.D	Gorai.012G051800.1.D	case 1	K08493 - vesicle transport through interaction with t-SNAREs 1 (VTI1) (1 of 4)	Gohir.D04G046600	93523520	AT5G39510.1	Vesicle transport v-SNARE family protein	ATVTI11,ATVTI1A,SGR4,VTI11,VTI1A,ZIG,ZIG1	V13	4.62574	4.68423	4.39043	4.1724	4.20652	4.32589	4.48537	4.44132	4.45285	4.66763	4.25379	4.59437	4.06902	3.98147	4.04512	3.74145	3.88107	3.78895	3.23697
Gorai.013G150400.1.D	Gorai.013G150400.1.D	case 1	PTHR23056:SF44 - CALCINEURIN B-LIKE PROTEIN 2 (1 of 4)	Gohir.D13G134000	93524479	AT4G26570.1	calcineurin B-like 3	ATCBL3,CBL3	V13	4.91995	4.5845	4.54427	4.3179	4.32872	4.32061	4.10277	4.12118	4.24544	4.27332	4.10064	4.29921	3.85675	3.90379	4.22741	3.71941	3.87001	3.7812	3.16233
Gorai.001G002400.1.D	Gorai.001G002400.1.D	case 1	KOG0324 - Uncharacterized conserved protein (1 of 17)	Gohir.D07G002500	93442042	AT4G17486.1	PPPDE putative thiol peptidase family protein		V13	4.61608	4.80418	4.54375	4.41826	4.55006	4.59041	4.62153	4.72546	4.77641	4.66099	4.68688	4.57079	4.25601	4.05855	4.28298	4.0077	4.2618	3.9423	3.39162
Gorai.008G046400.1.A	Gorai.008G046400.1.A	case 1	PTHR24073:SF484 - RAS-RELATED PROTEIN RABA2B (1 of 2)	Gohir.A12G045100	93524686	AT1G09630.1	RAB GTPase 11C	ATRAB-A2A,ATRAB11C,ATRABA2A,RAB-A2A,RAB11c	V13	5.81033	5.58138	5.51553	5.27806	5.26534	5.23376	5.09213	5.42055	5.4641	5.5324	5.3554	5.10209	4.93634	4.79002	4.87198	4.41829	4.8422	4.65119	4.17387
Gorai.013G206500.1.A	Gorai.013G206500.1.A	case 1	PTHR23316:SF29 - IMPORTIN SUBUNIT ALPHA-2 (1 of 6)	Gohir.A13G175100	93523996	AT3G06720.1	importin alpha isoform 1	AIMP ALPHA,AT-IMP,ATKAP ALPHA,IMPA-1,IMPA1	V14	5.47964	5.03773	5.04581	4.72406	4.96956	4.91986	4.98739	5.20186	5.33089	5.08059	4.97818	4.77792	4.59003	4.51679	4.72688	4.53899	4.73747	4.43501	3.97463
Gorai.006G273500.1.A	Gorai.006G273500.1.A	case 1	K08054 - calnexin (CANX) (1 of 2)	Gohir.A09G248200	93521554	AT5G61790.1	calnexin 1	ATCNX1,CNX1	V14	8.07814	7.74155	7.72568	6.99493	7.36935	7.71786	7.18815	7.86712	8.0446	7.87076	7.86192	6.72067	7.01093	6.71571	6.90778	6.80875	7.08414	6.39107	5.94422
Gorai.004G063400.1.A	Gorai.004G063400.1.A	case 1	PTHR24356//PTHR24356:SF215 - SERINE/THREONINE-PROTEIN KINASE // SUBFAMILY NOT NAMED (1 of 2)	Gohir.A08G051500	93518984	AT2G30880.1	Pleckstrin homology (PH) domain-containing protein		V14	4.44581	3.95874	4.4375	3.84331	3.86933	4.17783	4.16862	4.17138	4.32998	4.17638	4.24561	3.77768	3.6757	3.73837	3.61893	3.4332	3.89718	3.53985	3.08221
Gorai.009G143100.1.A	Gorai.009G143100.1.A	case 1	PTHR23151//PTHR23151:SF59 - DIHYDROLIPOAMIDE ACETYL/SUCCINYL-TRANSFERASE-RELATED // SUBFAMILY NOT NAMED (1 of 2)	Gohir.A05G136800	93520847	AT3G13930.1	Dihydrolipoamide acetyltransferase, long form protein		V14	5.07405	4.59189	4.75956	4.1876	4.35448	4.33968	4.23791	4.75447	4.71702	4.80406	4.77621	4.07211	4.14595	4.17565	4.38123	4.16179	4.30673	3.99682	3.68454
Gorai.004G028000.1.D	Gorai.004G028000.1.D	case 1	PTHR24012:SF333 - POLYADENYLATE-BINDING PROTEIN RBP45B-RELATED (1 of 8)	Gohir.D08G030400	93523871	AT4G27000.1	RNA-binding (RRM/RBD/RNP motifs) family protein	ATRBP45C	V14	6.16728	6.05358	5.98359	5.63985	5.63932	5.76415	5.54043	6.00383	5.98567	5.88794	5.97146	5.42335	5.2679	5.23969	5.49721	5.35224	5.44627	5.0813	4.64534
Gorai.001G100300.1.A	Gorai.001G100300.1.A	case 1	1.1.1.26 - Glyoxylate reductase / NADH-dependent glyoxylate reductase (1 of 2)	Gohir.A07G088600	93522605	AT3G25530.1	glyoxylate reductase 1	ATGHBDH,GHBDH,GLYR1,GR1	V14	5.22386	5.28086	5.21934	4.993	4.71778	5.11081	4.50618	5.36035	5.13295	5.26739	5.34806	4.38293	4.19123	4.59941	4.78549	4.43918	4.64253	3.99486	4.22402
Gorai.012G181800.1.A	Gorai.012G181800.1.A	case 1	K01835 - phosphoglucomutase (pgm) (1 of 3)	Gohir.A04G142200	93523069	AT1G23190.1	Phosphoglucomutase/phosphomannomutase family protein		V14	7.30782	6.72753	6.8714	6.54022	6.60861	6.5309	6.4322	6.98145	7.00845	6.94709	6.91005	6.29234	6.26011	6.15021	6.4006	6.06599	6.25873	5.78172	5.46163
Gorai.013G167800.1.A	Gorai.013G167800.1.A	case 1	PF00560//PF13855 - Leucine Rich Repeat (LRR_1) // Leucine rich repeat (LRR_8) (1 of 57)	Gohir.A13G145200	93515768	AT3G15410.1	Leucine-rich repeat (LRR) family protein		V14	4.37999	3.96421	4.04028	3.62353	3.65327	3.83007	3.83299	3.81251	3.93024	3.93867	3.97761	3.53834	3.3904	3.59496	3.66672	3.48418	3.58624	3.4055	3.01009
Gorai.008G068200.1.A	Gorai.008G068200.1.A	case 1	K00234 - succinate dehydrogenase (ubiquinone) flavoprotein subunit (SDHA, SDH1) (1 of 2)	Gohir.A12G064900	93520549	AT5G66760.1	succinate dehydrogenase 1-1	SDH1-1	V14	5.83398	5.36547	5.64505	5.18708	5.26212	5.1087	5.15382	5.39161	5.48676	5.4363	5.4235	4.90935	4.81625	4.83726	5.07884	4.83061	4.9279	4.92059	4.44597
Gorai.009G008600.1.A	Gorai.009G008600.1.A	case 1	1.1.1.271 - GDP-L-fucose synthase / GDP-fucose synthetase (1 of 1)	Gohir.A05G007600	93518746	AT1G17890.1	NAD(P)-binding Rossmann-fold superfamily protein	GER2	V14	6.45179	6.49947	5.85448	5.40679	5.42633	5.49522	5.38007	5.91845	5.87001	6.06211	6.01848	5.39056	5.29178	5.25637	5.35329	5.39965	5.53284	5.13583	4.74886
Gorai.006G095400.1.D	Gorai.006G095400.1.D	case 1	K03257 - translation initiation factor 4A (EIF4A) (1 of 6)	Gohir.D09G080100	93443358	AT3G13920.1	eukaryotic translation initiation factor 4A1	EIF4A1,RH4,TIF4A1	V14	7.14792	6.88652	6.7092	6.2711	6.31196	6.31137	6.12068	6.66236	6.58784	6.55746	6.58613	5.70836	5.7945	5.80145	6.1682	5.92616	5.92532	5.7636	5.33583
Gorai.001G256800.1.A	Gorai.001G256800.1.A	case 1	K15040 - voltage-dependent anion channel protein 2 (VDAC2) (1 of 11)	Gohir.A07G215500	93461877	AT3G01280.1	voltage dependent anion channel 1	ATVDAC1,VDAC1	V14	5.63388	5.21211	5.11056	4.85122	4.82947	4.95269	4.66806	5.01026	5.00156	4.95543	5.01787	4.36273	4.64511	4.25168	4.79251	4.35807	4.46838	4.58491	3.86526
Gorai.010G256800.1.A	Gorai.010G256800.1.A	case 1	K07466 - replication factor A1 (RFA1, RPA1, rpa) (1 of 9)	Gohir.A06G211500	93524265	AT2G33845.1	Nucleic acid-binding, OB-fold-like protein		V15	5.0859	4.52586	4.78928	4.59837	4.4814	4.46525	4.31377	4.75219	4.72413	4.98422	4.5494	4.63928	4.17787	4.29586	4.31405	4.22183	4.39602	4.07578	3.89335
Gorai.013G014300.1.D	Gorai.013G014300.1.D	case 1	2.7.4.25 - (d)CMP kinase / Deoxycytidylate kinase (1 of 1)	Gohir.D13G013300	93523503	AT5G26667.3	P-loop containing nucleoside triphosphate hydrolases superfamily protein	PYR6	V15	6.49365	5.97062	6.34578	6.17323	6.16373	6.05048	6.03057	6.19217	6.29904	6.45661	6.00442	6.53021	5.9261	6.17398	5.92333	5.6111	5.79251	5.06034	4.93307
Gorai.009G194500.1.D	Gorai.009G194500.1.D	case 1	PTHR11588:SF97 - TUBULIN BETA-4 CHAIN-RELATED (1 of 9)	Gohir.D05G189300	93524521	AT1G75780.1	tubulin beta-1 chain	TUB1	V15	7.74092	7.57922	7.76727	7.52358	7.46146	7.23292	7.16292	7.83985	7.78765	7.65688	7.52436	7.2629	6.8831	7.114	7.09071	6.95118	7.19766	6.67347	6.3435
Gorai.006G106600.1.A	Gorai.006G106600.1.A	case 1	PTHR11071//PTHR11071:SF291 - PEPTIDYL-PROLYL CIS-TRANS ISOMERASE // SUBFAMILY NOT NAMED (1 of 2)	Gohir.A09G090200	93524573	AT2G29960.1	cyclophilin 5	ATCYP5,CYP19-4,CYP5	V15	6.98641	6.50947	6.58329	6.40684	6.36496	6.24314	6.17052	6.33132	6.53985	6.44405	6.28049	6.24468	6.18939	5.90834	6.01293	6.0554	6.19566	5.92931	5.56299
Gorai.007G234300.1.D	Gorai.007G234300.1.D	case 1	K07904 - Ras-related protein Rab-11A (RAB11A) (1 of 34)	Gohir.D11G219500	93524686	AT5G65270.1	RAB GTPase homolog A4A	AtRABA4a,RABA4a	V15	5.80913	5.4779	5.59638	5.39563	5.1789	5.43132	5.15738	5.68804	5.83957	5.89669	5.64383	5.70849	5.21673	5.2596	5.43998	5.12932	5.21608	4.78404	4.65077
Gorai.012G072100.1.A	Gorai.012G072100.1.A	case 1	PTHR24322:SF630 - NAD(P)-BINDING ROSSMANN-FOLD SUPERFAMILY PROTEIN (1 of 2)	Gohir.A05G348000	93524677	AT5G06060.1	NAD(P)-binding Rossmann-fold superfamily protein		V15	4.90122	4.6607	4.58174	4.44978	4.51776	4.47352	4.46353	4.7071	4.70173	4.75651	4.55684	4.56269	4.01868	3.92492	4.38605	4.09716	4.25224	4.24286	3.94177
Gorai.002G024600.1.A	Gorai.002G024600.1.A	case 1	PTHR11772:SF8 - ALUMINIUM INDUCED PROTEIN WITH YGL AND LRDR MOTIFS-RELATED (1 of 3)	Gohir.A01G024100	93524424	AT5G43830.1	Aluminium induced protein with YGL and LRDR motifs		V15	4.96877	4.41952	4.70425	4.57074	4.36555	4.40422	4.31212	4.84254	4.76948	4.82414	4.85843	4.66423	4.20611	4.34991	4.61693	4.44227	4.52254	4.05088	4.1592
Gorai.013G255200.1.D	Gorai.013G255200.1.D	case 1	PTHR11595:SF24 - ELONGATION FACTOR 1-BETA 1-RELATED (1 of 2)	Gohir.D13G224400	93523891	AT5G12110.1	Glutathione S-transferase, C-terminal-like;Translation elongation factor EF1B/ribosomal protein S6		V15	5.94911	5.7297	5.76719	5.54455	5.68886	5.79077	5.59579	5.82111	5.81194	5.79073	5.81394	5.46599	5.39772	5.26682	5.62145	5.35184	5.32754	5.23986	4.83926
Gorai.001G010800.1.D	Gorai.001G010800.1.D	case 1		Gohir.D07G010400	93518507	AT4G29520.1			V15	6.03238	5.5112	5.75544	5.205	5.25194	5.43847	5.29444	5.58259	5.72974	6.12022	5.61993	5.81429	5.14403	5.1953	5.52855	5.11956	5.55771	4.98614	4.81196
Gorai.005G233900.1.A	Gorai.005G233900.1.A	case 1	KOG1672 - ATP binding protein (1 of 1)	Gohir.A03G185000	93523615	AT2G18990.1	thioredoxin domain-containing protein 9 homolog	TXND9	V15	6.27592	5.62647	6.17127	6.01426	5.86377	5.97803	5.9348	6.28204	6.34167	6.08362	6.06524	5.89243	5.74636	5.78587	5.77643	5.51061	5.71736	5.38662	5.02585
Gorai.009G094600.1.D	Gorai.009G094600.1.D	case 1	PTHR11588//PTHR11588:SF114 - TUBULIN // SUBFAMILY NOT NAMED (1 of 6)	Gohir.D05G092100	93488646	AT5G23860.2	tubulin beta 8	TUB8	V15	8.29132	7.97822	8.08314	7.67559	7.83391	8.03086	7.61596	8.43161	8.29797	8.32334	8.31811	8.04492	7.98483	7.56212	8.16717	7.6293	7.80309	7.30976	6.76932
Gorai.004G291400.1.D	Gorai.004G291400.1.D	case 1	K08516 - synaptobrevin homolog YKT6 (YKT6) (1 of 3)	Gohir.D08G273000	93521185	AT5G58060.1	SNARE-like superfamily protein	ATGP1,ATYKT61,YKT61	V15	6.66217	6.40736	6.60826	6.55284	6.70517	6.76011	6.66965	6.92065	6.93232	6.86779	6.65734	6.83059	6.26465	6.28862	6.40561	6.18055	6.3954	5.97963	5.84871
Gorai.007G157500.1.D	Gorai.007G157500.1.D	case 1	K09569 - FK506-binding protein 2 [EC:5.2.1.8] (FKBP2) (1 of 2)	Gohir.D11G147100	93521507	AT3G25220.1	FK506-binding protein 15 kD-1	FKBP15-1	V15	6.17043	5.62864	5.9241	5.843	5.73877	5.79233	5.58157	5.92661	5.96811	6.11632	5.79975	5.86662	5.36135	5.46085	5.3715	5.54586	5.54936	5.25511	5.15045
Gorai.013G135100.1.D	Gorai.013G135100.1.D	case 1	PTHR10903:SF65 - AIG1 DOMAIN-CONTAINING PROTEIN-RELATED (1 of 2)	Gohir.D13G120900	93523823	AT1G33970.5	P-loop containing nucleoside triphosphate hydrolases superfamily protein		V15	5.8823	5.70178	5.91934	5.76444	5.72734	5.75374	5.8035	5.91581	6.13469	6.19103	5.9304	6.3057	5.61465	5.42081	5.64535	5.27943	5.6833	5.31882	5.1129
Gorai.013G214400.1.A	Gorai.013G214400.1.A	case 1	K08515 - vesicle-associated membrane protein 7 (VAMP7) (1 of 4)	Gohir.A13G181200	93524541	AT5G11150.1	vesicle-associated membrane protein 713	ATVAMP713,VAMP713	V15	6.14895	5.86942	6.14823	6.11315	6.01452	6.02039	6.07458	6.11036	6.21589	6.08431	5.9816	6.54793	5.98319	6.13242	6.02342	5.70057	5.87326	5.3648	5.25826
Gorai.009G418800.1.A	Gorai.009G418800.1.A	case 1	K08506 - syntaxin of plants SYP7 (SYP7) (1 of 4)	Gohir.A04G075100	93523103	AT3G09740.1	syntaxin of plants 71	ATSYP71,SYP71	V21	4.54005	3.85033	4.15323	3.8058	3.56329	3.52327	3.60439	3.543	3.71077	3.69093	3.44142	3.93686	3.25882	3.04319	3.12059	2.72062	2.94197	2.5066	2.03077
Gorai.002G212600.1.A	Gorai.002G212600.1.A	case 1	PTHR11825:SF53 - BRANCHED-CHAIN-AMINO-ACID AMINOTRANSFERASE 6-RELATED (1 of 2)	Gohir.A01G180000	93519584	AT1G50110.1	D-aminoacid aminotransferase-like PLP-dependent enzymes superfamily protein		V21	6.70167	6.39304	6.43581	5.93081	5.39333	5.49995	4.7429	4.85697	5.04252	5.19515	4.88218	4.68201	4.92216	3.57675	4.95459	3.44297	3.5347	4.02324	2.86734
Gorai.005G165500.1.A	Gorai.005G165500.1.A	case 1	PTHR12612 - NUCLEAR TRANSPORT FACTOR 2 (1 of 5)	Gohir.A03G124500	93523397	AT1G27310.1	nuclear transport factor 2A	NTF2A	V21	7.04734	7.08406	6.75552	6.56098	6.06239	6.12932	5.90019	5.99577	5.99896	6.07811	6.1487	5.43971	5.36329	4.96787	5.0387	4.7145	4.89909	4.77651	4.38108
Gorai.006G202000.1.A	Gorai.006G202000.1.A	case 1	K14293 - importin subunit beta-1 (KPNB1) (1 of 5)	Gohir.A09G185100	93068728	AT5G53480.1	ARM repeat superfamily protein		V21	6.03014	5.60799	5.50352	5.17953	5.15156	5.15708	4.91972	5.10698	5.19276	4.79131	4.8107	4.36666	4.32917	3.82426	4.30717	3.70587	4.0039	3.63133	3.26379
Gorai.006G190800.1.D	Gorai.006G190800.1.D	case 1	PTHR10502//PTHR10502:SF120 - ANNEXIN // SUBFAMILY NOT NAMED (1 of 2)	Gohir.D09G169300	93441099	AT1G68090.1	annexin 5	ANN5,ANNAT5	V21	6.32986	5.89232	6.01009	5.51916	5.23824	5.23949	5.09179	4.83529	4.84696	5.03786	4.38437	4.89739	4.23076	3.81468	4.31488	3.78125	3.90036	3.66453	3.32732
Gorai.002G242100.1.D	Gorai.002G242100.1.D	case 1	K01623 - fructose-bisphosphate aldolase, class I (ALDO) (1 of 8)	Gohir.D01G197900	93447604	AT2G36460.1	Aldolase superfamily protein		V21	7.21265	7.7181	7.51257	7.31187	6.44644	6.60219	5.88182	6.67782	6.69099	6.99912	6.67066	6.40609	6.21644	4.91805	6.33948	4.89225	5.78201	4.44343	3.82651
Gorai.013G229500.1.D	Gorai.013G229500.1.D	case 1	K05759 - profilin (PFN) (1 of 8)	Gohir.D13G200700	93524270	AT5G56600.1	profilin 3	PFN3,PRF3	V21	8.20287	7.89576	7.81393	7.61655	7.20396	6.99757	6.5478	6.89374	6.67508	6.32267	6.52521	5.76931	5.76578	5.39919	5.64195	5.13704	5.47892	5.23695	4.50481
Gorai.008G175300.1.A	Gorai.008G175300.1.A	case 1	PTHR31923:SF7 - BSD DOMAIN-CONTAINING PROTEIN (1 of 2)	Gohir.A12G159400	93521133	AT1G26300.1	BSD domain-containing protein		V21	5.24903	5.5521	5.19938	4.86149	4.63873	4.75733	4.40501	4.61042	4.57499	4.68933	4.64233	4.21543	3.9047	3.89209	3.99697	3.56403	3.73563	3.61613	3.10567
Gorai.009G323300.1.A	Gorai.009G323300.1.A	case 1	K15040 - voltage-dependent anion channel protein 2 (VDAC2) (1 of 11)	Gohir.A05G304900	93440409	AT3G01280.1	voltage dependent anion channel 1	ATVDAC1,VDAC1	V21	7.365	7.25655	7.10224	6.88558	6.39303	6.34476	6.30833	6.33181	6.37059	6.19383	6.23541	5.79355	5.46095	4.81155	5.45171	4.90026	5.02932	4.86009	4.52664
Gorai.009G323300.1.D	Gorai.009G323300.1.D	case 1	K15040 - voltage-dependent anion channel protein 2 (VDAC2) (1 of 11)	Gohir.D05G304000	93440409	AT3G01280.1	voltage dependent anion channel 1	ATVDAC1,VDAC1	V21	6.92407	6.45604	6.30326	6.04584	5.67124	5.66448	5.59638	5.70651	5.6379	5.58119	5.74527	5.04328	4.8417	4.30362	5.0344	4.44862	4.57958	4.44408	4.08533
Gorai.005G097800.1.D	Gorai.005G097800.1.D	case 1	PTHR11588:SF101 - TUBULIN ALPHA-2 CHAIN-RELATED (1 of 5)	Gohir.D02G087333	93067654	AT1G50010.1	tubulin alpha-2 chain	TUA2	V21	9.65016	9.34442	9.56757	9.35103	8.93052	8.65113	8.38776	8.32423	8.36362	8.12343	8.08312	7.52718	7.28701	6.36295	6.89044	6.03807	6.43003	5.41496	5.1265
Gorai.002G030200.1.D	Gorai.002G030200.1.D	case 1	K01648 - ATP citrate (pro-S)-lyase (ACLY) (1 of 5)	Gohir.D01G023541	93520713	AT5G49460.1	ATP citrate lyase subunit B 2	ACLB-2	V21	6.02878	5.22636	5.62855	5.06646	4.91725	4.78354	4.67451	4.52287	4.68856	4.88735	4.56589	4.50798	4.12685	3.80837	4.22071	3.39457	3.63412	3.25389	2.6845
Gorai.001G012800.1.A	Gorai.001G012800.1.A	case 1			93522076	AT5G57000.1			V21	6.1473	6.15998	6.02559	5.59438	5.33792	5.54463	5.18143	5.11637	5.26725	5.41384	5.42961	5.42537	4.81059	4.06741	4.73815	3.95676	4.3542	3.62472	3.40082
Gorai.003G091200.1.A	Gorai.003G091200.1.A	case 1	PTHR11977:SF46 - VILLIN-2-RELATED (1 of 4)	Gohir.A02G107500	93521436	AT2G41740.1	villin 2	ATVLN2,VLN2	V22	6.61248	6.36356	6.27222	5.66714	5.83638	5.88338	5.57541	5.76183	5.8053	5.6098	5.5802	5.22776	5.11894	4.83203	5.2787	4.75075	5.01357	4.48115	4.14693
Gorai.003G163300.1.A	Gorai.003G163300.1.A	case 1	1.1.1.133 - dTDP-4-dehydrorhamnose reductase / dTDP-6-deoxy-L-mannose dehydrogenase (1 of 1)	Gohir.A03G014328	93517854	AT1G63000.1	nucleotide-rhamnose synthase/epimerase-reductase	NRS/ER,UER1	V22	8.97836	8.57449	8.779	8.60659	8.45173	8.43454	8.21252	8.34307	8.39362	8.12121	8.02172	7.73341	7.31331	6.8014	7.22549	6.69268	6.99249	6.24226	6.1181
Gorai.002G182000.1.A	Gorai.002G182000.1.A	case 1	PTHR12612 - NUCLEAR TRANSPORT FACTOR 2 (1 of 5)	Gohir.A01G154220	93523397	AT1G27970.1	nuclear transport factor 2B	NTF2B	V22	7.6467	7.50894	7.29915	7.15938	6.83075	6.81598	6.67032	6.96175	6.77268	6.64178	6.82961	6.29732	5.977	5.41014	5.88273	5.4819	5.70515	5.6159	5.18498
Gorai.007G096900.1.A	Gorai.007G096900.1.A	case 1		Gohir.A11G086700	93441285	X			V22	5.16926	5.03852	5.12413	5.00291	4.99785	5.0078	4.93053	5.07005	5.09126	4.96706	4.97205	4.7361	4.13271	3.9546	4.45286	4.07082	4.17654	3.92616	3.86697
Gorai.011G009200.1.D	Gorai.011G009200.1.D	case 1	3.1.3.25//3.1.3.93 - Inositol-phosphate phosphatase / Myo-inositol-1-phosphatase (1 of 2)	Gohir.D10G008400	93519434	AT3G02870.1	Inositol monophosphatase family protein	VTC4	V22	5.2432	4.71585	5.13089	5.05209	4.76524	4.81038	4.61226	4.91763	4.67422	4.70908	4.49675	4.5366	4.09826	3.7757	4.19093	3.73647	3.96873	3.80192	3.30652
Gorai.013G201200.1.D	Gorai.013G201200.1.D	case 1	PTHR12175//PTHR12175:SF2 - AD039 HT014 THIOREDOXIN FAMILY TRP26 // SUBFAMILY NOT NAMED (1 of 2)	Gohir.D13G175800	93517991	AT3G04780.1	Protein of unknown function (DUF1000)		V22	6.77339	6.27377	6.35864	6.26139	6.17855	5.91195	5.97484	6.14414	6.06878	5.79608	5.67496	5.60375	5.10418	4.82428	5.23547	4.95277	5.05394	4.70286	4.533
Gorai.013G229500.1.A	Gorai.013G229500.1.A	case 1	K05759 - profilin (PFN) (1 of 8)	Gohir.A13G195000	93524270	AT5G56600.1	profilin 3	PFN3,PRF3	V22	8.71455	8.56013	8.48964	8.36356	8.03439	7.87551	7.53526	7.85827	7.62659	7.35308	7.57614	7.17164	6.57939	6.12077	6.58571	6.25259	6.36919	5.98569	5.71934
Gorai.011G083000.1.D	Gorai.011G083000.1.D	case 1	PTHR18896:SF11 - PHOSPHOLIPASE D ALPHA 1-RELATED (1 of 5)	Gohir.D10G076900	93522499	AT1G52570.1	phospholipase D alpha 2	PLDALPHA2	V23	7.93549	7.48284	7.58232	7.01213	7.08303	7.19289	6.92082	7.39824	7.35897	6.97387	7.22073	5.74309	6.3472	6.11196	6.43849	6.14966	6.14943	6.0592	5.50519
Gorai.011G083000.1.A	Gorai.011G083000.1.A	case 1	PTHR18896:SF11 - PHOSPHOLIPASE D ALPHA 1-RELATED (1 of 5)	Gohir.A10G074400	93522499	AT1G52570.1	phospholipase D alpha 2	PLDALPHA2	V23	8.15121	7.68528	7.72088	7.20925	7.25847	7.3434	7.08193	7.48356	7.48435	7.18051	7.27302	5.99106	6.62015	6.39473	6.78749	6.35468	6.42757	6.29015	5.66957
Gorai.008G267400.1.D	Gorai.008G267400.1.D	case 1	K14293 - importin subunit beta-1 (KPNB1) (1 of 5)	Gohir.D12G249300	93520963	AT5G53480.1	ARM repeat superfamily protein		V23	4.76736	4.45488	4.54926	4.1289	4.36779	4.50937	4.3815	4.45402	4.56784	4.16251	4.40977	3.55482	3.85946	3.87631	4.1688	3.64355	3.7394	3.55845	3.08587
Gorai.004G095400.1.A	Gorai.004G095400.1.A	case 1	2.5.1.55 - 3-deoxy-8-phosphooctulonate synthase / Phospho-2-keto-3-deoxyoctonate aldolase (1 of 1)	Gohir.A08G080300	93518709	AT1G79500.2	Aldolase-type TIM barrel family protein	AtkdsA1	V23	4.36206	3.77768	4.07726	3.87204	3.99783	4.02606	3.79993	4.03289	4.04146	3.87531	4.01109	3.66957	3.39188	3.56381	3.63027	3.26698	3.28288	3.14506	2.95426
Gorai.006G099000.1.D	Gorai.006G099000.1.D	case 1	K17302 - coatomer, subunit beta' (COPB2, SEC27) (1 of 4)	Gohir.D09G083400	93522825	AT1G52360.1	Coatomer, beta\' subunit		V23	5.22907	4.71631	4.91103	4.49392	4.57514	4.73755	4.55838	4.62656	4.8282	4.72357	4.70844	4.13648	4.13883	4.28403	4.29793	4.02879	4.16347	3.74551	3.43958
Gorai.012G005800.1.D	Gorai.012G005800.1.D	case 1	PTHR11679:SF1 - VACUOLAR PROTEIN SORTING-ASSOCIATED PROTEIN 33B (1 of 1)	Gohir.D04G004600	93516609	AT3G54860.1	Sec1/munc18-like (SM) proteins superfamily	ATVPS33,VPS33	V23	4.75138	4.31153	4.43614	4.03544	3.9892	4.12992	3.93399	4.15772	4.07808	3.98936	3.99454	3.50922	3.46606	3.75472	3.74782	3.50717	3.64128	3.48125	3.18812
Gorai.013G033700.1.A	Gorai.013G033700.1.A	case 1	K02154 - V-type H+-transporting ATPase subunit a (ATPeV0A, ATP6N) (1 of 5)	Gohir.A13G031500	93521957	AT4G39080.1	vacuolar proton ATPase A3	VHA-A3	V23	6.3268	6.00807	6.04307	5.62308	5.75157	5.79639	5.6434	5.92324	5.90971	5.65744	5.78993	4.87405	5.04107	4.88347	5.29192	5.0443	5.12535	4.82891	4.31364
Gorai.007G060900.1.D	Gorai.007G060900.1.D	case 1	K17095 - annexin A7/11 (ANXA7_11) (1 of 3)	Gohir.D11G055700	93523298	AT5G65020.1	annexin 2	ANNAT2	V23	8.00898	7.50527	7.67527	7.31616	7.05315	7.01698	6.78777	7.40287	7.19909	7.19552	7.06453	6.36249	6.39324	6.52406	6.60137	6.18729	6.55909	5.88657	5.70192
Gorai.001G071200.1.A	Gorai.001G071200.1.A	case 1	1.2.1.8 - Betaine-aldehyde dehydrogenase / Betaine aldehyde oxidase (1 of 2)	Gohir.A07G063000	93521331	AT1G74920.1	aldehyde dehydrogenase 10A8	ALDH10A8	V23	7.03268	6.4085	6.81692	6.59958	6.48036	6.27317	6.35435	6.48733	6.46295	6.24246	6.1328	5.60575	5.59705	5.50814	5.58125	5.12332	5.42482	5.22769	5.0415
Gorai.006G156800.1.A	Gorai.006G156800.1.A	case 1	K08232 - monodehydroascorbate reductase (NADH) (E1.6.5.4) (1 of 5)	Gohir.A09G137900	93521418	AT3G52880.1	monodehydroascorbate reductase 1	ATMDAR1,MDAR1	V23	7.27809	6.73557	7.07278	6.58317	6.60532	6.42633	6.29285	6.6019	6.58717	6.22124	6.21015	5.54302	5.63897	5.70514	5.80066	5.47847	5.66962	5.25278	5.00577
Gorai.002G243700.1.A	Gorai.002G243700.1.A	case 1	PTHR11817//PTHR11817:SF33 - PYRUVATE KINASE // SUBFAMILY NOT NAMED (1 of 5)	Gohir.A01G210400	93065026	AT3G52990.1	Pyruvate kinase family protein		V23	6.59654	5.93729	6.35299	5.90298	5.80018	5.70321	5.32153	5.85918	5.73894	5.57315	5.4934	4.64214	5.20955	5.07497	5.22459	4.75995	5.09852	4.9599	4.13667
Gorai.003G154700.1.A	Gorai.003G154700.1.A	case 1	PTHR24089:SF266 - MITOCHONDRIAL DICARBOXYLATE/TRICARBOXYLATE TRANSPORTER DTC (1 of 2)	Gohir.A03G021532	93521378	AT5G19760.1	Mitochondrial substrate carrier family protein		V23	8.07359	7.55189	7.52735	7.26719	7.19866	7.10271	6.93975	7.14355	7.20681	6.82962	7.05835	6.37853	6.29158	6.14779	6.33178	6.21201	6.26272	6.01241	5.6827
Gorai.008G262100.1.D	Gorai.008G262100.1.D	case 1	PTHR11695//PTHR11695:SF540 - ALCOHOL DEHYDROGENASE RELATED // SUBFAMILY NOT NAMED (1 of 1)	Gohir.D12G244500	93520642	AT1G72680.1	cinnamyl-alcohol dehydrogenase	ATCAD1,CAD1	V23	4.16439	3.70116	3.93093	3.67327	3.57294	3.82275	3.5917	3.77536	3.79248	3.82817	3.75278	3.2218	3.10719	3.01585	3.46131	3.057	3.0733	3.3039	2.86477
Gorai.010G072900.1.D	Gorai.010G072900.1.D	case 1	K14454 - aspartate aminotransferase, cytoplasmic (GOT1) (1 of 3)	Gohir.D06G062600	93441578	AT5G11520.1	aspartate aminotransferase 3	ASP3,YLS4	V23	6.30513	6.11616	5.89432	5.57546	5.7654	5.57771	5.67582	5.98376	5.91594	5.94692	5.9179	4.71319	5.58244	5.33809	5.08425	4.82323	5.23219	5.15462	4.62649
Gorai.010G173100.1.D	Gorai.010G173100.1.D	case 1	K02729 - 20S proteasome subunit alpha 5 (PSMA5) (1 of 3)	Gohir.D06G148600	93524568	AT3G14290.1	20S proteasome alpha subunit E2	PAE2	V24	5.08114	4.91513	5.04073	4.92467	4.68097	4.74439	4.65947	4.88544	4.80398	4.91335	4.89338	4.47679	4.0911	4.07375	4.33743	4.12473	4.24116	4.10073	3.90852
Gorai.005G053200.1.D	Gorai.005G053200.1.D	case 1	PTHR11960:SF12 - EUKARYOTIC TRANSLATION INITIATION FACTOR ISOFORM 4E (1 of 2)	Gohir.D02G047900	93524167	AT5G35620.1	Eukaryotic initiation factor 4E protein	EIF(ISO)4E,EIF4E2,eIFiso4E,LSP,LSP1	V24	5.83748	5.38154	5.48256	5.39973	5.22716	5.25389	5.14888	5.62184	5.50893	5.23159	5.26846	4.79894	4.74622	4.61335	4.56017	4.42873	4.66904	4.67535	4.31221
Gorai.013G149500.1.A	Gorai.013G149500.1.A	case 1	K11885 - DNA damage-inducible protein 1 (DDI1) (1 of 2)	Gohir.A13G130142	93517634	AT3G13235.3	ubiquitin family protein		V24	4.77239	4.41843	4.62901	4.48374	4.49577	4.45486	4.15549	4.52849	4.64074	4.41553	4.36979	4.00418	3.95195	3.9192	4.0226	3.71575	3.81658	3.86017	3.30534
Gorai.007G348300.1.A	Gorai.007G348300.1.A	case 1		Gohir.A11G303000	93519514	AT5G16660.1			V24	5.49748	5.43426	5.33023	5.39871	5.27316	5.31589	5.33344	5.409	5.46102	5.28166	5.38677	5.05178	4.7417	4.53893	4.7656	4.48949	4.5812	4.78264	4.37007
Gorai.006G055700.1.D	Gorai.006G055700.1.D	case 1	PTHR11732:SF14 - HYPERKINETIC, ISOFORM M (1 of 2)	Gohir.D09G052984	93518159	AT1G04690.1	potassium channel beta subunit 1	KAB1,KV-BETA1	V24	8.51167	8.08274	8.35945	8.18733	8.22069	8.14759	8.02721	8.37646	8.23619	7.87078	8.00213	7.39273	7.33346	7.16799	7.35276	7.21257	7.36419	7.39379	6.91436
Gorai.005G229600.1.D	Gorai.005G229600.1.D	case 1	PTHR11588:SF101 - TUBULIN ALPHA-2 CHAIN-RELATED (1 of 5)	Gohir.D02G203123	93524192	AT1G04820.1	tubulin alpha-4 chain	TOR2,TUA4	V24	11.5711	11.4647	11.6874	11.5196	11.2586	11.1374	11.0558	11.1772	11.1123	10.8567	10.8656	10.0965	10.1065	10.487	10.3553	10.0968	10.3542	8.87268	9.07068
Gorai.005G043600.1.A	Gorai.005G043600.1.A	case 1	K02734 - 20S proteasome subunit beta 4 (PSMB2) (1 of 2)	Gohir.A02G032700	93521599	AT3G22630.1	20S proteasome beta subunit D1	PBD1,PRCGB	V24	6.88529	6.36092	6.53813	6.22941	6.11666	5.98653	5.98171	6.31574	6.28744	6.34333	6.05211	5.76698	5.43434	5.49882	5.55112	5.35845	5.52288	5.3897	5.00476
Gorai.002G012500.1.A	Gorai.002G012500.1.A	case 1	K06630 - 14-3-3 protein epsilon (YWHAE) (1 of 17)	Gohir.A01G010800	93441824	AT1G78300.1	general regulatory factor 2	14-3-3OMEGA,GF14 OMEGA,GRF2	V24	6.28193	6.07756	6.11884	6.12488	5.95856	5.97371	5.76686	6.11212	6.02653	5.98307	5.98866	5.75693	5.25774	5.3528	5.52347	5.32434	5.47928	5.37153	5.12524
Gorai.013G269200.1.D	Gorai.013G269200.1.D	case 1	K01759 - lactoylglutathione lyase (GLO1, gloA) (1 of 5)	Gohir.D13G238300	93517245	AT1G08110.3	lactoylglutathione lyase family protein / glyoxalase I family protein		V24	5.77527	5.55028	5.538	5.23088	5.24616	5.14528	5.27364	5.45918	5.37178	5.54602	5.27919	4.65983	4.69534	4.63309	5.20631	4.67788	4.78416	4.90451	4.52493
Gorai.005G118100.1.A	Gorai.005G118100.1.A	case 1	PTHR11588//PTHR11588:SF146 - TUBULIN // SUBFAMILY NOT NAMED (1 of 1)	Gohir.A03G078000	93524521	AT5G23860.2	tubulin beta 8	TUB8	V24	8.29296	8.25535	8.36103	8.0705	8.0848	8.13807	7.95448	8.36269	8.32235	8.03123	8.0853	7.53086	7.30069	6.8999	7.22377	6.6611	7.03295	6.64456	6.24915
Gorai.010G080200.1.A	Gorai.010G080200.1.A	case 1	K12194 - charged multivesicular body protein 4 (CHMP4, SNF7, VPS32) (1 of 3)	Gohir.A06G070000	93459658	AT4G29160.1	SNF7 family protein	SNF7.1	V24	6.32213	6.33866	6.8146	6.64972	6.52207	6.49414	6.56601	6.87669	6.88657	6.81301	6.50073	6.26748	5.88631	5.71625	5.93583	5.52697	5.72852	5.43907	5.14619
Gorai.013G201200.1.A	Gorai.013G201200.1.A	case 1	PTHR12175//PTHR12175:SF2 - AD039 HT014 THIOREDOXIN FAMILY TRP26 // SUBFAMILY NOT NAMED (1 of 2)	Gohir.A13G170400	93517991	AT3G04780.1	Protein of unknown function (DUF1000)		V24	6.14787	5.62852	5.8015	5.70076	5.65952	5.49397	5.65605	5.93715	5.86722	5.67103	5.57509	5.52398	5.02813	4.75406	5.08696	4.8644	4.86681	4.7496	4.42861
Gorai.004G282400.1.A	Gorai.004G282400.1.A	case 1	K05759 - profilin (PFN) (1 of 8)	Gohir.A08G243600	93456121	AT2G19760.1	profilin 1	PFN1,PRF1	V24	9.61782	9.25176	9.47556	9.35188	9.12832	9.07519	9.05717	9.18966	9.0926	8.79428	8.80059	8.83564	8.28009	7.87238	8.38183	7.91072	8.12243	8.11125	7.75753
Gorai.004G194900.1.D	Gorai.004G194900.1.D	case 1	K05609 - ubiquitin carboxyl-terminal hydrolase L3 [EC:3.4.19.12] (UCHL3, YUH1) (1 of 2)	Gohir.D08G185500	93521319	AT4G17510.1	ubiquitin C-terminal hydrolase 3	UCH3	V24	5.14483	4.58315	4.96697	4.90409	4.73974	4.5145	4.47912	4.74521	4.80173	4.57494	4.34095	4.7077	4.10372	3.82889	4.44265	3.98844	4.13251	3.91636	3.76617
Gorai.006G104900.1.A	Gorai.006G104900.1.A	case 1	PTHR10003:SF34 - SUPEROXIDE DISMUTASE [CU-ZN] 2, CHLOROPLASTIC (1 of 2)	Gohir.A09G088700	93523462	AT2G28190.1	copper/zinc superoxide dismutase 2	CSD2,CZSOD2	V24	5.58061	5.91702	5.27691	5.72032	5.52386	5.58804	5.50896	5.39093	5.37489	5.34759	5.56045	4.66903	4.45034	4.95961	5.15351	4.52955	4.87343	4.88067	3.93888
Gorai.001G240600.1.D	Gorai.001G240600.1.D	case 1	PTHR33971:SF1 - GENOMIC DNA, CHROMOSOME 3, P1 CLONE:MRI12 (1 of 2)	Gohir.D07G212500	93518282	AT5G39570.1			V25	9.28635	9.16465	8.99771	8.39508	8.44373	8.54051	8.50769	8.926	8.81668	8.60139	8.70504	7.82267	8.10896	8.2592	8.23694	7.89342	8.15715	7.93117	7.41926
Gorai.007G305800.1.D	Gorai.007G305800.1.D	case 1	K08057 - calreticulin (CALR) (1 of 5)	Gohir.D11G283000	93521603	AT1G56340.2	calreticulin 1a	AtCRT1a,CRT1,CRT1a	V25	7.75271	7.15889	7.57142	7.2407	7.4883	7.32215	7.50739	7.59652	7.806	7.5443	7.30905	6.58521	6.88384	7.27112	6.7935	6.79735	7.13921	6.72339	6.02517
Gorai.004G262500.1.D	Gorai.004G262500.1.D	case 1	K03035 - 26S proteasome regulatory subunit N5 (PSMD12, RPN5) (1 of 2)	Gohir.D08G246000	93521291	AT5G09900.1	26S proteasome regulatory subunit, putative (RPN5)	EMB2107,MSA,RPN5A	V25	6.16624	5.80312	5.99828	5.58144	5.84052	5.90365	5.87056	6.18808	6.03202	5.73074	5.91241	5.18899	5.22428	5.52463	5.43457	5.26312	5.41265	5.582	5.10573
Gorai.003G084400.1.D	Gorai.003G084400.1.D	case 1	PTHR10994:SF70 - RETICULON-LIKE PROTEIN B4 (1 of 5)	Gohir.D03G079500	93438092	AT2G46170.1	Reticulon family protein		V25	5.85308	5.7033	5.82179	5.6241	5.7451	5.79193	5.82952	6.13672	6.19322	5.95066	5.92003	5.30358	5.16478	5.19047	5.37061	5.36685	5.35934	5.09878	5.04978
Gorai.011G102600.1.D	Gorai.011G102600.1.D	case 1	PTHR10804:SF87 - XAA-PRO AMINOPEPTIDASE 1 (1 of 2)	Gohir.D10G093400	93518569	AT4G36760.1	aminopeptidase P1	APP1,ATAPP1	V25	4.94481	4.59378	4.97223	4.61513	4.75011	4.7284	4.89221	5.01331	4.93088	4.67425	4.7769	4.23822	4.01592	4.55369	4.66065	4.43306	4.51253	4.58063	4.16966
Gorai.002G241300.1.D	Gorai.002G241300.1.D	case 1	K08232 - monodehydroascorbate reductase (NADH) (E1.6.5.4) (1 of 5)	Gohir.D01G197200	93521418	AT3G52880.1	monodehydroascorbate reductase 1	ATMDAR1,MDAR1	V25	6.4085	6.17663	6.18197	5.86345	5.81875	5.92089	5.79288	6.31708	6.2643	5.99082	5.96859	5.4171	5.58521	5.67067	5.73573	5.41777	5.62008	5.50914	4.87925
Gorai.010G125700.1.D	Gorai.010G125700.1.D	case 1	PTHR11588:SF48 - TUBULIN ALPHA-1 CHAIN-RELATED (1 of 6)	Gohir.D06G110500	93073758	AT5G19770.1	tubulin alpha-3	TUA3	V25	7.39305	7.1118	7.16558	6.73684	6.97979	6.97404	6.72191	7.37705	7.16476	6.90252	7.1983	6.0466	6.34432	6.42613	6.70645	6.35094	6.43227	6.35291	5.81612
Gorai.001G201400.1.A	Gorai.001G201400.1.A	case 1	PTHR18860:SF27 - 14-3-3-LIKE PROTEIN GF14 LAMBDA (1 of 5)	Gohir.A07G173300	93524561	AT5G38480.1	general regulatory factor 3	GRF3,RCI1	V25	6.88375	6.51692	6.7052	6.60339	6.69467	6.64854	6.52342	6.89018	6.84074	6.61115	6.59423	6.13927	6.29314	6.05039	6.19562	6.07576	6.15936	6.21032	5.78412
Gorai.001G079900.1.D	Gorai.001G079900.1.D	case 1	PTHR18860:SF27 - 14-3-3-LIKE PROTEIN GF14 LAMBDA (1 of 5)	Gohir.D07G075700	93524561	AT3G02520.1	general regulatory factor 7	GF14 NU,GRF7	V25	6.297	5.92669	6.12455	6.02486	5.92339	6.04222	5.81773	6.36711	6.20916	5.9079	5.8401	5.82033	5.45607	5.3733	5.62981	5.54594	5.56262	5.57187	5.16222
Gorai.004G260100.1.D	Gorai.004G260100.1.D	case 1	K03031 - 26S proteasome regulatory subunit N12 (PSMD8, RPN12) (1 of 1)		93518789	AT1G64520.1	regulatory particle non-ATPase 12A	RPN12a	V25	5.76896	5.49812	5.58064	5.36403	5.3755	5.23583	5.22676	5.56423	5.47426	5.4787	5.55042	4.98859	4.94527	5.06456	5.27575	4.98359	5.1043	5.04668	4.66759
Gorai.012G064500.1.D	Gorai.012G064500.1.D	case 1	PTHR31902:SF5 - SUCRASE/FERREDOXIN-LIKE PROTEIN (1 of 2)	Gohir.D04G057800	93519185	AT5G40510.1	Sucrase/ferredoxin-like family protein		V25	6.96359	6.70461	6.80045	6.54386	6.58204	6.73495	6.63269	6.91006	7.05548	6.76002	6.90477	6.12082	6.19573	5.92872	5.9045	5.77417	6.11501	6.19368	5.63324
Gorai.010G072900.1.A	Gorai.010G072900.1.A	case 1	K14454 - aspartate aminotransferase, cytoplasmic (GOT1) (1 of 3)	Gohir.A06G063900	93441578	AT5G11520.1	aspartate aminotransferase 3	ASP3,YLS4	V26	6.09315	5.73286	5.68423	5.3099	5.72181	5.76092	5.8405	6.3681	6.40661	6.40425	6.27341	5.27898	6.47247	6.0095	6.0671	5.53059	6.02872	5.68392	4.84398
Gorai.006G076600.1.D	Gorai.006G076600.1.D	case 1	4.2.1.55 - 3-hydroxybutyryl-CoA dehydratase / Crotonase (1 of 1)	Gohir.D09G061900	93519051	AT3G06860.1	multifunctional protein 2	ATMFP2,MFP2	V26	4.1908	4.01869	4.26122	3.84523	4.14686	4.07277	4.20798	4.57483	4.72262	4.57664	4.47707	4.24552	4.16454	4.04985	4.51923	4.05986	4.31177	4.32221	3.61589
Gorai.012G072100.1.D	Gorai.012G072100.1.D	case 1	PTHR24322:SF630 - NAD(P)-BINDING ROSSMANN-FOLD SUPERFAMILY PROTEIN (1 of 2)	Gohir.D04G064300	93524677	AT5G06060.1	NAD(P)-binding Rossmann-fold superfamily protein		V26	5.23045	4.95791	5.01532	4.93618	5.06547	5.08955	5.43776	5.49504	5.4723	5.66536	5.31338	5.2042	4.87491	5.02397	5.24506	4.99423	5.06128	4.9958	4.9458
Gorai.002G129100.1.D	Gorai.002G129100.1.D	case 1	PF13320 - Domain of unknown function (DUF4091) (DUF4091) (1 of 1)	Gohir.D01G105100	93515859	AT1G45150.1			V26	3.68865	3.44984	3.78256	3.65187	3.96769	4.0557	4.21005	4.39002	4.33768	4.18503	4.18934	3.45364	3.59015	3.64045	3.81603	3.66307	3.69133	3.73645	3.37986
Gorai.001G103800.1.D	Gorai.001G103800.1.D	case 1	1.6.5.5 - NADPH:quinone reductase / Zeta-crystallin (1 of 20)	Gohir.D07G096500	93523334	AT4G13010.1	Oxidoreductase, zinc-binding dehydrogenase family protein		V26	5.20003	5.00871	5.16596	4.83326	5.01606	5.06979	5.27663	5.61624	5.66777	5.68402	5.53873	5.19435	5.16051	5.77716	5.46238	4.90977	5.17138	4.351	4.41351
Gorai.002G128400.1.A	Gorai.002G128400.1.A	case 1	K01810 - glucose-6-phosphate isomerase (GPI, pgi) (1 of 3)	Gohir.A01G116000	93516031	AT5G42740.1	Sugar isomerase (SIS) family protein		V26	5.95908	5.62608	5.75663	5.35712	5.53751	5.45364	5.54932	5.85625	6.0043	5.96252	5.88282	5.48949	5.6363	5.4929	5.80054	5.40613	5.5755	5.46848	4.92902
Gorai.011G269100.1.A	Gorai.011G269100.1.A	case 1	2.7.7.22 - Mannose-1-phosphate guanylyltransferase (GDP) / GDP-mannose pyrophosphorylase (1 of 3)	Gohir.A10G223100	93522644	AT2G39770.1	Glucose-1-phosphate adenylyltransferase family protein	CYT1,EMB101,GMP1,SOZ1,VTC1	V26	5.07709	4.72843	5.01371	4.74095	5.20158	5.56856	5.26716	5.64125	5.59467	5.19758	5.32147	4.68163	5.01594	5.5307	5.51254	5.07991	5.19744	4.86588	4.37108
Gorai.007G285000.1.A	Gorai.007G285000.1.A	case 1	PTHR30345 - RIBOSE-5-PHOSPHATE ISOMERASE B (1 of 1)	Gohir.A11G255200	93517680	AT3G04880.1	DNA-damage-repair/toleration protein (DRT102)	DRT102	V26	4.82087	5.0004	4.87713	4.29574	4.71316	4.89788	5.10297	5.26614	5.28109	4.84162	5.03713	4.39343	4.54479	5.04383	5.04426	4.54705	4.80324	4.64476	3.9436
Gorai.001G230800.1.A	Gorai.001G230800.1.A	case 1	1.6.5.5 - NADPH:quinone reductase / Zeta-crystallin (1 of 20)	Gohir.A07G198400	93523334	AT4G13010.1	Oxidoreductase, zinc-binding dehydrogenase family protein		V26	5.43669	5.60284	5.48708	5.40541	5.72379	5.89254	5.92145	6.48461	6.6256	6.49086	6.69318	5.35354	5.60123	5.15065	5.70365	5.47158	5.39479	5.68691	5.01223
Gorai.002G094300.1.D	Gorai.002G094300.1.D	case 1	K08503 - syntaxin of plants SYP5 (SYP5) (1 of 3)	Gohir.D01G071500	93522465	AT1G16240.1	syntaxin of plants 51	ATSYP51,SYP51	V27	3.84208	3.71184	3.79231	3.62726	3.71279	3.70628	3.76491	4.10733	4.13259	4.44516	4.03867	4.30402	3.89832	3.93555	4.20635	3.88658	4.07201	3.74744	3.34885
Gorai.001G230800.1.D	Gorai.001G230800.1.D	case 1	1.6.5.5 - NADPH:quinone reductase / Zeta-crystallin (1 of 20)	Gohir.D07G204800	93523334	AT4G13010.1	Oxidoreductase, zinc-binding dehydrogenase family protein		V27	4.78522	4.69039	4.66585	4.44538	4.90715	4.97924	5.1133	5.73163	5.90935	5.82602	5.9733	5.03965	5.28901	5.0211	5.56252	5.21231	5.08407	5.36336	4.76081
Gorai.009G288200.1.A	Gorai.009G288200.1.A	case 1	PTHR23324:SF67 - PATELLIN-1-RELATED (1 of 2)	Gohir.A05G272700	93439692	AT4G09160.1	SEC14 cytosolic factor family protein / phosphoglyceride transfer family protein		V27	5.82949	5.43279	5.23713	4.47683	5.85326	6.19396	6.54354	7.15013	6.77651	6.78961	6.95368	5.27064	6.35894	4.95252	5.89639	5.11116	5.59145	5.82348	4.97887
Gorai.007G128200.1.A	Gorai.007G128200.1.A	case 1	PTHR10366:SF465 - UDP-GLUCURONIC ACID DECARBOXYLASE 1 (1 of 4)	Gohir.A11G114600	93524054	AT3G62830.2	NAD(P)-binding Rossmann-fold superfamily protein	ATUXS2,AUD1,UXS2	V27	6.77997	7.30831	7.26281	6.8613	7.28499	7.67942	7.61973	8.39306	8.61732	8.77853	8.69918	7.82646	8.2749	7.25319	7.9297	7.2206	7.62059	6.84541	6.44213
Gorai.006G206300.1.D	Gorai.006G206300.1.D	case 1	PF07719//PF13374//PF13424 - Tetratricopeptide repeat (TPR_2) // Tetratricopeptide repeat (TPR_10) // Tetratricopeptide repeat (TPR_12) (1 of 1)	Gohir.D09G183900	93519902	AT4G10840.1	Tetratricopeptide repeat (TPR)-like superfamily protein		V27	7.39291	7.35263	7.63138	7.14304	7.71519	7.93992	8.13164	8.88549	9.04517	9.00526	8.87935	8.45202	8.40399	8.16898	8.57487	7.93835	8.37616	7.33046	7.14115
Gorai.006G206300.1.A	Gorai.006G206300.1.A	case 1	PF07719//PF13374//PF13424 - Tetratricopeptide repeat (TPR_2) // Tetratricopeptide repeat (TPR_10) // Tetratricopeptide repeat (TPR_12) (1 of 1)	Gohir.A09G189100	93519902	AT4G10840.1	Tetratricopeptide repeat (TPR)-like superfamily protein		V27	7.32107	7.29595	7.54232	7.0838	7.60122	7.79741	7.87436	8.54707	8.70385	8.57664	8.52269	8.08725	8.05374	8.09751	8.34116	7.85758	8.17942	7.35907	7.16028
Gorai.011G141600.1.D	Gorai.011G141600.1.D	case 1	PTHR10584:SF168 - F14I3.3 PROTEIN-RELATED (1 of 2)	Gohir.D10G128400	93523805	AT3G59480.1	pfkB-like carbohydrate kinase family protein		V27	4.82967	4.67253	4.85215	4.08474	4.77199	5.01943	4.86417	5.07388	5.30644	5.5474	5.34521	5.40165	5.27724	4.63719	5.86626	4.82063	4.85451	4.66096	4.41657
Gorai.007G035800.1.D	Gorai.007G035800.1.D	case 1	PTHR32295:SF14 - PROTEIN IQ-DOMAIN 31-RELATED (1 of 5)	Gohir.D11G033000	93523756	AT1G74690.1	IQ-domain 31	IQD31	V27	6.13931	5.97576	6.25156	5.22197	5.82045	6.11262	6.32614	6.46472	6.63533	7.25762	6.67041	6.66626	6.6036	6.72427	6.71175	5.85674	6.52112	5.4305	5.24151
Gorai.009G141800.1.A	Gorai.009G141800.1.A	case 1	PTHR31234:SF2 - LATE EMBRYOGENESIS ABUNDANT (LEA) HYDROXYPROLINE-RICH GLYCOPROTEIN FAMILY MEMBER (1 of 1)	Gohir.A05G135400	93523543	AT1G17620.1	Late embryogenesis abundant (LEA) hydroxyproline-rich glycoprotein family		V27	8.36047	9.10401	8.23499	7.69276	7.99127	8.1711	7.88629	8.96867	9.26857	9.93718	9.54174	9.56301	9.24665	8.53984	9.26232	8.524	9.02882	8.03687	8.0488
Gorai.009G141800.1.D	Gorai.009G141800.1.D	case 1	PTHR31234:SF2 - LATE EMBRYOGENESIS ABUNDANT (LEA) HYDROXYPROLINE-RICH GLYCOPROTEIN FAMILY MEMBER (1 of 1)	Gohir.D05G137400	93523543	AT1G17620.1	Late embryogenesis abundant (LEA) hydroxyproline-rich glycoprotein family		V27	8.33653	9.16765	8.17527	7.47031	7.78158	7.96576	7.74416	8.92243	9.32582	10.1951	9.58875	9.75401	9.53231	8.73215	9.3975	8.53652	9.14805	8.14909	8.00863
Gorai.013G093600.1.A	Gorai.013G093600.1.A	case 1	PTHR32227:SF56 - CARBOHYDRATE-BINDING X8 DOMAIN-CONTAINING PROTEIN (1 of 3)	Gohir.A13G082100	93439684	AT1G18650.1	plasmodesmata callose-binding protein 3	PDCB3	V27	4.50445	4.52475	4.30505	4.02155	4.79764	4.8055	5.08802	5.73068	5.94474	6.21395	6.11443	4.63436	4.92235	4.6956	4.60784	4.77739	4.68734	4.88278	4.47541
Gorai.005G218000.1.A	Gorai.005G218000.1.A	case 1	K15920 - beta-D-xylosidase 4 (XYL4) (1 of 2)	Gohir.A03G171800	93520906	AT5G64570.1	beta-D-xylosidase 4	ATBXL4,XYL4	V27	3.16851	3.53234	3.99649	3.64248	4.00078	4.23119	3.83673	4.83001	5.21946	5.43565	4.81727	3.54946	4.46119	4.00419	4.9945	3.79636	4.40872	3.19325	2.95812
Gorai.006G229100.1.A	Gorai.006G229100.1.A	case 1	PTHR10584:SF168 - F14I3.3 PROTEIN-RELATED (1 of 2)	Gohir.A09G211625	93523805	AT3G59480.1	pfkB-like carbohydrate kinase family protein		V27	6.08843	6.64499	6.57443	5.92495	6.55301	6.81003	6.28298	6.9517	6.81003	6.96866	6.89415	6.79264	6.63848	7.13663	7.15186	6.6803	7.20912	5.84757	5.70382
Gorai.008G250900.1.A	Gorai.008G250900.1.A	case 1	PTHR10994:SF70 - RETICULON-LIKE PROTEIN B4 (1 of 5)	Gohir.A12G232800	93440879	AT2G46170.1	Reticulon family protein		V27	6.90131	6.70145	6.84777	6.70579	6.74097	6.8881	6.93962	7.44933	7.74092	8.09489	7.44069	8.11017	7.72013	6.44788	7.63511	6.41807	6.79078	6.18446	5.79226
Gorai.006G184700.1.A	Gorai.006G184700.1.A	case 1	K00522 - ferritin heavy chain (FTH1) (1 of 2)	Gohir.A09G167200	93523692	AT2G40300.1	ferritin 4	ATFER4,FER4	V28	2.92495	3.43929	5.53636	5.75895	5.42451	4.79531	5.79473	6.57247	6.90111	7.01345	6.61642	5.45756	5.62278	4.55936	5.78366	5.63743	6.09279	5.72904	4.60954
Gorai.007G174000.1.A	Gorai.007G174000.1.A	case 1	PTHR18937//PTHR18937:SF225 - STRUCTURAL MAINTENANCE OF CHROMOSOMES SMC FAMILY MEMBER // SUBFAMILY NOT NAMED (1 of 2)	Gohir.A11G156200	93514241	AT2G32240.1			V28	3.21149	3.10388	3.70619	2.9962	3.89062	4.16777	4.44555	4.39732	4.3195	4.32427	4.61124	3.93606	4.10032	4.69682	4.5381	4.16349	4.39223	4.37472	3.79183
Gorai.002G073400.1.D	Gorai.002G073400.1.D	case 1	PTHR31008:SF4 - COP1-INTERACTING PROTEIN 7 (CIP7) (1 of 2)	Gohir.D01G053600	93523934	AT4G27430.2	COP1-interacting protein 7	CIP7	V28	5.30025	5.29835	5.00334	3.89221	4.61141	5.08836	5.46662	5.99302	6.53278	7.12076	6.74032	6.66113	6.39702	6.37981	6.49555	5.81926	6.67232	5.52687	5.15847
Gorai.009G212300.1.D	Gorai.009G212300.1.D	case 1	PTHR32054:SF2 - PROTEIN WEAK CHLOROPLAST MOVEMENT UNDER BLUE LIGHT 1-RELATED (1 of 4)	Gohir.D05G206000	93523104	AT2G26570.1	Plant protein of unknown function (DUF827)		V28	1.77954	1.29698	2.28817	1.66449	2.36997	2.65987	3.06935	3.04071	3.11715	2.77342	3.08724	1.92102	2.3996	2.88647	2.52491	2.25978	2.65726	2.60037	1.89854
Gorai.009G100400.1.D	Gorai.009G100400.1.D	case 1	PTHR19375:SF232 - MEDIATOR OF RNA POLYMERASE II TRANSCRIPTION SUBUNIT 37E-RELATED (1 of 8)	Gohir.D05G096900	93524391	AT5G02500.1	heat shock cognate protein 70-1	AT-HSC70-1,HSC70,HSC70-1,HSP70-1	V28	4.4579	4.83414	5.118	4.39119	5.19344	5.44825	5.91236	7.06038	6.54364	6.17602	6.14934	4.86534	5.75738	6.61906	5.81061	6.98333	7.14821	6.23195	6.22124
Gorai.005G160800.1.D	Gorai.005G160800.1.D	case 1	PTHR31907:SF4 - MLP-LIKE PROTEIN 165-RELATED (1 of 8)		93524614	AT1G70830.3	MLP-like protein 28	MLP28	V28	3.86322	3.67026	5.10276	5.04753	7.62709	7.95945	9.34168	10.0414	8.96431	9.10978	9.28397	8.78609	8.42004	8.16259	8.12155	7.42612	7.26468	5.97556	6.31837
Gorai.001G219200.1.D	Gorai.001G219200.1.D	case 1		Gohir.D07G195700	93064057	X			V29	5.84306	5.84573	6.96741	6.95294	8.15347	9.17054	9.31444	10.2935	10.0534	10.4295	10.3702	10.4968	11.52	11.8313	11.7935	11.9222	12.311	12.6213	12.0296
Gorai.009G419700.1.D	Gorai.009G419700.1.D	case 1	6.3.5.3 - Phosphoribosylformylglycinamidine synthase / Phosphoribosylformylglycinamidine synthetase (1 of 1)	Gohir.D04G115100	93519741	AT1G74260.1	purine biosynthesis 4	PUR4	V29	1.6252	1.38815	1.6384	1.1952	1.87481	2.10365	1.91934	2.10223	2.08717	2.0702	2.32726	1.95518	2.39801	2.59907	2.73743	2.89414	2.75464	2.82331	2.49104
Gorai.002G126200.1.A	Gorai.002G126200.1.A	case 1	PTHR10438:SF274 - THIOREDOXIN H1 (1 of 4)	Gohir.A01G141800	93439024	AT3G51030.1	thioredoxin H-type 1	ATTRX H1,ATTRX1,TRX1	V29	2.55709	1.90402	3.05562	2.66369	3.29868	3.73386	3.91433	3.65958	3.63243	3.58064	3.99186	3.95455	4.73989	4.38096	4.22602	4.37841	4.28325	5.2821	4.25929
Gorai.001G235400.1.A	Gorai.001G235400.1.A	case 1	K16578 - CLIP-associating protein 1/2 (CLASP1_2) (1 of 3)	Gohir.A07G202300	93518762	AT2G20190.1	CLIP-associated protein	ATCLASP,CLASP	V29	2.26325	2.09727	2.46046	1.999	2.39872	2.71816	2.87385	3.17746	3.65153	4.25277	3.91967	4.48903	4.1432	4.11354	4.61569	3.95489	4.14506	3.51529	3.15057
Gorai.011G256100.1.A	Gorai.011G256100.1.A	case 1	PTHR10366//PTHR10366:SF323 - NAD DEPENDENT EPIMERASE/DEHYDRATASE // SUBFAMILY NOT NAMED (1 of 4)	Gohir.A10G216100	93522656	AT2G28760.3	UDP-XYL synthase 6	UXS6	V29	4.96364	4.3588	4.82092	4.42893	4.69302	4.87262	5.3336	6.26532	7.37	8.1088	7.34443	6.97298	7.07943	8.1763	7.57197	8.04922	8.02517	7.01033	7.14139
Gorai.002G124800.1.A	Gorai.002G124800.1.A	case 1	PTHR32295:SF16 - PROTEIN IQ-DOMAIN 32 (1 of 3)	Gohir.A01G112700	93519518	AT1G19870.1	IQ-domain 32	iqd32	V29	2.96481	2.436	3.04857	2.25502	2.76536	3.44691	3.62049	4.25782	4.68701	5.39925	4.89977	5.16212	5.00454	4.74868	5.04621	4.12119	4.75706	3.78134	3.48696
Gorai.009G189500.1.A	Gorai.009G189500.1.A	case 1	PF00257 - Dehydrin (Dehydrin) (1 of 7)		93441051	AT1G20440.1	cold-regulated 47	AtCOR47,COR47,RD17	V29	4.2523	4.24443	4.63677	4.27653	5.95087	7.15631	7.43387	8.18735	8.16011	8.13363	8.35963	7.14414	8.17128	8.4288	7.96099	7.34762	8.30542	8.19463	7.35733
Gorai.006G229100.1.D	Gorai.006G229100.1.D	case 1	PTHR10584:SF168 - F14I3.3 PROTEIN-RELATED (1 of 2)	Gohir.D09G205100	93523805	AT3G59480.1	pfkB-like carbohydrate kinase family protein		V29	3.92809	4.16545	4.61972	4.17601	5.22816	6.03081	5.89735	6.3391	6.69186	7.41294	6.79864	7.99584	7.74284	7.55255	8.33783	7.63679	8.15631	6.66492	6.53677
Gorai.007G175100.1.A	Gorai.007G175100.1.A	case 1	1.11.1.9//2.5.1.18 - Glutathione transferase / S-(hydroxyalkyl)glutathione lyase (1 of 1)	Gohir.A11G157300	93524597	AT2G30860.1	glutathione S-transferase PHI 9	ATGSTF7,ATGSTF9,GLUTTR,GSTF9	V29	5.25808	5.03453	6.32064	5.1301	6.91386	7.29925	7.99996	9.0608	8.47079	9.04493	8.90357	8.01438	9.35795	10.0703	9.49785	9.26501	9.72506	9.8784	9.37054
Gorai.011G256100.1.D	Gorai.011G256100.1.D	case 1	PTHR10366//PTHR10366:SF323 - NAD DEPENDENT EPIMERASE/DEHYDRATASE // SUBFAMILY NOT NAMED (1 of 4)	Gohir.D10G225100	93522656	AT2G28760.3	UDP-XYL synthase 6	UXS6	V29	6.2642	5.59175	6.02208	5.87016	6.05243	6.08803	6.65412	7.48107	8.24375	9.03398	8.21989	8.54918	8.16624	8.6289	8.34215	8.49623	8.49881	7.62426	7.64745
Gorai.004G264600.1.D	Gorai.004G264600.1.D	case 1	K16223 - protein FLOWERING LOCUS T (FT) (1 of 1)	Gohir.D08G248000	93524560	AT1G65480.1	PEBP (phosphatidylethanolamine-binding protein) family protein	FT	V30	0	0	0	0	0	0.0523644	0.116445	0.193535	0.150566	0.261643	0.211942	0.550529	0.8314	0.319744	0.76461	0.674494	0.6053	2.09256	1.9451
Gorai.011G197500.1.A	Gorai.011G197500.1.A	case 1	PF00407 - Pathogenesis-related protein Bet v I family (Bet_v_1) (1 of 50)	Gohir.A10G170000	93518648	X			V30	1.88858	1.93125	1.67855	1.34955	3.10895	1.49196	2.75465	2.45619	2.22645	2.43813	2.90194	3.38808	3.07961	4.75722	4.91978	6.33506	3.97042	5.3611	3.81151
Gorai.009G219600.1.D	Gorai.009G219600.1.D	case 1	PTHR23315:SF64 - ARM REPEAT SUPERFAMILY PROTEIN-RELATED (1 of 2)	Gohir.D05G213000	93524177	AT3G01400.1	ARM repeat superfamily protein		V30	4.07057	3.7726	4.0724	3.67433	3.61654	4.11271	4.10464	5.07494	5.41333	6.15886	5.61601	6.99249	6.63227	7.56699	7.11117	6.8472	7.39021	6.28046	6.24116
Gorai.007G174000.1.D	Gorai.007G174000.1.D	case 1	PTHR18937//PTHR18937:SF225 - STRUCTURAL MAINTENANCE OF CHROMOSOMES SMC FAMILY MEMBER // SUBFAMILY NOT NAMED (1 of 2)	Gohir.D11G163300	93514241	AT2G32240.1			V30	0.888451	0.66421	1.34584	0.920456	1.83648	2.03303	2.89927	2.47856	2.51337	2.74512	2.95406	3.21965	3.20371	3.99325	3.88595	3.45941	3.49631	3.69061	3.06683
Gorai.001G203300.1.A	Gorai.001G203300.1.A	case 1	K01915 - glutamine synthetase (glnA, GLUL) (1 of 7)	Gohir.A07G175800	93523740	AT5G37600.1	glutamine synthase clone R1	ATGLN1;1,ATGSR1,GLN1;1,GSR 1	V30	3.18483	2.93227	3.90433	3.22825	4.24735	4.55526	4.86743	5.49783	5.42606	5.83494	5.89184	5.76014	5.95836	6.88913	6.89747	7.24531	7.1	7.89556	7.47776
Gorai.012G040400.1.D	Gorai.012G040400.1.D	case 1	PTHR27001:SF221 - PROTEIN KINASE FAMILY PROTEIN (1 of 1)	Gohir.D04G035600	93521607	AT3G59110.1	Protein kinase superfamily protein		V30	2.70135	2.36951	2.31992	1.80326	2.03186	2.2918	2.36597	3.15537	4.21451	5.43876	4.16826	6.56674	5.93175	6.01648	6.45639	5.90678	6.36906	5.65709	5.10517
Gorai.007G019900.1.D	Gorai.007G019900.1.D	case 1	PF04398 - Protein of unknown function, DUF538 (DUF538) (1 of 37)	Gohir.D11G018600	93524522	AT4G24130.1	Protein of unknown function, DUF538		V30	1.56037	1.81152	2.60728	2.01019	3.69383	4.56398	3.87463	4.24621	3.22403	3.54004	3.75973	4.81936	4.57768	7.05914	5.57376	7.82262	7.7657	8.29611	7.8399
Gorai.009G175900.1.D	Gorai.009G175900.1.D	case 1	PTHR10438:SF242 - THIOREDOXIN-LIKE PROTEIN CXXS1 (1 of 2)	Gohir.D05G170700	93520810	AT1G11530.1	C-terminal cysteine residue is changed to a serine 1	ATCXXS1,CXXS1	V30	1.34484	1.09162	2.22325	1.39348	2.34977	2.34288	3.20485	3.28698	3.5505	4.5418	3.62394	5.93575	5.84731	5.00935	5.73052	5.12357	5.07477	5.20876	4.84018
Gorai.013G222400.1.A	Gorai.013G222400.1.A	case 1	K00695 - sucrose synthase (E2.4.1.13) (1 of 7)	Gohir.A13G189200	93521903	AT3G43190.1	sucrose synthase 4	ATSUS4,SUS4	V30	2.51973	2.32594	3.20702	2.15002	3.69078	4.19366	4.28164	5.46315	5.37247	5.50001	5.29248	5.47696	6.13284	6.94257	6.53727	6.48926	6.90156	6.39211	5.6433
Gorai.010G038400.1.D	Gorai.010G038400.1.D	case 1	PTHR11695:SF492 - ALCOHOL DEHYDROGENASE-LIKE 1-RELATED (1 of 2)	Gohir.D06G034900	93523917	AT1G22430.1	GroES-like zinc-binding dehydrogenase family protein		V30	2.78982	3.09441	3.32082	2.90626	4.30335	3.77132	4.9658	4.81111	5.97525	6.41908	5.41339	6.41093	5.66418	6.27493	5.41957	6.51916	6.26919	6.77894	6.86462
Gorai.003G159100.1.A	Gorai.003G159100.1.A	case 1	PTHR11588//PTHR11588:SF124 - TUBULIN // SUBFAMILY NOT NAMED (1 of 2)	Gohir.A03G016200	93065907	AT5G12250.1	beta-6 tubulin	TUB6	V30	3.73881	3.57203	3.06985	2.50162	2.9178	3.19212	3.34424	4.51967	6.29538	8.30955	6.8065	9.3208	8.80946	8.37115	8.86382	7.94583	8.60903	7.40121	7.28508
Gorai.012G142600.1.D	Gorai.012G142600.1.D	case 1	PTHR32332:SF20 - 2-NITROPROPANE DIOXYGENASE-LIKE PROTEIN (1 of 2)	Gohir.D04G155600	93516429	AT5G64250.2	Aldolase-type TIM barrel family protein		V30	3.4532	3.19759	4.46397	3.84661	5.16613	5.88095	5.98579	7.1006	6.68436	7.38525	7.12855	6.68508	7.53959	7.96098	7.91679	8.64147	8.94036	9.15244	8.61349
Gorai.002G119600.1.A	Gorai.002G119600.1.A	case 1	PF00257 - Dehydrin (Dehydrin) (1 of 7)	Gohir.A01G107800	93441051	AT1G20450.1	Dehydrin family protein	ERD10,LTI29,LTI45	V30	4.74734	4.58918	5.43956	3.52634	4.27506	3.62007	7.66096	4.70401	5.93334	7.66197	5.76429	8.86431	8.62399	8.33071	8.78752	8.10042	8.89604	8.77702	8.03385
Gorai.007G300100.1.D	Gorai.007G300100.1.D	case 1	K10364 - capping protein (actin filament) muscle Z-line, alpha (CAPZA) (1 of 1)	Gohir.D11G277900	93518027	AT3G05520.2	Subunits of heterodimeric actin filament capping protein Capz superfamily		V31	6.55993	6.43186	6.56812	6.61747	6.76357	6.65952	6.5861	6.97673	7.00095	6.83107	6.91045	6.28645	5.79688	4.83231	5.46042	4.63926	5.07058	3.83731	3.98606
Gorai.013G023400.1.D	Gorai.013G023400.1.D	case 1	K01859 - chalcone isomerase (E5.5.1.6) (1 of 1)	Gohir.D13G021000	93520671	AT3G55120.1	Chalcone-flavanone isomerase family protein	A11,CFI,TT5	V31	4.82847	4.67755	5.59944	4.96329	5.61866	5.4432	5.37534	5.5736	4.82367	4.99459	5.75785	3.64439	5.1824	4.15435	4.64345	4.0434	4.14245	4.46264	3.09059
Gorai.006G049000.1.D	Gorai.006G049000.1.D	case 1	PTHR11588//PTHR11588:SF114 - TUBULIN // SUBFAMILY NOT NAMED (1 of 6)	Gohir.D09G042600	93524521	AT5G23860.2	tubulin beta 8	TUB8	V31	8.08479	7.81713	7.90175	7.61504	7.75216	7.8273	7.70174	8.41506	8.53866	8.40557	8.48684	7.14618	7.44573	6.1912	7.04976	5.97134	6.27329	5.75826	5.59285
Gorai.002G079100.1.A	Gorai.002G079100.1.A	case 1	K03809 - NAD(P)H dehydrogenase (quinone) (wrbA) (1 of 7)	Gohir.A01G071400	93440722	AT4G27270.1	Quinone reductase family protein		V31	9.10522	8.62739	8.60989	8.63867	8.46421	8.17806	8.34787	8.84284	8.96388	9.14387	8.59276	7.89747	7.76093	6.60526	7.06102	6.25145	6.74957	5.65955	5.70463
Gorai.008G118300.1.D	Gorai.008G118300.1.D	case 1	PF03766 - Remorin, N-terminal region (Remorin_N) (1 of 4)	Gohir.D12G109200	93523961	AT3G61260.1	Remorin family protein		V31	4.9314	4.86372	5.42606	5.50418	6.12672	5.92213	5.91975	6.25814	6.11441	5.86925	5.89442	5.08823	4.85704	4.01994	4.39209	3.54163	4.04503	4.50756	3.90507
Gorai.013G023400.1.A	Gorai.013G023400.1.A	case 1	K01859 - chalcone isomerase (E5.5.1.6) (1 of 1)	Gohir.A13G020400	93520671	AT3G55120.1	Chalcone-flavanone isomerase family protein	A11,CFI,TT5	V31	5.10512	5.00027	5.68983	5.22943	6.06367	5.72777	5.42215	5.5508	5.17583	5.0349	6.17836	3.85338	4.57337	3.95422	4.57708	3.98024	4.00647	3.97451	3.36641
Gorai.002G172200.1.D	Gorai.002G172200.1.D	case 1	PTHR14155//PTHR14155:SF73 - RING FINGER DOMAIN-CONTAINING // SUBFAMILY NOT NAMED (1 of 3)	Gohir.D01G140000	93520347	AT1G68070.1	Zinc finger, C3HC4 type (RING finger) family protein		V31	4.60518	4.41466	4.36371	4.33741	4.71763	4.57885	4.82067	4.68161	4.82372	4.42293	4.51111	3.77077	3.69162	3.20603	3.79907	3.48663	3.58934	3.73916	3.26852
Gorai.011G128100.1.D	Gorai.011G128100.1.D	case 1	PTHR33076:SF11 - BIFUNCTIONAL INHIBITOR/LIPID-TRANSFER PROTEIN/SEED STORAGE 2S ALBUMIN SUPERFAMILY PROTEIN-RELATED (1 of 7)	Gohir.D10G116200	93524622	AT2G38540.1	lipid transfer protein 1	ATLTP1,LP1,LTP1	V31	13.2126	13.1426	13.6266	13.7523	13.6407	13.8105	13.8673	13.9059	13.6365	13.2407	13.2913	11.6499	11.2374	9.55406	11.3455	10.0839	10.5997	8.1476	9.09593
Gorai.001G230300.1.D	Gorai.001G230300.1.D	case 1	1.6.5.5 - NADPH:quinone reductase / Zeta-crystallin (1 of 20)	Gohir.D07G204500	93523334	AT4G13010.1	Oxidoreductase, zinc-binding dehydrogenase family protein		V31	5.83139	5.93238	6.39646	6.31779	6.48504	6.59612	6.99259	7.53464	7.23268	6.71138	6.80571	5.61422	5.29479	4.44841	5.47747	4.80219	4.97849	4.79944	4.30639
Gorai.011G128100.1.A	Gorai.011G128100.1.A	case 1	PTHR33076:SF11 - BIFUNCTIONAL INHIBITOR/LIPID-TRANSFER PROTEIN/SEED STORAGE 2S ALBUMIN SUPERFAMILY PROTEIN-RELATED (1 of 7)	Gohir.A10G150200	93524622	AT2G38540.1	lipid transfer protein 1	ATLTP1,LP1,LTP1	V31	13.4205	13.6998	13.866	13.8839	13.8148	13.9921	13.9142	14.0324	13.7133	13.3455	13.54	11.3065	11.1334	9.30644	11.1396	9.82787	10.4378	7.70098	8.83741
Gorai.012G030500.1.A	Gorai.012G030500.1.A	case 1	PTHR11937:SF200 - ACTIN-7 (1 of 3)	Gohir.A05G388800	93436300	AT5G09810.1	actin 7	ACT7	V31	6.39414	6.03779	6.09213	5.86061	5.9138	5.9051	5.51293	6.20021	6.23129	6.04714	6.12725	5.20462	5.16278	4.39189	5.03316	4.63264	4.7182	4.5597	4.00201
Gorai.004G232500.1.A	Gorai.004G232500.1.A	case 1	PTHR23138:SF93 - RAN-BINDING PROTEIN 1 HOMOLOG A-RELATED (1 of 4)	Gohir.A08G201300	93440876	AT5G58590.1	RAN binding protein 1	RANBP1	V32	9.20657	8.86089	8.84079	8.29219	8.36773	8.57907	8.45257	8.28439	8.37036	8.13207	8.29833	7.41289	7.57099	6.70128	7.00851	6.38616	6.98264	6.32158	6.04727
Gorai.004G143100.1.A	Gorai.004G143100.1.A	case 1	PTHR23316:SF29 - IMPORTIN SUBUNIT ALPHA-2 (1 of 6)	Gohir.A08G118400	93067293	AT3G06720.1	importin alpha isoform 1	AIMP ALPHA,AT-IMP,ATKAP ALPHA,IMPA-1,IMPA1	V32	5.10291	4.70082	4.6893	4.07786	4.30231	4.44353	4.25092	4.51731	4.5629	4.28326	4.31219	3.82918	3.79433	3.62046	3.83687	3.36991	3.6545	3.10837	2.71732
Gorai.006G202000.1.D	Gorai.006G202000.1.D	case 1	K14293 - importin subunit beta-1 (KPNB1) (1 of 5)	Gohir.D09G180000	93068728	AT5G53480.1	ARM repeat superfamily protein		V32	4.33952	3.86233	3.93724	3.65411	3.68919	3.85311	3.75945	3.89235	4.09711	3.66874	3.76221	3.05921	3.25658	2.82906	3.21234	2.85603	2.95888	2.68114	2.35431
Gorai.004G226600.1.D	Gorai.004G226600.1.D	case 1	K13456 - RPM1-interacting protein 4 (RIN4) (1 of 2)	Gohir.D08G212670	93522976	AT3G25070.1	RPM1 interacting protein 4	RIN4	V32	4.36368	3.95913	4.4931	4.12976	4.19939	4.47384	4.40343	4.57347	4.4506	3.90239	4.11038	3.42331	3.50558	3.39755	3.57721	3.04487	3.23685	3.40434	2.70676
Gorai.009G288100.1.D	Gorai.009G288100.1.D	case 1	PTHR23324:SF48 - PATELLIN-3-RELATED (1 of 4)	Gohir.D05G274800	93523576	AT1G72160.1	Sec14p-like phosphatidylinositol transfer family protein		V32	6.35036	6.14614	5.92437	5.28223	5.46922	5.63457	5.53049	5.85158	5.83021	5.45124	5.51671	4.53436	4.89319	4.82624	4.70204	4.05805	4.43786	4.29025	3.68994
Gorai.002G063300.1.D	Gorai.002G063300.1.D	case 1	K00026 - malate dehydrogenase (MDH2) (1 of 6)	Gohir.D01G044100	93521936	AT3G15020.1	Lactate/malate dehydrogenase family protein	mMDH2	V32	7.00632	6.88533	6.90081	6.75279	6.75373	6.86195	6.51139	6.88024	6.82503	6.46255	6.73364	5.53763	5.55166	5.23345	5.52465	5.13127	5.51861	5.05881	4.80029
Gorai.005G007500.1.D	Gorai.005G007500.1.D	case 1	1.1.1.54//1.3.1.102//1.3.1.74 - 2-alkenal reductase (NADP(+)) / NADPH-dependent alkenal/one oxidoreductase // 2-alkenal reductase (NAD(P)(+)) / NADPH:2-alkenal alpha,beta-hydrogenase (1 of 3)	Gohir.D02G006400	93524368	AT5G16990.1	Zinc-binding dehydrogenase family protein		V32	6.27504	5.90175	6.49427	6.03033	6.02512	6.03155	6.00342	5.94011	6.2831	5.59461	5.62416	4.9901	5.24988	5.5328	4.95354	4.27114	4.48959	4.50454	3.8754
Gorai.004G032900.1.A	Gorai.004G032900.1.A	case 1	K08503 - syntaxin of plants SYP5 (SYP5) (1 of 3)	Gohir.A08G024500	93522465	AT1G16240.1	syntaxin of plants 51	ATSYP51,SYP51	V32	4.65425	4.34728	4.45722	4.33312	4.18338	4.26686	4.13584	4.19473	4.23587	4.18043	3.96903	3.55288	3.39988	3.27943	3.57331	3.25722	3.36815	3.24888	2.91473
Gorai.007G029600.1.D	Gorai.007G029600.1.D	case 1	K07874 - Ras-related protein Rab-1A (RAB1A) (1 of 8)	Gohir.D11G027100	93434194	AT1G02130.1	RAS 5	ARA-5,ARA5,ATRAB1B,ATRABD2A,RA-5,RABD2A	V32	7.40964	6.79686	7.24762	7.02872	6.89025	6.93996	6.51536	6.98937	6.95285	6.92899	6.7075	6.01384	5.7236	5.34039	5.66231	5.10997	5.2426	5.2396	4.85371
Gorai.002G003900.1.A	Gorai.002G003900.1.A	case 1	1.1.1.224 - Mannose-6-phosphate 6-reductase / NADPH-mannose-6-P reductase (1 of 2)	Gohir.A01G003474	93516577	AT2G21250.1	NAD(P)-linked oxidoreductase superfamily protein		V32	6.66366	6.41684	6.4175	6.24493	5.96979	5.77009	5.82277	6.03401	6.00066	6.13207	5.88207	4.96044	4.80096	4.40355	4.74416	4.44203	4.50204	4.37437	4.26663
Gorai.009G310800.1.D	Gorai.009G310800.1.D	case 1	K16298 - serine carboxypeptidase-like clade IV [EC:3.4.16.-] (SCPL-IV) (1 of 3)	Gohir.D05G294300	93524238	AT3G10410.1	SERINE CARBOXYPEPTIDASE-LIKE 49	CPY,SCPL49	V33	8.88155	8.54974	8.53808	8.27611	8.24445	7.89698	8.08748	8.07405	8.24195	7.89688	7.81086	7.21739	7.05583	6.58242	7.06887	6.74768	6.92193	6.58349	6.21452
Gorai.007G307000.1.D	Gorai.007G307000.1.D	case 1	K02736 - 20S proteasome subunit beta 7 (PSMB4) (1 of 2)	Gohir.D11G284100	93520660	AT1G56450.1	20S proteasome beta subunit G1	PBG1	V33	5.99517	5.83831	5.93869	5.80019	5.72151	5.8193	5.36209	6.23882	5.8427	5.96944	5.91969	5.04418	4.86913	4.55126	4.95408	4.66079	4.66445	4.70235	4.40528
Gorai.013G146600.1.A	Gorai.013G146600.1.A	case 1	PTHR31810:SF6 - METACASPASE-4-RELATED (1 of 1)	Gohir.A13G126850	93521578	AT1G79340.1	metacaspase 4	AtMC4,MC4	V33	7.59255	7.18928	7.3408	6.8743	6.74884	6.66534	6.62176	6.94264	6.85776	6.62358	6.60649	5.73915	5.73868	5.53164	5.86659	5.5865	5.8305	5.61186	5.3807
Gorai.011G207900.1.A	Gorai.011G207900.1.A	case 1	PTHR11404:SF6 - SUPEROXIDE DISMUTASE [MN], MITOCHONDRIAL (1 of 2)	Gohir.A10G178700	93519888	AT3G10920.2	manganese superoxide dismutase 1	ATMSD1,MEE33,MSD1	V33	7.69267	7.45078	7.0901	6.84408	6.61348	6.50599	6.41375	6.70047	6.57721	6.37565	6.47607	5.94545	5.66193	5.65294	5.92928	5.63668	5.76307	5.67109	5.31867
Gorai.009G237900.1.A	Gorai.009G237900.1.A	case 1	PTHR10502:SF98 - ANNEXIN D1-RELATED (1 of 3)	Gohir.A05G227300	93523298	AT1G35720.1	annexin 1	ANNAT1,ATOXY5,OXY5	V33	9.9075	9.50459	9.83261	9.60576	9.5073	9.36384	9.37134	9.60753	9.49546	9.31192	9.24111	8.21664	8.24899	7.88754	8.26368	7.79288	7.99792	7.68911	7.39109
Gorai.002G024600.1.D	Gorai.002G024600.1.D	case 1	PTHR11772:SF8 - ALUMINIUM INDUCED PROTEIN WITH YGL AND LRDR MOTIFS-RELATED (1 of 3)	Gohir.D01G022100	93524424	AT5G43830.1	Aluminium induced protein with YGL and LRDR motifs		V33	5.60383	5.24026	5.37305	5.17762	5.08035	5.01974	4.94182	5.40389	5.26669	5.15897	5.28071	4.47131	4.24193	4.18981	4.45502	4.3494	4.39211	4.33962	4.24168
Gorai.011G099300.1.A	Gorai.011G099300.1.A	case 1	K09578 - peptidyl-prolyl cis-trans isomerase NIMA-interacting 1 (PIN1) (1 of 1)	Gohir.A10G097900	93439413	AT2G18040.1	peptidylprolyl cis/trans isomerase, NIMA-interacting 1	PIN1AT	V33	7.01738	7.66105	6.92412	6.531	6.43285	6.48155	6.40401	6.94405	6.72746	6.4557	6.6485	5.9019	5.81576	5.31792	5.89413	5.39856	5.64955	5.42975	5.00354
Gorai.011G099300.1.D	Gorai.011G099300.1.D	case 1	K09578 - peptidyl-prolyl cis-trans isomerase NIMA-interacting 1 (PIN1) (1 of 1)	Gohir.D10G090300	93439413	AT2G18040.1	peptidylprolyl cis/trans isomerase, NIMA-interacting 1	PIN1AT	V33	7.19201	7.71537	7.01287	6.58653	6.38455	6.54812	6.48038	6.85619	6.68561	6.48577	6.61559	6.07713	5.96216	5.76819	6.12796	5.72183	6.01576	5.6947	5.22701
Gorai.001G034800.1.D	Gorai.001G034800.1.D	case 1	PTHR21136//PTHR21136:SF104 - SNARE PROTEINS // SUBFAMILY NOT NAMED (1 of 5)	Gohir.D07G033200	93446643	AT5G11150.1	vesicle-associated membrane protein 713	ATVAMP713,VAMP713	V33	4.92075	5.02782	4.61539	4.26778	4.2343	4.65382	4.52983	4.59891	4.46903	4.35275	4.56705	4.14591	4.01328	3.73044	4.14324	3.76102	3.92822	3.80515	3.4814
Gorai.005G045400.1.D	Gorai.005G045400.1.D	case 1	1.13.11.53 - Acireductone dioxygenase (Ni(2+)-requiring) / E-2 (1 of 1)	Gohir.D02G041000	93523697	AT4G14710.2	RmlC-like cupins superfamily protein	ATARD2	V34	7.55454	7.34079	7.30746	7.23628	7.11123	7.10907	7.09938	7.00625	7.13338	6.92018	6.76083	6.48088	6.06668	6.31186	6.18755	6.26007	6.27195	6.19818	5.93924
Gorai.004G010500.1.D	Gorai.004G010500.1.D	case 1	K02955 - small subunit ribosomal protein S14e (RP-S14e, RPS14) (1 of 5)	Gohir.D08G016200	93523910	AT3G11510.1	Ribosomal protein S11 family protein		V34	7.84925	7.47161	7.56205	7.44986	7.37943	7.53168	7.28128	7.51608	7.35905	7.13067	7.34908	6.6565	6.59932	6.35371	6.52649	6.3589	6.52074	6.39766	6.12703
Gorai.009G237900.1.D	Gorai.009G237900.1.D	case 1	PTHR10502:SF98 - ANNEXIN D1-RELATED (1 of 3)	Gohir.D05G229800	93523298	AT1G35720.1	annexin 1	ANNAT1,ATOXY5,OXY5	V34	9.80331	9.40815	9.69364	9.35384	9.28026	9.18033	9.26054	9.5315	9.28933	9.22118	9.07466	8.05392	8.18551	8.23069	8.39004	8.0575	8.22741	7.82249	7.52666
Gorai.001G268500.1.D	Gorai.001G268500.1.D	case 1	K00134 - glyceraldehyde 3-phosphate dehydrogenase (GAPDH, gapA) (1 of 9)	Gohir.D07G233200	93440229	AT1G13440.1	glyceraldehyde-3-phosphate dehydrogenase C2	GAPC-2,GAPC2	V34	6.43186	6.26546	6.33027	6.33145	6.38865	6.22352	6.31896	6.43612	6.37147	6.11143	6.19521	5.40395	5.48163	5.15289	5.64393	5.50181	5.65752	5.46541	5.20115
Gorai.001G236500.1.A	Gorai.001G236500.1.A	case 1	1.1.1.284 - S-(hydroxymethyl)glutathione dehydrogenase / NAD-linked formaldehyde dehydrogenase (1 of 3)	Gohir.A07G203300	93519272	AT5G43940.1	GroES-like zinc-binding dehydrogenase family protein	ADH2,ATGSNOR1,GSNOR,HOT5,PAR2	V34	6.80376	6.48098	6.71935	6.29332	6.33865	6.29445	6.31036	6.34029	6.30064	6.0326	5.94373	5.39702	5.31231	5.52437	5.71774	5.46199	5.54927	5.61063	5.08286
Gorai.008G046300.1.D	Gorai.008G046300.1.D	case 1	K03233 - elongation factor 1-gamma (EEF1G) (1 of 2)		93522721	AT1G57720.1	Translation elongation factor EF1B, gamma chain		V34	7.33124	7.13767	6.99135	6.5231	6.57957	6.58924	6.73111	6.59055	6.67373	6.37328	6.4671	5.77059	5.9062	5.65373	5.78934	5.48811	5.67712	6.13975	5.48633
Gorai.006G055700.1.A	Gorai.006G055700.1.A	case 1	PTHR11732:SF14 - HYPERKINETIC, ISOFORM M (1 of 2)	Gohir.A09G052900	93518159	AT1G04690.1	potassium channel beta subunit 1	KAB1,KV-BETA1	V34	8.44499	7.8988	8.16999	7.97882	7.95139	7.77207	7.59293	7.91678	7.73954	7.33926	7.45599	6.9104	6.71165	6.55951	6.76067	6.7413	6.90123	6.82392	6.52048
Gorai.007G375600.1.D	Gorai.007G375600.1.D	case 1	PTHR19375:SF232 - MEDIATOR OF RNA POLYMERASE II TRANSCRIPTION SUBUNIT 37E-RELATED (1 of 8)	Gohir.D11G345200	93524391	AT5G02500.1	heat shock cognate protein 70-1	AT-HSC70-1,HSC70,HSC70-1,HSP70-1	V34	9.38706	9.43557	9.33161	8.40489	8.92491	9.29715	9.27935	8.95572	9.1054	8.4071	8.84241	7.29712	7.87436	7.82934	7.45849	7.63386	7.75257	7.81801	7.25874
Gorai.001G211100.1.D	Gorai.001G211100.1.D	case 1	PTHR24356//PTHR24356:SF215 - SERINE/THREONINE-PROTEIN KINASE // SUBFAMILY NOT NAMED (1 of 2)	Gohir.D07G189500	93518984	AT2G30880.1	Pleckstrin homology (PH) domain-containing protein		V34	5.28212	5.3314	5.31624	4.69128	5.00104	5.08034	5.33294	4.9688	5.20863	5.05529	4.98568	4.59282	4.34342	4.47187	4.22338	4.18285	4.52286	4.42814	4.0663
Gorai.012G134900.1.A	Gorai.012G134900.1.A	case 1	PTHR22763:SF5 - E3 UBIQUITIN-PROTEIN LIGASE CIP8 (1 of 4)	Gohir.A04G109100	93524520	AT3G19950.1	RING/U-box superfamily protein		V34	5.2654	6.04364	5.65674	5.43222	5.41291	5.56436	5.62133	5.61423	5.61749	5.07083	5.40899	4.49334	4.84325	4.98373	4.87182	4.59519	4.85432	4.72124	4.13981
Gorai.002G241300.1.A	Gorai.002G241300.1.A	case 1	K08232 - monodehydroascorbate reductase (NADH) (E1.6.5.4) (1 of 5)	Gohir.A01G207800	93521418	AT3G52880.1	monodehydroascorbate reductase 1	ATMDAR1,MDAR1	V34	7.15364	6.83632	6.9179	6.67925	6.65335	6.55756	6.55554	6.88014	6.78753	6.40515	6.46087	5.85674	5.82477	5.81466	5.89008	5.70584	5.82708	5.99719	5.38314
Gorai.002G091100.1.D	Gorai.002G091100.1.D	case 1	K08245 - phytepsin [EC:3.4.23.40] (E3.4.23.40) (1 of 7)	Gohir.D01G068900	93440250	AT1G62290.2	Saposin-like aspartyl protease family protein		V35	6.55937	6.27634	6.6643	6.4647	6.66162	6.63971	6.66215	6.74349	7.05017	7.00607	6.79196	6.47824	6.27456	5.5975	6.14053	5.74459	5.94027	6.18475	5.50185
Gorai.011G044400.1.D	Gorai.011G044400.1.D	case 1	K04507 - calcyclin binding protein (CACYBP, SIP) (1 of 2)	Gohir.D10G041800	93517309	AT1G30070.1	SGS domain-containing protein		V35	4.99293	4.85965	4.93638	4.64385	4.87507	4.9157	4.98734	5.18212	5.10061	5.16384	4.88081	4.23602	4.19429	4.34682	4.38606	4.30481	4.48438	4.39603	4.174
Gorai.012G057800.1.A	Gorai.012G057800.1.A	case 1	K00472 - prolyl 4-hydroxylase (E1.14.11.2) (1 of 12)	Gohir.A05G362700	93521596	AT3G28480.1	Oxoglutarate/iron-dependent oxygenase		V35	5.68521	5.54455	5.66604	5.50439	5.76286	5.58417	5.82586	5.97152	5.99946	5.87592	5.63147	4.85406	5.51583	4.7979	4.73338	5.09823	5.30508	4.98666	4.62121
Gorai.009G272200.1.D	Gorai.009G272200.1.D	case 1	K02725 - 20S proteasome subunit alpha 6 (PSMA1) (1 of 3)	Gohir.D05G260300	93524568	AT1G47250.1	20S proteasome alpha subunit F2	PAF2	V35	5.28873	5.074	5.43183	5.17233	5.15582	5.18427	5.29478	5.4199	5.30274	5.02859	5.22335	4.43502	4.60589	4.65712	4.52708	4.58029	4.71238	5.04156	4.41481
Gorai.013G255200.1.A	Gorai.013G255200.1.A	case 1	PTHR11595:SF24 - ELONGATION FACTOR 1-BETA 1-RELATED (1 of 2)	Gohir.A13G220400	93523891	AT5G12110.1	Glutathione S-transferase, C-terminal-like;Translation elongation factor EF1B/ribosomal protein S6		V35	6.81288	6.53057	6.7093	6.47323	6.60822	6.73527	6.88589	6.84467	6.86446	6.52186	6.63094	6.14139	6.0681	5.70238	6.09763	5.69145	5.72574	6.01532	5.44576
Gorai.008G230000.1.D	Gorai.008G230000.1.D	case 1	K14648 - poly(U)-specific endoribonuclease (ENDOU, PP11) (1 of 1)	Gohir.D12G214400	93516203	AT4G17100.1			V35	5.8195	5.57295	5.88031	5.71238	5.73496	5.88152	5.87071	6.12306	6.0176	5.50244	5.82662	4.73756	4.94713	5.3126	5.12137	5.03322	5.2457	5.15891	4.68362
Gorai.006G073400.1.A	Gorai.006G073400.1.A	case 1	K01703 - 3-isopropylmalate/(R)-2-methylmalate dehydratase large subunit (leuC) (1 of 3)	Gohir.A09G059800	93068842	AT4G13430.1	isopropyl malate isomerase large subunit 1	ATLEUC1,IIL1	V35	3.72921	3.35912	3.73007	3.43948	4.05683	3.92571	4.29624	4.2413	4.28813	4.0115	4.01054	2.97638	3.24061	2.93117	3.08122	3.24346	3.36664	3.76363	2.99595
Gorai.004G031800.1.A	Gorai.004G031800.1.A	case 1	K08245 - phytepsin [EC:3.4.23.40] (E3.4.23.40) (1 of 7)	Gohir.A08G023700	93440250	AT1G11910.1	aspartic proteinase A1	APA1,ATAPA1	V35	6.89989	7.09504	7.50963	7.51307	7.80556	7.97492	8.02881	8.26723	8.3327	7.95457	8.08165	7.04181	6.92805	6.43781	6.94939	6.71669	6.77721	7.11456	6.59026
Gorai.009G038100.1.A	Gorai.009G038100.1.A	case 1	K15028 - translation initiation factor 3 subunit K (EIF3K) (1 of 1)	Gohir.A05G036100	93519564	AT4G33250.1	eukaryotic translation initiation factor 3K	ATTIF3K1,EIF3K,TIF3K1	V35	5.64292	5.53116	5.45921	5.07215	5.26098	5.5076	5.44062	5.63432	5.5534	5.43697	5.5797	4.56156	4.59112	4.63477	4.99165	4.67538	4.67445	5.02059	4.46092
Gorai.008G042900.1.D	Gorai.008G042900.1.D	case 1	1.1.1.316 - L-galactose 1-dehydrogenase / L-galDH (1 of 1)	Gohir.D12G041100	93517432	AT4G33670.1	NAD(P)-linked oxidoreductase superfamily protein		V35	4.70107	4.23769	4.62103	4.23617	4.68196	4.64965	4.86104	4.82599	4.79114	4.5571	4.73092	3.71143	4.08302	4.50755	4.22615	4.10766	4.35852	4.38079	3.51605
Gorai.003G149000.1.D	Gorai.003G149000.1.D	case 1	K08059 - interferon, gamma-inducible protein 30 (IFI30, GILT) (1 of 3)	Gohir.D03G142000	93522626	AT1G07080.1	Thioredoxin superfamily protein		V36	5.99379	6.26421	6.27301	6.28247	6.20196	6.05764	6.16583	6.45418	6.46339	6.63799	6.5418	6.16637	5.79735	5.75175	6.17251	5.91851	6.05541	5.63257	5.54536
Gorai.010G089600.1.A	Gorai.010G089600.1.A	case 1	K02730 - 20S proteasome subunit alpha 1 (PSMA6) (1 of 2)	Gohir.A06G077500	93524568	AT2G05840.1	20S proteasome subunit PAA2	PAA2	V36	5.77707	5.37689	5.69957	5.66525	5.62633	5.59365	5.58537	5.97615	5.83811	5.7854	5.77661	5.5215	5.23172	5.42971	5.47352	5.42759	5.447	5.52734	5.28451
Gorai.009G192800.1.A	Gorai.009G192800.1.A	case 1	PTHR22835//PTHR22835:SF196 - ZINC FINGER FYVE DOMAIN CONTAINING PROTEIN // SUBFAMILY NOT NAMED (1 of 2)	Gohir.A05G184800	93521330	AT1G20110.1	RING/FYVE/PHD zinc finger superfamily protein		V36	6.07635	6.50864	6.10752	5.68172	5.88202	5.9709	6.12132	6.68908	6.68634	6.50335	6.67484	5.67741	5.85596	6.10958	6.15113	6.2297	6.2779	6.05792	5.40257
Gorai.006G130500.1.A	Gorai.006G130500.1.A	case 1	PTHR31916:SF3 - ALKALINE/NEUTRAL INVERTASE CINV1-RELATED (1 of 3)	Gohir.A09G115900	93523460	AT4G09510.1	cytosolic invertase 2	CINV2	V36	4.0941	3.89287	4.17778	3.75484	4.10414	4.2267	4.36926	4.36262	4.49689	4.42315	4.33601	3.93757	3.63688	3.64393	4.0047	3.66255	4.05991	4.07402	3.28274
Gorai.002G254800.1.D	Gorai.002G254800.1.D	case 1	PTHR11913:SF22 - ACTIN-DEPOLYMERIZING FACTOR 1-RELATED (1 of 5)	Gohir.D01G209300	93524567	AT3G46010.1	actin depolymerizing factor 1	ADF1,atadf,ATADF1	V36	6.61474	6.70689	6.49172	6.32482	6.47283	6.45859	6.44217	6.8866	6.76491	6.97632	7.00792	6.50621	6.15412	6.23642	6.44276	6.2514	6.30519	6.08637	6.06458
Gorai.002G020200.1.A	Gorai.002G020200.1.A	case 1	K03028 - 26S proteasome regulatory subunit N1 (PSMD2, RPN1) (1 of 1)	Gohir.A01G019500	93520443	AT2G20580.1	26S proteasome regulatory subunit S2 1A	ATRPN1A,RPN1A	V36	5.55815	5.13742	5.53404	5.057	5.30442	5.46288	5.19809	5.62116	5.58574	5.55207	5.61066	4.85554	5.03384	5.33785	5.42	5.19221	5.28636	5.28379	4.76637
Gorai.007G314500.1.A	Gorai.007G314500.1.A	case 1	K14004 - protein transport protein SEC13 (SEC13) (1 of 2)	Gohir.A11G280300	93522062	AT2G30050.1	transducin family protein / WD-40 repeat family protein		V36	7.1046	6.69292	6.92708	6.7681	6.87811	7.12855	6.89138	7.17265	7.1998	6.99458	7.06372	6.52662	6.70442	6.57384	6.69748	6.56467	6.70273	6.42424	6.20925
Gorai.002G255500.1.D	Gorai.002G255500.1.D	case 1	K06700 - proteasome inhibitor subunit 1 (PI31) (PSMF1) (1 of 1)	Gohir.D01G209900	93517848	AT3G53970.1	proteasome inhibitor-related		V36	4.50584	3.88371	4.33181	4.07367	4.23752	4.2509	4.14602	4.50133	4.43834	4.42768	4.38029	4.00109	3.73757	4.11146	4.14875	4.17077	4.07921	4.32803	3.85736
Gorai.008G293200.1.A	Gorai.008G293200.1.A	case 1	4.1.1.15 - Glutamate decarboxylase / L-glutamate 1-carboxy-lyase (1 of 5)	Gohir.A12G272000	93519734	AT3G17760.1	glutamate decarboxylase 5	GAD5	V36	6.53475	6.37774	6.52749	6.19909	6.492	6.49888	6.67257	6.88916	6.89834	6.49481	6.63641	5.57206	5.84245	6.53391	5.91764	6.13043	6.32982	6.34233	5.96
Gorai.002G042900.1.D	Gorai.002G042900.1.D	case 1	K10580 - ubiquitin-conjugating enzyme E2 N (UBE2N, BLU, UBC13) (1 of 5)	Gohir.D01G034700	93524656	AT1G78870.2	ubiquitin-conjugating enzyme 35	UBC13A,UBC35	V37	3.53413	3.53366	3.33498	3.13917	3.44054	3.47295	3.61464	4.04619	3.85787	3.7309	4.00525	3.48257	3.14584	3.65109	3.91874	3.76004	3.61506	3.71379	3.42769
Gorai.013G010500.1.D	Gorai.013G010500.1.D	case 1	PTHR24078//PTHR24078:SF214 - DNAJ HOMOLOG SUBFAMILY C MEMBER // SUBFAMILY NOT NAMED (1 of 1)	Gohir.D13G009800	93523785	AT1G21080.1	DNAJ heat shock N-terminal domain-containing protein		V37	4.41261	4.03431	4.33959	3.80107	3.94734	4.22134	4.17143	4.37686	4.55656	4.49435	4.55446	4.11815	4.0142	4.37436	4.28998	4.20518	4.30319	4.25062	3.79842
Gorai.002G133800.1.D	Gorai.002G133800.1.D	case 1	PTHR12411:SF344 - CYSTEINE PROTEASE COMPONENT OF PROTEASE-INHIBITOR COMPLEX-RELATED (1 of 5)	Gohir.D01G109300	93442604	AT1G47128.1	Granulin repeat cysteine protease family protein	RD21,RD21A	V37	5.13124	4.98041	5.14668	4.58455	4.8436	4.87427	5.27711	5.52429	5.49029	5.26423	5.32809	5.25919	4.96128	5.05855	5.33146	5.13214	5.38192	5.56197	4.24427
Gorai.005G219700.1.D	Gorai.005G219700.1.D	case 1	PTHR10358//PTHR10358:SF7 - ENDOSULFINE // SUBFAMILY NOT NAMED (1 of 3)	Gohir.D02G196700	93522853	AT5G64130.1	cAMP-regulated phosphoprotein 19-related protein		V37	4.20103	3.72567	3.84841	3.55109	3.9189	3.93945	4.65401	4.5284	4.69937	4.82021	4.64333	4.28333	4.1091	4.64932	4.05709	4.23542	4.25229	4.56159	4.11941
Gorai.004G257100.1.A	Gorai.004G257100.1.A	case 1	PTHR13856//PTHR13856:SF93 - VHS DOMAIN CONTAINING PROTEIN FAMILY // SUBFAMILY NOT NAMED (1 of 3)	Gohir.A08G221670	93522846	AT5G16880.2	Target of Myb protein 1		V37	3.52833	3.3213	3.21232	2.67401	3.101	3.30482	3.30188	4.06502	3.98067	3.99273	3.79131	3.01603	3.07755	3.52408	3.49815	3.20251	3.52959	3.636	3.11856
Gorai.013G011700.1.A	Gorai.013G011700.1.A	case 1	PTHR31096:SF14 - ACT DOMAIN-CONTAINING PROTEIN (1 of 1)	Gohir.A13G010000	93517960	AT5G04740.1	ACT domain-containing protein		V37	4.48418	4.28673	4.54164	4.30784	4.46207	4.38448	4.60776	4.86937	4.8338	5.26047	4.91098	4.52502	4.24799	4.75514	4.74284	4.49774	4.57584	4.78993	4.54233
Gorai.013G037600.1.A	Gorai.013G037600.1.A	case 1	K17267 - coatomer protein complex, subunit gamma (COPG) (1 of 3)	Gohir.A13G034800	93520569	AT4G34450.1	coatomer gamma-2 subunit, putative / gamma-2 coat protein, putative / gamma-2 COP, putative		V37	4.90511	4.54608	4.78596	4.27722	4.71076	4.91728	4.72655	5.26676	5.3431	5.22181	5.14744	4.67302	5.01822	5.43153	5.37106	5.26322	5.35079	5.00557	4.39515
Gorai.010G103000.1.A	Gorai.010G103000.1.A	case 1	K01369 - legumain (LGMN) (1 of 5)	Gohir.A06G090200	93521280	AT4G32940.1	gamma vacuolar processing enzyme	GAMMA-VPE,GAMMAVPE	V37	5.6812	5.79554	6.43943	6.26633	6.59797	6.78095	6.89151	7.05373	7.29857	6.98416	6.95797	6.63683	6.56056	6.38621	6.85337	6.73685	6.80126	7.1815	6.4162
Gorai.005G226800.1.A	Gorai.005G226800.1.A	case 1	PTHR11699:SF183 - METHYLMALONATE-SEMIALDEHYDE DEHYDROGENASE [ACYLATING], MITOCHONDRIAL (1 of 1)	Gohir.A03G178100	93518047	AT2G14170.1	aldehyde dehydrogenase 6B2	ALDH6B2	V37	4.47827	4.44031	4.65437	4.28232	4.6899	4.64075	4.85402	5.10139	5.09731	5.18542	5.07981	4.3787	4.67844	4.863	4.97228	4.92147	4.94768	5.40615	4.36475
Gorai.003G053100.1.A	Gorai.003G053100.1.A	case 1	PF14259 - RNA recognition motif (a.k.a. RRM, RBD, or RNP domain) (RRM_6) (1 of 31)	Gohir.A02G141000	93441411	AT4G17720.1	RNA-binding (RRM/RBD/RNP motifs) family protein		V37	5.0236	4.80859	5.01732	4.87602	4.96126	4.82748	5.09083	5.42618	5.6153	5.81694	5.39406	5.44477	5.0487	5.71989	5.41198	5.05636	5.31392	5.10156	4.71789
Gorai.009G189500.1.D	Gorai.009G189500.1.D	case 1	PF00257 - Dehydrin (Dehydrin) (1 of 7)	Gohir.D05G184000	93441051	AT1G20440.1	cold-regulated 47	AtCOR47,COR47,RD17	V37	8.13384	7.18687	7.51377	6.93083	7.43292	8.10559	7.8407	8.44643	8.39839	8.47925	8.47198	7.79818	8.53545	8.42021	8.11374	7.21616	8.45436	8.11968	6.88634
Gorai.003G053100.1.D	Gorai.003G053100.1.D	case 1	PF14259 - RNA recognition motif (a.k.a. RRM, RBD, or RNP domain) (RRM_6) (1 of 31)	Gohir.D03G051500	93441411	AT4G17720.1	RNA-binding (RRM/RBD/RNP motifs) family protein		V37	4.95765	4.69731	4.99582	4.89234	4.94917	4.83764	4.99837	5.27314	5.39802	5.62353	5.289	5.10267	5.10002	5.93749	5.2986	5.12216	5.33726	4.99319	4.83932
Gorai.005G012900.1.D	Gorai.005G012900.1.D	case 1	5.4.2.11//5.4.2.12 - Phosphoglycerate mutase (2,3-diphosphoglycerate-dependent) / Phosphoglyceromutase // Phosphoglycerate mutase (2,3-diphosphoglycerate-independent) / Phosphoglyceromutase (1 of 3)	Gohir.D02G010600	93520881	AT3G08590.2	Phosphoglycerate mutase, 2,3-bisphosphoglycerate-independent		V37	5.44503	5.06274	4.97805	4.27229	4.90515	5.1598	5.17918	5.79268	5.90834	5.80139	5.8236	4.77324	5.44976	5.59048	5.46479	5.56878	5.67875	5.24685	4.59477
Gorai.006G038900.1.D	Gorai.006G038900.1.D	case 1	K00134 - glyceraldehyde 3-phosphate dehydrogenase (GAPDH, gapA) (1 of 9)	Gohir.D09G033900	93440229	AT1G13440.1	glyceraldehyde-3-phosphate dehydrogenase C2	GAPC-2,GAPC2	V38	5.80145	5.32581	5.78257	5.56157	5.9443	5.88566	5.98687	6.48586	6.4579	6.46317	6.63499	5.90773	6.22759	6.60027	6.59718	6.42218	6.59512	6.65693	6.06957
Gorai.004G168100.1.D	Gorai.004G168100.1.D	case 1	PTHR10772:SF13 - CHLOROPLAST CHAPERONIN 10 (1 of 2)	Gohir.D08G161700	93520033	AT3G60210.1	GroES-like family protein		V38	4.74364	4.41804	4.61771	4.4463	4.83184	4.96368	5.06152	5.30617	5.29756	5.22884	5.34866	5.08667	5.06983	5.30939	5.26451	5.34833	5.50035	5.39056	5.11004
Gorai.002G195100.1.A	Gorai.002G195100.1.A	case 1	PTHR11544 - COLD SHOCK DOMAIN CONTAINING PROTEINS (1 of 8)	Gohir.A01G165700	93523644	AT2G21060.1	glycine-rich protein 2B	ATCSP4,ATGRP2B,GRP2B	V38	3.15822	2.9928	3.02554	3.06453	3.47045	3.66638	3.82508	4.01456	4.06278	3.67503	3.92475	3.02613	4.31166	3.66484	3.33586	3.29051	3.75207	3.8517	3.20082
Gorai.006G011500.1.A	Gorai.006G011500.1.A	case 1	PTHR11468:SF8 - ALPHA-GLUCAN PHOSPHORYLASE 1 (1 of 1)	Gohir.A09G010700	93523225	AT3G29320.1	Glycosyl transferase, family 35		V38	4.31261	3.80122	4.57223	3.61169	4.58692	4.84208	4.87263	4.85578	4.60994	4.91256	5.17368	3.96977	4.95095	5.08934	4.71298	4.34444	4.96452	5.46026	4.84972
Gorai.007G047400.1.D	Gorai.007G047400.1.D	case 1	1.2.1.8 - Betaine-aldehyde dehydrogenase / Betaine aldehyde oxidase (1 of 2)	Gohir.D11G044000	93521331	AT1G74920.1	aldehyde dehydrogenase 10A8	ALDH10A8	V38	4.70298	4.46363	5.04749	4.4087	5.2146	5.43012	5.70229	5.86968	5.74696	5.57332	5.79291	4.74207	5.51347	5.62175	5.54306	5.86271	5.97593	6.41283	6.01993
Gorai.013G140200.1.D	Gorai.013G140200.1.D	case 1	PTHR10795:SF316 - SERINE PROTEASE-LIKE PROTEIN-RELATED (1 of 2)	Gohir.D13G125300	93517900	AT1G71950.1	Proteinase inhibitor, propeptide		V38	5.1667	5.50755	5.36713	5.39245	5.26387	5.3485	5.36528	5.77784	5.6834	5.89913	6.19702	5.82995	5.8968	6.24585	6.00951	6.0801	6.1986	6.31272	6.00411
Gorai.010G078400.1.A	Gorai.010G078400.1.A	case 1	K05759 - profilin (PFN) (1 of 8)	Gohir.A06G068300	93524270	AT2G19760.1	profilin 1	PFN1,PRF1	V38	5.8359	5.52829	5.65764	5.44276	5.60699	5.70221	5.99691	6.38163	6.31577	6.13983	6.45228	6.1093	5.98622	6.14189	6.26262	6.36784	6.34739	6.8517	6.31544
Gorai.007G047400.1.A	Gorai.007G047400.1.A	case 1	1.2.1.8 - Betaine-aldehyde dehydrogenase / Betaine aldehyde oxidase (1 of 2)	Gohir.A11G040800	93521331	AT1G74920.1	aldehyde dehydrogenase 10A8	ALDH10A8	V38	6.03537	5.65591	6.29205	6.23403	7.05639	6.20795	7.86616	6.80012	8.07812	7.18887	6.73524	7.35214	7.86312	6.42001	6.57197	6.37462	6.81309	8.01726	7.00907
Gorai.005G113800.1.A	Gorai.005G113800.1.A	case 1	PTHR10357:SF110 - PROTEIN T04A8.7, ISOFORM A (1 of 1)	Gohir.A02G084500	93438860	AT5G03650.1	starch branching enzyme 2.2	SBE2.2	V38	4.50575	4.37192	4.94078	4.11347	4.9848	5.08981	5.32941	5.21624	5.0126	5.27056	5.87892	4.40479	5.14096	5.02544	5.10785	5.17522	5.3352	5.96274	5.50509
Gorai.013G216000.1.D	Gorai.013G216000.1.D	case 1	KOG2597 - Predicted aminopeptidase of the M17 family (1 of 1)	Gohir.D13G190100	93521042	AT2G24200.2	Cytosol aminopeptidase family protein		V38	4.83171	4.23591	4.71631	4.21004	4.59402	4.62	5.00108	5.2469	5.48526	5.54254	5.21251	4.79891	5.03772	4.58986	5.18804	4.77675	4.98993	5.69204	4.79133
Gorai.006G031800.1.D	Gorai.006G031800.1.D	case 1	PTHR10168//PTHR10168:SF104 - GLUTAREDOXIN // SUBFAMILY NOT NAMED (1 of 1)	Gohir.D09G027300	93522819	AT5G40370.1	Glutaredoxin family protein		V38	5.61837	4.91649	5.65445	5.7908	5.78137	5.78597	6.08017	6.40411	6.0777	5.79065	6.0036	5.86038	6.28467	6.22353	6.09416	6.10722	6.38197	7.17406	6.61324
Gorai.002G222600.1.D	Gorai.002G222600.1.D	case 1	K09580 - protein disulfide-isomerase A1 (PDIA1, P4HB) (1 of 6)	Gohir.D01G180000	93522282	AT1G21750.1	PDI-like 1-1	ATPDI5,ATPDIL1-1,PDI5,PDIL1-1	V39	4.77771	4.55783	5.35769	3.8693	5.30301	5.3468	4.67554	5.51028	5.61851	6.16672	5.70779	4.74932	6.53695	6.19821	6.41757	5.69845	6.27457	6.75689	5.38543
Gorai.009G109900.1.D	Gorai.009G109900.1.D	case 1	PTHR11353:SF11 - CHAPERONIN 60 SUBUNIT ALPHA 1, CHLOROPLASTIC (1 of 2)	Gohir.D05G105900	93523202	AT2G28000.1	chaperonin-60alpha	CH-CPN60A,CPN60A,SLP	V39	3.30296	3.14938	3.11187	2.54741	3.28247	3.59089	3.49696	4.14651	3.85645	3.99463	4.21162	3.724	4.30747	4.37025	4.63482	4.2779	4.39301	4.60932	4.16223
Gorai.005G035200.1.D	Gorai.005G035200.1.D	case 1	K01687 - dihydroxy-acid dehydratase (ilvD) (1 of 1)	Gohir.D02G031700	93518195	AT3G23940.1	dehydratase family		V39	3.35616	3.09367	2.95479	2.00643	2.97396	3.65119	3.32213	3.92198	3.97417	4.13666	4.21033	3.20564	4.43786	4.27426	4.51129	3.8785	4.38174	4.39399	3.37821
Gorai.005G095400.1.D	Gorai.005G095400.1.D	case 1	PTHR18860:SF27 - 14-3-3-LIKE PROTEIN GF14 LAMBDA (1 of 5)	Gohir.D02G084700	93524561	AT5G65430.3	general regulatory factor 8	14-3-3KAPPA,GF14 KAPPA,GRF8	V39	4.51891	4.33724	4.02052	3.23241	4.18944	4.71971	4.35225	4.81478	4.63611	4.71465	5.04023	4.4242	5.20815	4.95178	5.3081	5.25135	5.4596	5.64765	4.88614
Gorai.006G123500.1.A	Gorai.006G123500.1.A	case 1	PTHR11413//PTHR11413:SF50 - CYSTATIN FAMILY MEMBER // SUBFAMILY NOT NAMED (1 of 1)	Gohir.A09G109500	93522485	AT3G12490.2	cystatin B	ATCYS6,ATCYSB,CYSB	V39	4.42207	3.96059	4.35238	4.18973	4.4388	4.37001	4.65368	4.9825	4.75644	4.99131	4.86149	5.13962	5.46878	5.62387	5.22678	5.70329	5.59143	6.43247	5.90198
Gorai.009G214900.1.D	Gorai.009G214900.1.D	case 1	PTHR12411:SF344 - CYSTEINE PROTEASE COMPONENT OF PROTEASE-INHIBITOR COMPLEX-RELATED (1 of 5)	Gohir.D05G208500	93523868	AT1G47128.1	Granulin repeat cysteine protease family protein	RD21,RD21A	V39	3.93925	3.80086	3.95424	3.4721	3.90121	4.07226	4.0776	4.65964	4.70289	4.84274	4.70471	4.29136	5.11059	5.8232	5.39693	5.46147	5.69307	5.81459	4.96118
Gorai.013G094900.1.D	Gorai.013G094900.1.D	case 1	K18635 - protein SPIRAL1 and related proteins (SPR1) (1 of 6)	Gohir.D13G083000	93523885	AT1G26355.1	SPIRAL1-like1	SP1L1	V39	6.78369	6.24252	6.54649	6.33458	6.60681	6.71903	6.8213	7.4003	7.52509	7.73273	7.54104	8.57256	8.47969	9.22683	8.72638	8.72851	8.8824	8.31887	8.03902
Gorai.008G026600.1.A	Gorai.008G026600.1.A	case 1	PF05334 - Protein of unknown function (DUF719) (DUF719) (1 of 1)	Gohir.A12G026800	93517792	AT2G15860.1			V39	3.3789	3.16682	3.37082	2.83467	3.17841	3.2842	3.2387	3.30983	3.2717	3.43301	3.3127	3.5208	3.39838	4.66906	3.77066	4.22161	4.43853	4.49873	3.518
Gorai.001G103700.1.A	Gorai.001G103700.1.A	case 1	1.6.5.5 - NADPH:quinone reductase / Zeta-crystallin (1 of 20)	Gohir.A07G091700,Gohir.A07G091850	93523334	AT4G13010.1	Oxidoreductase, zinc-binding dehydrogenase family protein		V39	1.3221	1.41126	1.77602	1.32726	1.02712	1.63437	1.71457	1.9749	1.82828	1.68687	1.62104	0.864856	1.07406	1.79378	2.90416	2.18273	2.26241	2.93793	1.75837
Gorai.010G219900.1.A	Gorai.010G219900.1.A	case 1	PTHR24095:SF178 - ACETATE--COA LIGASE ACS, CHLOROPLASTIC/GLYOXYSOMAL (1 of 1)	Gohir.A06G180800	93073402	AT5G36880.2	acetyl-CoA synthetase	ACS	V39	3.02011	3.34649	3.38874	2.90589	3.70816	3.87691	4.03673	4.1665	4.36503	4.18273	4.12279	3.76215	4.26097	5.26309	4.60078	4.45538	4.96338	4.23972	3.58379
Gorai.013G260900.1.A	Gorai.013G260900.1.A	case 1	PTHR11468:SF4 - ALPHA-GLUCAN PHOSPHORYLASE 2, CYTOSOLIC (1 of 1)	Gohir.A13G225200	93523225	AT3G46970.1	alpha-glucan phosphorylase 2	ATPHS2,PHS2	V39	3.29086	2.89047	3.51114	2.72382	3.42815	3.81156	3.72644	4.05308	3.74817	3.90914	4.20877	3.28439	4.10982	4.55689	4.29159	4.49868	4.68797	5.20382	4.59243
Gorai.006G052600.1.D	Gorai.006G052600.1.D	case 1	PTHR11772:SF18 - ALUMINUM INDUCED PROTEIN WITH YGL AND LRDR MOTIFS (1 of 3)	Gohir.D09G054400	93524424	AT5G19140.1	Aluminium induced protein with YGL and LRDR motifs	AILP1,ATAILP1	V39	6.47137	6.09607	6.73659	6.28209	7.24702	7.16955	7.72559	7.42282	7.40069	7.88128	8.05471	8.7268	8.34498	9.15942	8.74795	9.50832	9.22562	10.0653	10.0049
Gorai.005G108300.1.D	Gorai.005G108300.1.D	case 1	PTHR10366//PTHR10366:SF391 - NAD DEPENDENT EPIMERASE/DEHYDRATASE // SUBFAMILY NOT NAMED (1 of 2)	Gohir.D02G095000	93524481	AT4G39230.1	NmrA-like negative transcriptional regulator family protein		V39	3.9508	3.60276	3.94404	3.70363	4.08069	4.07862	4.33171	4.42025	4.52214	4.7529	4.70561	5.12041	5.23774	5.45878	5.97216	5.19323	5.41179	6.04444	5.01613
Gorai.013G223100.1.D	Gorai.013G223100.1.D	case 1	K08963 - methylthioribose-1-phosphate isomerase (mtnA) (1 of 1)	Gohir.D07G015000	93515741	AT2G05830.1	NagB/RpiA/CoA transferase-like superfamily protein		V39	3.33805	3.13955	3.30017	3.00234	3.23568	3.29067	3.57054	3.62451	3.64367	3.97317	3.93366	3.78255	3.89193	4.74041	4.51998	4.22429	4.37635	4.11114	3.7577
Gorai.004G256500.1.A	Gorai.004G256500.1.A	case 1	PTHR23160 - MYOSIN HEAVY CHAIN-RELATED (1 of 6)	Gohir.A08G221658	93522986	AT5G16730.1	Plant protein of unknown function (DUF827)		V40	3.58687	3.17906	3.3482	2.43969	2.84856	3.36369	3.46641	3.95273	3.98655	4.4641	4.2221	4.32162	4.62109	5.68418	5.04691	4.93592	5.31247	4.12188	4.18179
Gorai.004G126000.1.D	Gorai.004G126000.1.D	case 1	PTHR10264:SF27 - STOMATIN-LIKE PROTEIN 2, MITOCHONDRIAL (1 of 2)	Gohir.D08G117500	93521117	AT4G27585.1	SPFH/Band 7/PHB domain-containing membrane-associated protein family		V40	3.07855	2.78823	2.68073	2.03978	2.34212	2.66092	2.49061	2.66808	2.65762	2.74006	2.80925	2.74377	3.02753	4.40324	3.80153	4.12449	4.29363	3.30022	3.04712
Gorai.013G123700.1.D	Gorai.013G123700.1.D	case 1	PTHR11825:SF7 - BRANCHED-CHAIN-AMINO-ACID AMINOTRANSFERASE-LIKE PROTEIN 1-RELATED (1 of 6)	Gohir.D13G110400	93515897	AT5G27410.2	D-aminoacid aminotransferase-like PLP-dependent enzymes superfamily protein		V40	3.67073	3.15164	3.30262	2.55217	2.85143	3.03963	3.24312	3.33298	3.18319	3.33109	3.48029	3.58044	3.76306	4.63779	4.4306	4.44964	4.52655	4.6034	3.9702
Gorai.009G420300.1.D	Gorai.009G420300.1.D	case 1		Gohir.D04G115700	93523042	AT2G37080.1	ROP interactive partner 3	RIP3	V40	3.05374	2.84879	2.86786	2.15261	2.57731	2.64975	2.64947	2.83762	2.80846	3.17973	3.00353	3.08978	3.71907	5.76185	4.31449	4.3906	4.82446	2.49077	3.30911
Gorai.008G117900.1.A	Gorai.008G117900.1.A	case 1	K17497 - phosphomannomutase (PMM) (1 of 2)	Gohir.A12G104900	93518974	AT2G45790.1	phosphomannomutase	ATPMM,PMM	V40	3.76119	3.03381	3.10901	2.62424	3.21105	3.13475	3.43869	3.24648	3.65668	4.06221	3.60879	4.83474	4.22169	5.09319	4.86695	4.72687	4.78405	3.93936	4.1385
Gorai.004G211400.1.D	Gorai.004G211400.1.D	case 1	PTHR11592//PTHR11592:SF42 - GLUTATHIONE PEROXIDASE // SUBFAMILY NOT NAMED (1 of 2)	Gohir.D08G200600	93524407	AT4G11600.1	glutathione peroxidase 6	ATGPX6,GPX6,LSC803,PHGPX	V40	4.39459	4.07028	4.15811	3.99998	4.38013	4.33601	4.53154	4.75886	4.7433	5.26915	5.08094	6.22823	5.8491	6.01185	6.14339	6.24796	6.28451	6.66727	6.23916
Gorai.013G139600.1.D	Gorai.013G139600.1.D	case 1	PTHR31916:SF3 - ALKALINE/NEUTRAL INVERTASE CINV1-RELATED (1 of 3)	Gohir.D13G124800	93076684	AT4G09510.1	cytosolic invertase 2	CINV2	V40	3.42734	2.95091	3.3011	3.14828	3.2795	3.55531	3.60579	3.74381	4.1512	4.5746	4.1102	5.39533	4.74626	4.88585	5.12053	4.46172	4.89019	3.85242	3.81805
Gorai.010G101200.1.D	Gorai.010G101200.1.D	case 1	1.4.4.2 - Glycine dehydrogenase (aminomethyl-transferring) / Glycine-cleavage complex P-protein (1 of 2)	Gohir.D06G087600	93519700	AT4G33010.1	glycine decarboxylase P-protein 1	AtGLDP1,GLDP1	V40	4.03171	3.80377	4.03647	3.47053	3.71193	3.54129	3.69301	4.1703	4.77925	4.2431	4.52785	3.94696	4.65245	6.15675	5.44191	5.5953	5.87838	5.31188	4.48025
Gorai.006G053000.1.A	Gorai.006G053000.1.A	case 1	K01090 - protein phosphatase (E3.1.3.16) (1 of 3)	Gohir.A09G055200	93519234	AT5G19280.1	kinase associated protein phosphatase	KAPP,RAG1	V40	4.36616	4.16701	4.35956	4.02595	4.27254	4.50805	4.53124	4.85251	5.37956	5.39805	5.09749	5.68943	6.15731	7.04107	6.82982	6.02897	6.31156	4.50779	5.07885
Gorai.009G078400.1.D	Gorai.009G078400.1.D	case 1	3.2.1.145//3.2.1.23 - Beta-galactosidase / Lactase (1 of 2)	Gohir.D05G077000	93519667	AT2G28470.1	beta-galactosidase 8	BGAL8	V40	5.65418	4.97379	4.87545	3.91602	4.28445	4.58356	4.65945	4.10963	5.1953	5.89473	5.17915	6.46637	6.31605	7.22162	6.51399	7.09142	7.37844	6.00495	5.8993
Gorai.003G134600.1.D	Gorai.003G134600.1.D	case 1	PTHR10366//PTHR10366:SF323 - NAD DEPENDENT EPIMERASE/DEHYDRATASE // SUBFAMILY NOT NAMED (1 of 4)	Gohir.D03G127900	93522656	AT3G46440.2	UDP-XYL synthase 5	UXS5	V40	5.40403	4.88157	4.71907	4.28004	4.66516	4.69401	4.8244	5.71065	6.66599	7.85298	6.50846	8.14384	7.8402	8.42426	8.6783	7.67869	7.75379	5.76541	6.76475
Gorai.007G069700.1.D	Gorai.007G069700.1.D	case 1		Gohir.D11G064500	93070222	AT2G42860.1			V41	7.62393	7.09523	7.40626	7.25496	7.23592	7.12266	7.19287	7.09004	7.19031	6.71898	6.79998	5.74752	5.59362	4.12676	5.01859	4.44322	4.61254	4.74934	4.61008
Gorai.002G141000.1.D	Gorai.002G141000.1.D	case 1	PTHR18860//PTHR18860:SF26 - 14-3-3 PROTEIN // SUBFAMILY NOT NAMED (1 of 4)	Gohir.D01G115300	93461442	AT1G78300.1	general regulatory factor 2	14-3-3OMEGA,GF14 OMEGA,GRF2	V41	4.4709	4.38957	4.27746	3.82686	3.83657	3.86409	3.64239	4.15719	4.00501	3.95323	4.1019	2.80162	3.14305	2.74111	3.22715	2.48793	2.60367	2.08482	1.8772
Gorai.004G006300.1.A	Gorai.004G006300.1.A	case 1	K07904 - Ras-related protein Rab-11A (RAB11A) (1 of 34)	Gohir.A08G001600	93524686	AT1G07410.1	RAB GTPase homolog A2B	ATRAB-A2B,ATRABA2B,RAB-A2B,RABA2b	V41	5.25639	4.73161	5.20178	5.08353	4.89384	5.03194	5.0728	5.41938	5.46534	5.05609	4.941	4.61417	4.34387	3.26971	3.90124	2.89473	3.05473	2.78604	2.74179
Gorai.007G080100.1.A	Gorai.007G080100.1.A	case 1	PTHR21230//PTHR21230:SF32 - VESICLE TRANSPORT V-SNARE PROTEIN VTI1-RELATED // SUBFAMILY NOT NAMED (1 of 2)	Gohir.A11G070700	93482410	AT5G39510.1	Vesicle transport v-SNARE family protein	ATVTI11,ATVTI1A,SGR4,VTI11,VTI1A,ZIG,ZIG1	V41	4.19515	3.93582	4.24404	4.06204	3.87608	3.82363	3.77479	3.66574	3.59469	3.26789	3.3932	3.09683	2.69849	2.37648	2.71523	2.18298	2.45224	2.09855	1.89232
Gorai.008G118300.1.A	Gorai.008G118300.1.A	case 1	PF03766 - Remorin, N-terminal region (Remorin_N) (1 of 4)		93523961	AT3G61260.1	Remorin family protein		V41	6.28797	6.12604	6.58641	6.61372	6.70548	6.73759	6.66453	6.6059	6.69444	6.54415	6.52137	5.56017	5.44886	4.0005	4.59975	3.7998	4.16494	4.34761	3.75118
Gorai.004G118800.1.A	Gorai.004G118800.1.A	case 1	PF03766 - Remorin, N-terminal region (Remorin_N) (1 of 4)	Gohir.A08G099500	93523961	AT5G23750.1	Remorin family protein		V41	7.4127	7.26793	7.53857	7.02583	7.02099	6.5445	6.3377	6.41802	6.44567	6.18833	5.98741	5.64523	5.26974	4.45574	4.87316	4.0675	4.39781	4.44239	4.01869
Gorai.001G012800.1.D	Gorai.001G012800.1.D	case 1		Gohir.D07G012200	93522076	AT5G57000.1			V41	6.10393	6.01511	5.86782	5.41094	5.23507	5.3766	5.03596	4.90829	5.01273	4.93502	4.88885	4.66059	4.20397	3.37961	4.0335	3.17905	3.72742	3.15083	2.8093
Gorai.004G190500.1.A	Gorai.004G190500.1.A	case 1	PTHR16166:SF105 - PLECKSTRIN HOMOLOGY (PH) DOMAIN-CONTAINING PROTEIN (1 of 2)		93522075	AT4G17140.3	pleckstrin homology (PH) domain-containing protein		V41	2.94863	2.68303	3.14623	2.76999	2.93951	2.8884	3.00503	2.04113	2.61766	2.31735	2.33151	2.27954	2.47431	2.11923	2.30036	1.70155	1.71046	1.85963	1.12065
Gorai.009G035800.1.D	Gorai.009G035800.1.D	case 1	PTHR31238:SF21 - GERMIN-LIKE PROTEIN SUBFAMILY 3 MEMBER 3 (1 of 4)	Gohir.D05G035100	93524679	AT5G20630.1	germin 3	ATGER3,GER3,GLP3,GLP3A,GLP3B	V41	9.47272	9.91683	10.3501	10.2169	10.826	10.7126	10.4757	10.8387	10.3212	10.0249	10.1128	8.42347	8.02372	6.00083	7.87134	6.35553	6.94843	4.9836	5.55679
Gorai.003G059200.1.A	Gorai.003G059200.1.A	case 1	PTHR11875:SF63 - NUCLEOSOME ASSEMBLY PROTEIN 1,4 (1 of 1)	Gohir.A02G115100	93441004	AT2G19480.3	nucleosome assembly protein 1;2	NAP1;2,NFA02,NFA2	V42	4.67862	4.3679	4.35502	3.7115	3.95488	4.22717	3.91499	4.12419	4.12418	4.1819	4.14887	2.87926	3.29438	3.14259	3.02251	2.57322	3.13858	2.7209	2.33581
Gorai.010G098500.1.D	Gorai.010G098500.1.D	case 1	PTHR24031//PTHR24031:SF322 - RNA HELICASE // SUBFAMILY NOT NAMED (1 of 1)	Gohir.D06G085200	93510291	AT3G13920.1	eukaryotic translation initiation factor 4A1	EIF4A1,RH4,TIF4A1	V42	5.76066	5.58121	5.56605	5.40879	5.38152	5.62187	5.25992	5.50238	5.45111	4.89307	5.21621	4.16534	4.2667	4.09467	4.18169	3.95527	3.94012	3.75994	3.47576
Gorai.012G156100.1.A	Gorai.012G156100.1.A	case 1	PTHR24067:SF97 - UBIQUITIN-CONJUGATING ENZYME E2 24-RELATED (1 of 3)	Gohir.A04G131400	93518161	AT2G16920.1	ubiquitin-conjugating enzyme 23	PFU2,UBC23	V42	3.64444	3.38604	3.50553	2.97914	3.35667	3.56393	3.61306	3.30604	3.47381	3.0504	3.23247	2.37393	2.62685	2.60405	2.50179	2.34476	2.59777	2.35784	1.7803
Gorai.009G234600.1.D	Gorai.009G234600.1.D	case 1	PTHR18860//PTHR18860:SF26 - 14-3-3 PROTEIN // SUBFAMILY NOT NAMED (1 of 4)	Gohir.D05G226900	93524561	AT1G78300.1	general regulatory factor 2	14-3-3OMEGA,GF14 OMEGA,GRF2	V42	6.126	6.07994	5.73657	5.13099	5.23403	5.46178	5.1245	5.71795	5.57853	5.64045	5.76698	3.89776	4.62376	3.84651	4.47816	4.07907	4.26421	4.12835	3.38789
Gorai.008G097100.1.A	Gorai.008G097100.1.A	case 1	PTHR11206:SF85 - PROTEIN TRANSPARENT TESTA 12 (1 of 2)	Gohir.A12G088500	93524550	AT3G59030.1	MATE efflux family protein	ATTT12,TT12	V42	6.53149	6.19782	6.44677	6.13896	6.12185	5.82602	5.8695	5.80253	5.95433	5.63084	5.9707	4.86872	4.48446	3.97788	4.59732	4.55067	4.58974	4.01375	3.82744
Gorai.012G009300.1.D	Gorai.012G009300.1.D	case 1	PTHR11926:SF292 - UDP-GLYCOSYLTRANSFERASE 78D1-RELATED (1 of 8)	Gohir.D04G007600	93441200	AT5G17050.1	UDP-glucosyl transferase 78D2	UGT78D2	V42	8.50558	8.35133	8.05218	7.59369	7.65898	7.71713	7.4683	7.59735	7.35592	7.1562	7.0897	6.55234	5.99203	5.15891	6.18434	5.09799	5.93613	4.82474	4.56999
Gorai.008G097100.1.D	Gorai.008G097100.1.D	case 1	PTHR11206:SF85 - PROTEIN TRANSPARENT TESTA 12 (1 of 2)	Gohir.D12G086900	93524550	AT3G59030.1	MATE efflux family protein	ATTT12,TT12	V42	5.92577	5.70773	6.12266	5.76433	5.94727	5.73194	5.66132	5.71349	5.68418	5.23731	5.72881	4.70747	4.15487	3.8632	4.24101	4.32801	4.2402	3.88002	3.77851
Gorai.009G111700.1.D	Gorai.009G111700.1.D	case 1	K15306 - Ran-binding protein 1 (RANBP1) (1 of 3)	Gohir.D05G107600	93522894	AT2G30060.1	Pleckstrin homology (PH) domain superfamily protein		V43	6.39183	5.72982	5.71625	5.26902	5.27478	5.4165	5.0754	5.16626	5.22396	5.00721	5.00253	4.08793	4.33041	4.08437	4.18198	3.87745	4.21091	4.20086	3.5894
Gorai.009G111700.1.A	Gorai.009G111700.1.A	case 1	K15306 - Ran-binding protein 1 (RANBP1) (1 of 3)	Gohir.A05G107400	93522894	AT2G30060.1	Pleckstrin homology (PH) domain superfamily protein		V43	7.56634	7.24164	7.0859	6.64158	6.48814	6.56348	6.33593	6.46081	6.46716	6.05014	6.24576	5.32417	5.51465	5.09006	5.35361	4.84693	5.31453	4.8563	4.54044
Gorai.002G133200.1.A	Gorai.002G133200.1.A	case 1	PTHR34362:SF1 - WPP DOMAIN-CONTAINING PROTEIN 1-RELATED (1 of 3)	Gohir.A01G121500	93521717	AT5G43070.1	WPP domain protein 1	WPP1	V43	6.90427	7.57766	6.82544	6.373	6.32729	6.52291	6.41052	6.88388	6.76068	6.24854	6.81154	5.39309	5.68089	5.21592	5.53625	5.1037	5.46153	5.11134	4.64833
Gorai.008G239400.1.D	Gorai.008G239400.1.D	case 1	PTHR23050:SF214 - CALCIUM-BINDING PROTEIN CML14-RELATED (1 of 3)	Gohir.D12G223100	93457333	AT1G12310.1	Calcium-binding EF-hand family protein		V43	8.81897	9.25862	8.78582	8.40611	8.07072	8.12222	7.55799	8.19672	7.85891	7.46068	7.89862	6.83766	6.86821	6.32153	6.92994	6.40802	6.63779	6.52175	5.87999
Gorai.003G110800.1.D	Gorai.003G110800.1.D	case 1	1.4.1.2 - Glutamate dehydrogenase / Glutamic dehydrogenase (1 of 2)	Gohir.D03G104800	93520944	AT5G07440.2	glutamate dehydrogenase 2	GDH2	V43	6.43321	5.92812	5.88941	5.44313	5.357	5.44316	4.90318	5.49211	5.30854	5.11545	5.15699	4.76917	4.427	4.31499	4.7536	4.37285	4.32293	4.24481	4.01834
Gorai.002G094900.1.D	Gorai.002G094900.1.D	case 1	PTHR23344:SF8 - GLYCEROPHOSPHODIESTER PHOSPHODIESTERASE-LIKE PROTEIN-RELATED (1 of 2)	Gohir.D01G072000	93521965	AT1G66970.1	SHV3-like 2	SVL2	V43	7.70561	7.5102	7.38056	6.67151	6.90036	7.17692	6.56689	6.99993	6.79129	6.55575	6.90123	4.97052	5.91513	5.27822	5.80314	5.5395	5.58341	5.55201	4.88348
Gorai.013G146600.1.D	Gorai.013G146600.1.D	case 1	PTHR31810:SF6 - METACASPASE-4-RELATED (1 of 1)	Gohir.D13G130500	93521578	AT1G79340.1	metacaspase 4	AtMC4,MC4	V43	7.76831	7.39664	7.60349	7.21341	7.1136	7.03906	6.97861	7.24194	7.11938	6.91369	6.93697	5.77309	5.89941	5.83163	5.85865	5.54499	5.79152	5.6729	5.21527
Gorai.009G345400.1.A	Gorai.009G345400.1.A	case 1	K00161 - pyruvate dehydrogenase E1 component alpha subunit (PDHA, pdhA) (1 of 4)	Gohir.A05G319600	93521486	AT1G24180.1	Thiamin diphosphate-binding fold (THDP-binding) superfamily protein	IAR4	V43	6.03689	5.58255	5.64666	5.29746	5.17559	4.99155	4.83035	5.16681	5.01894	4.73901	4.77723	3.91497	3.94308	4.0378	4.12319	3.99118	4.11268	4.03662	3.43681
Gorai.012G137300.1.D	Gorai.012G137300.1.D	case 1	PTHR24193//PTHR24193:SF88 - ANKYRIN REPEAT PROTEIN // SUBFAMILY NOT NAMED (1 of 4)	Gohir.D04G150700	93462995	AT4G35450.3	ankyrin repeat-containing protein 2	AFT,AKR2,AKR2A	V43	5.8914	5.45293	5.89531	5.79923	5.57329	5.27637	5.33292	5.2944	5.26596	5.05331	4.83601	4.01789	4.21259	4.18214	4.47498	4.15105	4.216	4.41822	3.91786
Gorai.004G201800.1.A	Gorai.004G201800.1.A	case 1	K09560 - suppressor of tumorigenicity protein 13 (ST13) (1 of 3)	Gohir.A08G173000	93518535	AT4G22670.1	HSP70-interacting protein 1	AtHip1,HIP1	V43	6.63216	6.33273	6.30864	5.66446	5.98565	6.0131	5.75554	6.19106	6.05957	5.84301	5.97442	4.44149	4.86695	4.59094	4.82797	4.67245	4.75645	4.82434	4.30287
Gorai.013G116900.1.D	Gorai.013G116900.1.D	case 1	PTHR20863:SF29 - ACYL CARRIER PROTEIN 1, CHLOROPLASTIC-RELATED (1 of 4)	Gohir.D13G104400	93524253	AT5G27200.1	acyl carrier protein 5	ACP5	V43	9.42377	9.49978	9.52963	9.62352	9.31175	9.21921	8.85059	9.06401	8.65611	8.48523	8.60252	7.24714	7.2803	7.00123	7.06279	6.8628	7.1556	7.64686	6.90455
Gorai.009G217500.1.A	Gorai.009G217500.1.A	case 1	1.3.1.3 - Delta(4)-3-oxosteroid 5-beta-reductase / Testosterone 5-beta-reductase (1 of 7)	Gohir.A05G207600	93523968	AT4G24220.1	NAD(P)-binding Rossmann-fold superfamily protein	AWI31,VEP1	V43	7.09469	7.12231	6.65488	6.06418	6.12382	6.02392	5.78204	6.33207	6.2043	5.96222	6.17236	5.20314	5.20346	4.77105	5.30601	4.76667	5.1454	4.86547	4.35182
Gorai.012G146500.1.D	Gorai.012G146500.1.D	case 1	K12670 - oligosaccharyltransferase complex subunit beta (WBP1) (1 of 1)	Gohir.D04G159100	93519931	AT5G66680.1	dolichyl-diphosphooligosaccharide-protein glycosyltransferase 48kDa subunit family protein	DGL1	V43	6.68366	6.54845	6.22674	6.01509	5.94314	5.8009	5.51268	5.97958	5.96643	5.9915	6.04383	4.99695	4.96171	4.65744	5.16481	4.86906	5.02436	4.55428	4.26199
Gorai.001G046200.1.A	Gorai.001G046200.1.A	case 1	K02969 - small subunit ribosomal protein S20e (RP-S20e, RPS20) (1 of 4)	Gohir.A07G039000	93523041	AT3G47370.3	Ribosomal protein S10p/S20e family protein		V44	8.24372	8.21726	7.99721	7.6451	7.55285	7.65253	7.77187	7.68472	7.53595	7.21258	7.56235	6.78127	6.70132	6.37998	6.7	6.30868	6.47018	6.91075	6.52047
Gorai.002G029800.1.A	Gorai.002G029800.1.A	case 1	PTHR23316:SF22 - ARMADILLO/BETA-CATENIN-LIKE REPEATS-CONTAINING PROTEIN-RELATED (1 of 4)	Gohir.A01G034100	93065262	AT3G06720.2	importin alpha isoform 1	AIMP ALPHA,AT-IMP,ATKAP ALPHA,IMPA-1,IMPA1	V44	4.84407	4.92898	4.82364	4.27506	4.54002	4.69385	4.67378	4.95952	4.93434	4.35732	4.62153	3.73732	3.90024	4.04035	3.95136	3.83999	3.98239	4.02341	3.42079
Gorai.009G445800.1.A	Gorai.009G445800.1.A	case 1	K02995 - small subunit ribosomal protein S8e (RP-S8e, RPS8) (1 of 6)	Gohir.A04G010000	93523491	AT5G59240.1	Ribosomal protein S8e family protein		V44	7.15245	6.7962	6.9594	6.69851	6.42838	6.66187	6.58988	6.24737	6.44606	6.16787	6.31886	6.09214	6.06922	5.59502	5.41211	5.37023	5.67224	6.07045	5.159
Gorai.002G110500.1.D	Gorai.002G110500.1.D	case 1	K17761 - succinate-semialdehyde dehydrogenase, mitochondrial (SSADH) (1 of 1)		93517274	AT1G79440.1	aldehyde dehydrogenase 5F1	ALDH5F1,SSADH,SSADH1	V44	5.61986	5.30688	5.56672	5.08779	5.10461	5.15182	5.01494	5.13942	5.18095	4.81414	4.87647	4.34441	4.37393	4.27871	4.62565	4.29042	4.42866	5.01568	4.12319
Gorai.004G141000.1.D	Gorai.004G141000.1.D	case 1	K18342 - OTU domain-containing protein 6 [EC:3.4.19.12] (OTUD6) (1 of 3)	Gohir.D08G137700	93518523	AT3G62940.3	Cysteine proteinases superfamily protein		V44	4.43775	4.11476	4.40072	3.90883	4.13642	4.25473	4.19957	4.05534	4.05816	3.82683	3.85027	3.35256	3.6074	3.65479	3.55681	3.48246	3.46489	3.8007	3.23673
Gorai.005G214800.1.A	Gorai.005G214800.1.A	case 1	PTHR24193//PTHR24193:SF88 - ANKYRIN REPEAT PROTEIN // SUBFAMILY NOT NAMED (1 of 4)	Gohir.A03G168800	93522142	AT4G35450.2	ankyrin repeat-containing protein 2	AFT,AKR2,AKR2A	V44	5.44773	5.63348	5.68179	5.28314	5.33574	5.52112	5.59625	5.43607	5.34906	4.89046	5.23217	4.29646	4.5129	4.2911	4.74513	4.29388	4.43764	4.84365	4.22891
Gorai.009G104500.1.A	Gorai.009G104500.1.A	case 1	PTHR31356:SF10 - L-ASCORBATE PEROXIDASE 2, CYTOSOLIC (1 of 6)		93522913	AT1G07890.8	ascorbate peroxidase 1	APX1,ATAPX01,ATAPX1,CS1,MEE6	V44	9.55812	9.48902	9.24867	9.02619	8.63915	8.30398	8.27683	8.62219	8.44587	8.32416	8.2178	7.31319	7.40671	7.25874	7.59353	7.38631	7.32022	7.46174	6.89137
Gorai.012G038600.1.A	Gorai.012G038600.1.A	case 1	K15030 - translation initiation factor 3 subunit M (EIF3M) (1 of 2)	Gohir.A05G381100	93520838	AT5G15610.2	Proteasome component (PCI) domain protein		V44	6.27851	5.95371	6.07355	5.74036	5.9595	6.17744	6.20088	6.0368	6.0273	5.51316	5.86149	4.81157	5.18071	4.97134	5.16134	4.93634	5.08085	5.61535	4.72797
Gorai.008G066900.1.A	Gorai.008G066900.1.A	case 1	PTHR10286:SF13 - INORGANIC PYROPHOSPHATASE-LIKE PROTEIN (1 of 2)	Gohir.A12G063800	93440630	AT1G01050.1	pyrophosphorylase 1	AtPPa1,PPa1	V44	6.62299	6.60852	6.47032	6.41303	6.32877	6.16865	6.12134	6.17576	6.08818	5.78774	5.86965	5.34072	4.75958	4.77721	5.04201	5.09216	5.05288	5.34878	5.34675
Gorai.011G043400.1.A	Gorai.011G043400.1.A	case 1	K04798 - prefoldin beta subunit (pfdB, PFDN6) (1 of 2)	Gohir.A10G040300	93516951	AT1G29990.1	prefoldin 6	PFD6	V44	4.5898	4.23654	4.4349	4.2201	3.94422	4.00031	4.0552	4.24238	4.08586	3.93996	3.78732	3.5714	3.18431	3.43516	3.28901	3.37041	3.33947	3.57097	3.29059
Gorai.010G113200.1.D	Gorai.010G113200.1.D	case 1	K01255 - leucyl aminopeptidase (CARP, pepA) (1 of 1)	Gohir.D06G098300	93521042	AT4G30920.1	Cytosol aminopeptidase family protein		V44	6.91878	6.63322	6.69997	6.2901	6.37129	6.2348	6.26037	6.46352	6.44819	6.11254	6.09262	5.18939	5.29348	5.27754	5.45643	5.28893	5.30696	5.58884	5.07657
Gorai.001G133200.1.A	Gorai.001G133200.1.A	case 1	K01464 - dihydropyrimidinase (DPYS, dht, hydA) (1 of 1)	Gohir.A07G119100	93519172	AT5G12200.1	pyrimidine 2	PYD2	V44	3.87234	3.69643	3.82213	3.76731	3.94395	3.62518	4.03567	4.02363	4.0726	3.87284	3.60331	3.06782	3.11137	3.1779	3.22675	2.73646	2.98772	3.47962	3.05104
Gorai.013G011900.1.D	Gorai.013G011900.1.D	case 1	3.6.4.8 - Proteasome ATPase / RP triple-A protein (1 of 2)	Gohir.D13G011100	93520264	AT5G58290.1	regulatory particle triple-A ATPase 3	RPT3	V45	6.07315	5.52694	5.83135	5.25261	5.47562	5.57326	5.36084	5.73821	5.61974	5.23464	5.59083	4.3711	4.83186	4.98708	5.09631	4.97076	5.13706	5.07942	4.48684
Gorai.002G262600.1.A	Gorai.002G262600.1.A	case 1	K15306 - Ran-binding protein 1 (RANBP1) (1 of 3)	Gohir.A01G226640	93440876	AT2G30060.1	Pleckstrin homology (PH) domain superfamily protein		V45	7.99222	7.61117	7.92453	7.41533	7.50637	7.62299	7.46187	7.52076	7.62333	7.68445	7.68125	6.56447	6.80276	6.87364	6.36874	6.47552	6.85525	6.63312	6.37787
Gorai.004G166300.1.D	Gorai.004G166300.1.D	case 1	K13199 - plasminogen activator inhibitor 1 RNA-binding protein (SERBP1) (1 of 4)	Gohir.D08G160100	93496836	AT4G17520.1	Hyaluronan / mRNA binding family		V45	4.65354	4.22729	4.33813	3.69586	3.97572	4.40536	4.24906	4.20581	4.21249	3.69867	4.14088	3.195	3.68331	3.73443	3.65232	3.47473	3.77318	4.14957	3.57009
Gorai.001G093100.1.D	Gorai.001G093100.1.D	case 1	KOG0971 - Microtubule-associated protein dynactin DCTN1/Glued (1 of 1)	Gohir.D07G087100	93514241	AT2G32240.1			V45	5.62605	5.3532	5.52437	4.78249	5.0232	5.45701	5.14778	5.13683	5.13173	5.10653	5.2258	4.46737	4.67905	4.81369	4.69472	4.27124	4.76271	4.76564	4.20393
Gorai.009G190000.1.A	Gorai.009G190000.1.A	case 1	K09494 - T-complex protein 1 subunit beta (CCT2) (1 of 2)	Gohir.A05G181500	93519905	AT5G20890.1	TCP-1/cpn60 chaperonin family protein		V45	5.76363	5.24494	5.34415	4.8934	5.04619	5.25928	5.00775	5.24151	5.1362	4.98202	5.09217	4.19111	4.46701	4.48501	4.55134	4.60949	4.58549	4.89104	4.37663
Gorai.007G375600.1.A	Gorai.007G375600.1.A	case 1	PTHR19375:SF232 - MEDIATOR OF RNA POLYMERASE II TRANSCRIPTION SUBUNIT 37E-RELATED (1 of 8)	Gohir.A11G326300	93524391	AT5G02500.1	heat shock cognate protein 70-1	AT-HSC70-1,HSC70,HSC70-1,HSP70-1	V45	9.70256	9.55868	9.60041	8.71689	9.13159	9.49405	9.34842	9.22051	9.258	8.60386	9.06785	7.6918	8.47735	8.47493	8.11447	8.37966	8.53604	8.70552	8.01536
Gorai.009G190000.1.D	Gorai.009G190000.1.D	case 1	K09494 - T-complex protein 1 subunit beta (CCT2) (1 of 2)	Gohir.D05G184500	93519905	AT5G20890.1	TCP-1/cpn60 chaperonin family protein		V45	5.52983	4.74563	5.02238	4.58475	4.75018	4.90873	4.66621	4.95985	4.89618	4.78134	4.89171	4.01277	4.18258	4.16084	4.3284	4.33096	4.40673	4.54726	4.0314
Gorai.009G264100.1.D	Gorai.009G264100.1.D	case 1	PTHR23151//PTHR23151:SF61 - DIHYDROLIPOAMIDE ACETYL/SUCCINYL-TRANSFERASE-RELATED // SUBFAMILY NOT NAMED (1 of 2)	Gohir.D05G252900	93523236	AT1G34430.1	2-oxoacid dehydrogenases acyltransferase family protein	EMB3003	V45	4.89689	4.61865	4.92826	4.54092	4.74165	4.74202	4.56493	4.96113	4.97052	4.70279	4.92052	3.81112	4.13948	3.95169	4.2939	3.97739	4.07129	4.65146	3.77627
Gorai.004G223800.1.D	Gorai.004G223800.1.D	case 1	PTHR11595//PTHR11595:SF27 - ELONGATION FACTOR 1-BETA // SUBFAMILY NOT NAMED (1 of 2)	Gohir.D08G211100	93523891	AT2G18110.1	Translation elongation factor EF1B/ribosomal protein S6 family protein		V45	6.59365	6.23349	6.25147	5.96045	6.30487	6.35298	6.28356	6.23767	6.33737	5.81077	6.12906	5.38215	5.55605	5.52288	5.58781	5.47358	5.41951	5.98435	5.5152
Gorai.004G201800.1.D	Gorai.004G201800.1.D	case 1	K09560 - suppressor of tumorigenicity protein 13 (ST13) (1 of 3)	Gohir.D08G191800	93518535	AT4G22670.1	HSP70-interacting protein 1	AtHip1,HIP1	V45	6.77024	6.47231	6.42721	5.84747	6.12527	6.19089	5.94231	6.40713	6.36722	6.27126	6.31321	5.18735	5.57427	5.46168	5.61184	5.503	5.70247	5.50919	5.12433
Gorai.002G088100.1.A	Gorai.002G088100.1.A	case 1	PTHR24012:SF333 - POLYADENYLATE-BINDING PROTEIN RBP45B-RELATED (1 of 8)	Gohir.A01G079100	93523871	AT4G27000.1	RNA-binding (RRM/RBD/RNP motifs) family protein	ATRBP45C	V45	6.75342	6.77264	6.73352	6.35416	6.3933	6.55241	6.51132	6.66176	6.67136	6.17946	6.5005	5.64258	5.78515	5.51906	5.82966	5.5815	5.86451	5.94972	5.36817
Gorai.006G212300.1.D	Gorai.006G212300.1.D	case 1	K09553 - stress-induced-phosphoprotein 1 (STIP1) (1 of 2)	Gohir.D09G189700	93521875	AT4G12400.2	stress-inducible protein, putative		V45	6.22153	6.08986	5.96835	5.09106	5.54324	5.78008	5.7451	5.81319	5.74211	5.54899	5.658	4.5906	5.01341	5.36238	4.92714	4.97047	5.30095	5.36412	4.76289
Gorai.005G214800.1.D	Gorai.005G214800.1.D	case 1	PTHR24193//PTHR24193:SF88 - ANKYRIN REPEAT PROTEIN // SUBFAMILY NOT NAMED (1 of 4)	Gohir.D02G192000	93522142	AT4G35450.2	ankyrin repeat-containing protein 2	AFT,AKR2,AKR2A	V45	5.02523	5.1265	5.15553	4.71458	4.72284	4.85778	4.90778	4.88645	4.77642	4.48329	4.67335	4.0573	4.45132	4.09805	4.58982	4.38951	4.46951	4.72356	4.19743
Gorai.011G002600.1.A	Gorai.011G002600.1.A	case 1	K02145 - V-type H+-transporting ATPase subunit A (ATPeV1A, ATP6A) (1 of 2)	Gohir.A10G002200	93521048	AT1G78900.2	vacuolar ATP synthase subunit A	VHA-A	V45	7.12433	6.79783	6.745	6.3691	6.557	6.56274	6.34309	6.76761	6.69584	6.47568	6.67852	5.65074	5.83779	5.81837	6.1792	5.94051	6.00777	5.95634	5.40563
Gorai.002G036600.1.A	Gorai.002G036600.1.A	case 1	K03234 - elongation factor 2 (EEF2) (1 of 4)	Gohir.A01G039500	93522070	AT1G56070.1	Ribosomal protein S5/Elongation factor G/III/V family protein	LOS1	V45	6.49154	6.06813	6.08181	5.5953	5.72678	5.90724	5.52051	6.00521	6.01986	5.73123	5.94134	4.86303	5.16948	5.09228	5.58028	5.41935	5.35901	5.35785	4.90122
Gorai.001G132600.1.A	Gorai.001G132600.1.A	case 1	K02937 - large subunit ribosomal protein L7e (RP-L7e, RPL7) (1 of 6)	Gohir.A07G118600	93524163	AT3G13580.3	Ribosomal protein L30/L7 family protein		V45	6.54386	5.92849	6.15806	5.81386	5.70838	5.83541	5.78283	5.87612	5.79612	5.71402	5.74796	5.1497	5.01277	5.06095	5.24403	5.22091	5.20259	5.57949	5.08903
Gorai.008G134700.1.D	Gorai.008G134700.1.D	case 1	K01881 - prolyl-tRNA synthetase (PARS, proS) (1 of 2)	Gohir.D12G123600	93519991	AT3G62120.2	Class II aaRS and biotin synthetases superfamily protein		V45	4.97174	4.13967	4.5202	4.12063	4.30841	4.43434	4.28349	4.40112	4.35734	4.04934	4.34603	3.48761	3.76696	3.84639	3.9527	3.83113	3.84357	4.1668	3.51906
Gorai.012G118500.1.D	Gorai.012G118500.1.D	case 1	K02987 - small subunit ribosomal protein S4e (RP-S4e, RPS4) (1 of 7)	Gohir.D04G134900	93523341	AT5G58420.1	Ribosomal protein S4 (RPS4A) family protein		V45	5.79104	5.45345	5.5151	5.15933	5.36063	5.64783	5.54782	5.68909	5.50904	5.27887	5.5119	4.63102	4.82183	4.85767	5.01135	5.00488	4.95488	5.42509	5.11818
Gorai.013G059800.1.A	Gorai.013G059800.1.A	case 1	K06630 - 14-3-3 protein epsilon (YWHAE) (1 of 17)	Gohir.A13G068900	93441824	AT1G78300.1	general regulatory factor 2	14-3-3OMEGA,GF14 OMEGA,GRF2	V45	5.3748	4.82624	5.03295	4.61452	4.69642	4.70537	4.55022	4.89977	4.83662	4.68185	4.86895	4.09784	4.0881	4.25997	4.27676	4.2914	4.32045	4.28076	3.91945
Gorai.012G038600.1.D	Gorai.012G038600.1.D	case 1	K15030 - translation initiation factor 3 subunit M (EIF3M) (1 of 2)	Gohir.D04G034300	93520838	AT5G15610.2	Proteasome component (PCI) domain protein		V45	6.18374	5.56776	5.85372	5.50643	5.73718	5.80681	5.84168	5.75429	5.77932	5.3799	5.63706	4.78456	5.05037	5.12263	5.14964	5.03395	5.18947	5.59307	4.79474
Gorai.007G169700.1.A	Gorai.007G169700.1.A	case 1	PTHR18929:SF38 - PROTEIN DISULFIDE-ISOMERASE A6 (1 of 2)	Gohir.A11G152400	93519622	AT1G04980.1	PDI-like 2-2	ATPDI10,ATPDIL2-2,PDI10,PDIL2-2	V45	6.12114	5.83281	5.84282	5.27101	5.6198	5.86331	5.30991	5.86886	5.83299	5.72339	5.73447	4.55727	4.94937	5.05282	5.0347	5.28595	5.32166	5.25122	4.80995
Gorai.004G227100.1.A	Gorai.004G227100.1.A	case 1	PTHR31356:SF10 - L-ASCORBATE PEROXIDASE 2, CYTOSOLIC (1 of 6)	Gohir.A08G195700	93438448	AT1G07890.1	ascorbate peroxidase 1	APX1,ATAPX01,ATAPX1,CS1,MEE6	V45	6.47907	5.91704	6.33362	5.97672	5.81065	5.87724	5.54228	6.23869	5.92562	5.64261	5.97499	4.52445	5.38064	5.09985	5.60813	5.41217	5.34661	5.66231	5.00212
Gorai.008G273400.1.D	Gorai.008G273400.1.D	case 1	K12795 - suppressor of G2 allele of SKP1 (SUGT1, SGT1) (1 of 2)	Gohir.D12G255426	93521212	AT4G11260.1	phosphatase-related	ATSGT1B,EDM1,ETA3,RPR1,SGT1B	V46	5.37454	4.92726	4.91268	4.46022	4.86243	4.75394	4.84576	5.11817	5.0445	4.99183	4.8797	4.42457	4.5092	4.68858	4.70643	4.44484	4.48765	4.86273	4.03581
Gorai.006G201200.1.A	Gorai.006G201200.1.A	case 1	PTHR12356:SF3 - NUCLEAR MIGRATION PROTEIN NUDC (1 of 5)	Gohir.A09G184400	93521909	AT5G53400.1	HSP20-like chaperones superfamily protein	BOB1	V46	4.83619	4.35281	4.73343	4.33772	4.57361	4.75365	4.70297	4.66857	4.76692	4.59839	4.62261	4.09931	4.22343	4.41045	4.44837	4.36046	4.39765	4.79109	4.27954
Gorai.004G024500.1.A	Gorai.004G024500.1.A	case 1	PTHR12225 - ADHESION REGULATING MOLECULE 1 110 KDA CELL MEMBRANE GLYCOPROTEIN (1 of 1)	Gohir.A08G017100	93515909	AT2G26590.3	regulatory particle non-ATPase 13	RPN13	V46	4.46364	3.82382	4.07529	3.7086	3.86956	4.07327	3.93442	3.89827	3.96315	3.98114	3.9926	3.36757	3.6395	3.91187	3.71262	3.51476	3.69418	4.05276	3.34279
Gorai.001G211100.1.A	Gorai.001G211100.1.A	case 1	PTHR24356//PTHR24356:SF215 - SERINE/THREONINE-PROTEIN KINASE // SUBFAMILY NOT NAMED (1 of 2)	Gohir.A07G182700	93518984	AT2G30880.1	Pleckstrin homology (PH) domain-containing protein		V46	4.45984	4.19594	4.42771	3.86558	4.08678	4.30855	4.31696	4.17042	4.31747	4.27213	4.20973	4.04221	3.66103	3.95543	3.93984	3.64042	3.83888	3.90703	3.51622
Gorai.007G301700.1.D	Gorai.007G301700.1.D	case 1	K02883 - large subunit ribosomal protein L18e (RP-L18e, RPL18) (1 of 6)	Gohir.D11G279500	93457478	AT3G05590.1	ribosomal protein L18	RPL18	V46	5.46921	5.17625	5.15409	4.6554	4.75724	5.05398	5.1206	5.52229	5.24134	5.23653	5.4517	4.86302	4.79153	4.86361	4.93495	4.76145	4.88435	5.34711	4.80732
Gorai.011G234100.1.A	Gorai.011G234100.1.A	case 1	K03264 - translation initiation factor 6 (EIF6) (1 of 2)	Gohir.A10G200500	93520696	AT3G55620.1	Translation initiation factor IF6	emb1624	V46	4.94287	4.58925	4.73876	4.47332	4.53495	4.55653	4.50733	4.89045	4.68445	4.5753	4.68842	4.18516	4.27753	4.43364	4.50895	4.35712	4.41841	4.57074	4.07619
Gorai.007G033400.1.D	Gorai.007G033400.1.D	case 1	PTHR22912//PTHR22912:SF183 - DISULFIDE OXIDOREDUCTASE // SUBFAMILY NOT NAMED (1 of 1)	Gohir.D11G030500	93521398	AT2G17420.1	NADPH-dependent thioredoxin reductase A	ATNTRA,NTR2,NTRA	V46	4.98237	4.63048	4.86468	4.47607	4.62635	4.56134	4.59715	5.02156	4.84824	4.67442	4.97828	3.99178	4.26282	4.42506	4.57817	4.56993	4.50454	4.75901	4.24286
Gorai.010G091000.1.D	Gorai.010G091000.1.D	case 1	PTHR10772:SF0 - 20 KDA CHAPERONIN, CHLOROPLASTIC (1 of 2)	Gohir.D06G078000	93522244	AT5G20720.1	chaperonin 20	ATCPN21,CHCPN10,CPN10,CPN20,CPN21	V47	4.91397	4.39394	4.89128	4.57944	4.92504	5.06368	5.02962	5.1665	5.12194	4.87691	4.92976	4.3143	4.53928	4.60216	4.75106	4.79483	4.76148	5.29924	4.97773
Gorai.004G034700.1.A	Gorai.004G034700.1.A	case 1	4.1.1.3 - Oxaloacetate decarboxylase / Oxaloacetate carboxy-lyase (1 of 3)	Gohir.A08G026300	93523307	AT5G56260.1	Ribonuclease E inhibitor RraA/Dimethylmenaquinone methyltransferase		V47	3.95009	3.63959	3.98615	3.96625	4.03457	4.10672	4.32464	4.19918	4.34844	4.13482	4.38489	4.2768	4.25325	3.98931	4.31442	4.065	4.18182	4.63693	4.15016
Gorai.009G246200.1.D	Gorai.009G246200.1.D	case 1	4.2.1.24 - Porphobilinogen synthase / Delta-aminolevulinic acid dehydratase (1 of 1)	Gohir.D05G237801	93519321	AT1G69740.2	Aldolase superfamily protein	HEMB1	V47	4.71912	4.58292	4.69415	4.34562	4.6582	4.82315	5.09506	5.07862	5.01858	4.79936	4.96096	4.28163	4.49535	4.61275	4.99492	4.7075	4.90473	5.05211	4.42058
Gorai.004G052400.1.D	Gorai.004G052400.1.D	case 1	PTHR22932//PTHR22932:SF5 - TELOMERASE-BINDING PROTEIN P23 HSP90 CO-CHAPERONE // SUBFAMILY NOT NAMED (1 of 2)	Gohir.D08G052300	93441965	AT4G02450.1	HSP20-like chaperones superfamily protein		V47	5.95882	5.76353	5.8275	5.66677	5.96892	6.18238	6.24651	6.72611	6.45363	6.22829	6.07425	5.78263	6.02496	6.52985	6.07545	6.22943	6.45625	6.45975	5.96178
Gorai.004G031800.1.D	Gorai.004G031800.1.D	case 1	K08245 - phytepsin [EC:3.4.23.40] (E3.4.23.40) (1 of 7)	Gohir.D08G034200	93440250	AT1G11910.1	aspartic proteinase A1	APA1,ATAPA1	V47	6.01363	6.10784	6.49983	6.46254	6.6148	6.81208	6.72771	6.96815	6.98793	6.70455	6.92304	6.65776	6.40843	6.44271	6.7952	6.83016	6.78719	6.9322	6.46861
Gorai.009G236300.1.A	Gorai.009G236300.1.A	case 1	PTHR18860:SF12 - 14-3-3-LIKE PROTEIN GF14 IOTA (1 of 2)	Gohir.A05G225700	93524561	AT1G34760.1	general regulatory factor 11	GF14 OMICRON,GRF11,RHS5	V47	6.55619	6.28445	6.40234	6.24575	6.39208	6.55454	6.68077	6.87766	6.80251	6.63118	6.802	6.18039	6.31323	6.45003	6.38582	6.47712	6.47393	6.89458	6.38989
Gorai.003G107800.1.A	Gorai.003G107800.1.A	case 1	2.1.1.77 - Protein-L-isoaspartate(D-aspartate) O-methyltransferase / Protein L-isoaspartyl methyltransferase (1 of 3)	Gohir.A03G075600	93462878	AT3G48330.1	protein-l-isoaspartate methyltransferase 1	ATPIMT1,PIMT1	V47	3.73608	3.67245	3.64938	3.58337	3.88708	3.74077	3.96147	3.73378	3.8379	3.64823	3.57449	3.56221	3.50643	3.84644	3.59839	3.68189	3.73807	4.08696	3.55342
Gorai.009G236300.1.D	Gorai.009G236300.1.D	case 1	PTHR18860:SF12 - 14-3-3-LIKE PROTEIN GF14 IOTA (1 of 2)	Gohir.D05G228500	93524561	AT1G34760.1	general regulatory factor 11	GF14 OMICRON,GRF11,RHS5	V47	6.9714	6.57395	6.80635	6.628	6.81609	6.90332	6.9454	7.17783	7.16535	7.05685	6.96982	6.51662	6.661	6.88014	6.88177	6.84341	6.77146	7.18045	6.67969
Gorai.001G261400.1.A	Gorai.001G261400.1.A	case 1	K00122 - formate dehydrogenase (FDH) (1 of 1)	Gohir.A07G219700	93520639	AT5G14780.1	formate dehydrogenase	FDH	V47	4.96709	4.82682	5.07703	4.9806	5.24076	5.16419	5.45755	5.45339	5.56994	5.23233	5.33475	4.93091	5.08571	5.33342	5.4635	5.33682	5.34818	6.02257	5.25918
Gorai.002G062100.1.A	Gorai.002G062100.1.A	case 1	K03152 - 4-methyl-5(b-hydroxyethyl)-thiazole monophosphate biosynthesis (thiJ) (1 of 3)		93521433	AT1G53280.1	Class I glutamine amidotransferase-like superfamily protein		V47	5.326	5.46334	5.78714	5.40404	5.56122	5.73958	5.8733	5.79968	5.86139	5.49943	5.658	5.11592	5.38244	5.47562	5.50264	5.44755	5.58415	5.68332	5.09631
Gorai.013G145100.1.A	Gorai.013G145100.1.A	case 1	PTHR11911 - INOSINE-5-MONOPHOSPHATE DEHYDROGENASE RELATED (1 of 8)	Gohir.A13G125200	93518401	AT5G10860.1	Cystathionine beta-synthase (CBS) family protein		V47	5.70162	5.59586	6.00363	5.87859	5.80237	5.92064	5.86754	5.89272	5.65918	5.76469	5.69339	5.70898	5.64514	5.64107	6.03817	5.96489	5.88981	6.2533	5.83858
Gorai.002G225800.1.D	Gorai.002G225800.1.D	case 1	K01209 - alpha-N-arabinofuranosidase (E3.2.1.55, abfA) (1 of 1)	Gohir.D01G177400	93521264	AT3G10740.1	alpha-L-arabinofuranosidase 1	ARAF,ARAF1,ASD1,ATASD1	V47	4.48198	4.5897	4.94716	4.66899	4.98596	4.98852	5.21166	5.1903	5.22277	4.73662	4.81559	3.76385	3.67886	4.20092	4.77969	5.45582	5.30695	5.28991	4.82847
Gorai.003G068300.1.A	Gorai.003G068300.1.A	case 1	K09499 - T-complex protein 1 subunit eta (CCT7) (1 of 2)	Gohir.A11G230300	93524125	AT3G11830.1	TCP-1/cpn60 chaperonin family protein		V48	3.55779	3.36758	3.66844	3.28134	3.63108	3.82971	3.83761	3.91073	3.86173	3.50356	3.66808	3.15568	3.80288	4.30448	4.03609	3.90121	4.07815	4.26621	3.49051
Gorai.008G049200.1.D	Gorai.008G049200.1.D	case 1	PTHR23257:SF537 - PROTEIN KINASE FAMILY PROTEIN (1 of 1)	Gohir.D12G046700	93523107	AT1G79570.1	Protein kinase superfamily protein with octicosapeptide/Phox/Bem1p domain		V48	5.73571	5.40634	5.68365	5.03663	5.43469	5.58209	5.56028	5.72118	5.90007	5.62868	5.86263	5.30063	5.88821	6.28998	6.03323	6.04136	6.32211	6.06248	5.25146
Gorai.002G084200.1.A	Gorai.002G084200.1.A	case 1	K03522 - electron transfer flavoprotein alpha subunit (fixB, etfA) (1 of 1)	Gohir.A01G076200	93515969	AT1G50940.1	electron transfer flavoprotein alpha	ETFALPHA	V48	2.94259	2.64835	2.90431	2.65348	2.97486	2.83954	2.91063	3.04261	3.03897	2.78991	3.06109	2.3178	2.75688	3.26674	3.16915	3.07	3.21642	3.35572	2.57607
Gorai.011G221800.1.A	Gorai.011G221800.1.A	case 1	PTHR11413:SF55 - CYSTEINE PROTEINASE INHIBITOR 6 (1 of 3)	Gohir.A10G190300	93520823	AT3G12490.2	cystatin B	ATCYS6,ATCYSB,CYSB	V48	6.88327	6.53498	6.85899	6.57305	6.67253	6.71347	6.91472	7.19171	7.26405	7.2249	6.9256	6.96303	7.21227	7.68183	7.52695	7.48294	7.59608	7.36894	7.06807
Gorai.005G181700.1.A	Gorai.005G181700.1.A	case 1	PTHR13871:SF7 - NUCLEOREDOXIN 1-RELATED (1 of 1)	Gohir.A03G138800	93520597	AT1G60420.1	DC1 domain-containing protein		V48	6.3207	5.82854	6.06875	5.5237	6.00554	5.84243	6.50172	6.33583	6.41319	6.00769	6.12265	5.38647	5.79517	6.8383	6.41996	6.96855	6.85275	7.04939	7.04054
Gorai.013G018300.1.D	Gorai.013G018300.1.D	case 1	PTHR14209:SF8 - GDSL ESTERASE/LIPASE CPRD49 (1 of 2)	Gohir.D13G016600	93457745	AT3G11210.1	SGNH hydrolase-type esterase superfamily protein		V48	3.46707	3.32303	3.42206	3.20192	3.51882	3.50499	3.49712	3.62296	3.05865	3.30477	3.43881	3.33152	2.90216	3.84897	3.41385	4.10459	4.05643	4.03637	4.04389
Gorai.005G262500.1.D	Gorai.005G262500.1.D	case 1	2.6.1.83 - LL-diaminopimelate aminotransferase / LL-diaminopimelate transaminase (1 of 3)	Gohir.D02G234500	93520227	AT4G33680.1	Pyridoxal phosphate (PLP)-dependent transferases superfamily protein	AGD2	V48	3.98112	3.43078	3.60381	3.08852	3.47113	3.61052	3.44997	3.61644	3.44979	3.50543	3.87652	3.01122	3.02206	3.87105	3.80172	3.97286	3.74304	4.23948	3.81841
Gorai.009G342900.1.A	Gorai.009G342900.1.A	case 1	PTHR11627:SF8 - FRUCTOSE-BISPHOSPHATE ALDOLASE 3, CHLOROPLASTIC-RELATED (1 of 1)	Gohir.A05G317700	93518768	AT2G01140.1	Aldolase superfamily protein		V48	6.01563	5.87336	5.95823	5.25087	5.78272	5.89565	5.73904	6.16976	6.1327	6.34005	6.36748	6.10162	6.22465	6.62425	6.62114	6.42303	6.55198	6.75322	6.16918
Gorai.011G209900.1.D	Gorai.011G209900.1.D	case 1	K15437 - aminoacyl tRNA synthase complex-interacting multifunctional protein 1 (AIMP1, ARC1) (1 of 1)	Gohir.D10G187100	93515815	AT2G40660.1	Nucleic acid-binding, OB-fold-like protein		V48	3.71492	3.33224	3.39251	2.73726	3.23489	3.55835	3.21217	3.37515	3.45166	3.74718	3.70323	3.0463	3.24958	3.72621	3.57612	3.40548	3.63769	3.97027	3.5595
Gorai.001G197200.1.D	Gorai.001G197200.1.D	case 1	K06630 - 14-3-3 protein epsilon (YWHAE) (1 of 17)	Gohir.D07G176400	93524561	AT5G38480.1	general regulatory factor 3	GRF3,RCI1	V48	4.88736	4.52039	4.82123	4.50962	4.85088	4.85146	4.97225	5.04402	5.05208	5.1577	4.94991	5.06355	5.19542	5.50563	5.43757	5.26901	5.38193	5.63931	4.90647
Gorai.009G432600.1.D	Gorai.009G432600.1.D	case 1	2.4.2.10 - Orotate phosphoribosyltransferase / Orotidylic acid phosphorylase (1 of 2)	Gohir.D05G360100	93518960	AT3G54470.1	uridine 5\'-monophosphate synthase / UMP synthase (PYRE-F) (UMPS)		V48	5.68215	5.36809	5.42528	4.61705	5.70993	5.69432	5.87565	6.22073	5.82504	5.7164	6.35642	5.02641	5.85021	6.21658	6.1027	6.67967	6.3204	7.07153	6.09484
Gorai.011G160200.1.A	Gorai.011G160200.1.A	case 1	1.8.1.7 - Glutathione-disulfide reductase / NADPH:oxidized-glutathione oxidoreductase (1 of 3)	Gohir.A10G122600	93518757	AT3G24170.3	glutathione-disulfide reductase	ATGR1,GR1	V48	3.44556	3.19469	3.37143	2.98168	3.37382	3.36254	3.61702	3.47176	3.57308	3.39029	3.51575	3.1259	3.25741	3.74638	3.69665	3.6117	3.56345	4.22103	3.40807
Gorai.005G266800.1.D	Gorai.005G266800.1.D	case 1	K10610 - DNA damage-binding protein 1 (DDB1) (1 of 1)	Gohir.D02G238300	93518961	AT4G05420.1	damaged DNA binding protein 1A	DDB1A	V48	4.16097	3.89212	3.94938	3.32552	3.80154	4.00294	3.85416	4.08568	4.00166	3.88893	4.16299	3.56384	4.02102	4.62895	4.4669	4.42968	4.50529	4.46347	3.98704
Gorai.010G046500.1.A	Gorai.010G046500.1.A	case 1	K03262 - translation initiation factor 5 (EIF5) (1 of 3)	Gohir.A06G040300	93467669	AT1G36730.1	Translation initiation factor IF2/IF5		V48	4.76022	4.06299	4.61676	3.90608	4.26587	4.62587	4.32293	4.47818	4.59645	4.51592	4.67963	4.02583	4.43266	4.98819	4.92699	4.91675	4.90216	4.94935	4.17019
Gorai.008G266100.1.A	Gorai.008G266100.1.A	case 1	PTHR11054//PTHR11054:SF3 - 6-PHOSPHOGLUCONOLACTONASE // SUBFAMILY NOT NAMED (1 of 1)	Gohir.A12G247400	93521665	AT5G24400.1	NagB/RpiA/CoA transferase-like superfamily protein	EMB2024,PGL3	V48	5.93253	5.98659	5.75211	5.14793	5.63896	5.80834	5.67127	6.38017	6.05827	6.16264	6.46313	5.04408	6.2807	6.13196	6.42926	6.34463	6.45797	6.83853	6.21965
Gorai.011G161700.1.A	Gorai.011G161700.1.A	case 1	2.3.1.16 - Acetyl-CoA C-acyltransferase / Beta-ketothiolase (1 of 3)	Gohir.A10G121400	93522868	AT2G33150.1	peroxisomal 3-ketoacyl-CoA thiolase 3	KAT2,PED1,PKT3	V48	5.8167	5.73428	5.68043	5.29417	5.45963	5.5558	5.42514	5.83478	5.65643	5.56214	5.64311	5.11993	5.427	6.05014	6.04178	5.91402	6.07529	6.42992	5.66889
Gorai.001G021100.1.D	Gorai.001G021100.1.D	case 1	K13566 - omega-amidase (NIT2) (1 of 2)	Gohir.D07G020300	93520030	AT5G12040.1	Nitrilase/cyanide hydratase and apolipoprotein N-acyltransferase family protein		V48	3.72236	3.32	3.54814	3.15533	3.52654	3.59321	3.51381	3.75594	3.60775	3.6867	3.74487	3.45547	3.4598	3.7962	4.05473	3.79241	3.76736	4.36434	4.0358
Gorai.001G028100.1.D	Gorai.001G028100.1.D	case 1	K14454 - aspartate aminotransferase, cytoplasmic (GOT1) (1 of 3)	Gohir.D07G027100	93521141	AT5G11520.1	aspartate aminotransferase 3	ASP3,YLS4	V48	4.50831	4.18623	4.31278	3.86269	4.33271	4.24575	4.2163	4.52946	4.46865	4.67203	4.75267	4.1168	4.23879	4.80651	4.50034	4.70811	4.90749	5.01477	4.5336
Gorai.010G016900.1.D	Gorai.010G016900.1.D	case 1	3.4.22.40 - Bleomycin hydrolase / Aminopeptidase C (Lactococcus lactis) (1 of 1)	Gohir.D06G014300	93517186	AT5G36210.1	alpha/beta-Hydrolases superfamily protein		V48	3.29115	3.04212	3.43771	2.76776	3.31786	3.57825	3.3842	3.4654	3.26414	3.30493	3.62723	2.65813	3.15793	3.70311	3.45448	3.66293	3.66928	4.11081	3.50009
Gorai.008G182800.1.A	Gorai.008G182800.1.A	case 1	PTHR10264//PTHR10264:SF93 - BAND 7 PROTEIN-RELATED // SUBFAMILY NOT NAMED (1 of 1)	Gohir.A12G166700	93523573	AT5G62740.1	SPFH/Band 7/PHB domain-containing membrane-associated protein family	ATHIR1,HIR1	V48	4.1276	3.75167	4.351	4.03314	4.06861	4.20099	4.1114	4.5171	4.29083	4.07703	4.10983	3.8433	4.25866	5.28932	4.65943	5.06373	5.15839	5.33589	4.40871
Gorai.010G159200.1.D	Gorai.010G159200.1.D	case 1	K00053 - ketol-acid reductoisomerase (ilvC) (1 of 3)	Gohir.D06G137000	93438975	AT3G58610.1	ketol-acid reductoisomerase		V49	5.85916	5.33918	5.44708	4.65753	5.34338	5.65098	5.54263	6.17695	6.20456	6.28092	6.25373	5.31665	6.2941	6.27901	6.5598	6.3289	6.43432	6.45177	5.75393
Gorai.005G069400.1.D	Gorai.005G069400.1.D	case 1	PTHR22912//PTHR22912:SF148 - DISULFIDE OXIDOREDUCTASE // SUBFAMILY NOT NAMED (1 of 1)	Gohir.D02G061700	93521114	AT1G48030.1	mitochondrial lipoamide dehydrogenase 1	mtLPD1	V49	5.97509	5.41844	5.70781	5.3045	5.55692	5.49722	5.53256	6.18647	6.26245	6.41018	6.1918	6.17177	6.26476	6.36765	6.59648	6.40507	6.51763	6.28189	5.95092
Gorai.002G022500.1.D	Gorai.002G022500.1.D	case 1	PTHR11624:SF56 - PYRUVATE DEHYDROGENASE E1 COMPONENT SUBUNIT BETA, MITOCHONDRIAL (1 of 3)	Gohir.D01G020000	93492643	AT5G50850.1	Transketolase family protein	MAB1	V49	3.91693	3.72297	3.67246	3.4018	3.47595	3.58262	3.64908	3.70764	3.75644	3.71865	3.79499	3.66193	3.775	4.55794	4.35598	4.36431	4.48853	4.08842	3.7297
Gorai.003G151500.1.A	Gorai.003G151500.1.A	case 1	PF16940 - Chloroplast envelope transporter (Tic110) (1 of 1)	Gohir.A03G024300	93514923	AT1G06950.1	translocon at the inner envelope membrane of chloroplasts 110	ATTIC110,TIC110	V49	4.31372	3.98996	4.00268	3.31277	3.66631	3.94731	3.83676	3.82823	3.92147	3.99973	4.01432	4.17569	4.14737	4.58682	4.82307	4.37547	4.52107	4.35435	3.80344
Gorai.007G045600.1.A	Gorai.007G045600.1.A	case 1	K15979 - staphylococcal nuclease domain-containing protein 1 (SND1) (1 of 3)	Gohir.A11G039100	93070090	AT5G07350.1	TUDOR-SN protein 1	AtTudor1,TSN1,Tudor1	V49	4.93141	4.30728	4.60407	3.85427	4.27116	4.59992	4.32629	4.91393	5.00043	5.12756	5.00882	4.52782	4.87314	5.23977	5.33674	5.09628	5.19793	4.98615	4.36385
Gorai.012G125900.1.D	Gorai.012G125900.1.D	case 1	PTHR10683:SF6 - TRANSALDOLASE-RELATED (1 of 1)	Gohir.D04G140900	93518437	AT5G13420.1	Aldolase-type TIM barrel family protein		V49	7.09676	6.72205	6.7432	6.26338	6.38892	6.33018	6.41592	6.84449	6.7443	6.93238	6.81014	7.09889	7.26551	7.8291	8.08936	7.57622	7.5932	7.52287	7.1994
Gorai.001G205600.1.A	Gorai.001G205600.1.A	case 1	K00033 - 6-phosphogluconate dehydrogenase (PGD, gnd, gntZ) (1 of 3)	Gohir.A07G178100	93523574	AT3G02360.2	6-phosphogluconate dehydrogenase family protein		V49	3.97648	3.23376	3.57309	2.83439	3.25721	3.26878	3.26172	3.58685	3.14695	3.17833	3.35831	2.73174	3.69237	4.35057	4.25911	4.22793	4.12885	3.98753	3.49274
Gorai.005G226100.1.D	Gorai.005G226100.1.D	case 1	K17065 - dynamin 1-like protein (DNM1L) (1 of 4)	Gohir.D02G201400	93067630	AT4G33650.1	dynamin-related protein 3A	ADL2,DRP3A	V49	3.42327	3.18773	3.22514	2.51603	2.9165	3.08621	3.04811	3.24547	3.27615	3.36962	3.38428	3.05834	3.10924	3.62299	3.471	3.53243	3.70462	3.56863	2.99584
Gorai.001G268300.1.D	Gorai.001G268300.1.D	case 1	PTHR23429//PTHR23429:SF6 - GLUCOSE-6-PHOSPHATE 1-DEHYDROGENASE G6PD // SUBFAMILY NOT NAMED (1 of 3)	Gohir.D07G233000	93521576	AT5G40760.1	glucose-6-phosphate dehydrogenase 6	G6PD6	V49	5.00001	4.82256	4.84967	4.30242	4.77577	4.82391	4.85146	5.28002	5.40333	5.71094	5.6248	5.49178	5.43702	5.74708	5.67306	5.70533	5.90578	5.59606	4.9654
Gorai.009G147700.1.D	Gorai.009G147700.1.D	case 1	K00814 - alanine transaminase (GPT, ALT) (1 of 1)	Gohir.D05G143800	93521719	AT1G72330.1	alanine aminotransferase 2	ALAAT2	V49	4.7387	4.5864	4.44697	3.59865	4.03096	4.06409	4.25201	4.95373	5.18544	5.35815	5.14819	3.91175	5.26111	5.06075	5.44951	4.75134	5.24832	5.59824	4.28408
Gorai.005G041000.1.A	Gorai.005G041000.1.A	case 1	4.2.1.93 - ATP-dependent NAD(P)H-hydrate dehydratase / ATP-dependent H(4)NAD(P)OH dehydratase (1 of 1)	Gohir.A02G029300	93516730	AT5G19150.2	pfkB-like carbohydrate kinase family protein		V49	3.58474	3.52165	3.46545	3.04481	3.37511	3.55605	3.59491	3.89854	3.95123	3.9272	3.91501	3.55743	3.98925	4.26609	4.26641	4.0864	4.15626	4.16475	3.65956
Gorai.009G430200.1.D	Gorai.009G430200.1.D	case 1	PF00582 - Universal stress protein family (Usp) (1 of 53)	Gohir.D05G362400	93523940	AT1G11360.4	Adenine nucleotide alpha hydrolases-like superfamily protein		V49	5.03714	5.27994	5.07325	4.72753	4.90025	4.89943	4.99932	5.31373	5.28527	4.92365	5.35113	4.94005	5.28696	6.46648	5.87923	6.14003	6.17363	5.2193	5.39396
Gorai.004G211400.1.A	Gorai.004G211400.1.A	case 1	PTHR11592//PTHR11592:SF42 - GLUTATHIONE PEROXIDASE // SUBFAMILY NOT NAMED (1 of 2)	Gohir.A08G182000	93524407	AT4G11600.1	glutathione peroxidase 6	ATGPX6,GPX6,LSC803,PHGPX	V49	4.73927	4.16939	4.3679	4.07277	4.34181	4.07767	4.26994	4.42526	4.33318	4.52588	4.50576	4.78131	4.88683	4.95873	4.89119	4.91988	4.88636	5.51196	4.95558
Gorai.001G175600.1.D	Gorai.001G175600.1.D	case 1		Gohir.D07G153500	93522435	AT2G45060.1	Uncharacterised conserved protein UCP022280		V50	3.43458	3.55373	3.25063	3.01474	2.99647	3.39687	2.86576	3.40459	3.35858	3.51377	3.63396	3.65476	3.5605	4.1745	3.96387	3.86649	4.06507	3.80871	3.22542
Gorai.004G108900.1.A	Gorai.004G108900.1.A	case 1	PTHR14363:SF16 - HEPARANASE-LIKE PROTEIN 3 (1 of 2)	Gohir.A08G092300	93521967	AT5G34940.2	glucuronidase 3	AtGUS3,GUS3	V50	6.88219	6.50767	6.31652	5.54091	5.45122	5.36284	4.70311	5.62865	6.12769	7.26949	6.31624	6.98071	6.78626	7.00672	7.28038	6.91447	7.22271	6.61039	6.27623
Gorai.005G097200.1.D	Gorai.005G097200.1.D	case 1	PTHR11680:SF12 - SERINE HYDROXYMETHYLTRANSFERASE 2, MITOCHONDRIAL (1 of 1)	Gohir.D02G086400	93521618	AT5G26780.1	serine hydroxymethyltransferase 2	SHM2	V50	5.59378	5.02645	5.15911	4.4236	4.55667	4.4974	4.24265	4.49314	4.55994	4.95916	4.54744	5.38669	5.50949	6.04888	6.19454	5.37803	5.54632	4.48617	4.54905
Gorai.011G011600.1.D	Gorai.011G011600.1.D	case 1	2.7.1.90 - Diphosphate--fructose-6-phosphate 1-phosphotransferase / Pyrophosphate-dependent 6-phosphofructose-1-kinase (1 of 4)	Gohir.D10G010500	93521339	AT1G12000.1	Phosphofructokinase family protein		V50	5.78879	5.23405	5.44204	4.62764	4.76251	4.2823	3.57692	3.94411	3.887	4.50008	4.37949	5.38385	5.41733	6.75629	6.12324	5.91643	6.18576	4.73559	4.97064
Gorai.004G146800.1.D	Gorai.004G146800.1.D	case 1	K00789 - S-adenosylmethionine synthetase (metK) (1 of 8)	Gohir.D08G142400	93523876	AT1G02500.1	S-adenosylmethionine synthetase 1	AtSAM1,MAT1,SAM-1,SAM1	V50	7.71581	7.31037	6.91271	6.21178	6.04871	6.15507	5.4937	6.37999	6.74542	7.83592	6.99322	8.48053	8.85596	9.0511	10.0179	8.79765	8.55495	7.07679	7.79926
Gorai.011G200100.1.D	Gorai.011G200100.1.D	case 1	K01648 - ATP citrate (pro-S)-lyase (ACLY) (1 of 5)	Gohir.D10G178801	93520713	AT5G49460.1	ATP citrate lyase subunit B 2	ACLB-2	V50	5.41831	5.12934	5.33981	4.58949	4.85937	4.94738	4.62077	5.18887	5.17205	5.5244	5.34105	5.83666	5.4643	5.91567	6.30479	6.01127	5.97454	5.95194	5.55594
Gorai.013G046900.1.D	Gorai.013G046900.1.D	case 1	K00058 - D-3-phosphoglycerate dehydrogenase (serA, PHGDH) (1 of 3)	Gohir.D13G042000	93523742	AT4G34200.1	D-3-phosphoglycerate dehydrogenase	EDA9	V50	5.62064	5.12205	5.03586	4.54344	4.74022	4.93509	4.60997	5.27674	5.27976	5.24186	5.08052	5.16069	5.84177	6.69076	6.63532	6.29696	6.07407	4.88298	5.33395
Gorai.011G153900.1.D	Gorai.011G153900.1.D	case 1	PTHR11680//PTHR11680:SF11 - SERINE HYDROXYMETHYLTRANSFERASE // SUBFAMILY NOT NAMED (1 of 2)	Gohir.D10G138600	93521579	AT4G13930.1	serine hydroxymethyltransferase 4	SHM4	V50	8.38006	7.78725	7.62499	7.09746	6.80321	6.68797	6.16991	6.66448	6.59474	6.65626	6.72016	7.19298	7.94909	9.21939	8.79102	8.74604	8.8612	8.18967	7.89202
Gorai.010G092300.1.D	Gorai.010G092300.1.D	case 1	K00695 - sucrose synthase (E2.4.1.13) (1 of 7)	Gohir.D06G079200	93521903	AT3G43190.1	sucrose synthase 4	ATSUS4,SUS4	V50	5.65823	5.42956	5.55868	4.59676	5.24452	5.12735	4.89265	4.61459	5.09367	5.51316	5.65332	5.94719	5.42681	6.14068	6.34446	6.3193	6.42081	5.52665	5.26069
Gorai.004G063900.1.A	Gorai.004G063900.1.A	case 1	K00033 - 6-phosphogluconate dehydrogenase (PGD, gnd, gntZ) (1 of 3)	Gohir.A08G052200	93523574	AT3G02360.2	6-phosphogluconate dehydrogenase family protein		V50	6.4555	5.91999	5.67208	5.11167	5.24046	5.10126	5.07031	5.70905	5.63122	5.92365	5.66982	5.89665	6.33253	6.83135	7.02319	6.5723	6.6419	6.13782	5.91162
Gorai.007G076000.1.D	Gorai.007G076000.1.D	case 1	PF07223 - Protein of unknown function (DUF1421) (DUF1421) (1 of 4)	Gohir.D11G070800	93521931	AT3G01560.1	Protein of unknown function (DUF1421)		V50	3.12815	3.53398	2.79399	2.20249	2.43992	2.6981	2.55257	2.70342	2.70891	2.82581	2.86619	2.41881	2.76584	3.66314	3.30427	3.15546	3.3865	3.11992	2.68261
Gorai.001G254400.1.D	Gorai.001G254400.1.D	case 1	PTHR12847:SF3 - NECAP-LIKE PROTEIN CG9132 (1 of 2)	Gohir.D07G220100	93522877	AT1G03900.1	non-intrinsic ABC protein 4	ATNAP4,NAP4	V50	5.53172	5.86923	5.41603	5.00604	5.11839	5.16434	4.91877	5.39935	5.51506	5.80832	5.55091	5.77881	5.81781	6.98638	6.52718	6.22519	6.65141	5.08897	5.19978
Gorai.009G313300.1.D	Gorai.009G313300.1.D	case 1	K00856 - adenosine kinase (E2.7.1.20, ADK) (1 of 2)	Gohir.D05G296400	93522281	AT5G03300.1	adenosine kinase 2	ADK2	V50	6.17219	5.84121	5.65809	5.37148	5.27245	4.97694	4.71087	5.04574	5.19623	5.71454	5.07703	6.98484	6.78271	7.7526	7.15934	7.39512	7.6191	7.02494	6.69415
Gorai.008G217100.1.D	Gorai.008G217100.1.D	case 1	PTHR23155:SF516 - PLANT INTRACELLULAR RAS-GROUP-RELATED LRR PROTEIN 1-RELATED (1 of 3)	Gohir.D12G202100	93523173	AT3G11330.1	plant intracellular ras group-related LRR 9	PIRL9	V50	3.24901	3.37323	2.96376	2.38762	2.55705	2.71981	2.63731	2.984	2.9961	3.28647	3.15824	3.73984	3.56423	3.95035	4.01496	3.76355	3.99959	3.64826	3.29015
Gorai.013G118100.1.A	Gorai.013G118100.1.A	case 1	PF14200 - Ricin-type beta-trefoil lectin domain-like (RicinB_lectin_2) (1 of 2)	Gohir.A13G101900	93519906	AT2G39050.1	hydroxyproline-rich glycoprotein family protein		V50	7.06395	8.15335	6.6288	5.98542	6.08764	6.23503	6.3114	6.53277	6.60108	7.05268	6.94868	7.85998	7.15136	7.85509	8.04081	7.973	8.30365	7.39786	7.24542
Gorai.008G010200.1.A	Gorai.008G010200.1.A	case 1	PTHR11260:SF201 - GLUTATHIONE S-TRANSFERASE F14-RELATED (1 of 3)	Gohir.A12G010100	93524597	AT1G02930.1	glutathione S-transferase 6	ATGST1,ATGSTF3,ATGSTF6,ERD11,GST1,GSTF6	V50	6.6218	6.1414	5.63577	4.96634	5.21124	5.41814	5.85438	5.59456	5.80583	6.04644	5.93573	6.89844	6.56175	7.17066	7.4478	7.0681	7.05365	6.91056	6.40439
Gorai.008G062900.1.A	Gorai.008G062900.1.A	case 1	K00475 - naringenin 3-dioxygenase (E1.14.11.9) (1 of 2)	Gohir.A12G059400	93524693	AT3G51240.1	flavanone 3-hydroxylase	F3\'H,F3H,TT6	V51	7.74125	7.51999	8.3908	7.77085	8.56414	8.27111	7.74071	8.37975	7.72346	7.51421	8.73477	4.68429	5.09498	4.56151	4.88478	4.61319	4.11096	3.89638	4.01849
Gorai.002G002500.1.A	Gorai.002G002500.1.A	case 1	PTHR19139:SF152 - AQUAPORIN PIP2-7 (1 of 5)	Gohir.A01G002300	93524663	AT4G35100.1	plasma membrane intrinsic protein 3	PIP2;7,PIP3,PIP3A,SIMIP	V51	11.0003	10.8432	11.0588	10.906	10.7998	10.8252	10.2027	10.9204	10.4067	9.46397	9.74311	7.19419	7.54512	5.07893	6.98489	5.85358	6.5744	5.57042	5.37533
Gorai.012G100700.1.A	Gorai.012G100700.1.A	case 1	PTHR11937//PTHR11937:SF210 - ACTIN // SUBFAMILY NOT NAMED (1 of 2)	Gohir.A04G056700	93442287	AT2G37620.1	actin 1	AAc1,ACT1	V51	3.99391	3.23753	3.28897	2.87755	3.17525	3.34113	3.0006	3.42661	3.72843	3.40633	3.5351	2.20869	2.49897	1.9557	2.15516	1.91153	1.77324	1.85565	1.4139
Gorai.013G214100.1.D	Gorai.013G214100.1.D	case 1	PTHR22904//PTHR22904:SF367 - TPR REPEAT CONTAINING PROTEIN // SUBFAMILY NOT NAMED (1 of 4)	Gohir.D13G188700	93523315	AT2G25290.2	Octicosapeptide/Phox/Bem1p (PB1) domain-containing protein / tetratricopeptide repeat (TPR)-containing protein		V51	5.98033	5.35791	5.38443	4.79332	4.91529	5.18558	4.59636	4.87768	4.7644	4.45149	4.6233	3.63558	3.5249	2.80129	3.28962	2.46694	3.2162	2.35292	2.2401
Gorai.009G175500.1.A	Gorai.009G175500.1.A	case 1	K08695 - anthocyanidin reductase (ANR) (1 of 1)	Gohir.A05G167300	93524650	AT1G61720.1	NAD(P)-binding Rossmann-fold superfamily protein	BAN	V51	8.65598	8.72306	9.22718	8.8427	9.38534	9.08112	8.70519	8.80373	8.32124	7.90961	8.94044	5.33402	5.5174	4.19506	5.5727	4.51906	4.57866	4.28156	4.26359
Gorai.009G073800.1.D	Gorai.009G073800.1.D	case 1	PTHR19241//PTHR19241:SF247 - ATP-BINDING CASSETTE TRANSPORTER // SUBFAMILY NOT NAMED (1 of 3)	Gohir.D05G072800	93522673	AT3G21090.1	ABC-2 type transporter family protein		V51	8.61636	8.42499	8.59156	8.37658	8.4124	8.23232	8.41855	8.86086	8.92724	8.45183	8.41459	6.91482	7.09926	5.03815	6.38723	4.15141	5.16572	2.61007	3.82876
Gorai.009G152500.1.D	Gorai.009G152500.1.D	case 1	PTHR13018:SF22 - EARLY-RESPONSIVE TO DEHYDRATION STRESS PROTEIN (ERD4) (1 of 2)	Gohir.D05G148300	93518728	AT1G30360.1	Early-responsive to dehydration stress protein (ERD4)	ERD4	V51	6.6203	6.78785	6.9089	6.65908	6.63007	6.85236	6.4761	6.68723	6.4691	5.81551	6.26627	3.92993	4.29842	2.13072	3.98308	2.96325	2.88234	2.884	2.23962
Gorai.001G014100.1.A	Gorai.001G014100.1.A	case 1	PTHR13140:SF390 - MYOSIN-11-RELATED (1 of 7)	Gohir.A07G013600	93524112	AT5G20490.1	Myosin family protein with Dil domain	ATXIK,XI-17,XIK	V51	3.95335	3.76244	4.05725	3.52616	3.82059	3.66142	3.71324	3.68455	3.76958	3.31463	3.53589	2.63176	2.43467	1.89363	2.27392	1.73077	2.11881	1.48618	1.18155
Gorai.009G412800.1.A	Gorai.009G412800.1.A	case 1	K07910 - Ras-related protein Rab-18 (RAB18) (1 of 6)	Gohir.A04G070300	93524686	AT5G03530.1	RAB GTPase homolog C2A	ATRAB,ATRAB ALPHA,ATRAB18B,ATRABC2A,RABC2A	V51	3.60193	3.33261	3.63163	3.4243	3.4685	3.49679	3.4405	3.73198	3.46914	3.34798	3.32841	2.43804	2.08189	1.40107	2.2149	1.96416	1.70512	1.89475	1.66792
Gorai.002G113400.1.A	Gorai.002G113400.1.A	case 1	KOG0569 - Permease of the major facilitator superfamily (1 of 5)	Gohir.A01G102400	93440701	AT4G35300.1	tonoplast monosaccharide transporter2	TMT2	V51	7.00792	6.57536	6.69625	6.34512	6.15057	6.12876	5.70442	5.84345	5.88966	5.63781	5.60277	4.86776	4.76853	3.04669	4.25217	3.31009	3.64296	2.92256	2.76362
Gorai.007G071500.1.A	Gorai.007G071500.1.A	case 1	PTHR19957//PTHR19957:SF138 - SYNTAXIN // SUBFAMILY NOT NAMED (1 of 1)	Gohir.A11G062200	93511950	AT5G46860.1	Syntaxin/t-SNARE family protein	ATSYP22,ATVAM3,SGR3,SYP22,VAM3	V51	5.57964	6.11668	5.66154	5.32666	5.36007	5.38467	5.47154	5.55228	5.45318	4.99306	5.10967	3.50684	3.70961	3.14853	3.35498	2.91258	3.09968	2.80227	2.60122
Gorai.006G150600.1.A	Gorai.006G150600.1.A	case 1	PTHR13683:SF340 - ASPARTYL PROTEASE FAMILY PROTEIN (1 of 2)	Gohir.A09G135400	93520692	AT3G52500.1	Eukaryotic aspartyl protease family protein		V51	9.72753	10.2843	9.39155	8.81724	8.97741	9.05498	8.56321	9.14864	8.87624	8.43799	8.62614	6.05506	6.46043	3.94568	5.59632	3.97459	4.65449	3.06597	3.98042
Gorai.006G233600.1.D	Gorai.006G233600.1.D	case 1	K00827 - alanine-glyoxylate transaminase / (R)-3-amino-2-methylpropionate-pyruvate transaminase (AGXT2) (1 of 4)	Gohir.D09G213400	93521405	AT3G08860.1	PYRIMIDINE 4	PYD4	V51	5.76332	6.40746	6.73469	6.74329	6.9388	6.79129	6.89628	7.66397	7.52417	6.89949	7.29742	3.81212	4.60819	2.47219	2.73098	2.07625	2.74539	4.1119	4.08587
Gorai.009G114000.1.A	Gorai.009G114000.1.A	case 1	K08247 - methionine S-methyltransferase (E2.1.1.12) (1 of 2)	Gohir.A05G109600,Gohir.A05G109500	93517677	AT5G49810.1	methionine S-methyltransferase	MMT	V52	4.35434	3.98146	3.85721	3.17472	3.34561	3.50891	3.07817	3.65441	3.50116	3.12345	3.57719	1.63301	2.48781	3.5929	1.76809	1.75106	1.73264	2.41988	1.40015
Gorai.008G274600.1.D	Gorai.008G274600.1.D	case 1	PTHR11528:SF53 - HEAT SHOCK PROTEIN 90-1 (1 of 3)	Gohir.D12G256400	93523708	AT5G52640.1	heat shock protein 90.1	ATHS83,AtHsp90-1,ATHSP90.1,HSP81-1,HSP81.1,HSP83,HSP90.1	V52	6.20025	6.14202	5.95473	5.34172	5.85326	5.87998	5.94846	5.82297	5.49724	4.87866	4.75801	3.22561	3.8487	4.035	3.64188	3.89248	4.24815	3.37982	3.21778
Gorai.002G230700.1.D	Gorai.002G230700.1.D	case 1	PTHR11977:SF46 - VILLIN-2-RELATED (1 of 4)	Gohir.D01G187300	93065304	AT2G41740.1	villin 2	ATVLN2,VLN2	V52	5.43634	5.05638	5.13711	4.54644	4.55987	4.74732	4.28528	4.66013	4.56594	4.20894	4.46691	3.23794	3.19366	3.10918	3.54319	3.11231	3.418	2.89408	2.50426
Gorai.012G114100.1.D	Gorai.012G114100.1.D	case 1	K06215 - pyridoxal 5'-phosphate synthase pdxS subunit (pdxS, pdx1) (1 of 5)	Gohir.D04G130400	93523394	AT5G01410.1	Aldolase-type TIM barrel family protein	ATPDX1,ATPDX1.3,PDX1,PDX1.3,RSR4	V52	6.07112	5.62147	5.79089	5.51147	5.28627	5.31096	5.15721	5.53286	5.37775	4.69483	5.06516	3.15363	4.1114	3.45671	3.90454	3.14772	3.19975	3.89263	2.8764
Gorai.009G156400.1.A	Gorai.009G156400.1.A	case 1	PTHR11712:SF226 - 3-OXOACYL-[ACYL-CARRIER-PROTEIN] SYNTHASE I, CHLOROPLASTIC (1 of 3)	Gohir.A05G149700	93520055	AT5G46290.1	3-ketoacyl-acyl carrier protein synthase I	KAS I,KAS1	V52	6.84795	6.69102	6.59549	6.22831	5.81233	5.92241	5.09312	5.59062	5.3096	5.02029	5.05703	4.10525	3.83228	3.32717	3.96166	3.61923	3.64188	3.5326	3.08776
Gorai.005G116100.1.A	Gorai.005G116100.1.A	case 1	K01961 - acetyl-CoA carboxylase, biotin carboxylase subunit (accC) (1 of 2)	Gohir.A02G087400	93515318	AT5G35360.1	acetyl Co-enzyme a carboxylase biotin carboxylase subunit	CAC2	V52	7.69273	7.35359	7.61762	7.40724	7.2869	7.21752	6.80231	6.70304	6.64114	5.83963	6.16082	4.66777	4.53165	4.01666	4.39799	4.01905	4.23008	4.31106	3.51933
Gorai.004G098000.1.D	Gorai.004G098000.1.D	case 1	PTHR11817:SF5 - PYRUVATE KINASE-RELATED (1 of 8)	Gohir.D08G092500	93066590	AT5G56350.1	Pyruvate kinase family protein		V52	5.5396	5.04491	5.1859	4.91124	4.66792	4.58078	4.77809	4.55575	4.49796	4.03864	3.95325	3.39329	3.26309	2.80566	3.40174	2.9374	3.18884	3.01598	2.70148
Gorai.007G097700.1.A	Gorai.007G097700.1.A	case 1	PF03766 - Remorin, N-terminal region (Remorin_N) (1 of 4)	Gohir.A11G087200	93523961	AT3G61260.1	Remorin family protein		V52	6.64318	6.36564	6.33338	5.96698	6.10662	6.04265	5.86032	5.49794	5.5885	5.33458	5.15614	4.6132	4.22051	3.59783	4.06563	3.85111	3.87166	3.98582	3.86215
Gorai.008G245400.1.A	Gorai.008G245400.1.A	case 1	PF03763 - Remorin, C-terminal region (Remorin_C) (1 of 19)	Gohir.A12G226800	93512147	AT5G23750.2	Remorin family protein		V52	7.39347	6.99387	7.25158	6.93309	6.70701	6.79518	6.35107	5.80499	6.10426	5.69411	5.85042	5.08725	4.71409	4.7056	4.10558	3.92955	4.35285	4.26509	3.97017
Gorai.005G017400.1.D	Gorai.005G017400.1.D	case 1	PTHR10997//PTHR10997:SF35 - IMPORTIN-7, 8, 11 // SUBFAMILY NOT NAMED (1 of 3)	Gohir.D09G204200	93067970	AT2G31660.1	ARM repeat superfamily protein	SAD2,URM9	V52	3.95928	3.57002	3.40898	2.99115	3.01409	3.1561	3.04157	2.89947	3.07497	2.78246	2.91186	2.06602	2.21508	2.03511	2.28496	1.97156	2.05676	2.06583	1.71214
Gorai.010G125900.1.A	Gorai.010G125900.1.A	case 1	PTHR10527//PTHR10527:SF29 - IMPORTIN BETA // SUBFAMILY NOT NAMED (1 of 3)	Gohir.A06G103600	93521942	AT5G19820.1	ARM repeat superfamily protein	emb2734	V52	5.9063	5.23466	5.39217	4.96444	5.04649	5.0645	4.71809	4.6675	4.83811	4.25909	4.50687	3.20956	3.43228	3.16512	3.40489	2.95973	3.24889	2.833	2.4021
Gorai.005G123900.1.A	Gorai.005G123900.1.A	case 1	6.1.1.6 - Lysine--tRNA ligase / Lysyl-tRNA synthetase (1 of 4)	Gohir.A02G091000	93068303	AT3G11710.1	lysyl-tRNA synthetase 1	ATKRS-1	V52	5.10957	4.88622	4.97504	4.57927	4.93488	4.91289	4.95474	4.73324	4.62228	3.99929	4.3373	2.83659	3.13547	3.35303	3.12793	2.91808	3.14059	3.30106	2.51517
Gorai.011G143900.1.D	Gorai.011G143900.1.D	case 1	PTHR10997//PTHR10997:SF35 - IMPORTIN-7, 8, 11 // SUBFAMILY NOT NAMED (1 of 3)	Gohir.D10G130200	93075132	AT2G31660.1	ARM repeat superfamily protein	SAD2,URM9	V52	5.16738	4.89543	4.70175	4.22812	4.25923	4.29561	4.17087	3.99971	4.21151	3.90834	3.94866	3.13558	2.9753	2.51745	2.96995	2.3117	2.68491	2.27824	1.8794
Gorai.009G329500.1.A	Gorai.009G329500.1.A	case 1	PTHR10527:SF6 - IMPORTIN-4 (1 of 1)	Gohir.A05G308500	93516966	AT4G27640.1	ARM repeat superfamily protein		V52	4.78833	4.49932	4.16081	3.63226	3.80455	3.90626	3.8211	3.62929	3.81849	3.30066	3.63873	2.43999	2.63358	2.36311	2.70756	2.17185	2.35387	2.21215	1.79925
Gorai.001G077600.1.D	Gorai.001G077600.1.D	case 1	PTHR11638//PTHR11638:SF116 - ATP-DEPENDENT CLP PROTEASE // SUBFAMILY NOT NAMED (1 of 2)	Gohir.D07G073400	93520211	AT1G74310.1	heat shock protein 101	ATHSP101,HOT1,HSP101	V52	4.14321	3.92288	3.97904	3.42757	3.85074	3.7649	4.65647	3.98337	3.73494	3.01963	3.1078	1.55928	2.30431	2.35248	2.00403	2.24966	2.98529	2.71757	2.09689
Gorai.009G037200.1.A	Gorai.009G037200.1.A	case 1		Gohir.A05G035200	93439767	X			V52	5.22348	4.7154	4.93033	4.59201	4.28293	4.37509	4.07557	3.85815	3.95414	3.61049	3.87299	3.21327	3.11829	2.71344	3.09718	2.76773	2.86842	2.59031	2.25063
Gorai.013G089300.1.D	Gorai.013G089300.1.D	case 1	PTHR13018:SF45 - EARLY-RESPONSIVE TO DEHYDRATION STRESS PROTEIN (ERD4) (1 of 1)	Gohir.D13G078100	93521814	AT1G69450.2	Early-responsive to dehydration stress protein (ERD4)		V52	7.14738	7.12041	6.92993	6.5137	6.57786	6.48496	6.29395	6.44587	6.40321	6.11524	6.23301	4.38903	4.46641	3.61304	4.22602	3.75791	3.96129	3.73972	3.44857
Gorai.009G254800.1.A	Gorai.009G254800.1.A	case 1	PTHR11926:SF117 - STEROL 3-BETA-GLUCOSYLTRANSFERASE UGT80B1 (1 of 1)	Gohir.A05G244000	93515633	AT1G43620.1	UDP-Glycosyltransferase superfamily protein	TT15,UGT80B1	V52	3.58157	3.39624	3.63337	3.15969	3.52694	3.6244	3.55786	3.18896	3.42266	2.90093	3.2753	2.31866	2.38565	2.18879	2.22976	1.87869	2.01679	2.13776	1.86283
Gorai.013G007200.1.A	Gorai.013G007200.1.A	case 1	PTHR11106 - GANGLIOSIDE INDUCED DIFFERENTIATION ASSOCIATED PROTEIN 2-RELATED (1 of 8)	Gohir.A13G006800	93519939	AT2G40600.1	appr-1-p processing enzyme family protein		V52	5.10719	5.24445	5.15632	5.02118	5.1931	4.96986	5.22361	4.64433	4.54485	3.83686	4.25466	2.75942	2.91337	3.03561	3.09006	2.79928	3.00892	3.39193	3.06323
Gorai.004G026700.1.D	Gorai.004G026700.1.D	case 1	PTHR11977//PTHR11977:SF47 - VILLIN // SUBFAMILY NOT NAMED (1 of 2)	Gohir.D08G029300	93520836	AT4G30160.1	villin 4	ATVLN4,VLN4	V53	5.50599	5.62325	5.06796	4.24048	4.59769	4.85829	4.46821	4.44567	4.50081	4.26364	4.446	3.19831	3.49826	3.61362	3.69658	3.28407	3.60992	3.48595	2.77397
Gorai.001G063100.1.A	Gorai.001G063100.1.A	case 1	K11294 - nucleolin (NCL, NSR1) (1 of 5)	Gohir.A07G055300	93524551	AT4G24770.1	31-kDa RNA binding protein	ATRBP31,ATRBP33,CP31,RBP31	V53	2.31816	2.34196	2.28471	1.93902	2.13387	2.35501	2.07132	2.31777	2.21209	2.25904	2.37094	1.3134	1.53542	1.37804	1.52199	1.59702	1.38441	1.8692	1.65594
Gorai.002G077600.1.D	Gorai.002G077600.1.D	case 1	PF00582 - Universal stress protein family (Usp) (1 of 53)	Gohir.D01G057200	93523940	AT1G11360.2	Adenine nucleotide alpha hydrolases-like superfamily protein		V53	4.74811	5.60693	4.60747	4.20132	4.09542	4.24512	4.02738	4.29362	4.31784	4.05887	4.40702	3.32555	3.33606	3.05646	3.39483	3.1029	3.23093	3.06331	2.85082
Gorai.002G063300.1.A	Gorai.002G063300.1.A	case 1	K00026 - malate dehydrogenase (MDH2) (1 of 6)	Gohir.A01G057700	93521936	AT3G15020.1	Lactate/malate dehydrogenase family protein	mMDH2	V53	8.03408	8.03337	7.80844	7.58088	7.37289	7.3436	6.80942	7.21264	6.89667	6.48497	6.81956	5.57682	5.57121	5.32295	5.62909	5.35439	5.62719	5.15876	4.96658
Gorai.002G094900.1.A	Gorai.002G094900.1.A	case 1	PTHR23344:SF8 - GLYCEROPHOSPHODIESTER PHOSPHODIESTERASE-LIKE PROTEIN-RELATED (1 of 2)	Gohir.A01G085700	93521965	AT1G66970.1	SHV3-like 2	SVL2	V53	6.9574	6.83857	6.62157	5.87126	6.26444	6.50928	5.98231	6.46644	6.25049	5.885	6.31187	3.93063	5.04114	4.4563	4.83785	4.45118	4.53817	4.69039	3.99609
Gorai.006G125200.1.A	Gorai.006G125200.1.A	case 1	KOG0130 - RNA-binding protein RBM8/Tsunagi (RRM superfamily) (1 of 7)	Gohir.A09G110960	93520681	AT1G51510.1	RNA-binding (RRM/RBD/RNP motifs) family protein	Y14	V53	4.09944	4.12207	3.8482	3.19779	3.39668	3.44878	3.23512	3.51345	3.2661	3.34405	3.41566	2.65671	2.67044	2.5895	2.67257	2.62037	2.78582	2.63895	2.3551
Gorai.011G260500.1.D	Gorai.011G260500.1.D	case 1	K10258 - very-long-chain enoyl-CoA reductase (TER, TSC13, CER10) (1 of 2)	Gohir.D10G228100	93517461	AT3G55360.1	3-oxo-5-alpha-steroid 4-dehydrogenase family protein	ATTSC13,CER10,ECR,TSC13	V53	8.22352	8.81063	7.88444	7.38182	7.29839	7.63582	7.18784	7.63154	7.19962	6.92509	7.07421	5.86816	5.63596	4.98503	5.65829	5.61421	5.59372	5.26482	5.08283
Gorai.010G250300.1.A	Gorai.010G250300.1.A	case 1	3.7.1.2 - Fumarylacetoacetase / Fumarylacetoacetate hydrolase (1 of 2)	Gohir.A06G205600	93516562	AT1G12050.1	fumarylacetoacetase, putative		V53	5.50455	5.51765	5.54495	4.9662	5.19809	5.02274	4.67464	4.53749	4.3303	4.28975	4.76824	3.60362	3.69684	3.94908	3.98799	3.4865	3.59385	3.3212	3.07096
Gorai.004G139800.1.A	Gorai.004G139800.1.A	case 1	K14015 - nuclear protein localization protein 4 homolog (NPLOC4, NPL4) (1 of 2)	Gohir.A08G115800	93518672	AT3G63000.1	NPL4-like protein 1	NPL41	V53	4.609	4.89299	4.42216	4.07321	4.00673	4.08833	3.64383	4.12956	4.03828	3.70526	4.09887	2.5778	3.02637	3.25349	3.20155	2.81703	3.11929	3.18732	2.65158
Gorai.007G214400.1.D	Gorai.007G214400.1.D	case 1	PTHR13593:SF52 - F14J22.5 PROTEIN-RELATED (1 of 3)	Gohir.D11G200100	93523052	AT4G36945.1	PLC-like phosphodiesterases superfamily protein		V53	7.01886	7.09364	6.71303	6.29819	6.2207	6.03188	5.50274	5.81855	5.88946	5.59177	5.72314	4.42307	4.41741	4.8909	4.58145	4.53918	4.93038	3.20812	3.43061
Gorai.008G221800.1.A	Gorai.008G221800.1.A	case 1	PTHR11926//PTHR11926:SF366 - GLUCOSYL/GLUCURONOSYL TRANSFERASES // SUBFAMILY NOT NAMED (1 of 1)	Gohir.A12G204200	93524696	AT3G53160.1	UDP-glucosyl transferase 73C7	UGT73C7	V53	5.63929	5.73252	5.65005	5.19008	5.17418	5.2011	5.15451	5.50513	5.39052	4.88637	5.16258	3.76374	3.70251	3.60587	3.58949	3.98599	3.62474	3.97936	3.56619
Gorai.007G103500.1.D	Gorai.007G103500.1.D	case 1	PTHR10992//PTHR10992:SF749 - ALPHA/BETA HYDROLASE FOLD-CONTAINING PROTEIN // SUBFAMILY NOT NAMED (1 of 1)	Gohir.D11G097200	93517541	AT3G61540.1	alpha/beta-Hydrolases superfamily protein		V53	4.25039	4.23514	4.07271	3.69132	3.85299	3.72857	3.83586	3.71858	3.62161	3.50618	3.60851	2.69855	2.79952	2.69652	3.02264	2.65604	2.70003	3.1471	2.60511
Gorai.013G168900.1.A	Gorai.013G168900.1.A	case 1	PTHR32219:SF2 - PROTON PUMP-INTERACTOR 1-RELATED (1 of 9)	Gohir.A13G146000	93520727	AT4G27500.1	proton pump interactor 1	PPI1	V54	6.38352	5.93085	6.19685	5.24013	5.56452	5.8854	5.78091	5.21789	5.50544	5.52745	5.53745	4.25801	4.81986	4.92597	4.59835	4.0301	4.72699	5.26373	4.10475
Gorai.004G116900.1.D	Gorai.004G116900.1.D	case 1	K12795 - suppressor of G2 allele of SKP1 (SUGT1, SGT1) (1 of 2)	Gohir.D08G109200	93521212	AT4G11260.1	phosphatase-related	ATSGT1B,EDM1,ETA3,RPR1,SGT1B	V54	6.24646	5.78076	5.83758	5.47758	5.48943	5.54065	5.66783	5.41815	5.47722	5.14429	5.12233	4.61453	4.48818	4.50493	4.46781	4.32346	4.38885	4.77785	4.15331
Gorai.008G288800.1.A	Gorai.008G288800.1.A	case 1	K14753 - guanine nucleotide-binding protein subunit beta-2-like 1 protein (RACK1) (1 of 3)	Gohir.A12G268200	93459791	AT1G48630.1	receptor for activated C kinase 1B	RACK1B_AT	V54	7.49034	7.39598	7.11681	6.68681	6.73451	6.95368	6.60883	6.9708	6.73299	6.1925	6.73891	5.14203	5.7588	5.65737	5.89788	5.63148	5.75858	5.92685	5.32301
Gorai.001G069800.1.D	Gorai.001G069800.1.D	case 1	K14753 - guanine nucleotide-binding protein subunit beta-2-like 1 protein (RACK1) (1 of 3)	Gohir.D07G066200	93522708	AT1G48630.1	receptor for activated C kinase 1B	RACK1B_AT	V54	7.65287	7.63559	7.3675	6.98632	6.96258	7.23766	7.23738	7.16554	7.09847	6.57605	6.95904	5.71204	6.07932	5.65581	6.23398	5.85217	5.93537	6.04126	5.64864
Gorai.008G288800.1.D	Gorai.008G288800.1.D	case 1	K14753 - guanine nucleotide-binding protein subunit beta-2-like 1 protein (RACK1) (1 of 3)	Gohir.D12G268600	93459791	AT1G48630.1	receptor for activated C kinase 1B	RACK1B_AT	V54	7.51003	7.36356	7.094	6.70017	6.84641	6.98231	6.67877	7.17313	6.92713	6.49835	7.03432	5.37743	5.88288	5.75771	6.11364	5.85471	5.86539	6.11436	5.45836
Gorai.005G028100.1.A	Gorai.005G028100.1.A	case 1	KOG0114 - Predicted RNA-binding protein (RRM superfamily) (1 of 8)	Gohir.A02G019400	93521676	AT4G13850.1	glycine-rich RNA-binding protein 2	ATGRP2,GR-RBP2,GRP2	V54	3.93905	3.78842	3.35579	3.16547	3.254	3.41517	3.19552	3.4893	3.14535	3.43643	3.62703	2.70066	2.76718	2.54923	3.17297	2.83259	2.76471	2.91812	2.56499
Gorai.002G133200.1.D	Gorai.002G133200.1.D	case 1	PTHR34362:SF1 - WPP DOMAIN-CONTAINING PROTEIN 1-RELATED (1 of 3)	Gohir.D01G109000	93521717	AT5G43070.1	WPP domain protein 1	WPP1	V54	6.25513	6.61575	5.95934	5.58289	5.60339	5.8318	5.549	5.78722	5.62346	5.17981	5.78807	4.31702	4.87331	4.71201	4.82276	4.64426	4.87738	5.04468	4.21939
Gorai.011G117000.1.A	Gorai.011G117000.1.A	case 1	K09495 - T-complex protein 1 subunit gamma (CCT3, TRIC5) (1 of 1)	Gohir.A10G084700	93519487	AT5G26360.1	TCP-1/cpn60 chaperonin family protein		V54	6.35266	5.73481	6.00809	5.5291	5.60094	5.68448	5.48448	5.82337	5.67748	5.41683	5.51978	4.53203	4.76375	4.81024	4.97184	4.82132	4.88857	5.07023	4.53363
Gorai.007G193100.1.A	Gorai.007G193100.1.A	case 1	K02731 - 20S proteasome subunit alpha 4 (PSMA7) (1 of 3)	Gohir.A11G174100	93524568	AT5G66140.1	proteasome alpha subunit D2	PAD2	V54	5.65449	5.33441	5.34706	5.13903	5.02012	5.03404	4.70978	5.19444	4.94491	4.92388	4.98989	4.18636	4.25922	4.29548	4.44978	4.4015	4.39881	4.48353	4.02957
Gorai.003G105100.1.D	Gorai.003G105100.1.D	case 1	PTHR11902:SF8 - ENOLASE 1, CHLOROPLASTIC (1 of 1)	Gohir.D03G100000	93523880	AT1G74030.1	enolase 1	ENO1	V54	6.33207	5.8707	6.25744	5.6563	5.84651	5.8442	5.4378	5.77813	5.63842	5.38274	5.77024	4.35857	4.79536	4.75837	4.94106	4.85159	4.82035	4.86488	4.40589
Gorai.012G062300.1.A	Gorai.012G062300.1.A	case 1	PTHR31964:SF49 - ADENINE NUCLEOTIDE ALPHA HYDROLASES-LIKE SUPERFAMILY PROTEIN-RELATED (1 of 2)	Gohir.A05G358600	93519012	AT5G14680.1	Adenine nucleotide alpha hydrolases-like superfamily protein		V54	6.14393	6.14754	5.94528	5.92595	5.91738	5.68902	5.57325	5.94455	5.56904	5.28624	5.38993	4.47295	4.77777	4.59243	4.66162	4.47673	4.77462	4.87615	4.43424
Gorai.008G022400.1.D	Gorai.008G022400.1.D	case 1	K00899 - 5-methylthioribose kinase (mtnK) (1 of 2)	Gohir.D12G022000	93519745	AT1G49820.1	S-methyl-5-thioribose kinase	ATMTK,MTK	V54	5.23864	4.63811	4.99255	4.64048	4.60775	4.45583	4.6995	4.90911	4.83927	4.56087	4.64563	3.38689	3.91204	3.87526	3.9836	3.78043	4.06275	4.16177	3.66084
Gorai.010G186700.1.A	Gorai.010G186700.1.A	case 1		Gohir.A06G153200	93073629	X			V55	10.9397	10.3161	10.6977	10.4735	10.0229	10.2977	9.96295	10.5024	9.98357	9.53219	10.0875	9.65573	8.9371	8.65777	8.87943	9.0325	9.11852	8.20381	8.76865
Gorai.006G156700.1.A	Gorai.006G156700.1.A	case 1	K02943 - large subunit ribosomal protein LP2 (RP-LP2, RPLP2) (1 of 6)	Gohir.A09G138000	93523724	AT3G44590.1	60S acidic ribosomal protein family		V55	7.20613	6.62751	6.21402	5.61497	5.71028	5.79501	5.54854	5.70708	5.66919	5.93345	5.71667	5.05891	5.24492	5.23978	5.38705	5.04408	5.231	5.31852	4.8386
Gorai.013G269700.1.D	Gorai.013G269700.1.D	case 1	K15306 - Ran-binding protein 1 (RANBP1) (1 of 3)	Gohir.D13G238800	93440876	AT5G58590.1	RAN binding protein 1	RANBP1	V55	7.32072	6.89075	6.81906	6.07583	5.99446	6.02488	5.75545	6.03542	6.08344	6.05713	5.89667	5.68882	5.54831	5.41811	5.57714	5.09998	5.66937	5.21846	4.8855
Gorai.008G205500.1.A	Gorai.008G205500.1.A	case 1	PTHR11595//PTHR11595:SF27 - ELONGATION FACTOR 1-BETA // SUBFAMILY NOT NAMED (1 of 2)	Gohir.A12G188900	93523891	AT2G18110.1	Translation elongation factor EF1B/ribosomal protein S6 family protein		V55	7.39425	7.17642	7.0236	6.64722	6.58812	6.68674	6.53056	6.84779	6.77505	6.39025	6.67665	6.11316	6.15024	6.16001	6.29289	6.05185	6.18688	6.26329	5.79163
Gorai.002G030300.1.A	Gorai.002G030300.1.A	case 1	KOG3450 - Huntingtin interacting protein HYPK (1 of 2)	Gohir.A01G034600	93517989	AT3G06610.1	DNA-binding enhancer protein-related		V55	5.08189	4.63072	4.68892	4.85369	4.56944	4.22724	4.75989	4.38021	4.2983	4.21266	4.2561	4.56846	3.9616	3.99082	3.70236	3.86786	3.93069	4.35539	3.83362
Gorai.013G269700.1.A	Gorai.013G269700.1.A	case 1	K15306 - Ran-binding protein 1 (RANBP1) (1 of 3)	Gohir.A13G233200	93440876	AT5G58590.1	RAN binding protein 1	RANBP1	V55	7.7192	7.43617	7.14321	6.4579	6.33335	6.39372	6.24149	6.49599	6.6318	6.66196	6.47304	6.34833	6.17433	5.89242	6.0792	5.70287	6.18227	5.57778	5.30894
Gorai.004G044400.1.D	Gorai.004G044400.1.D	case 1	K02942 - large subunit ribosomal protein LP1 (RP-LP1, RPLP1) (1 of 6)	Gohir.D08G045500	93522946	AT5G24510.1	60S acidic ribosomal protein family		V55	8.31098	7.79231	7.73633	7.75806	7.58357	7.47824	7.37053	7.45737	7.37985	7.13358	7.28425	6.98191	6.80633	6.3269	6.5826	6.36377	6.52742	6.28164	5.88966
Gorai.002G114400.1.D	Gorai.002G114400.1.D	case 1	PTHR31775:SF2 - REMORIN (1 of 1)	Gohir.D01G088700	93517354	AT1G42480.1			V55	5.47558	4.82205	5.05402	4.73167	4.72138	4.54938	4.49781	4.575	4.63725	4.64763	4.31315	4.56445	4.07084	4.47916	4.15475	4.12593	4.34013	3.74165	3.52072
Gorai.008G098200.1.D	Gorai.008G098200.1.D	case 1	PTHR18937//PTHR18937:SF242 - STRUCTURAL MAINTENANCE OF CHROMOSOMES SMC FAMILY MEMBER // SUBFAMILY NOT NAMED (1 of 1)	Gohir.D12G068400	93516106	AT1G06530.1	Tropomyosin-related		V55	6.00517	5.09652	5.221	4.64424	4.76493	5.17805	4.72323	4.87229	5.13254	5.03546	5.03116	4.31182	4.60672	4.20082	4.58029	4.18128	4.63525	4.2614	4.10339
Gorai.010G040000.1.A	Gorai.010G040000.1.A	case 1	K06630 - 14-3-3 protein epsilon (YWHAE) (1 of 17)	Gohir.A06G035400	93524561	AT1G34760.1	general regulatory factor 11	GF14 OMICRON,GRF11,RHS5	V55	7.7009	7.14119	7.0292	6.69813	6.44241	6.61336	6.39313	6.63514	6.86654	6.79519	6.7826	6.24366	6.02325	5.95204	6.14913	6.13771	6.16503	6.29	5.8991
Gorai.007G008300.1.D	Gorai.007G008300.1.D	case 1	K02969 - small subunit ribosomal protein S20e (RP-S20e, RPS20) (1 of 4)	Gohir.D11G006900	93523041	AT3G47370.3	Ribosomal protein S10p/S20e family protein		V55	5.76888	5.32604	5.36576	5.1575	5.0671	5.32775	4.86774	5.29308	5.03402	5.37293	5.17474	4.68313	4.55165	4.55054	4.69722	4.52979	4.63551	4.72248	4.2607
Gorai.006G090500.1.A	Gorai.006G090500.1.A	case 1	K02729 - 20S proteasome subunit alpha 5 (PSMA5) (1 of 3)	Gohir.A09G075700	93445068	AT3G14290.1	20S proteasome alpha subunit E2	PAE2	V55	3.99168	3.71234	3.91931	3.67539	3.77421	3.57966	3.37146	3.64773	3.52205	3.67495	3.74074	3.23501	3.09932	3.27302	3.37537	3.25585	3.43903	3.34344	2.93383
Gorai.010G084100.1.A	Gorai.010G084100.1.A	case 1	K11279 - nucleosome assembly protein 1-like 1 (NAP1L1, NRP) (1 of 3)	Gohir.A06G073400	93523075	AT2G19480.3	nucleosome assembly protein 1;2	NAP1;2,NFA02,NFA2	V55	7.02235	6.42753	6.50194	5.76761	5.81333	6.09602	5.77825	6.04965	5.95722	5.8863	5.82377	5.08747	5.35791	5.40915	5.47304	5.25174	5.46026	5.69867	4.98622
Gorai.006G252000.1.A	Gorai.006G252000.1.A	case 1	K01725 - cyanate lyase (cynS) (1 of 1)	Gohir.A09G228200	93514767	AT3G23490.1	cyanase	CYN	V55	6.41047	6.00355	5.92118	5.69834	5.31002	5.32008	5.47611	5.3807	5.4475	5.39923	5.39947	5.33288	4.78671	4.83184	5.01993	4.78487	4.805	4.84214	4.6156
Gorai.006G194400.1.A	Gorai.006G194400.1.A	case 1	K02993 - small subunit ribosomal protein S7e (RP-S7e, RPS7) (1 of 4)	Gohir.A09G176900	93523638	AT1G48830.1	Ribosomal protein S7e family protein		V55	7.14362	6.72364	6.40496	6.17086	6.09194	6.25821	5.97827	6.12513	5.98654	6.25109	6.3589	5.64693	5.43629	5.53433	5.71285	5.68176	5.5614	5.68063	5.46977
Gorai.002G154300.1.A	Gorai.002G154300.1.A	case 1	K02989 - small subunit ribosomal protein S5e (RP-S5e, RPS5) (1 of 2)	Gohir.A01G136200	93522893	AT2G37270.1	ribosomal protein 5B	ATRPS5B,RPS5B	V55	7.62073	7.24468	7.19966	6.81705	6.69361	6.76225	6.53122	6.94611	6.75506	6.6914	6.79451	5.99682	6.05788	6.06163	6.255	6.11008	6.17764	6.317	5.95373
Gorai.013G269200.1.A	Gorai.013G269200.1.A	case 1	K01759 - lactoylglutathione lyase (GLO1, gloA) (1 of 5)	Gohir.A13G232600	93517245	AT1G08110.3	lactoylglutathione lyase family protein / glyoxalase I family protein		V55	5.56145	5.08154	5.10811	4.93174	4.88573	4.87537	4.78492	4.88982	4.92146	5.0479	4.9067	4.37593	4.31697	4.31968	4.54738	4.3461	4.54626	4.61581	4.10215
Gorai.010G214300.1.D	Gorai.010G214300.1.D	case 1	K03626 - nascent polypeptide-associated complex subunit alpha (EGD2, NACA) (1 of 5)	Gohir.D06G183300	93522178	AT3G12390.1	Nascent polypeptide-associated complex (NAC), alpha subunit family protein		V56	7.1921	6.69716	6.89865	6.5203	6.42578	6.59972	6.46215	6.81793	6.6906	6.72018	6.46259	5.8822	5.9716	5.96385	6.14616	6.05388	6.04305	6.43597	5.95119
Gorai.002G143400.1.A	Gorai.002G143400.1.A	case 1	PTHR12700:SF12 - ATP SYNTHASE SUBUNIT D, MITOCHONDRIAL (1 of 3)	Gohir.A01G133300	93521963	AT3G52300.1	ATP synthase D chain, mitochondrial	ATPQ	V56	7.14476	6.45205	6.57724	6.20106	6.18414	5.92211	6.15761	6.23933	6.20916	6.61639	6.33592	6.17853	5.62743	5.9229	5.94484	5.78021	5.82055	5.94491	5.86203
Gorai.002G126800.1.A	Gorai.002G126800.1.A	case 1	PTHR13061//PTHR13061:SF9 - DYNACTIN SUBUNIT P25 // SUBFAMILY NOT NAMED (1 of 3)	Gohir.A01G114700	93523231	AT1G19580.1	gamma carbonic anhydrase 1	GAMMA CA1	V56	5.50505	5.52469	5.12993	4.88217	5.0902	5.01247	5.0997	5.16572	5.1548	5.05876	5.20961	4.65355	4.55921	4.79691	4.87241	4.834	4.81508	5.01163	4.82119
Gorai.009G155300.1.D	Gorai.009G155300.1.D	case 1	K04798 - prefoldin beta subunit (pfdB, PFDN6) (1 of 2)	Gohir.D05G151300	93516951	AT1G29990.1	prefoldin 6	PFD6	V56	4.65477	3.96081	4.72774	4.56216	4.32807	4.20462	4.40562	4.34068	4.1644	4.09583	3.98183	3.98472	3.85889	4.08694	3.90353	4.02519	3.88369	4.38255	3.82092
Gorai.001G077000.1.A	Gorai.001G077000.1.A	case 1	PF00076 - RNA recognition motif. (a.k.a. RRM, RBD, or RNP domain) (RRM_1) (1 of 310)	Gohir.A07G068300	93488338	AT5G61030.1	glycine-rich RNA-binding protein 3	GR-RBP3	V56	5.65337	4.76863	5.11086	4.88734	5.12539	5.18131	4.83386	4.93603	4.93705	4.70212	4.97768	4.38557	4.42816	4.64039	4.42879	4.77299	4.80935	4.87573	4.67015
Gorai.010G214300.1.A	Gorai.010G214300.1.A	case 1	K03626 - nascent polypeptide-associated complex subunit alpha (EGD2, NACA) (1 of 5)	Gohir.A06G173300	93522178	AT3G12390.1	Nascent polypeptide-associated complex (NAC), alpha subunit family protein		V56	7.06451	6.32359	6.76424	6.40535	6.45287	6.28102	6.26757	6.26474	6.34344	6.25676	6.11443	5.78211	5.74127	5.75328	5.78902	5.84801	5.84708	6.22843	5.77919
Gorai.006G267400.1.D	Gorai.006G267400.1.D	case 1	K03263 - translation initiation factor 5A (EIF5A) (1 of 7)	Gohir.D09G243600	93523855	AT1G13950.1	eukaryotic elongation factor 5A-1	ATELF5A-1,EIF-5A,EIF5A,ELF5A-1	V56	8.23926	8.00164	8.18207	8.10495	7.64604	7.65924	7.6088	7.8094	7.6848	7.58349	7.54682	7.4664	6.88075	6.50712	7.04812	6.85274	7.00548	7.35458	6.84699
Gorai.002G101200.1.A	Gorai.002G101200.1.A	case 1	PTHR22811:SF50 - TRANSMEMBRANE EMP24 DOMAIN-CONTAINING PROTEIN P24BETA2 (1 of 3)	Gohir.A01G092400	93523762	AT3G07680.1	emp24/gp25L/p24 family/GOLD family protein		V56	5.66367	5.61927	5.46126	5.24022	5.37672	5.27802	5.18904	5.3652	5.33781	5.42524	5.30848	5.04208	4.79445	4.78265	5.04531	4.95536	5.02628	5.18632	4.71286
Gorai.001G014700.1.A	Gorai.001G014700.1.A	case 1	K02985 - small subunit ribosomal protein S3e (RP-S3e, RPS3) (1 of 3)	Gohir.A07G014300	93523250	AT5G35530.1	Ribosomal protein S3 family protein		V56	8.96585	8.64954	8.7479	8.53555	8.37177	8.47063	8.50975	8.51774	8.4464	8.10308	8.3046	7.66986	7.70311	7.48871	7.62233	7.42292	7.64073	7.83576	7.34183
Gorai.007G242900.1.D	Gorai.007G242900.1.D	case 1	KOG2988 - 60S ribosomal protein L30 (1 of 5)	Gohir.D11G225300	93491560	AT1G36240.1	Ribosomal protein L7Ae/L30e/S12e/Gadd45 family protein		V56	6.65968	6.21506	6.13086	5.94505	5.95857	6.09806	5.93382	6.12234	6.00351	5.84755	5.99596	5.72518	5.43406	5.61591	5.80601	5.73568	5.5897	6.01061	5.66815
Gorai.002G110500.1.A	Gorai.002G110500.1.A	case 1	K17761 - succinate-semialdehyde dehydrogenase, mitochondrial (SSADH) (1 of 1)		93517274	AT1G79440.1	aldehyde dehydrogenase 5F1	ALDH5F1,SSADH,SSADH1	V56	4.81687	4.39346	4.62967	4.1125	4.25168	4.2385	4.29131	4.37891	4.41243	4.24062	4.22932	3.82822	3.85681	3.9742	4.13966	3.89341	4.04999	4.68321	3.84146
Gorai.005G095400.1.A	Gorai.005G095400.1.A	case 1	PTHR18860:SF27 - 14-3-3-LIKE PROTEIN GF14 LAMBDA (1 of 5)	Gohir.A02G077400	93524561	AT5G65430.3	general regulatory factor 8	14-3-3KAPPA,GF14 KAPPA,GRF8	V56	6.46851	5.70457	6.2156	5.75755	5.79508	5.99859	5.63348	6.1773	5.8929	5.55883	5.72913	5.09392	5.90652	5.20586	5.63361	5.4236	5.44372	5.84581	5.09564
Gorai.009G099100.1.D	Gorai.009G099100.1.D	case 1	K01803 - triosephosphate isomerase (TIM) (TPI, tpiA) (1 of 5)	Gohir.D05G095800	93521839	AT3G55440.1	triosephosphate isomerase	ATCTIMC,CYTOTPI,TPI	V56	7.9618	7.37505	7.26508	6.98444	7.04922	6.85234	6.77493	7.29978	7.27515	7.35263	7.05658	6.81502	7.4112	6.45337	6.47042	6.47692	6.727	7.0584	6.59528
Gorai.002G126200.1.D	Gorai.002G126200.1.D	case 1	PTHR10438:SF274 - THIOREDOXIN H1 (1 of 4)	Gohir.D01G101800	93439024	AT3G51030.1	thioredoxin H-type 1	ATTRX H1,ATTRX1,TRX1	V56	5.5118	5.45282	5.80741	5.86316	5.76905	6.13894	6.04668	5.7312	5.25058	4.804	5.29569	4.65492	5	4.96047	5.0149	5.11364	4.94514	6.13716	5.01711
Gorai.002G030300.1.D	Gorai.002G030300.1.D	case 1	KOG3450 - Huntingtin interacting protein HYPK (1 of 2)	Gohir.D01G023544	93517989	AT3G06610.1	DNA-binding enhancer protein-related		V56	4.55626	4.15717	4.28067	4.25221	4.12857	4.24062	4.17935	4.3731	4.14947	4.18761	4.19667	4.16359	3.77845	3.80236	3.78131	4.00486	3.92724	4.39295	3.92486
Gorai.004G271000.1.D	Gorai.004G271000.1.D	case 1	PF06249 - Ethanolamine utilisation protein EutQ (EutQ) (1 of 1)	Gohir.D08G254100	93521558	AT4G10300.1	RmlC-like cupins superfamily protein		V56	4.23395	4.67038	4.14334	3.9892	3.80522	3.89069	4.31972	4.34767	4.01203	4.13986	4.10256	3.70124	3.4521	3.43296	3.83072	3.60334	3.71134	4.34731	4.18156
Gorai.007G347600.1.A	Gorai.007G347600.1.A	case 1	K17292 - tubulin-specific chaperone A (TBCA) (1 of 1)	Gohir.A11G302200	93518776	AT2G30410.2	tubulin folding cofactor A (KIESEL)	KIS,TFCA	V57	5.28574	5.10677	5.33872	5.29506	5.13567	5.12966	5.25959	5.31123	5.00448	5.11713	5.12999	5.13137	4.79384	5.19682	5.20084	5.13184	5.07195	5.21295	5.17009
Gorai.006G121400.1.A	Gorai.006G121400.1.A	case 1	K02727 - 20S proteasome subunit alpha 7 (PSMA3) (1 of 3)	Gohir.A09G107300	93524568	AT2G27020.1	20S proteasome alpha subunit G1	PAG1	V57	5.16373	4.50214	5.04052	4.84809	4.90421	4.90531	4.83486	5.12162	5.05831	5.05435	4.97205	4.57975	4.63797	4.90969	4.84234	4.8494	4.81661	5.00885	4.52286
Gorai.005G045400.1.A	Gorai.005G045400.1.A	case 1	1.13.11.53 - Acireductone dioxygenase (Ni(2+)-requiring) / E-2 (1 of 1)	Gohir.A02G034200	93523697	AT4G14710.5	RmlC-like cupins superfamily protein	ATARD2	V57	7.08293	6.66814	6.65876	6.59174	6.67063	6.51203	6.69108	6.68426	6.78219	6.61787	6.54641	6.55185	6.26324	6.64068	6.37689	6.51238	6.53514	6.70035	6.25283
Gorai.003G102000.1.D	Gorai.003G102000.1.D	case 1	K18635 - protein SPIRAL1 and related proteins (SPR1) (1 of 6)	Gohir.D03G097200	93460918	AT1G26355.1	SPIRAL1-like1	SP1L1	V57	7.09255	7.03074	7.21819	7.11167	6.84359	6.80693	6.86365	6.98731	6.80447	6.74161	7.1026	6.86198	6.69575	7.19572	6.76924	6.98252	7.00353	7.16092	6.83635
Gorai.011G041300.1.A	Gorai.011G041300.1.A	case 1	K06875 - programmed cell death protein 5 (PDCD5, TFAR19) (1 of 1)	Gohir.A10G038300	93518079	AT1G29850.1	double-stranded DNA-binding family protein		V57	6.28961	5.59403	6.00461	5.62361	5.77457	5.61942	6.03499	5.82311	5.88931	5.6476	5.60532	5.60053	5.69773	5.88857	5.38241	5.4641	5.75055	6.08023	5.58837
Gorai.005G060700.1.D	Gorai.005G060700.1.D	case 1	PTHR11991 - TRANSLATIONALLY CONTROLLED TUMOR PROTEIN-RELATED (1 of 3)	Gohir.D02G054800	93441245	AT3G16640.1	translationally controlled tumor protein	TCTP	V57	9.51691	9.17229	9.38327	9.39326	9.41712	9.38236	9.55356	9.16731	9.12811	9.08203	9.23723	9.44025	9.10891	8.83207	8.86497	8.94959	9.06956	9.51588	9.09317
Gorai.009G280300.1.D	Gorai.009G280300.1.D	case 1	KOG3057 - Cytochrome c oxidase, subunit VIb/COX12 (1 of 2)	Gohir.D05G268100	93520572	AT1G22450.1	cytochrome C oxidase 6B	ATCOX6B2,COX6B	V57	6.63714	6.01903	6.40094	6.21943	5.95048	5.91215	6.13391	5.99808	6.15942	6.26135	6.23154	6.27824	5.89056	5.99161	5.89524	5.92249	6.01973	5.89882	5.67751
Gorai.009G418200.1.A	Gorai.009G418200.1.A	case 1	K02152 - V-type H+-transporting ATPase subunit G (ATPeV1G, ATP6G) (1 of 3)	Gohir.A04G074600	93523602	AT3G01390.1	vacuolar membrane ATPase 10	AVMA10,VMA10	V57	5.31227	5.00215	5.19354	4.94848	5.03391	5.01636	5.15516	5.11913	5.08077	5.19749	4.99863	5.05752	4.72583	5.20568	4.99134	4.96591	5.01704	5.56556	4.9277
Gorai.011G112000.1.A	Gorai.011G112000.1.A	case 1	PTHR11986:SF58 - ALANINE--GLYOXYLATE AMINOTRANSFERASE 2, MITOCHONDRIAL (1 of 1)	Gohir.A10G086400	93518177	AT4G39660.1	alanine:glyoxylate aminotransferase 2	AGT2	V57	5.25474	4.90456	5.19473	4.85864	5.05559	5.05042	5.07797	5.10136	5.04407	4.72854	4.9423	4.65764	4.81406	4.57947	4.8687	4.91983	5.00014	5.40562	4.90617
Gorai.007G326600.1.D	Gorai.007G326600.1.D	case 1	K10580 - ubiquitin-conjugating enzyme E2 N (UBE2N, BLU, UBC13) (1 of 5)	Gohir.D11G305500	93524656	AT1G78870.2	ubiquitin-conjugating enzyme 35	UBC13A,UBC35	V57	5.93427	5.07716	5.69813	5.70707	5.53144	5.02144	5.39497	4.86664	5.29639	5.54619	5.0068	6.00553	5.33697	5.84315	5.3077	5.5791	5.65504	6.31504	5.56603
Gorai.013G022900.1.A	Gorai.013G022900.1.A	case 1	PTHR11913:SF30 - ACTIN-DEPOLYMERIZING FACTOR 10-RELATED (1 of 8)	Gohir.A13G019900	93488653	AT5G59890.1	actin depolymerizing factor 4	ADF4,ATADF4	V57	6.69762	6.5969	6.57333	6.5107	6.64694	6.49813	6.62755	6.77571	6.7436	6.621	6.49035	6.8103	6.45761	6.62281	6.63161	6.57972	6.6604	6.8236	6.44518
Gorai.011G193800.1.A	Gorai.011G193800.1.A	case 1	K02885 - large subunit ribosomal protein L19e (RP-L19e, RPL19) (1 of 4)	Gohir.A10G167200	93523661	AT3G16780.1	Ribosomal protein L19e family protein		V57	6.91075	6.74638	6.78753	6.43439	6.42148	6.61727	6.6016	6.74021	6.77512	6.97153	6.68327	6.53491	6.30595	6.58218	6.40715	6.59891	6.62865	6.60779	6.36474
Gorai.012G020400.1.D	Gorai.012G020400.1.D	case 1	K07213 - copper chaperone (ATOX1, ATX1, copZ) (1 of 3)	Gohir.D04G017600	93522318	AT1G66240.1	homolog of anti-oxidant 1	ATATX1,ATX1	V57	8.13131	7.39912	8.29532	7.78709	7.60538	7.3346	7.64592	7.60483	7.86595	7.72412	7.34949	8.39065	8.17163	7.23477	7.26809	7.39263	7.49907	8.14501	7.53848
Gorai.003G127400.1.A	Gorai.003G127400.1.A	case 1	PF00582 - Universal stress protein family (Usp) (1 of 53)	Gohir.A03G046500	93440249	AT3G53990.1	Adenine nucleotide alpha hydrolases-like superfamily protein		V57	5.89047	5.04053	6.05204	5.8266	6.00632	5.69715	5.9442	5.50472	5.84502	5.58197	5.09633	5.92453	5.45979	5.37559	5.7775	5.39882	5.23136	5.78124	5.21126
Gorai.002G243100.1.A	Gorai.002G243100.1.A	case 1	PTHR11902//PTHR11902:SF19 - ENOLASE // SUBFAMILY NOT NAMED (1 of 2)	Gohir.A01G209600	93523880	AT2G36530.1	Enolase	ENO2,LOS2	V58	8.78463	8.24775	8.33139	7.80698	7.68866	7.78216	7.80453	8.51126	8.42453	8.38954	8.3564	7.75621	8.35611	8.18905	8.41775	8.22852	8.34609	8.45322	7.99296
Gorai.006G038900.1.A	Gorai.006G038900.1.A	case 1	K00134 - glyceraldehyde 3-phosphate dehydrogenase (GAPDH, gapA) (1 of 9)	Gohir.A09G033540	93440229	AT1G13440.1	glyceraldehyde-3-phosphate dehydrogenase C2	GAPC-2,GAPC2	V58	6.67234	6.14323	6.38506	6.15326	6.33951	6.26267	6.39478	6.69495	6.65001	6.54459	6.72353	6.00745	6.42653	6.77065	6.67845	6.63195	6.71973	6.97402	6.46909
Gorai.009G000700.1.A	Gorai.009G000700.1.A	case 1	PTHR12611 - PUR-TRANSCRIPTIONAL ACTIVATOR (1 of 3)	Gohir.A05G000500	93516854	AT2G32080.2	purin-rich alpha 1	PUR ALPHA-1	V58	5.77057	5.2938	5.53737	5.1251	5.19362	5.15894	5.28232	5.62167	5.54131	5.49879	5.361	5.27273	5.16819	5.46211	5.51461	5.4656	5.45823	5.50547	5.068
Gorai.002G243100.1.D	Gorai.002G243100.1.D	case 1	PTHR11902//PTHR11902:SF19 - ENOLASE // SUBFAMILY NOT NAMED (1 of 2)	Gohir.D01G198700	93523880	AT2G36530.1	Enolase	ENO2,LOS2	V58	7.94925	7.26785	7.5418	6.85184	6.84838	7.1142	7.02003	7.84378	7.68628	7.68111	7.76834	6.85459	7.59998	7.39259	7.60534	7.58049	7.6855	7.94381	7.38471
Gorai.004G282800.1.D	Gorai.004G282800.1.D	case 1	3.4.24.64 - Mitochondrial processing peptidase / Processing enhancing peptidase (1 of 3)	Gohir.D08G264900	93522240	AT1G51980.1	Insulinase (Peptidase family M16) protein		V58	5.82792	5.55476	5.43622	5.07917	5.3492	5.37854	5.44156	5.61591	5.5954	5.42817	5.58099	5.09157	5.28167	5.64453	5.59379	5.50583	5.60528	5.52848	5.06547
Gorai.008G266200.1.A	Gorai.008G266200.1.A	case 1	PTHR19359:SF22 - CYTOCHROME B5 ISOFORM A (1 of 4)	Gohir.A12G247500	93524310	AT5G53560.1	cytochrome B5 isoform E	ATB5-A,ATCB5-E,B5 #2,CB5-E	V58	7.2701	7.41417	7.0382	6.77723	7.03109	6.94687	7.07402	7.1604	7.14807	7.27005	7.26683	7.08348	6.90018	7.17554	7.0629	7.31112	7.27841	7.60328	7.17713
Gorai.011G246200.1.D	Gorai.011G246200.1.D	case 1	PTHR11260:SF171 - GLUTATHIONE S-TRANSFERASE DHAR3, CHLOROPLASTIC (1 of 3)	Gohir.D10G219500	93520418	AT1G75270.1	dehydroascorbate reductase 2	DHAR2	V58	5.03674	4.48224	4.83937	4.62872	4.97219	4.78437	5.02843	4.98233	4.97987	4.87512	4.80297	4.73962	4.76548	5.47821	5.05993	4.91509	5.01248	5.01918	4.87654
Gorai.011G161700.1.D	Gorai.011G161700.1.D	case 1	2.3.1.16 - Acetyl-CoA C-acyltransferase / Beta-ketothiolase (1 of 3)	Gohir.D10G144700	93522868	AT2G33150.1	peroxisomal 3-ketoacyl-CoA thiolase 3	KAT2,PED1,PKT3	V58	5.79762	5.51493	5.6797	5.31092	5.43646	5.34311	5.49631	5.77879	5.70359	5.72423	5.63128	5.43985	5.32481	5.72322	5.73177	5.58737	5.74524	6.29897	5.44573
Gorai.011G158200.1.A	Gorai.011G158200.1.A	case 1	PTHR10430:SF7 - PEROXIREDOXIN-2F, MITOCHONDRIAL (1 of 1)	Gohir.A10G124400	93524119	AT3G06050.1	peroxiredoxin IIF	ATPRXIIF,PRXIIF	V58	6.19298	5.68729	5.83208	5.58825	5.61757	5.60996	5.5953	5.91889	5.79106	5.80064	5.78596	5.77455	5.70097	6.21593	6.08638	6.07157	6.09918	6.41316	5.94518
Gorai.006G031800.1.A	Gorai.006G031800.1.A	case 1	PTHR10168//PTHR10168:SF104 - GLUTAREDOXIN // SUBFAMILY NOT NAMED (1 of 1)	Gohir.A09G027900	93522819	AT5G40370.1	Glutaredoxin family protein		V58	5.36888	5.08876	5.2165	5.17328	5.16956	5.32639	5.22659	5.33151	5.02442	4.98895	5.35537	5.28377	5.59841	5.55579	5.344	5.4602	5.51382	5.83908	5.35798
Gorai.003G008300.1.D	Gorai.003G008300.1.D	case 1	K02731 - 20S proteasome subunit alpha 4 (PSMA7) (1 of 3)	Gohir.D03G008100	93524568	AT5G66140.1	proteasome alpha subunit D2	PAD2	V58	5.28055	4.63936	5.12903	4.77722	4.96195	4.92823	4.88388	5.14503	5.12421	5.32432	5.16608	4.91724	4.87014	5.25081	5.20773	5.02348	5.08446	5.25634	4.81281
Gorai.008G266200.1.D	Gorai.008G266200.1.D	case 1	PTHR19359:SF22 - CYTOCHROME B5 ISOFORM A (1 of 4)	Gohir.D12G248200	93524310	AT5G53560.1	cytochrome B5 isoform E	ATB5-A,ATCB5-E,B5 #2,CB5-E	V58	7.16368	7.2638	6.96683	6.71078	6.8325	6.85012	6.83549	7.15523	7.17033	7.1773	7.12288	6.60226	7.09909	7.16057	7.03568	7.04164	7.27487	7.56317	6.61684
Gorai.011G261700.1.A	Gorai.011G261700.1.A	case 1	K01803 - triosephosphate isomerase (TIM) (TPI, tpiA) (1 of 5)	Gohir.A10G219700	93521839	AT3G55440.1	triosephosphate isomerase	ATCTIMC,CYTOTPI,TPI	V58	6.95905	6.30773	6.47977	6.33589	6.30117	6.16264	5.99212	6.35108	6.29959	6.29358	6.27126	6.2887	6.22647	6.55001	6.59345	6.47048	6.56544	6.59424	6.27242
Gorai.008G010500.1.A	Gorai.008G010500.1.A	case 1	PTHR10025:SF33 - BIFUNCTIONAL PROTEIN FOLD 2 (1 of 1)	Gohir.A12G010400	93518536	AT3G12290.1	Amino acid dehydrogenase family protein		V59	5.05674	4.67729	4.75817	4.47906	4.43679	4.45941	4.54059	4.69102	4.75135	4.64371	4.69209	4.69879	4.86284	5.27317	5.10505	5.26456	5.2838	5.35789	4.81804
Gorai.011G100200.1.A	Gorai.011G100200.1.A	case 1	PTHR10438:SF274 - THIOREDOXIN H1 (1 of 4)	Gohir.A10G096900	93524421	AT3G51030.1	thioredoxin H-type 1	ATTRX H1,ATTRX1,TRX1	V59	7.38909	6.87664	6.9959	6.79562	6.87447	6.89252	6.73837	7.19783	6.94892	6.9591	6.96669	6.98451	7.44129	7.68019	7.35746	7.27613	7.617	7.49837	6.82752
Gorai.012G019800.1.A	Gorai.012G019800.1.A	case 1	1.7.3.3 - Factor independent urate hydroxylase / Uricase II (1 of 1)	Gohir.A05G398800	93517304	AT2G26230.1	uricase / urate oxidase / nodulin 35, putative		V59	4.7077	4.7038	4.58081	4.33078	3.79754	4.5875	4.155	4.86588	4.56441	4.4194	4.70614	4.25604	4.59284	5.01518	4.95409	4.81845	4.98334	4.9349	4.60033
Gorai.009G395300.1.A	Gorai.009G395300.1.A	case 1	3.1.3.24 - Sucrose-phosphate phosphatase / Sucrose-6-phosphate phosphatase (1 of 2)	Gohir.A04G055800	93522885	AT2G35840.1	Sucrose-6F-phosphate phosphohydrolase family protein		V59	4.68582	4.20166	4.45201	4.05923	4.10999	4.1725	4.16624	4.20498	4.23585	4.34807	4.13988	4.52665	4.40369	5.18162	4.79987	4.84531	4.98554	4.37429	3.97346
Gorai.002G176200.1.D	Gorai.002G176200.1.D	case 1	K01835 - phosphoglucomutase (pgm) (1 of 3)	Gohir.D01G142900	93523069	AT1G70730.3	Phosphoglucomutase/phosphomannomutase family protein		V59	5.77873	5.51345	5.44749	5.00924	5.34647	5.36379	5.30981	5.72582	5.81345	6.01769	5.91472	5.59028	5.53004	6.01339	5.86463	5.87775	6.05039	6.16361	5.66709
Gorai.005G132500.1.A	Gorai.005G132500.1.A	case 1	PTHR10091//PTHR10091:SF8 - ALDOSE-1-EPIMERASE // SUBFAMILY NOT NAMED (1 of 1)	Gohir.A03G092700	93519372	AT3G17940.1	Galactose mutarotase-like superfamily protein		V59	5.83724	5.2225	5.64633	5.1082	5.16088	5.26939	5.46931	5.62787	5.6069	5.76789	5.4866	5.70821	5.41253	5.80126	6.11161	5.92996	5.90762	5.96486	5.37909
Gorai.001G083800.1.D	Gorai.001G083800.1.D	case 1	PTHR11019:SF112 - DJ-1/THIJ/PFPI FAMILY PROTEIN (1 of 1)	Gohir.D07G079200	93521849	AT3G02720.1	Class I glutamine amidotransferase-like superfamily protein		V59	6.34801	5.92885	6.10744	5.85142	5.97213	6.11137	5.99599	6.36833	6.35608	6.31276	6.09636	6.39352	6.30991	6.97716	6.59287	6.71003	6.8882	6.42886	5.95435
Gorai.004G245500.1.D	Gorai.004G245500.1.D	case 1	2.5.1.51 - Beta-pyrazolylalanine synthase / Pyrazolylalaninase (1 of 2)	Gohir.D08G231100	93440234	AT4G14880.2	O-acetylserine (thiol) lyase (OAS-TL) isoform A1	ATCYS-3A,CYTACS1,OASA1,OLD3	V59	6.97197	6.55514	6.57831	6.31349	6.32221	6.23232	6.40311	6.79244	6.93485	7.00453	6.73939	7.2684	7.00366	7.41464	7.46452	7.37602	7.58018	7.34979	6.83364
Gorai.004G245500.1.A	Gorai.004G245500.1.A	case 1	2.5.1.51 - Beta-pyrazolylalanine synthase / Pyrazolylalaninase (1 of 2)	Gohir.A08G214100	93440234	AT4G14880.2	O-acetylserine (thiol) lyase (OAS-TL) isoform A1	ATCYS-3A,CYTACS1,OASA1,OLD3	V59	6.88982	6.58194	6.4787	6.17983	6.21198	6.05208	6.23266	6.51618	6.57446	6.52873	6.4161	6.43104	6.38041	6.8426	6.72535	7.04533	7.25848	7.41048	6.97639
Gorai.009G162800.1.A	Gorai.009G162800.1.A	case 1	PTHR18860//PTHR18860:SF31 - 14-3-3 PROTEIN // SUBFAMILY NOT NAMED (1 of 1)	Gohir.A05G155200	93441041	AT2G42590.2	general regulatory factor 9	GF14 MU,GRF9	V59	5.78731	4.95799	5.6132	5.46788	5.50191	5.23887	5.26129	5.30915	5.46921	5.58255	5.27009	6.43219	5.68543	6.09114	5.89989	5.81736	5.80133	5.58224	5.41814
Gorai.007G298800.1.A	Gorai.007G298800.1.A	case 1	PF00887//PF07646//PF13415 - Acyl CoA binding protein (ACBP) // Kelch motif (Kelch_2) // Galactose oxidase, central domain (Kelch_3) (1 of 1)	Gohir.A11G266400	93519903	AT3G05420.2	acyl-CoA binding protein 4	ACBP4	V60	5.0981	4.68722	4.8481	4.17165	4.38262	4.65566	4.54787	4.93364	5.06295	5.13862	5.0195	4.9282	4.87138	5.4688	5.34221	5.09731	5.35582	4.70396	4.34837
Gorai.011G026000.1.D	Gorai.011G026000.1.D	case 1	PTHR10639//PTHR10639:SF8 - CLATHRIN LIGHT CHAIN // SUBFAMILY NOT NAMED (1 of 2)	Gohir.D10G024700	93524095	AT2G20760.1	Clathrin light chain protein		V60	6.90927	6.91646	6.56417	5.73114	5.8238	6.05914	5.70526	6.41022	6.44222	6.92422	6.63429	6.77613	6.61095	7.11295	7.00666	6.73313	7.2119	6.37045	6.0847
Gorai.003G182200.1.A	Gorai.003G182200.1.A	case 1	K12493 - ADP-ribosylation factor GTPase-activating protein 2/3 (ARFGAP2_3) (1 of 4)	Gohir.A03G000600	93522093	AT4G17890.1	ARF-GAP domain 8	AGD8	V60	4.33045	4.27694	4.18533	3.72093	4.04933	4.33087	4.21	4.57813	4.66759	5.15904	4.85695	5.02174	4.78178	4.89761	5.25743	4.53048	4.90681	4.46562	4.1457
Gorai.007G158400.1.D	Gorai.007G158400.1.D	case 1	PTHR23130:SF95 - AUXIN-RESPONSIVE PROTEIN-RELATED (1 of 7)	Gohir.D11G147800	93524352	AT3G25290.1	Auxin-responsive family protein		V60	7.35989	7.48532	7.20154	6.73636	7.19799	7.28879	7.45399	8.03487	8.38421	8.89496	8.57636	8.87516	8.79671	9.12475	9.20474	8.7195	9.14433	7.35878	7.33046
Gorai.009G407500.1.D	Gorai.009G407500.1.D	case 1	K01623 - fructose-bisphosphate aldolase, class I (ALDO) (1 of 8)	Gohir.D04G104000	93488655	AT2G36460.1	Aldolase superfamily protein		V60	8.58177	8.14829	8.22925	7.78026	7.67937	7.78504	7.71422	8.80805	8.77972	8.97033	8.68189	8.74557	9.38576	8.93822	9.23299	8.59367	9.17174	8.86374	7.88737
Gorai.009G407500.1.A	Gorai.009G407500.1.A	case 1	K01623 - fructose-bisphosphate aldolase, class I (ALDO) (1 of 8)	Gohir.A04G065600	93488655	AT2G36460.1	Aldolase superfamily protein		V60	8.16974	7.79068	7.81772	7.29794	7.31955	7.37419	7.27128	8.23688	8.17603	8.3198	8.12931	8.15527	8.98439	8.49317	8.7325	8.19757	8.68219	8.32342	7.4995
Gorai.011G207000.1.A	Gorai.011G207000.1.A	case 1	1.14.13.11 - Trans-cinnamate 4-monooxygenase / Cinnamic acid 4-monooxygenase (1 of 2)	Gohir.A10G178100	93522706	AT2G30490.1	cinnamate-4-hydroxylase	ATC4H,C4H,CYP73A5,REF3	V60	7.82204	7.71064	7.78415	7.18968	7.57624	7.4147	7.13622	7.52905	7.37033	7.65318	7.77421	8.01754	8.23183	8.91296	8.92144	8.42615	8.67385	7.57043	7.44675
Gorai.005G097200.1.A	Gorai.005G097200.1.A	case 1	PTHR11680:SF12 - SERINE HYDROXYMETHYLTRANSFERASE 2, MITOCHONDRIAL (1 of 1)	Gohir.A02G078902	93521618	AT5G26780.1	serine hydroxymethyltransferase 2	SHM2	V60	5.83894	5.40736	5.56398	5.03428	5.08592	5.11391	5.22124	5.8119	6.18229	6.69838	6.12087	6.02243	6.07004	6.08628	6.21239	5.64501	5.89786	5.34293	5.11527
Gorai.010G060800.1.D	Gorai.010G060800.1.D	case 1	PTHR22951//PTHR22951:SF29 - CLATHRIN ASSEMBLY PROTEIN // SUBFAMILY NOT NAMED (1 of 3)	Gohir.D06G052400	93520623	AT5G35200.1	ENTH/ANTH/VHS superfamily protein		V60	4.86643	4.84021	4.68672	4.0221	4.11981	4.63278	4.22804	4.70894	4.79095	4.98465	4.88144	4.94922	4.58381	4.98763	5.275	4.74423	5.12123	4.42059	4.00444
Gorai.004G024800.1.A	Gorai.004G024800.1.A	case 1	PF00122//PF00689//PF00690//PF00702//PF12515 - E1-E2 ATPase (E1-E2_ATPase) // Cation transporting ATPase, C-terminus (Cation_ATPase_C) // Cation transporter/ATPase, N-terminus (Cation_ATPase_N) // haloacid dehalogenase-like hydrolase (Hydrolase) // Ca2+-ATPase N terminal autoinhibitory domain (CaATP_NAI) (1 of 3)	Gohir.A08G017200	93524375	AT4G29900.1	autoinhibited Ca(2+)-ATPase 10	ACA10,ATACA10,CIF1	V60	5.41693	5.1566	5.20682	4.9126	5.21043	5.23771	5.29786	5.47717	5.60323	5.66423	5.59471	5.30926	5.55939	6.3526	5.91472	5.84128	6.2141	4.86816	4.74343
Gorai.005G018100.1.D	Gorai.005G018100.1.D	case 1	K12471 - epsin (EPN) (1 of 2)	Gohir.D02G014700	93520721	AT3G59290.1	ENTH/VHS family protein		V60	5.54658	5.60453	5.38278	4.72338	5.05966	5.29103	5.28021	5.49257	5.73304	5.71902	5.71018	5.55902	5.69875	6.11174	6.10043	5.6347	5.93904	5.21456	4.89553
Gorai.001G240900.1.A	Gorai.001G240900.1.A	case 1	K08493 - vesicle transport through interaction with t-SNAREs 1 (VTI1) (1 of 4)	Gohir.A07G206500	93523520	AT5G39510.1	Vesicle transport v-SNARE family protein	ATVTI11,ATVTI1A,SGR4,VTI11,VTI1A,ZIG,ZIG1	V60	5.60509	5.12573	5.40765	5.24746	5.10713	5.05781	5.14053	5.45912	5.46906	5.94587	5.22677	6.52476	5.62685	5.57904	5.92545	5.34649	5.70846	5.03698	4.73501
Gorai.009G429200.1.D	Gorai.009G429200.1.D	case 1	K03809 - NAD(P)H dehydrogenase (quinone) (wrbA) (1 of 7)	Gohir.D05G363500	93524252	AT4G27270.1	Quinone reductase family protein		V60	6.57859	6.56573	6.46823	6.29619	6.119	5.96676	6.25845	6.27909	6.67122	7.67575	6.61622	9.16166	7.71911	7.20584	8.13692	7.17103	7.66375	6.36706	6.44594
Gorai.002G073400.1.A	Gorai.002G073400.1.A	case 1	PTHR31008:SF4 - COP1-INTERACTING PROTEIN 7 (CIP7) (1 of 2)	Gohir.A01G066300	93523934	AT4G27430.2	COP1-interacting protein 7	CIP7	V60	5.75714	5.35189	5.39958	4.34386	4.74368	5.08285	5.12374	5.34122	5.87938	6.70324	6.08725	6.69324	6.35961	6.19947	6.40945	5.71138	6.49911	5.43291	4.95368
Gorai.006G242800.1.A	Gorai.006G242800.1.A	case 1	PTHR11732//PTHR11732:SF243 - ALDO/KETO REDUCTASE // SUBFAMILY NOT NAMED (1 of 3)	Gohir.A09G219400	93440158	AT1G60680.1	NAD(P)-linked oxidoreductase superfamily protein		V60	4.72808	4.29245	4.52863	4.2744	4.2421	4.08932	4.25043	4.5489	4.91384	5.16964	4.73459	5.23079	4.77597	5.42031	5.20562	4.67513	4.96973	4.027	4.14403
Gorai.011G221800.1.D	Gorai.011G221800.1.D	case 1	PTHR11413:SF55 - CYSTEINE PROTEINASE INHIBITOR 6 (1 of 3)	Gohir.D10G198100	93520823	AT3G12490.2	cystatin B	ATCYS6,ATCYSB,CYSB	V60	6.69503	6.30632	6.75614	6.67167	6.63003	6.56543	6.93615	7.18299	7.28893	7.40902	6.99289	7.39027	7.52106	7.95985	7.87598	7.61251	7.76586	7.19648	6.98172
Gorai.004G191500.1.A	Gorai.004G191500.1.A	case 1	PTHR24343//PTHR24343:SF168 - SERINE/THREONINE KINASE // SUBFAMILY NOT NAMED (1 of 1)	Gohir.A08G162500	93439956	AT4G33950.1	Protein kinase superfamily protein	ATOST1,OST1,P44,SNRK2-6,SNRK2.6,SRK2E	V60	5.01039	4.67751	4.89595	4.76081	4.77691	4.97802	5.03476	5.07207	5.3387	5.43966	5.14703	6.24126	5.33413	5.55486	6.03995	5.48567	6.00854	4.90671	4.73411
Gorai.011G261700.1.D	Gorai.011G261700.1.D	case 1	K01803 - triosephosphate isomerase (TIM) (TPI, tpiA) (1 of 5)	Gohir.D10G229200	93521839	AT3G55440.1	triosephosphate isomerase	ATCTIMC,CYTOTPI,TPI	V60	7.15706	6.60448	6.76419	6.56283	6.51182	6.31503	6.20095	6.72775	6.77224	6.96508	6.60466	7.74176	7.09269	7.0717	7.54362	6.90932	7.21923	6.64452	6.33988
Gorai.009G216400.1.D	Gorai.009G216400.1.D	case 1	PTHR34362:SF1 - WPP DOMAIN-CONTAINING PROTEIN 1-RELATED (1 of 3)	Gohir.D05G210000	93521717	AT1G47200.1	WPP domain protein 2	WPP2	V60	5.31028	5.652	4.96882	4.47292	4.56548	4.69394	4.57859	5.38753	5.60478	6.1346	5.96639	6.14806	6.04438	6.15488	6.17582	5.86244	6.05867	5.56815	5.4566
Gorai.012G064000.1.D	Gorai.012G064000.1.D	case 1		Gohir.D04G057300	93075410	AT5G40450.1			V61	8.23843	7.56679	7.98142	7.01355	7.32106	7.46665	7.14651	6.51544	6.51789	5.65917	6.02038	3.80697	4.35094	2.98442	3.90454	2.74509	3.01779	3.52845	2.44646
Gorai.008G216800.1.A	Gorai.008G216800.1.A	case 1	K01193 - beta-fructofuranosidase (E3.2.1.26, sacA) (1 of 10)	Gohir.A12G199100	93439430	AT1G12240.1	Glycosyl hydrolases family 32 protein	ATBETAFRUCT4,VAC-INV	V61	9.53507	9.05008	8.84447	8.16032	7.95064	8.08182	7.35412	7.68654	7.45773	6.5446	7.25993	4.05075	4.37029	1.98307	3.20401	2.00818	2.58539	1.27255	1.81301
Gorai.007G245500.1.A	Gorai.007G245500.1.A	case 1	PTHR11260:SF312 - GLUTATHIONE S-TRANSFERASE U17-RELATED (1 of 9)	Gohir.A11G195400	93524680	AT1G10370.1	Glutathione S-transferase family protein	ATGSTU17,ERD9,GST30,GST30B	V61	8.63259	8.19216	8.27633	8.22819	7.87841	7.30518	7.20976	6.87371	6.58339	6.18112	6.00078	4.064	3.76223	2.36486	3.05631	1.62905	2.48981	1.81326	2.1072
Gorai.006G212500.1.A	Gorai.006G212500.1.A	case 1	PTHR11709:SF82 - MONOCOPPER OXIDASE-LIKE PROTEIN SKU5 (1 of 2)		93068812	AT4G12420.2	Cupredoxin superfamily protein	SKU5	V61	7.33692	7.02125	6.91131	6.35914	6.51298	6.71919	5.49528	5.93827	5.59691	4.70862	5.44511	2.26569	3.33068	2.36783	2.5968	2.29978	2.34306	3.00542	1.70447
Gorai.007G245500.1.D	Gorai.007G245500.1.D	case 1	PTHR11260:SF312 - GLUTATHIONE S-TRANSFERASE U17-RELATED (1 of 9)	Gohir.D11G232100	93524680	AT1G10370.1	Glutathione S-transferase family protein	ATGSTU17,ERD9,GST30,GST30B	V61	9.40329	8.99053	8.98611	8.98104	8.45456	8.00405	7.94164	7.74791	7.54022	6.9745	6.94214	4.99504	4.82783	2.42078	3.73095	2.09117	2.903	1.57374	2.46653
Gorai.012G014600.1.A	Gorai.012G014600.1.A	case 1	PTHR28039:SF4 - CHALCONE--FLAVONONE ISOMERASE 3-RELATED (1 of 1)	Gohir.A05G403200	93519075	AT5G05270.2	Chalcone-flavanone isomerase family protein		V61	9.06804	7.92323	8.78573	8.46463	8.62512	7.81579	7.60263	7.03215	6.78034	6.59259	7.47344	4.205	4.19405	3.48625	4.06648	3.53791	3.47592	3.97388	3.5225
Gorai.009G200600.1.D	Gorai.009G200600.1.D	case 1	K13082 - bifunctional dihydroflavonol 4-reductase/flavanone 4-reductase (DFR) (1 of 2)	Gohir.D05G195700	93524650	AT5G42800.1	dihydroflavonol 4-reductase	DFR,M318,TT3	V61	8.3146	8.07459	7.85951	7.2097	7.92528	7.10742	6.67069	7.05754	6.45957	6.25664	7.55135	4.04643	3.70644	2.67692	3.84196	3.34111	3.27754	2.5414	2.84075
Gorai.004G117700.1.D	Gorai.004G117700.1.D	case 1	PTHR31896:SF4 - BAHD ACYLTRANSFERASE DCR (1 of 3)	Gohir.D08G110100	93518153	AT5G23940.1	HXXXD-type acyl-transferase family protein	DCR,EMB3009,PEL3	V61	9.62644	9.57132	9.21595	8.89484	8.77385	8.89254	8.35147	8.19779	8.02085	6.91008	7.50492	4.81913	5.25354	4.00044	4.23037	3.41078	3.43101	3.03357	3.02427
Gorai.011G035400.1.D	Gorai.011G035400.1.D	case 1	PTHR22835//PTHR22835:SF120 - ZINC FINGER FYVE DOMAIN CONTAINING PROTEIN // SUBFAMILY NOT NAMED (1 of 3)	Gohir.D10G033600	93523376	AT1G29660.1	GDSL-like Lipase/Acylhydrolase superfamily protein		V61	10.6207	10.2556	10.0565	9.62326	9.57347	9.49686	8.96977	8.92316	8.60166	7.31571	7.82783	4.84242	5.44735	2.97141	4.2077	2.28944	3.88458	3.26972	3.1512
Gorai.012G014600.1.D	Gorai.012G014600.1.D	case 1	PTHR28039:SF4 - CHALCONE--FLAVONONE ISOMERASE 3-RELATED (1 of 1)	Gohir.D04G012300	93519075	AT5G05270.2	Chalcone-flavanone isomerase family protein		V61	8.45609	8.14041	8.36267	8.04737	7.96584	8.03175	7.32497	7.44776	6.95878	6.38618	7.36824	4.05967	3.73091	2.98171	3.80999	2.88816	3.02236	2.90539	2.93374
Gorai.006G148600.1.A	Gorai.006G148600.1.A	case 1	PTHR19957:SF69 - SYNTAXIN-121-RELATED (1 of 3)	Gohir.A09G133500	93521712	AT3G11820.1	syntaxin of plants 121	AT-SYR1,ATSYP121,ATSYR1,PEN1,SYP121,SYR1	V61	6.45526	6.43329	6.43189	5.95762	5.85629	6.16193	5.86193	5.87209	6.00881	5.46151	5.72997	3.73424	4.36628	2.11326	3.05731	1.87936	2.04916	1.91273	1.58875
Gorai.006G150600.1.D	Gorai.006G150600.1.D	case 1	PTHR13683:SF340 - ASPARTYL PROTEASE FAMILY PROTEIN (1 of 2)	Gohir.D09G132001	93520692	AT3G52500.1	Eukaryotic aspartyl protease family protein		V61	9.44308	9.98514	9.16756	8.43869	8.51605	8.53578	7.84969	8.37223	7.97078	7.26642	7.69036	4.6484	4.94736	3.58346	4.29814	3.45643	3.65308	2.71707	3.11663
Gorai.004G253200.1.D	Gorai.004G253200.1.D	case 1	PTHR11206:SF102 - MATE EFFLUX FAMILY PROTEIN (1 of 3)	Gohir.D08G237700	93523870	AT1G33110.1	MATE efflux family protein		V62	8.03537	7.58792	7.65149	7.53498	7.56818	7.23348	7.03501	7.12992	6.91237	6.10178	6.52635	3.57875	4.1546	2.4135	3.54257	3.61858	3.69488	4.38533	4.48367
Gorai.013G244400.1.D	Gorai.013G244400.1.D	case 1	PTHR10527//PTHR10527:SF29 - IMPORTIN BETA // SUBFAMILY NOT NAMED (1 of 3)	Gohir.D13G214100	93076424	AT5G19820.1	ARM repeat superfamily protein	emb2734	V62	6.01292	5.44948	5.18703	4.54935	4.60391	4.5796	4.22623	4.04861	4.0997	3.62808	3.92617	2.60682	2.84569	2.4803	3.00344	2.65887	2.6683	2.71405	2.27701
Gorai.002G257900.1.D	Gorai.002G257900.1.D	case 1	PTHR11937//PTHR11937:SF255 - ACTIN // SUBFAMILY NOT NAMED (1 of 8)	Gohir.D01G212100	93524427	AT2G37620.1	actin 1	AAc1,ACT1	V62	6.49936	6.25944	6.18032	5.71806	5.66139	5.65596	4.94918	5.29962	4.97398	4.48356	4.58394	3.45912	3.83876	2.83924	3.44761	2.78066	3.2745	2.2997	2.0037
Gorai.009G102400.1.D	Gorai.009G102400.1.D	case 1	PTHR31835:SF1 - NUCLEOSIDE DIPHOSPHATE-LINKED MOIETY X MOTIF 22 (1 of 1)	Gohir.D05G098750	93516863	AT3G46200.1	nudix hydrolase homolog 9	aTNUDT9,NUDT9	V62	5.77394	5.31686	5.64625	5.43969	5.29886	5.06285	4.77481	4.80289	4.81189	4.3389	4.67416	2.84709	2.82635	2.5542	2.49895	2.40272	2.30188	2.58364	2.24837
Gorai.001G259400.1.A	Gorai.001G259400.1.A	case 1	PTHR31517:SF11 - PEROXIDASE 31-RELATED (1 of 4)	Gohir.A07G217900	93524690	AT5G40150.1	Peroxidase superfamily protein		V62	6.75586	7.39612	6.42607	6.00918	6.09239	6.0714	5.71611	5.86472	5.55595	4.98916	5.30867	3.21316	3.58994	2.98798	3.77408	3.01355	3.11828	2.99225	2.2375
Gorai.006G243700.1.A	Gorai.006G243700.1.A	case 1		Gohir.A09G220300	93517383	AT3G55760.3			V62	3.61048	3.19877	3.40289	2.85683	2.87859	3.24442	2.60194	2.9617	2.72108	2.37129	2.82886	1.2773	2.21455	1.85772	1.96138	1.73288	1.74121	1.91581	1.34549
Gorai.001G065900.1.D	Gorai.001G065900.1.D	case 1	K10536 - agmatine deiminase (E3.5.3.12) (1 of 1)	Gohir.D07G062400	93515408	AT5G08170.1	porphyromonas-type peptidyl-arginine deiminase family protein	ATAIH,EMB1873	V62	6.06871	5.5087	5.47014	5.00952	5.15461	5.06194	4.53139	4.76709	4.61504	4.43661	4.36429	2.84854	2.96606	2.58399	2.7073	2.41378	2.69906	3.31237	2.16882
Gorai.006G245500.1.D	Gorai.006G245500.1.D	case 1	K01303 - acylaminoacyl-peptidase [EC:3.4.19.1] (APEH) (1 of 1)	Gohir.D09G224000	93519464	AT4G14570.1	acylaminoacyl-peptidase-related		V62	3.65661	3.67518	3.79168	3.50627	3.53299	3.37859	3.17574	3.14265	3.07293	2.68044	2.94756	1.71613	1.94368	1.98984	2.0841	1.80296	1.82691	2.59041	1.62781
Gorai.008G169300.1.D	Gorai.008G169300.1.D	case 1	4.1.1.15 - Glutamate decarboxylase / L-glutamate 1-carboxy-lyase (1 of 5)	Gohir.D12G156600	93071155	AT2G02010.1	glutamate decarboxylase 4	GAD4	V62	8.86085	8.92791	8.59719	7.97567	7.88302	8.04454	6.82843	7.58078	7.67748	6.78996	7.42623	3.70163	5.18886	3.29466	4.16634	4.19128	3.81629	3.45497	3.50874
Gorai.010G125900.1.D	Gorai.010G125900.1.D	case 1	PTHR10527//PTHR10527:SF29 - IMPORTIN BETA // SUBFAMILY NOT NAMED (1 of 3)	Gohir.D06G110600	93521942	AT5G19820.1	ARM repeat superfamily protein	emb2734	V62	6.14906	5.55862	5.63381	5.16982	5.29269	5.39785	4.96984	4.90863	4.96156	4.15792	4.51649	2.90774	3.18456	2.92922	3.14246	2.81977	3.06247	2.91003	2.19579
Gorai.012G116700.1.D	Gorai.012G116700.1.D	case 1	PTHR10997:SF7 - IMPORTIN-11 (1 of 2)	Gohir.D04G132800	93515590	AT3G08960.1	ARM repeat superfamily protein		V62	4.9471	4.63084	4.65405	4.21722	4.30291	4.26395	3.93455	3.88856	3.91794	3.46444	3.67675	2.56513	2.82084	2.2358	2.59725	1.99313	2.2856	1.9865	1.47504
Gorai.003G049600.1.D	Gorai.003G049600.1.D	case 1	PTHR11695//PTHR11695:SF567 - ALCOHOL DEHYDROGENASE RELATED // SUBFAMILY NOT NAMED (1 of 1)	Gohir.D03G048300	93524438	AT4G39330.1	cinnamyl alcohol dehydrogenase 9	ATCAD9,CAD9	V62	9.42378	9.27221	9.35331	9.31575	9.32816	9.15583	8.55227	8.54364	8.14553	7.17758	7.65225	5.28444	5.38522	5.04904	4.99887	4.7261	4.79493	4.63237	4.55272
Gorai.013G053300.1.D	Gorai.013G053300.1.D	case 1	3.5.1.60 - N-(long-chain-acyl)ethanolamine deacylase / N-acylethanolamine amidohydrolase (1 of 2)	Gohir.D13G047700	93522707	AT5G64440.1	fatty acid amide hydrolase	AtFAAH,FAAH	V62	5.99267	5.80204	5.74638	5.25847	4.80924	5.08202	4.68381	4.72518	4.71298	4.441	4.87718	2.80717	3.21889	2.81	2.74417	2.71454	2.97836	2.68428	2.4019
Gorai.013G089300.1.A	Gorai.013G089300.1.A	case 1	PTHR13018:SF45 - EARLY-RESPONSIVE TO DEHYDRATION STRESS PROTEIN (ERD4) (1 of 1)	Gohir.A13G078100	93521814	AT1G69450.2	Early-responsive to dehydration stress protein (ERD4)		V62	5.95469	5.88674	5.67516	5.04722	5.326	5.16866	4.98608	4.94459	4.70465	4.23569	4.61357	2.00462	2.48701	2.18056	2.57307	2.64204	2.57639	3.36692	2.54315
Gorai.013G091400.1.A	Gorai.013G091400.1.A	case 1	PTHR11926//PTHR11926:SF352 - GLUCOSYL/GLUCURONOSYL TRANSFERASES // SUBFAMILY NOT NAMED (1 of 2)	Gohir.A13G080100	93521634	AT1G07250.1	UDP-glucosyl transferase 71C4	UGT71C4	V62	8.12741	7.98541	7.48297	6.75171	6.82067	6.815	6.27948	6.57806	6.34056	5.8516	6.23499	4.32922	4.55968	3.73871	4.15261	3.57394	3.7073	3.13648	3.18743
Gorai.009G141700.1.D	Gorai.009G141700.1.D	case 1	PTHR11353:SF85 - CHAPERONIN CPN60-LIKE 2, MITOCHONDRIAL (1 of 1)	Gohir.D05G137300	93523333	AT3G13860.1	heat shock protein 60-3A	HSP60-3A	V63	3.06855	2.45742	2.60013	2.07653	2.46536	2.72678	2.46856	2.45893	2.38411	2.20636	2.63571	1.37164	1.69136	1.74185	1.99098	1.71483	1.78662	1.8537	1.30486
Gorai.011G118200.1.D	Gorai.011G118200.1.D	case 1	PTHR22870//PTHR22870:SF193 - REGULATOR OF CHROMOSOME CONDENSATION // SUBFAMILY NOT NAMED (1 of 2)	Gohir.D10G107800	93522705	AT5G63860.1	Regulator of chromosome condensation (RCC1) family protein	UVR8	V63	5.03166	4.66398	4.7957	4.44788	4.55354	4.47795	4.42837	4.28114	4.23375	3.63983	4.03543	3.00391	3.25521	3.12571	3.13698	3.277	3.18759	3.97093	3.36196
Gorai.007G011200.1.D	Gorai.007G011200.1.D	case 1	K01280 - tripeptidyl-peptidase II [EC:3.4.14.10] (TPP2) (1 of 1)	Gohir.D11G009700	93516781	AT4G20850.1	tripeptidyl peptidase ii	TPP2	V63	5.47017	5.12729	5.25159	4.50219	4.82024	4.84694	4.74525	4.4854	4.50313	4.00975	4.41217	2.74046	3.44622	3.50053	3.36333	3.22163	3.34222	4.0619	3.00195
Gorai.003G044700.1.D	Gorai.003G044700.1.D	case 1	5.5.1.4 - Inositol-3-phosphate synthase / Myo-inositol-1-phosphate synthase (1 of 2)	Gohir.D03G043600	93521556	AT2G22240.1	myo-inositol-1-phosphate synthase 2	ATIPS2,ATMIPS2,MIPS2	V63	8.91417	8.80187	9.06001	8.96171	8.73316	8.78936	8.39817	8.54004	8.37932	7.29404	7.91655	5.15633	5.41448	5.05172	5.26461	5.86177	5.78059	5.89899	5.88414
Gorai.002G267700.1.A	Gorai.002G267700.1.A	case 1	K01870 - isoleucyl-tRNA synthetase (IARS, ileS) (1 of 2)	Gohir.A01G231000	93519637	AT4G10320.1	tRNA synthetase class I (I, L, M and V) family protein		V63	5.09561	4.70111	4.7127	4.14652	4.24573	4.54375	4.32853	4.20057	4.20674	3.75244	4.111	2.49669	3.07112	3.50017	3.36995	3.49363	3.36459	3.66786	2.69048
Gorai.006G245500.1.A	Gorai.006G245500.1.A	case 1	K01303 - acylaminoacyl-peptidase [EC:3.4.19.1] (APEH) (1 of 1)	Gohir.A09G221900	93519464	AT4G14570.1	acylaminoacyl-peptidase-related		V63	3.94798	3.58025	3.86048	3.42179	3.69586	3.58225	3.69092	3.48365	3.46457	3.20958	3.39908	2.38401	2.55209	2.60129	2.69921	2.55726	2.45258	3.3315	2.30254
Gorai.012G068600.1.A	Gorai.012G068600.1.A	case 1	PTHR11260:SF171 - GLUTATHIONE S-TRANSFERASE DHAR3, CHLOROPLASTIC (1 of 3)	Gohir.A05G351200	93520418	AT1G75270.1	dehydroascorbate reductase 2	DHAR2	V63	6.77371	6.59441	6.89703	6.6842	7.05193	6.79557	6.49025	6.56925	5.99624	5.99559	5.92509	4.67289	4.15685	4.32884	4.78538	4.43825	4.65948	6.13086	5.17742
Gorai.012G161500.1.D	Gorai.012G161500.1.D	case 1	PTHR10286:SF3 - INORGANIC PYROPHOSPHATASE (1 of 3)	Gohir.D04G172500	93442465	AT5G09650.1	pyrophosphorylase 6	AtPPa6,PPa6	V63	3.94974	3.49522	3.50018	2.66952	3.02306	3.10978	3.04058	3.22026	2.93122	3.10229	3.22948	1.74831	2.20194	2.23126	2.20921	2.2411	2.36331	2.66851	1.97485
Gorai.012G110900.1.A	Gorai.012G110900.1.A	case 1	KOG2813 - Predicted molecular chaperone, contains DnaJ domain (1 of 1)	Gohir.A04G087500	93515967	AT2G38000.1	chaperone protein dnaJ-related		V63	4.48629	4.35444	4.49476	4.15936	4.16564	4.2025	4.23005	3.96068	3.78789	3.25812	3.79246	2.42341	2.98206	2.73482	2.98984	2.88552	2.86242	3.65095	2.91226
Gorai.013G027900.1.A	Gorai.013G027900.1.A	case 1	K09828 - delta24-sterol reductase (DHCR24) (1 of 1)	Gohir.A13G026100	93519398	AT3G19820.3	cell elongation protein / DWARF1 / DIMINUTO (DIM)	CBB1,DIM,DIM1,DWF1,EVE1	V63	8.18297	7.52443	7.45134	6.85694	6.71217	6.90724	6.07725	6.3595	6.20877	5.6613	6.00149	4.2784	5.22365	4.66688	5.15708	4.8558	4.62203	5.41232	4.64576
Gorai.010G084100.1.D	Gorai.010G084100.1.D	case 1	K11279 - nucleosome assembly protein 1-like 1 (NAP1L1, NRP) (1 of 3)	Gohir.D06G072100	93523075	AT2G19480.3	nucleosome assembly protein 1;2	NAP1;2,NFA02,NFA2	V64	8.42556	7.4557	7.60224	6.78939	6.68039	6.67409	6.35086	6.3442	6.24756	5.98133	6.0279	5.32435	5.44192	5.45687	5.58993	5.4945	5.62137	5.67155	5.08476
Gorai.003G105100.1.A	Gorai.003G105100.1.A	case 1	PTHR11902:SF8 - ENOLASE 1, CHLOROPLASTIC (1 of 1)	Gohir.A03G073600	93523880	AT1G74030.1	enolase 1	ENO1	V64	6.35994	5.82389	6.25187	5.53333	5.46569	5.46896	4.93913	5.26657	5.00238	4.88203	5.04383	4.01111	4.43908	4.32561	4.56544	4.33407	4.50312	4.65032	3.90962
Gorai.011G055300.1.A	Gorai.011G055300.1.A	case 1	K02729 - 20S proteasome subunit alpha 5 (PSMA5) (1 of 3)	Gohir.A10G047574	93524568	AT3G14290.1	20S proteasome alpha subunit E2	PAE2	V64	4.88626	4.78404	4.71334	4.53382	4.33668	4.24294	4.10872	4.52372	4.2343	4.25009	4.34324	3.62407	3.38579	3.56723	3.59653	3.52431	3.6084	3.79402	3.22866
Gorai.008G022500.1.A	Gorai.008G022500.1.A	case 1	K00899 - 5-methylthioribose kinase (mtnK) (1 of 2)	Gohir.A12G021500	93519745	AT1G49820.1	S-methyl-5-thioribose kinase	ATMTK,MTK	V64	3.64797	3.27773	3.26361	2.95829	2.99968	2.92257	2.9654	3.23117	2.98727	3.04576	3.00563	2.09917	2.23669	2.25396	2.52085	2.33589	2.50732	2.82036	2.29538
Gorai.005G251900.1.D	Gorai.005G251900.1.D	case 1	3.2.2.16 - Methylthioadenosine nucleosidase / MTA nucleosidase (1 of 1)	Gohir.D02G224100	93520425	AT4G34840.1	Phosphorylase superfamily protein	ATMTAN2,ATMTN2,MTAN2,MTN2	V64	6.11613	5.8677	5.74028	5.43692	5.38579	5.2809	5.12088	5.19195	5.21561	5.17033	5.21902	4.44493	4.37607	4.33811	4.44599	4.2713	4.39896	4.61241	4.41014
Gorai.010G113200.1.A	Gorai.010G113200.1.A	case 1	K01255 - leucyl aminopeptidase (CARP, pepA) (1 of 1)	Gohir.A06G097600	93521042	AT4G30920.1	Cytosol aminopeptidase family protein		V64	7.15865	6.82518	6.75889	6.31553	6.2483	6.123	6.03993	6.03892	6.05813	5.6388	5.76091	4.82454	4.98254	4.89589	5.12154	5.00872	5.05577	5.26016	4.75283
Gorai.010G064900.1.A	Gorai.010G064900.1.A	case 1	K00326 - cytochrome-b5 reductase (E1.6.2.2) (1 of 3)	Gohir.A06G057300	93515372	AT5G20080.1	FAD/NAD(P)-binding oxidoreductase		V64	5.9291	5.28351	5.16279	4.65153	4.48302	4.3958	4.27516	4.58426	4.37439	4.549	4.61489	3.75527	3.50322	3.65829	3.89817	3.81346	3.95794	4.30869	3.6815
Gorai.009G424200.1.D	Gorai.009G424200.1.D	case 1	K07901 - Ras-related protein Rab-8A (RAB8A, MEL) (1 of 7)	Gohir.D04G119100	93437967	AT5G59840.1	Ras-related small GTP-binding family protein		V64	7.12813	6.82197	6.95328	6.58471	6.15351	6.32561	5.8412	6.03716	5.9074	5.61334	5.83594	5.40422	5.0673	5.41052	5.35778	5.14241	5.28626	5.11199	4.89666
Gorai.010G080500.1.D	Gorai.010G080500.1.D	case 1	K02910 - large subunit ribosomal protein L31e (RP-L31e, RPL31) (1 of 3)	Gohir.D06G068900	93523445	AT4G26230.1	Ribosomal protein L31e family protein		V65	8.46601	7.81882	7.85671	7.38659	7.08893	7.22421	7.06092	6.88844	6.83884	6.60267	6.848	6.55944	6.47787	6.43147	6.36041	6.40118	6.45245	6.72539	6.3001
Gorai.002G154300.1.D	Gorai.002G154300.1.D	case 1	K02989 - small subunit ribosomal protein S5e (RP-S5e, RPS5) (1 of 2)	Gohir.D01G123300	93522893	AT2G37270.1	ribosomal protein 5B	ATRPS5B,RPS5B	V65	7.80761	7.39269	7.2128	6.79907	6.67018	6.74534	6.46264	6.8564	6.64768	6.47215	6.68568	5.77487	5.92301	6.0093	6.18386	6.11729	6.03257	6.19734	5.76578
Gorai.008G090300.1.D	Gorai.008G090300.1.D	case 1	K02991 - small subunit ribosomal protein S6e (RP-S6e, RPS6) (1 of 6)	Gohir.D12G082700	93523276	AT5G10360.1	Ribosomal protein S6e	EMB3010,RPS6B	V65	6.7076	6.16498	6.15192	5.61967	5.63633	5.7803	5.74094	5.7745	5.69958	5.22487	5.54182	4.92273	5.203	5.17292	5.09201	5.07446	5.10334	5.5609	5.08159
Gorai.001G130700.1.A	Gorai.001G130700.1.A	case 1	K03231 - elongation factor 1-alpha (EEF1A) (1 of 8)	Gohir.A07G116800	93064682	AT1G07930.1	GTP binding Elongation factor Tu family protein		V65	8.68786	8.16063	8.05964	7.48725	7.61003	7.53065	7.25588	7.7636	7.61666	7.50291	7.56234	6.50078	6.94768	7.09895	7.15734	6.92591	7.12178	6.97575	6.49361
Gorai.001G093800.1.D	Gorai.001G093800.1.D	case 1	K02873 - large subunit ribosomal protein L13e (RP-L13e, RPL13) (1 of 4)	Gohir.D07G087700	93523374	AT3G49010.2	breast basic conserved 1	ATBBC1,BBC1,RSU2	V65	7.56723	7.3138	7.20159	6.70335	6.72698	6.87431	6.68378	6.78502	6.6987	6.70444	6.80715	5.88439	6.09562	6.15363	6.08844	5.90548	6.16846	6.36449	5.90571
Gorai.008G154500.1.D	Gorai.008G154500.1.D	case 1	PTHR24089:SF340 - ADP,ATP CARRIER PROTEIN 3, MITOCHONDRIAL (1 of 3)	Gohir.D12G143200	93523831	AT4G28390.1	ADP/ATP carrier 3	AAC3,ATAAC3	V65	9.091	8.26969	8.25779	7.80789	7.45435	7.46913	7.15786	7.42352	7.37447	7.10643	7.31533	6.55986	6.53521	6.63012	6.98789	6.98188	6.89803	6.76511	6.5537
Gorai.004G110600.1.D	Gorai.004G110600.1.D	case 1	K02949 - small subunit ribosomal protein S11e (RP-S11e, RPS11) (1 of 5)	Gohir.D08G102500	93463554	AT5G23740.1	ribosomal protein S11-beta	RPS11-BETA	V65	6.50614	6.00463	6.16513	5.91302	5.67114	5.67753	5.87965	5.51211	5.48597	5.43541	5.68513	5.40537	5.12784	5.10507	4.90269	4.97962	5.20887	5.62401	5.20728
Gorai.005G222600.1.D	Gorai.005G222600.1.D	case 1	K06630 - 14-3-3 protein epsilon (YWHAE) (1 of 17)	Gohir.D02G198800	93441824	AT1G78300.1	general regulatory factor 2	14-3-3OMEGA,GF14 OMEGA,GRF2	V65	7.87239	7.53399	7.48605	7.05149	6.77934	6.89312	6.61008	7.1657	6.84679	6.77127	7.00213	6.09812	6.20189	6.1175	6.53608	6.36414	6.37985	6.48575	5.9792
Gorai.007G185300.1.A	Gorai.007G185300.1.A	case 1	4.1.1.8 - Oxalyl-CoA decarboxylase / Oxalyl-CoA carboxy-lyase (1 of 1)	Gohir.A11G166650	93517268	AT5G17380.1	Thiamine pyrophosphate dependent pyruvate decarboxylase family protein		V65	6.57499	5.65581	6.01488	5.61452	5.53615	5.50995	5.28481	5.65444	5.60148	5.18639	5.37788	4.59059	4.93174	4.65742	4.95897	4.87287	5.04715	5.11954	4.47683
Gorai.006G156800.1.D	Gorai.006G156800.1.D	case 1	K08232 - monodehydroascorbate reductase (NADH) (E1.6.5.4) (1 of 5)	Gohir.D09G136700	93521418	AT3G52880.1	monodehydroascorbate reductase 1	ATMDAR1,MDAR1	V65	7.72281	7.08287	7.31233	6.68277	6.77619	6.60558	6.63067	6.85412	6.76042	6.39831	6.44306	5.74618	5.99913	6.07163	6.18598	5.93697	6.10042	5.93889	5.47468
Gorai.009G076000.1.D	Gorai.009G076000.1.D	case 1	PTHR11595:SF24 - ELONGATION FACTOR 1-BETA 1-RELATED (1 of 2)	Gohir.D05G074700	93523891	AT5G12110.1	Glutathione S-transferase, C-terminal-like;Translation elongation factor EF1B/ribosomal protein S6		V65	8.14559	7.81104	7.61467	7.28658	7.06458	7.08988	6.97572	7.08806	7.16916	6.80563	7.04089	6.24825	6.16991	6.31389	6.54108	6.53446	6.41073	6.65321	6.34686
Gorai.007G185300.1.D	Gorai.007G185300.1.D	case 1	4.1.1.8 - Oxalyl-CoA decarboxylase / Oxalyl-CoA carboxy-lyase (1 of 1)	Gohir.D11G173000	93517268	AT5G17380.1	Thiamine pyrophosphate dependent pyruvate decarboxylase family protein		V65	5.92625	5.46954	5.6648	5.31337	5.20149	5.36457	5.03497	5.38371	5.27936	4.8535	5.10721	4.30694	4.65645	4.76584	4.94674	4.92368	5.00528	4.92623	4.30757
Gorai.010G244800.1.D	Gorai.010G244800.1.D	case 1	K17278 - membrane-associated progesterone receptor component (PGRMC1_2) (1 of 4)	Gohir.D13G187300	93516279	AT2G24940.1	membrane-associated progesterone binding protein 2	AtMAPR2,MAPR2	V65	7.3858	7.45983	6.98813	6.72855	6.67035	6.50703	6.36005	6.41587	6.17212	6.30754	6.51143	5.8219	5.76972	5.59903	6.30573	5.82003	5.90917	6.24732	5.52439
Gorai.008G278100.1.D	Gorai.008G278100.1.D	case 1	PTHR10281:SF45 - MEMBRANE STEROID-BINDING PROTEIN 1-RELATED (1 of 2)	Gohir.D12G259700	93522912	AT3G48890.1	membrane-associated progesterone binding protein 3	ATMAPR3,ATMP2,MAPR3,MSBP2	V65	8.62296	8.23889	8.25965	7.82841	7.65946	7.58273	7.58055	7.35925	7.38037	7.18758	7.1823	6.8188	6.90444	7.08303	6.82472	6.87728	7.14368	7.16108	6.57458
Gorai.008G010200.1.D	Gorai.008G010200.1.D	case 1	PTHR11260:SF201 - GLUTATHIONE S-TRANSFERASE F14-RELATED (1 of 3)	Gohir.D12G010200	93524597	AT1G02930.1	glutathione S-transferase 6	ATGST1,ATGSTF3,ATGSTF6,ERD11,GST1,GSTF6	V65	8.41107	8.09323	7.81223	7.44532	7.08803	6.86631	7.14426	7.46785	7.23667	6.76372	7.2281	5.56735	5.71534	6.07993	6.04214	6.6811	6.27805	7.16773	6.881
Gorai.004G227300.1.A	Gorai.004G227300.1.A	case 1	PTHR31356:SF10 - L-ASCORBATE PEROXIDASE 2, CYTOSOLIC (1 of 6)	Gohir.A08G196100	93438448	AT3G09640.2	ascorbate peroxidase 2	APX1B,APX2	V65	7.29242	6.64131	6.75935	6.48164	6.52336	6.31691	6.03555	6.40319	6.17167	5.9598	5.99131	5.40067	5.31271	5.41862	5.89469	5.92046	5.67813	5.97766	5.49883
Gorai.007G062700.1.A	Gorai.007G062700.1.A	case 1	PF15704 - Mitochondrial ATP synthase subunit (Mt_ATP_synt) (1 of 2)	Gohir.A11G054000	93518518	AT2G21870.1	copper ion binding;cobalt ion binding;zinc ion binding	MGP1	V66	7.46343	7.12236	7.04917	6.56401	6.58882	6.48561	6.429	6.68802	6.64173	6.78987	6.54178	6.34562	6.05106	6.38079	6.27581	6.03786	6.2561	6.13084	5.86282
Gorai.011G080700.1.D	Gorai.011G080700.1.D	case 1	PTHR10293:SF16 - GLUTAREDOXIN-RELATED PROTEIN 5, MITOCHONDRIAL (1 of 1)	Gohir.D10G074800	93520255	AT3G15660.1	glutaredoxin 4	ATGRX4,GRX4	V66	4.76801	4.16796	4.43871	4.3672	4.37701	4.3363	4.28162	4.28781	4.17783	4.01757	4.14611	3.95652	3.64456	4.08102	4.01477	3.89749	3.86602	3.93167	3.60933
Gorai.012G172300.1.A	Gorai.012G172300.1.A	case 1	K01648 - ATP citrate (pro-S)-lyase (ACLY) (1 of 5)	Gohir.A04G136100	93523151	AT1G10670.2	ATP-citrate lyase A-1	ACLA-1	V66	7.25818	6.67752	7.0461	6.5788	6.68563	6.55588	6.37149	6.75831	6.81942	6.55913	6.58503	5.91514	5.86844	6.55264	6.22101	6.36713	6.46021	6.06072	5.65192
Gorai.012G036800.1.A	Gorai.012G036800.1.A	case 1	K12195 - charged multivesicular body protein 6 (CHMP6, VPS20) (1 of 1)	Gohir.A05G382800	93520622	AT5G63880.1	SNF7 family protein	VPS20.1	V66	5.07001	4.806	5.01789	4.66376	4.62044	4.77366	4.66851	4.40986	4.69306	4.68759	4.55901	4.28889	4.13118	4.44554	4.14934	4.04151	4.17303	4.43376	3.73899
Gorai.004G271100.1.D	Gorai.004G271100.1.D	case 1	K00852 - ribokinase (rbsK, RBKS) (1 of 1)	Gohir.D08G254200	93516275	AT1G17160.1	pfkB-like carbohydrate kinase family protein		V66	5.16713	5.13065	4.85432	4.58003	4.57654	4.56872	4.56306	4.6964	4.80436	4.69558	4.67652	4.24645	4.23364	4.49775	4.54438	4.34481	4.46856	4.52385	4.03769
Gorai.005G207200.1.D	Gorai.005G207200.1.D	case 1	PF00582 - Universal stress protein family (Usp) (1 of 53)	Gohir.D02G184900	93523940	AT1G11360.1	Adenine nucleotide alpha hydrolases-like superfamily protein		V66	5.39206	5.5913	5.3671	4.98391	4.84501	4.89369	4.97115	5.24725	5.16131	4.94387	4.89293	4.48839	4.53547	4.77055	4.81006	4.60601	4.82559	4.64602	4.16899
Gorai.004G183100.1.A	Gorai.004G183100.1.A	case 1	K08488 - syntaxin 7 (STX7) (1 of 5)	Gohir.A08G154700	93523310	AT5G46860.1	Syntaxin/t-SNARE family protein	ATSYP22,ATVAM3,SGR3,SYP22,VAM3	V66	5.23946	4.84278	4.82902	4.28784	4.46507	4.48402	4.48841	4.66253	4.69805	4.7075	4.61977	4.43958	4.21786	4.38502	4.59128	4.17065	4.34713	4.49343	3.86942
Gorai.011G089300.1.A	Gorai.011G089300.1.A	case 1	PTHR33178:SF2 - PROTEIN POP3-RELATED (1 of 1)	Gohir.A10G069000	93519619	AT3G17210.1	heat stable protein 1	ATHS1,HS1	V66	7.51741	7.61642	7.33414	7.15924	6.77935	6.53972	6.48604	6.32234	6.2872	6.321	6.3371	6.6431	6.13446	6.74211	6.47842	6.38974	6.30156	5.90237	5.97295
Gorai.001G179100.1.D	Gorai.001G179100.1.D	case 1	PTHR12847:SF3 - NECAP-LIKE PROTEIN CG9132 (1 of 2)	Gohir.D07G156200	93455864	AT1G03900.1	non-intrinsic ABC protein 4	ATNAP4,NAP4	V67	5.59424	6.00057	5.27846	4.96805	5.11186	5.10004	4.83409	4.95665	5.05267	4.96629	5.14868	4.85544	4.7156	5.22793	5.01884	4.79096	5.22379	4.97242	4.51535
Gorai.009G087300.1.D	Gorai.009G087300.1.D	case 1	K02943 - large subunit ribosomal protein LP2 (RP-LP2, RPLP2) (1 of 6)	Gohir.D05G085500	93523724	AT3G44590.2	60S acidic ribosomal protein family		V67	6.87907	6.51938	6.42292	6.11968	6.12833	6.22875	5.99198	6.21178	6.08844	5.94297	6.01932	5.97105	6.03854	6.06879	5.94871	5.99048	6.17756	6.14685	5.8046
Gorai.008G048100.1.D	Gorai.008G048100.1.D	case 1	PTHR11715//PTHR11715:SF9 - GLYCINE CLEAVAGE SYSTEM H PROTEIN // SUBFAMILY NOT NAMED (1 of 1)	Gohir.D12G045500	93520638	AT2G35120.1	Single hybrid motif superfamily protein		V67	7.35152	6.6572	6.81385	6.71126	6.49409	6.26307	6.06247	6.03199	5.93819	5.79056	5.5549	6.20909	5.85233	6.6859	6.12426	6.49568	6.56215	6.09647	6.0241
Gorai.004G096800.1.D	Gorai.004G096800.1.D	case 1	PTHR10168:SF112 - GLUTAREDOXIN-C4 (1 of 1)	Gohir.D08G091300	93522339	AT5G20500.1	Glutaredoxin family protein		V67	6.44536	5.9599	5.99739	5.85296	5.76575	5.70256	5.76843	5.82708	5.93362	5.84508	5.77511	6.07095	5.64967	5.69314	5.68176	5.61979	5.76865	5.38946	5.29193
Gorai.013G211700.1.D	Gorai.013G211700.1.D	case 1	K02738 - 20S proteasome subunit beta 1 (PSMB6) (1 of 2)	Gohir.D13G185700	93520816	AT4G31300.1	N-terminal nucleophile aminohydrolases (Ntn hydrolases) superfamily protein	PBA1	V67	7.08465	6.4906	6.7215	6.58517	6.42732	6.32582	6.12513	6.52169	6.44338	6.33231	6.40014	6.08611	6.07628	6.29016	6.2978	6.15121	6.27992	6.09827	5.63768
Gorai.009G234400.1.D	Gorai.009G234400.1.D	case 1	KOG3057 - Cytochrome c oxidase, subunit VIb/COX12 (1 of 2)	Gohir.D05G226700	93520572	AT1G22450.1	cytochrome C oxidase 6B	ATCOX6B2,COX6B	V67	5.79367	5.3635	5.31778	4.9773	4.98611	4.98742	4.95016	4.99697	5.12228	5.23014	5.14023	5.06323	4.88291	5.0868	4.8656	4.90942	5.0198	4.99791	4.65683
Gorai.008G229700.1.D	Gorai.008G229700.1.D	case 1	K02134 - F-type H+-transporting ATPase subunit delta (ATPeF1D, ATP5D, ATP16) (1 of 3)	Gohir.D12G214100	93520301	AT5G47030.1	ATPase, F1 complex, delta/epsilon subunit		V67	7.93684	8.49947	7.28934	6.8549	6.75132	6.65677	6.5931	7.02919	6.91298	7.04465	7.21898	6.6619	6.62962	6.92591	7.0054	6.89746	7.12006	6.82779	6.34463
Gorai.011G241800.1.A	Gorai.011G241800.1.A	case 1	K16546 - FGFR1 oncogene partner (FGFR10P) (1 of 2)	Gohir.A10G208060	93521306	AT3G55005.1	tonneau 1b (TON1b)	TON1B	V67	4.78867	4.56848	4.64291	4.36634	4.32387	4.40579	4.35723	4.23105	4.27353	4.39233	4.27722	4.15304	4.21184	4.46312	4.49411	4.35395	4.35253	4.38007	4.02341
Gorai.008G146000.1.A	Gorai.008G146000.1.A	case 1	PTHR22932//PTHR22932:SF5 - TELOMERASE-BINDING PROTEIN P23 HSP90 CO-CHAPERONE // SUBFAMILY NOT NAMED (1 of 2)	Gohir.A12G131100	93523905	AT4G02450.1	HSP20-like chaperones superfamily protein		V67	7.77118	7.2871	7.21318	7.05512	7.06572	7.17464	7.03268	7.08145	7.01788	6.59311	6.81003	6.21248	6.67612	7.23253	6.77349	6.92044	7.05668	7.12801	6.58974
Gorai.010G040000.1.D	Gorai.010G040000.1.D	case 1	K06630 - 14-3-3 protein epsilon (YWHAE) (1 of 17)	Gohir.D06G036000	93524561	AT1G34760.1	general regulatory factor 11	GF14 OMICRON,GRF11,RHS5	V67	6.50204	6.08665	5.86891	5.52208	5.5428	5.77617	5.50857	5.84565	5.83525	5.91932	5.8962	5.69715	5.47848	5.54451	5.6164	5.6197	5.59825	5.74706	5.27744
Gorai.013G142500.1.D	Gorai.013G142500.1.D	case 1	2.8.1.1//2.8.1.2 - Thiosulfate sulfurtransferase / Thiosulfate thiotransferase (1 of 1)	Gohir.D13G127300	93519842	AT1G79230.1	mercaptopyruvate sulfurtransferase 1	ATMST1,ATRDH1,MST1,ST1,STR1	V67	5.7692	5.31677	5.38308	4.85312	4.90771	4.77537	4.82649	5.0822	5.08514	4.94408	4.75395	4.68564	4.71448	4.7666	4.97327	4.7046	4.97677	5.14908	4.41683
Gorai.006G116100.1.A	Gorai.006G116100.1.A	case 1	PTHR12452 - 42-9-9 PROTEIN-RELATED (1 of 1)	Gohir.A09G099700	93516157	AT5G42850.2	Thioredoxin superfamily protein		V67	4.80186	4.69696	4.48136	4.31304	4.18745	3.89645	4.04232	4.05005	4.00707	4.12269	4.19534	4.12913	3.6325	4.17794	3.82273	4.26314	4.09606	4.428	4.35666
Gorai.012G153600.1.D	Gorai.012G153600.1.D	case 1	PTHR21139:SF7 - TRIOSEPHOSPHATE ISOMERASE, CHLOROPLASTIC (1 of 2)	Gohir.D04G165150	93519961	AT2G21170.1	triosephosphate isomerase	PDTPI,TIM	V67	7.31777	6.73997	6.83546	6.42157	6.25789	6.12481	6.19323	6.34861	6.29168	6.14247	6.19465	6.22094	5.97357	6.27607	6.30821	6.10374	6.24344	6.00636	5.70134
Gorai.005G183500.1.D	Gorai.005G183500.1.D	case 1	K00797 - spermidine synthase (speE, SRM) (1 of 4)	Gohir.D02G163500	93521567	AT1G23820.1	spermidine synthase 1	SPDS1	V68	5.65251	5.30867	5.13911	4.71053	4.90411	5.02779	4.57478	4.91483	4.76455	4.7969	5.00111	4.54517	4.93826	4.5799	5.30417	5.27101	5.13563	5.50491	5.09106
Gorai.008G105300.1.A	Gorai.008G105300.1.A	case 1	K02137 - F-type H+-transporting ATPase subunit O (ATPeF0O, ATP5O, ATP5) (1 of 1)	Gohir.A12G094100	93517847	AT5G13450.1	delta subunit of Mt ATP synthase	ATP5	V68	7.03889	6.50572	6.28289	5.88612	5.96843	5.73426	5.86029	6.17548	6.0363	6.18353	6.34015	5.90139	5.88202	6.25845	6.10028	6.26763	6.23384	6.64668	6.14417
Gorai.005G181700.1.D	Gorai.005G181700.1.D	case 1	PTHR13871:SF7 - NUCLEOREDOXIN 1-RELATED (1 of 1)	Gohir.D02G161700	93520597	AT1G60420.1	DC1 domain-containing protein		V68	7.14364	6.07052	6.46365	6.06966	6.27001	5.84759	6.53917	5.9377	6.19141	5.68047	5.68426	5.05763	5.53129	6.23101	5.85325	6.15712	6.17646	7.11121	6.58264
Gorai.002G107200.1.D	Gorai.002G107200.1.D	case 1	PTHR11406:SF9 - PHOSPHOGLYCERATE KINASE (1 of 1)	Gohir.D01G082100	93523493	AT1G79550.2	phosphoglycerate kinase	PGK	V68	9.46746	8.87516	8.96453	8.63682	8.61176	8.5349	8.48418	9.09695	9.00615	8.79829	8.75579	8.18198	8.61313	8.47156	8.68296	8.69093	8.72242	8.74694	8.32757
Gorai.007G154500.1.D	Gorai.007G154500.1.D	case 1	PTHR19359:SF26 - CYTOCHROME B5 ISOFORM B (1 of 4)	Gohir.D11G144300	93524310	AT2G32720.1	cytochrome B5 isoform B	ATCB5-B,B5 #4,CB5-B	V68	6.83867	6.6791	6.5098	6.41887	6.23658	6.05541	6.01653	6.25847	6.25743	6.42123	6.17821	6.1011	6.27868	6.79774	6.39634	6.29596	6.56709	6.96486	6.08148
Gorai.008G061900.1.A	Gorai.008G061900.1.A	case 1	PTHR11670:SF40 - ACONITATE HYDRATASE 1 (1 of 2)	Gohir.A12G058700	93523438	AT4G35830.1	aconitase 1	ACO1	V68	5.57815	5.15826	5.45919	4.72565	5.05795	5.1382	4.98659	5.27151	5.45112	5.50415	5.46534	5.04681	5.29912	4.93257	5.36691	5.15544	5.25947	5.7568	5.06708
Gorai.013G195000.1.A	Gorai.013G195000.1.A	case 1	2.1.1.14 - 5-methyltetrahydropteroyltriglutamate--homocysteine S-methyltransferase / Tetrahydropteroylglutamate-homocysteine transmethylase (1 of 6)	Gohir.A13G164600	93076777	AT5G17920.1	Cobalamin-independent synthase family protein	ATCIMS,ATMETS,ATMS1	V68	7.57227	7.21053	7.20576	6.62103	6.95216	6.72216	6.57733	6.96238	6.92814	6.95429	7.06889	6.31824	6.5221	7.21416	7.30288	7.24865	7.1623	7.44095	6.77553
Gorai.004G227300.1.D	Gorai.004G227300.1.D	case 1	PTHR31356:SF10 - L-ASCORBATE PEROXIDASE 2, CYTOSOLIC (1 of 6)	Gohir.D08G213200	93438448	AT3G09640.2	ascorbate peroxidase 2	APX1B,APX2	V68	6.47018	5.96657	5.96975	5.68111	5.77317	5.68888	5.52359	5.96958	5.7498	5.73425	5.64507	5.51835	5.56221	5.57923	6.00363	5.9038	5.81337	5.84831	5.30121
Gorai.002G107200.1.A	Gorai.002G107200.1.A	case 1	PTHR11406:SF9 - PHOSPHOGLYCERATE KINASE (1 of 1)	Gohir.A01G097400	93523493	AT1G79550.2	phosphoglycerate kinase	PGK	V68	8.57262	8.04776	8.1491	7.8816	7.92887	7.89667	7.87503	8.58107	8.45867	8.24975	8.15843	7.40152	8.26676	7.74073	7.98506	7.98319	8.14442	8.05343	7.67963
Gorai.012G125900.1.A	Gorai.012G125900.1.A	case 1	PTHR10683:SF6 - TRANSALDOLASE-RELATED (1 of 1)	Gohir.A04G101700	93518437	AT5G13420.1	Aldolase-type TIM barrel family protein		V68	7.7204	7.43428	7.61445	7.17237	7.20406	7.17247	7.13569	7.25813	7.19335	7.06873	7.12044	7.02184	7.23472	7.52875	7.99139	7.42027	7.38547	7.54427	7.05936
Gorai.008G127700.1.A	Gorai.008G127700.1.A	case 1	PTHR19359:SF22 - CYTOCHROME B5 ISOFORM A (1 of 4)	Gohir.A12G114500	93488542	AT5G53560.1	cytochrome B5 isoform E	ATB5-A,ATCB5-E,B5 #2,CB5-E	V68	6.44602	6.2876	6.24901	6.02797	6.0555	6.11278	6.011	6.41902	6.12383	6.19614	6.31411	5.84072	5.93235	6.02621	6.16479	5.93366	6.02636	6.3516	5.65226
Gorai.007G100600.1.A	Gorai.007G100600.1.A	case 1	K13034 - L-3-cyanoalanine synthase/ cysteine synthase (ATCYSC1) (1 of 1)	Gohir.A11G089866	93518992	AT3G61440.1	cysteine synthase C1	ARATH;BSAS3;1,ATCYSC1,CYSC1	V68	5.1408	4.86218	4.8805	4.37	4.58458	4.05527	4.43422	4.61845	4.64558	4.53473	4.49736	3.48021	4.20776	4.53427	4.48931	4.37841	4.62737	5.32071	4.75379
Gorai.013G045400.1.D	Gorai.013G045400.1.D	case 1	K02960 - small subunit ribosomal protein S16e (RP-S16e, RPS16) (1 of 4)	Gohir.D13G040500	93523290	AT2G09990.1	Ribosomal protein S5 domain 2-like superfamily protein		V68	5.54679	5.27273	4.71691	4.31863	4.51421	4.93501	4.72313	5.20146	4.9054	4.79578	5.05457	4.75063	4.69969	4.87503	4.96804	5.12663	5.03117	5.16267	4.94759
Gorai.006G086700.1.D	Gorai.006G086700.1.D	case 1	PTHR10992//PTHR10992:SF869 - ALPHA/BETA HYDROLASE FOLD-CONTAINING PROTEIN // SUBFAMILY NOT NAMED (1 of 8)	Gohir.D09G071700	93440238	AT4G02340.1	alpha/beta-Hydrolases superfamily protein		V68	5.28544	4.90948	5.04798	4.45962	4.58687	4.51882	4.44089	4.35722	4.3446	4.34233	4.42558	4.08906	4.3197	5.13659	4.6955	4.7169	4.94327	4.96433	4.35957
Gorai.008G141100.1.D	Gorai.008G141100.1.D	case 1	K09584 - protein disulfide-isomerase A6 (PDIA6, TXNDC7) (1 of 6)	Gohir.D12G129900	93521240	AT2G47470.1	thioredoxin family protein	ATPDI11,ATPDIL2-1,MEE30,PDI11,UNE5	V69	6.55413	5.95422	6.23902	5.68456	5.73657	6.03127	5.86873	6.47917	6.57434	6.65739	6.42659	5.96146	6.13079	6.37207	6.47912	6.46199	6.51276	6.14588	5.90318
Gorai.008G032200.1.D	Gorai.008G032200.1.D	case 1	K14016 - ubiquitin fusion degradation protein 1 (UFD1) (1 of 3)	Gohir.D12G031500	93496853	AT2G21270.3	ubiquitin fusion degradation 1	UFD1	V69	4.62794	4.55854	4.46296	4.04512	4.17168	4.31681	4.26274	4.52833	4.58469	4.91602	4.77533	4.29141	4.41439	4.78319	4.65813	4.30378	4.5	4.39582	3.92543
Gorai.009G009800.1.A	Gorai.009G009800.1.A	case 1	PTHR23253//PTHR23253:SF32 - EUKARYOTIC TRANSLATION INITIATION FACTOR 4 GAMMA // SUBFAMILY NOT NAMED (1 of 4)	Gohir.A05G008800	93522219	AT5G57870.1	MIF4G domain-containing protein / MA3 domain-containing protein	eIFiso4G1	V69	5.00143	4.61188	4.58281	3.97605	4.28727	4.52133	4.22975	4.54002	4.73532	4.70922	4.66217	4.70422	4.69891	4.75262	4.9967	4.73089	4.96312	4.61817	4.01617
Gorai.009G259900.1.A	Gorai.009G259900.1.A	case 1	K15730 - cytosolic prostaglandin-E synthase (PTGES3) (1 of 1)	Gohir.A05G247300	93523905	AT4G02450.1	HSP20-like chaperones superfamily protein		V69	6.34444	6.05243	5.84665	5.44273	5.34148	5.50158	5.33505	5.76348	5.57771	5.74467	5.61532	5.86558	5.59968	6.06802	5.83599	5.85502	6.08224	6.01593	5.5194
Gorai.008G006000.1.A	Gorai.008G006000.1.A	case 1	PTHR16019 - SYNAPSE-ASSOCIATED PROTEIN (1 of 4)	Gohir.A12G006600	93522945	AT1G03350.1	BSD domain-containing protein		V69	5.76917	5.36471	5.54202	4.78513	4.85131	5.16891	4.75653	5.2074	5.43758	5.72895	5.38155	5.49444	5.4579	5.69754	5.74937	5.30524	5.83022	5.46142	5.08069
Gorai.005G172100.1.D	Gorai.005G172100.1.D	case 1	K00134 - glyceraldehyde 3-phosphate dehydrogenase (GAPDH, gapA) (1 of 9)	Gohir.D02G153000	93524317	AT3G04120.1	glyceraldehyde-3-phosphate dehydrogenase C subunit 1	GAPC,GAPC-1,GAPC1	V69	8.70129	8.21575	8.21052	7.61296	7.6493	7.73711	7.98135	8.66449	8.78684	8.59022	8.47903	7.7402	9.33755	8.67455	8.7155	7.91875	8.61109	8.43486	7.16243
Gorai.005G115600.1.A	Gorai.005G115600.1.A	case 1	2.7.1.90 - Diphosphate--fructose-6-phosphate 1-phosphotransferase / Pyrophosphate-dependent 6-phosphofructose-1-kinase (1 of 4)	Gohir.A02G087100	93521772	AT1G20950.1	Phosphofructokinase family protein		V69	7.34143	7.02904	6.98638	6.36343	6.4116	6.44308	6.27883	6.69702	6.66627	6.76875	6.75345	6.61781	6.86064	7.30527	7.26317	7.01069	7.23551	6.7738	6.26903
Gorai.006G153000.1.A	Gorai.006G153000.1.A	case 1	K17917 - sorting nexin-1/2 (SNX1_2) (1 of 2)	Gohir.A09G141200	93517257	AT5G06140.1	sorting nexin 1	ATSNX1,SNX1	V69	4.27697	3.82163	4.10487	3.44678	3.66939	3.82489	3.82117	4.04534	4.02155	4.14992	3.94529	3.86832	3.70907	4.2843	4.0953	3.89866	4.16684	3.82542	3.33721
Gorai.004G154600.1.D	Gorai.004G154600.1.D	case 1	PTHR10994:SF78 - RETICULON-LIKE PROTEIN B1-RELATED (1 of 4)	Gohir.D08G148900	93524610	AT2G46170.1	Reticulon family protein		V69	6.52033	6.21653	5.9403	5.59377	5.63395	5.64486	5.45185	5.96338	6.01921	6.23228	6.09249	5.70471	5.71967	6.32734	6.10703	6.14676	6.35819	5.48539	5.36883
Gorai.009G407400.1.D	Gorai.009G407400.1.D	case 1	K01623 - fructose-bisphosphate aldolase, class I (ALDO) (1 of 8)	Gohir.D04G103800	93523869	AT3G52930.1	Aldolase superfamily protein		V69	8.48081	7.9826	7.6479	7.02662	7.05042	7.09097	6.85831	7.72067	7.53393	7.65698	7.69128	7.25018	7.59578	7.68513	7.81867	7.66686	7.82505	7.50476	7.07585
Gorai.001G003700.1.D	Gorai.001G003700.1.D	case 1	PTHR11941:SF47 - 3-HYDROXYISOBUTYRYL-COA HYDROLASE-LIKE PROTEIN 3, MITOCHONDRIAL-RELATED (1 of 2)	Gohir.D07G004100	93520096	AT4G13360.1	ATP-dependent caseinolytic (Clp) protease/crotonase family protein		V69	4.16663	3.70929	3.8163	3.50354	3.3208	3.34396	3.42033	3.56062	3.64381	3.77588	3.71774	3.33382	3.4461	3.99569	3.88998	3.7202	3.85385	3.81297	3.32194
Gorai.009G313500.1.A	Gorai.009G313500.1.A	case 1	K12666 - oligosaccharyltransferase complex subunit alpha (ribophorin I) (OST1, RPN1) (1 of 2)	Gohir.A05G296600	93518125	AT2G01720.1	Ribophorin I		V69	5.36726	5.14848	5.06235	4.47084	4.57732	4.71223	4.66687	5.17527	5.27701	5.46085	5.36162	4.57574	4.75037	5.11283	5.40256	5.24425	5.31254	4.98058	4.62983
Gorai.002G100100.1.A	Gorai.002G100100.1.A	case 1	PTHR32382:SF4 - FASCICLIN-LIKE ARABINOGALACTAN PROTEIN 1 (1 of 3)	Gohir.A01G091400	93524401	AT5G55730.2	FASCICLIN-like arabinogalactan 1	FLA1	V70	7.89369	8.10973	7.28489	6.3978	6.44128	6.58081	5.49322	5.53343	5.15383	4.85647	5.4762	5.87785	6.82956	8.19808	8.05615	7.6685	7.97435	4.04946	6.55929
Gorai.013G046900.1.A	Gorai.013G046900.1.A	case 1	K00058 - D-3-phosphoglycerate dehydrogenase (serA, PHGDH) (1 of 3)	Gohir.A13G043500	93523742	AT4G34200.1	D-3-phosphoglycerate dehydrogenase	EDA9	V70	5.81442	5.4901	5.41333	5.14647	5.2996	5.01245	4.94287	5.54477	5.63446	5.67281	5.62748	4.98074	5.64195	6.79237	6.36671	6.55179	6.43684	4.85391	5.32894
Gorai.009G038000.1.D	Gorai.009G038000.1.D	case 1	K00695 - sucrose synthase (E2.4.1.13) (1 of 7)	Gohir.D05G037500	93521903	AT3G43190.1	sucrose synthase 4	ATSUS4,SUS4	V70	8.80486	7.83418	7.22247	6.06012	6.93457	7.18133	6.52311	5.80024	6.14143	6.03537	6.1546	7.53729	6.63414	7.62818	7.62623	7.70981	8.03196	7.96789	6.98178
Gorai.007G081800.1.A	Gorai.007G081800.1.A	case 1	K00012 - UDPglucose 6-dehydrogenase (UGDH, ugd) (1 of 6)	Gohir.A11G072100	93488651	AT3G29360.1	UDP-glucose 6-dehydrogenase family protein		V70	7.16568	6.65686	6.77523	6.30449	6.20131	6.26802	5.78596	6.70967	6.55625	6.71759	6.49827	6.89719	6.76245	7.41691	7.4909	7.12013	7.46081	6.11094	6.00179
Gorai.011G153900.1.A	Gorai.011G153900.1.A	case 1	PTHR11680//PTHR11680:SF11 - SERINE HYDROXYMETHYLTRANSFERASE // SUBFAMILY NOT NAMED (1 of 2)	Gohir.A10G127300	93521579	AT4G13930.1	serine hydroxymethyltransferase 4	SHM4	V70	8.74598	8.5214	8.21467	7.68197	7.47521	7.33332	6.8776	7.43287	7.37259	7.54125	7.43975	7.65992	8.10983	8.68808	8.90318	8.14391	8.21538	7.95067	7.47178
Gorai.008G113600.1.A	Gorai.008G113600.1.A	case 1	K00800 - 3-phosphoshikimate 1-carboxyvinyltransferase (aroA) (1 of 2)	Gohir.A12G101500	93519289	AT2G45300.1	RNA 3\'-terminal phosphate cyclase/enolpyruvate transferase, alpha/beta		V70	5.51538	4.95313	5.42616	4.82616	5.1498	5.00673	4.46992	4.81823	4.59555	4.11817	4.94498	4.09727	4.80725	5.72331	5.64721	5.22647	5.34979	4.86512	4.58901
Gorai.007G308700.1.D	Gorai.007G308700.1.D	case 1	K01648 - ATP citrate (pro-S)-lyase (ACLY) (1 of 5)	Gohir.D11G285500	93523151	AT1G09430.1	ATP-citrate lyase A-3	ACLA-3	V70	6.69267	6.20696	6.2207	5.79086	5.77995	5.67714	5.33297	5.87831	5.86856	5.97711	5.7223	6.19658	6.10761	6.4702	6.60245	6.1986	6.33838	5.66317	5.43098
Gorai.006G009900.1.A	Gorai.006G009900.1.A	case 1	PTHR10693//PTHR10693:SF25 - RAS GTPASE-ACTIVATING PROTEIN-BINDING PROTEIN // SUBFAMILY NOT NAMED (1 of 1)	Gohir.A09G009000	93438778	AT5G60980.2	Nuclear transport factor 2 (NTF2) family protein with RNA binding (RRM-RBD-RNP motifs) domain		V70	3.67745	3.10224	3.15945	2.62271	2.87315	3.20231	2.77455	2.81981	2.91378	3.09444	3.12995	2.91216	2.98539	4.00528	3.44141	3.41345	3.61355	3.07683	2.6512
Gorai.004G063900.1.D	Gorai.004G063900.1.D	case 1	K00033 - 6-phosphogluconate dehydrogenase (PGD, gnd, gntZ) (1 of 3)	Gohir.D08G061800	93523574	AT3G02360.2	6-phosphogluconate dehydrogenase family protein		V70	7.58804	7.07131	6.8443	6.25533	6.22278	5.85624	5.76849	6.23718	6.13717	6.21059	6.05367	6.32061	6.72681	7.33878	7.43501	6.90955	6.98797	6.51544	6.3089
Gorai.007G308700.1.A	Gorai.007G308700.1.A	case 1	K01648 - ATP citrate (pro-S)-lyase (ACLY) (1 of 5)	Gohir.A11G275100	93523151	AT1G09430.1	ATP-citrate lyase A-3	ACLA-3	V70	7.58829	7.08974	7.14474	6.68614	6.67649	6.2372	6.13923	6.60583	6.51079	6.36815	6.13278	6.4142	6.50449	7.21336	7.15391	6.68047	6.92284	6.27891	5.95297
Gorai.012G130300.1.D	Gorai.012G130300.1.D	case 1	PTHR10992//PTHR10992:SF869 - ALPHA/BETA HYDROLASE FOLD-CONTAINING PROTEIN // SUBFAMILY NOT NAMED (1 of 8)	Gohir.D04G144300	93439446	AT3G51000.1	alpha/beta-Hydrolases superfamily protein		V70	6.12849	6.30218	6.18027	5.84872	5.84495	5.35506	5.53223	5.3946	5.3546	5.844	4.97381	6.84725	5.87436	6.58842	6.66994	6.1672	6.67583	5.34724	5.24242
Gorai.013G064200.1.A	Gorai.013G064200.1.A	case 1	PTHR23500:SF96 - MONOSACCHARIDE-SENSING PROTEIN 2 (1 of 4)	Gohir.A13G064800	93076811	AT4G35300.4	tonoplast monosaccharide transporter2	TMT2	V70	7.12323	6.33768	6.13135	5.53784	4.79229	4.67436	3.9455	4.55366	4.93851	5.3641	4.67456	5.94636	5.59267	5.28298	5.96883	5.57503	5.92137	4.928	4.47802
Gorai.001G140300.1.D	Gorai.001G140300.1.D	case 1	K09955 - hypothetical protein (K09955) (1 of 1)	Gohir.D07G129800	93521290	AT5G12950.1	Putative glycosyl hydrolase of unknown function (DUF1680)		V71	7.56163	7.14185	7.21343	6.46105	6.18322	5.86994	4.91908	4.4815	4.3352	3.63432	3.86708	2.33792	2.38718	1.84914	2.2592	2.09443	2.08775	3.18349	2.02217
Gorai.012G149100.1.D	Gorai.012G149100.1.D	case 1	1.1.1.95 - Phosphoglycerate dehydrogenase / Phosphoglyceric acid dehydrogenase (1 of 4)	Gohir.D04G161100	93075893	AT4G34200.1	D-3-phosphoglycerate dehydrogenase	EDA9	V71	4.87221	4.27585	4.26619	3.69485	3.23827	3.25956	2.45586	3.23622	2.89778	2.69921	2.90515	1.40944	1.35717	0.150389	0.661155	0.196086	0.327812	0.201126	0.0972157
Gorai.011G260600.1.A	Gorai.011G260600.1.A	case 1	PTHR11937//PTHR11937:SF255 - ACTIN // SUBFAMILY NOT NAMED (1 of 8)	Gohir.A10G218600	93436300	AT2G37620.1	actin 1	AAc1,ACT1	V71	4.84198	4.3922	4.61298	3.9025	3.27022	3.37547	2.18586	2.41087	1.93953	1.64574	1.77873	0.517993	0.328098	0.2449	0.394304	0.696774	0.748672	0.535889	0.510215
Gorai.007G206100.1.A	Gorai.007G206100.1.A	case 1	K03809 - NAD(P)H dehydrogenase (quinone) (wrbA) (1 of 7)	Gohir.A11G186500	93441658	AT4G36750.1	Quinone reductase family protein		V71	8.23609	7.67503	7.44166	6.96892	6.29742	6.26525	5.88362	5.0869	4.97811	3.71792	4.19148	2.81854	2.65291	1.75387	2.86843	2.44455	2.17791	2.20818	2.03004
Gorai.011G130700.1.D	Gorai.011G130700.1.D	case 1	K13065 - shikimate O-hydroxycinnamoyltransferase (E2.3.1.133, HCT) (1 of 10)	Gohir.D10G118900	93441664	AT5G48930.1	hydroxycinnamoyl-CoA shikimate/quinate hydroxycinnamoyl transferase	HCT	V71	5.46761	4.84388	3.9102	3.08257	3.42816	3.54248	3.74155	2.65704	3.36961	2.49019	2.87093	0.586946	0.747417	0.525271	0.944582	0.788008	0.814294	0.929266	0.683884
Gorai.009G226300.1.D	Gorai.009G226300.1.D	case 1	PTHR23029:SF40 - PHOSPHOGLYCERATE MUTASE-LIKE PROTEIN (1 of 8)	Gohir.D05G219300	93522252	AT5G64460.8	Phosphoglycerate mutase family protein		V71	5.36025	5.02635	4.98176	4.47947	4.01385	3.87387	2.99496	2.59027	2.51616	1.90678	1.99304	0.694751	0.842511	0.400096	0.546312	0.442958	0.408694	0.490812	0.288155
Gorai.003G049600.1.A	Gorai.003G049600.1.A	case 1	PTHR11695//PTHR11695:SF567 - ALCOHOL DEHYDROGENASE RELATED // SUBFAMILY NOT NAMED (1 of 1)	Gohir.A02G137700	93524438	AT4G39330.1	cinnamyl alcohol dehydrogenase 9	ATCAD9,CAD9	V71	6.47417	6.79539	6.81355	6.70156	6.8392	6.87684	5.94927	5.52039	4.33857	2.57562	3.75532	1.15121	0.905421	1.41877	0.702406	0.725369	1.10985	2.36899	1.4244
Gorai.008G216800.1.D	Gorai.008G216800.1.D	case 1	K01193 - beta-fructofuranosidase (E3.2.1.26, sacA) (1 of 10)	Gohir.D12G201800	93439430	AT1G12240.1	Glycosyl hydrolases family 32 protein	ATBETAFRUCT4,VAC-INV	V71	8.95981	8.59902	8.5454	7.71344	7.48777	7.5914	6.58493	7.02853	6.44893	5.25405	6.20618	2.69574	3.005	0.9072	1.99458	0.736477	1.38137	0.385137	1.18765
Gorai.009G268100.1.A	Gorai.009G268100.1.A	case 1	PTHR11709:SF90 - MULTI-COPPER OXIDASE TYPE I FAMILY PROTEIN-RELATED (1 of 3)	Gohir.A05G255000	93072592	AT1G76160.1	SKU5 similar 5	sks5	V71	7.77164	7.80434	7.24715	6.36514	5.52143	5.3461	2.83388	2.08538	1.89269	0.788658	1.52181	0.168781	0.328297	0.618795	0.176261	0.0912489	0.769861	2.17429	0.903237
Gorai.012G037200.1.A	Gorai.012G037200.1.A	case 1	PTHR11895//PTHR11895:SF67 - AMIDASE // SUBFAMILY NOT NAMED (1 of 3)	Gohir.A05G382400	93438813	AT5G64440.1	fatty acid amide hydrolase	AtFAAH,FAAH	V71	6.53968	6.50833	6.46424	6.06783	6.13734	5.77817	5.12827	5.47394	5.23408	4.45171	4.94511	1.59023	2.25819	0.693607	1.04861	0.261626	0.583212	0.13812	0.679155
Gorai.006G183900.1.D	Gorai.006G183900.1.D	case 1	K01568 - pyruvate decarboxylase (E4.1.1.1, pdc) (1 of 4)	Gohir.D09G162200	93442464	AT4G33070.1	Thiamine pyrophosphate dependent pyruvate decarboxylase family protein		V71	6.00886	5.69652	5.79184	5.07817	4.87059	4.93814	3.55407	4.23716	3.74186	2.80379	3.08952	1.43401	5.03432	1.99764	1.30459	0.724152	1.7273	1.82047	1.07127
Gorai.007G060000.1.A	Gorai.007G060000.1.A	case 1	K07904 - Ras-related protein Rab-11A (RAB11A) (1 of 34)	Gohir.A11G051300	93437489	AT5G65270.1	RAB GTPase homolog A4A	AtRABA4a,RABA4a	V71	6.54448	5.89161	6.19298	5.76706	5.01246	5.16926	4.1967	3.84714	3.58097	2.83509	3.07956	1.26688	1.72003	0.976523	1.38972	1.14338	1.15835	1.00142	1.40059
Gorai.005G027700.1.A	Gorai.005G027700.1.A	case 1	3.3.1.1 - Adenosylhomocysteinase / SAHase (1 of 4)	Gohir.A02G019000	93521826	AT4G13940.1	S-adenosyl-L-homocysteine hydrolase	ATSAHH1,EMB1395,HOG1,MEE58,SAHH1	V71	0.313009	0.199022	0.516544	0.16003	0.0326693	0.0593027	0.0244771	0.0280132	0	0.0173119	0.0502231	0.00974703	0.012786	0	0.0428971	0.0187581	0.0265083	0.0344468	0.0422563
Gorai.008G101600.1.A	Gorai.008G101600.1.A	case 1	PTHR24073:SF586 - RAS-RELATED PROTEIN RABG3A (1 of 4)	Gohir.A12G092466	93440350	AT4G09720.1	RAB GTPase homolog G3A	ATRABG3A,RABG3A	V71	6.27525	5.98521	6.28126	6.08187	5.54148	5.3947	4.73376	3.89	3.61874	1.89282	2.34506	1.76458	1.2271	0.622266	1.25855	0.479888	0.700349	0.20158	0.162532
Gorai.013G234400.1.D	Gorai.013G234400.1.D	case 1	PF02298 - Plastocyanin-like domain (Cu_bind_like) (1 of 69)	Gohir.D13G205500	93076749	AT1G45063.1	copper ion binding;electron carriers		V71	6.42905	6.78009	6.26203	5.91247	5.67704	5.16547	4.39519	2.64103	2.86195	1.47291	2.34382	0.778134	1.10141	1.19027	1.80678	1.55162	0.943738	2.01437	0.929574
Gorai.012G064000.1.A	Gorai.012G064000.1.A	case 1		Gohir.A05G355900	93075410	AT5G40450.1			V72	7.53742	6.91078	7.30327	6.18759	6.2318	6.59381	5.84937	5.58572	5.23597	4.19596	4.88483	2.25641	2.96019	2.72976	3.16048	2.32887	2.46233	3.45383	2.3354
Gorai.002G219400.1.A	Gorai.002G219400.1.A	case 1	K11262 - acetyl-CoA carboxylase / biotin carboxylase (ACAC) (1 of 2)		93518956	AT1G36160.1	acetyl-CoA carboxylase 1	ACC1,AT-ACC1,EMB22,GK,PAS3	V72	6.47914	5.87431	6.07948	5.29068	5.46079	5.57729	5.0328	4.56323	4.55998	3.60152	4.64284	2.42927	2.90439	3.04865	3.10576	3.13525	3.07462	3.09949	2.51004
Gorai.009G159200.1.D	Gorai.009G159200.1.D	case 1	PTHR22835//PTHR22835:SF120 - ZINC FINGER FYVE DOMAIN CONTAINING PROTEIN // SUBFAMILY NOT NAMED (1 of 3)	Gohir.D05G154900	93523376	AT1G29670.1	GDSL-like Lipase/Acylhydrolase superfamily protein		V72	7.2257	6.38182	5.60287	4.68948	5.09032	5.75521	4.26841	3.70917	4.19058	2.99686	3.97229	2.09848	2.41656	3.12583	2.30191	2.0393	2.132	1.41524	1.15731
Gorai.004G157100.1.D	Gorai.004G157100.1.D	case 1	K17497 - phosphomannomutase (PMM) (1 of 2)	Gohir.D08G151400	93518974	AT2G45790.1	phosphomannomutase	ATPMM,PMM	V72	3.34511	2.92291	2.86524	2.2408	2.43771	2.23693	1.98987	1.7494	1.80838	2.20629	1.99553	1.41834	1.34507	1.43127	1.40675	0.913874	1.33466	1.52153	1.24835
Gorai.011G128200.1.A	Gorai.011G128200.1.A	case 1	PTHR33076:SF11 - BIFUNCTIONAL INHIBITOR/LIPID-TRANSFER PROTEIN/SEED STORAGE 2S ALBUMIN SUPERFAMILY PROTEIN-RELATED (1 of 7)	Gohir.A10G150100	93524622	AT5G59320.1	lipid transfer protein 3	LTP3	V72	11.2637	11.417	10.8091	10.5227	9.5732	9.70432	8.86563	7.21894	6.9398	5.33763	6.41682	5.62501	4.77461	6.19279	5.46311	4.78666	5.6142	3.96769	4.2884
Gorai.011G260600.1.D	Gorai.011G260600.1.D	case 1	PTHR11937//PTHR11937:SF255 - ACTIN // SUBFAMILY NOT NAMED (1 of 8)	Gohir.D10G228200	93436300	AT2G37620.1	actin 1	AAc1,ACT1	V73	7.2186	7.23177	7.0712	6.33678	5.64768	6.10363	4.48549	5.1491	4.44906	4.71428	4.72259	4.33092	3.40053	3.61604	4.21597	4.07011	4.38339	3.01837	3.11731
Gorai.009G032000.1.D	Gorai.009G032000.1.D	case 1	K11279 - nucleosome assembly protein 1-like 1 (NAP1L1, NRP) (1 of 3)	Gohir.D05G031800	93523075	AT2G19480.3	nucleosome assembly protein 1;2	NAP1;2,NFA02,NFA2	V73	7.63571	6.81263	6.86816	6.04545	5.87624	6.01084	5.41643	5.18094	5.23089	4.867	5.0922	3.87923	4.13786	3.97292	3.77549	3.37464	3.92516	3.80636	3.39661
Gorai.013G244400.1.A	Gorai.013G244400.1.A	case 1	PTHR10527//PTHR10527:SF29 - IMPORTIN BETA // SUBFAMILY NOT NAMED (1 of 3)	Gohir.A13G210100	93076424	AT5G19820.1	ARM repeat superfamily protein	emb2734	V73	6.13971	5.64857	5.35513	4.71137	4.70121	4.68058	4.66453	4.22585	4.44479	3.86259	4.23045	3.0083	3.2374	2.8869	3.44363	3.07887	3.10068	3.22554	2.715
Gorai.013G035500.1.D	Gorai.013G035500.1.D	case 1	4.1.1.20 - Diaminopimelate decarboxylase / Meso-2,6-diaminoheptanedioate carboxy-lyase (1 of 2)	Gohir.D13G031100	93519430	AT5G11880.1	Pyridoxal-dependent decarboxylase family protein		V73	5.72588	5.52818	5.08436	4.41705	4.44076	4.45768	4.13655	4.14865	4.07147	3.88883	4.08345	2.92759	3.37645	3.57723	3.62834	3.55403	3.5706	3.66726	3.15994
Gorai.007G186000.1.D	Gorai.007G186000.1.D	case 1	PF00069//PF08263//PF13855 - Protein kinase domain (Pkinase) // Leucine rich repeat N-terminal domain (LRRNT_2) // Leucine rich repeat (LRR_8) (1 of 68)	Gohir.D11G173700	93523851	AT1G48480.1	receptor-like kinase 1	RKL1	V73	6.5245	6.07061	5.71045	4.85436	4.50457	4.89165	3.76877	3.61851	3.68226	2.94465	3.29064	2.77819	3.37769	4.24102	4.18082	4.10091	4.22314	3.20987	3.09946
Gorai.008G246600.1.A	Gorai.008G246600.1.A	case 1	PTHR11592:SF27 - GLUTATHIONE PEROXIDASE 8-RELATED (1 of 1)	Gohir.A12G227900	93524407	AT1G63460.1	glutathione peroxidase 8	ATGPX8,GPX8	V73	4.17063	3.85913	3.75853	3.37388	3.20439	3.17157	3.21648	2.35369	2.54604	2.03174	2.32407	1.80771	1.94015	1.96111	1.74644	2.14492	1.85495	2.53606	2.19674
Gorai.009G285100.1.A	Gorai.009G285100.1.A	case 1	PTHR12473:SF4 - PROTEIN FAM188B (1 of 2)	Gohir.A05G270100	93518210	AT1G43690.1	ubiquitin interaction motif-containing protein		V73	5.79101	5.26097	5.14962	4.44117	4.30718	4.67374	3.94349	4.17965	4.18474	3.99485	3.99507	3.24101	3.50935	3.58773	3.70621	3.31212	3.53606	3.37316	2.87471
Gorai.010G161100.1.D	Gorai.010G161100.1.D	case 1	PTHR24073:SF432 - RAS-RELATED PROTEIN RABA1C-RELATED (1 of 4)	Gohir.D06G138600	93524686	AT5G45750.1	RAB GTPase homolog A1C	AtRABA1c,RABA1c	V73	5.51178	4.85355	5.07345	4.70264	4.31639	4.62924	3.94555	4.16206	4.11679	3.95465	3.78566	3.31218	3.02255	3.72746	3.34503	3.28405	3.24901	3.04941	2.68683
Gorai.001G145200.1.A	Gorai.001G145200.1.A	case 1	PTHR24096:SF111 - LONG CHAIN ACYL-COA SYNTHETASE 1 (1 of 1)	Gohir.A07G129500	93519246	AT2G47240.1	AMP-dependent synthetase and ligase family protein	CER8,LACS1	V73	6.56619	6.6154	6.31324	5.66522	5.44115	5.87733	4.46946	3.58609	3.99489	3.48727	3.65701	3.1515	3.54723	3.83144	3.11492	3.4835	3.47926	3.70028	3.10176
Gorai.013G172400.1.D	Gorai.013G172400.1.D	case 1	K07904//K07976 - Ras-related protein Rab-11A (RAB11A) // Rab family, other (RAB) (1 of 4)	Gohir.D13G152500	93524686	AT5G60860.1	RAB GTPase homolog A1F	AtRABA1f,RABA1f	V73	5.23954	4.63821	4.91308	4.56223	4.25313	4.29956	3.49174	3.99325	3.67103	3.31817	3.36402	2.54596	2.89028	2.84998	3.01314	2.85874	2.9637	2.76504	2.2183
Gorai.007G223900.1.A	Gorai.007G223900.1.A	case 1	PTHR11711//PTHR11711:SF178 - ADP RIBOSYLATION FACTOR-RELATED // SUBFAMILY NOT NAMED (1 of 4)	Gohir.A11G214700	93488629	AT3G49870.1	ADP-ribosylation factor-like A1C	ARLA1C,ATARLA1C	V73	5.54253	5.37374	5.10133	4.97059	4.42373	4.27416	3.87308	3.3771	3.50883	3.32152	3.37497	3.17172	3.10501	3.33803	2.93795	2.79269	2.73636	3.54199	2.88266
Gorai.004G263100.1.D	Gorai.004G263100.1.D	case 1	K02898 - large subunit ribosomal protein L26e (RP-L26e, RPL26) (1 of 5)	Gohir.D08G246600	93522305	AT3G49910.1	Translation protein SH3-like family protein		V73	4.61473	4.16866	4.2933	3.91213	3.24048	3.62916	3.24343	3.45054	3.23969	2.96017	3.29909	2.9767	2.5489	2.89911	2.91965	2.72982	2.83492	2.73	2.48215
Gorai.012G082700.1.D	Gorai.012G082700.1.D	case 1	PTHR11607//PTHR11607:SF36 - ALPHA-MANNOSIDASE // SUBFAMILY NOT NAMED (1 of 1)	Gohir.D04G073400	93523841	AT5G13980.1	Glycosyl hydrolase family 38 protein		V74	5.54828	5.19747	5.34002	4.54017	4.83233	4.89684	4.79143	4.35913	4.3966	3.8984	4.24591	3.0606	3.56627	3.60761	3.98262	3.62389	3.73533	4.08753	3.15069
Gorai.007G288800.1.D	Gorai.007G288800.1.D	case 1	K09500 - T-complex protein 1 subunit theta (CCT8) (1 of 2)	Gohir.D11G269000	93524125	AT3G03960.1	TCP-1/cpn60 chaperonin family protein		V74	6.20597	5.74159	5.77972	5.28109	5.40111	5.52127	5.1342	5.39232	5.21215	4.78806	5.08987	3.73212	4.41449	4.48902	4.67002	4.55044	4.56334	4.62331	4.05464
Gorai.012G121400.1.A	Gorai.012G121400.1.A	case 1	PTHR11260:SF312 - GLUTATHIONE S-TRANSFERASE U17-RELATED (1 of 9)	Gohir.A04G097300	93524680	AT1G10360.1	glutathione S-transferase TAU 18	ATGSTU18,GST29,GSTU18	V74	7.56745	6.90406	7.12761	6.4537	6.707	6.46528	6.06632	6.21687	5.87132	5.65281	6.64545	4.54338	4.58373	5.61244	5.00382	5.34593	5.4442	5.9583	5.83576
Gorai.007G011200.1.A	Gorai.007G011200.1.A	case 1	K01280 - tripeptidyl-peptidase II [EC:3.4.14.10] (TPP2) (1 of 1)	Gohir.A11G010500	93516781	AT4G20850.1	tripeptidyl peptidase ii	TPP2	V74	4.67614	4.30416	4.43482	3.69879	3.95484	4.17285	3.98895	3.80029	3.85041	3.48539	3.7305	2.39396	3.13223	3.57637	3.35517	3.11752	3.31359	3.82896	2.76356
Gorai.001G050100.1.A	Gorai.001G050100.1.A	case 1	K00344 - NADPH2:quinone reductase (qor, CRYZ) (1 of 2)	Gohir.A07G042700	93515808	AT5G61510.1	GroES-like zinc-binding alcohol dehydrogenase family protein		V74	6.83664	6.31686	6.65326	6.28725	6.17757	5.87948	6.45813	5.37397	5.57251	4.96759	5.0351	4.69278	4.70835	4.91541	5.14902	4.94534	4.99667	5.25977	4.76731
Gorai.002G147300.1.A	Gorai.002G147300.1.A	case 1	K01408 - insulysin (IDE, ide) (1 of 1)		93523418	AT2G41790.1	Insulinase (Peptidase family M16) family protein		V74	3.53071	3.09123	3.29904	2.5268	2.80362	2.87812	2.72282	2.65325	2.41931	2.46373	2.82324	1.901	2.33752	2.53194	2.54053	2.33693	2.53923	2.83058	2.12122
Gorai.001G140300.1.A	Gorai.001G140300.1.A	case 1	K09955 - hypothetical protein (K09955) (1 of 1)	Gohir.A07G125600	93521290	AT5G12950.1	Putative glycosyl hydrolase of unknown function (DUF1680)		V74	5.96426	5.65483	5.83014	5.21304	5.07981	5.09772	4.32564	4.60296	4.38634	4.01708	4.28558	3.05899	3.27087	4.57486	3.66259	4.09375	4.37525	4.5146	3.9513
Gorai.009G184900.1.A	Gorai.009G184900.1.A	case 1	2.5.1.1//2.5.1.10 - Dimethylallyltranstransferase / Prenyltransferase // (2E,6E)-farnesyl diphosphate synthase / Geranyltranstransferase (1 of 1)	Gohir.A05G176600	93521258	AT5G47770.1	farnesyl diphosphate synthase 1	FPS1	V74	5.27712	4.80898	4.99447	4.48141	4.38804	4.33836	4.11239	3.86799	3.70351	3.49761	3.53688	2.98627	2.89349	3.49858	3.7187	3.87089	3.68974	4.72452	4.23357
Gorai.006G001300.1.A	Gorai.006G001300.1.A	case 1	4.1.1.31 - Phosphoenolpyruvate carboxylase / Phosphoenolpyruvic carboxylase (1 of 6)	Gohir.A09G001400	93523262	AT1G53310.3	phosphoenolpyruvate carboxylase 1	ATPEPC1,ATPPC1,PEPC1,PPC1	V74	4.98589	4.74931	4.91047	4.41525	4.58637	4.42212	4.43053	4.36429	4.24995	3.63206	3.96462	3.12891	3.22662	3.42368	3.78947	3.40991	3.36084	3.44408	2.96936
Gorai.013G027900.1.D	Gorai.013G027900.1.D	case 1	K09828 - delta24-sterol reductase (DHCR24) (1 of 1)	Gohir.D13G024700	93519398	AT3G19820.3	cell elongation protein / DWARF1 / DIMINUTO (DIM)	CBB1,DIM,DIM1,DWF1,EVE1	V74	7.39978	6.79409	6.90784	6.3974	6.28584	6.46671	5.90127	6.25327	5.94132	5.42951	5.79314	4.39601	5.24515	4.79884	5.28384	4.87135	4.67647	5.68197	4.52925
Gorai.004G246300.1.A	Gorai.004G246300.1.A	case 1	PTHR11732//PTHR11732:SF253 - ALDO/KETO REDUCTASE // SUBFAMILY NOT NAMED (1 of 13)		93440557	AT1G60690.1	NAD(P)-linked oxidoreductase superfamily protein		V74	6.27105	6.05807	6.79213	6.49913	6.64131	6.52474	5.98071	5.58894	5.67701	4.67241	5.30245	4.25919	4.31486	5.05994	4.76376	5.10928	4.25967	5.8649	4.60952
Gorai.013G159800.1.D	Gorai.013G159800.1.D	case 1	3.5.99.10 - 2-iminobutanoate/2-iminopropanoate deaminase / Enamine/imine deaminase (1 of 2)	Gohir.D13G142900	93520736	AT3G20390.1	endoribonuclease L-PSP family protein		V74	6.47357	6.11721	6.07843	5.78196	5.66856	5.47824	5.28117	5.34662	5.2213	4.74858	5.18759	4.3224	4.79728	4.86986	4.52557	4.58989	4.67855	5.31515	4.76859
Gorai.013G260700.1.A	Gorai.013G260700.1.A	case 1	PTHR30620:SF33 - BETA-D-GLUCAN EXOHYDROLASE-LIKE PROTEIN-RELATED (1 of 2)	Gohir.A13G225000	93520701	AT3G47000.1	Glycosyl hydrolase family protein		V74	4.32649	4.06471	4.20962	3.78706	3.82704	3.8719	3.73136	3.77657	3.75019	3.36564	3.64759	2.90202	2.72573	3.22516	3.25264	3.32294	3.40854	3.31269	2.85225
Gorai.004G054500.1.A	Gorai.004G054500.1.A	case 1	K01090 - protein phosphatase (E3.1.3.16) (1 of 3)	Gohir.A08G044500	93518325	AT4G03080.1	BRI1 suppressor 1 (BSU1)-like 1	BSL1	V74	4.35012	3.98335	4.25991	3.71025	3.90539	4.12504	3.54288	3.43058	3.54636	3.17466	3.47311	2.44059	2.85254	3.19217	3.13822	3.0101	3.0461	3.18623	2.443
Gorai.002G056400.1.D	Gorai.002G056400.1.D	case 1	K13137 - serine-threonine kinase receptor-associated protein (STRAP, UNRIP) (1 of 4)	Gohir.D03G066000	93441638	AT3G15610.1	Transducin/WD40 repeat-like superfamily protein		V75	5.90764	5.35764	5.29174	4.93362	4.93888	4.80467	4.92045	4.52345	4.73692	4.39903	4.65428	4.07984	4.29044	4.61621	4.13676	4.38214	4.7808	4.42413	3.74549
Gorai.005G169900.1.D	Gorai.005G169900.1.D	case 1	PTHR10438:SF275 - THIOREDOXIN O1, MITOCHONDRIAL-RELATED (1 of 1)	Gohir.D02G151400	93519515	AT2G35010.1	thioredoxin O1	ATO1,TO1	V75	4.97295	4.97814	4.44143	4.0952	4.02567	4.03882	3.75549	3.83885	3.77678	3.92749	4.04996	3.31521	3.41689	3.84334	3.78204	3.59883	3.57819	3.84251	3.40436
Gorai.010G035600.1.D	Gorai.010G035600.1.D	case 1	K01810 - glucose-6-phosphate isomerase (GPI, pgi) (1 of 3)	Gohir.D06G032300	93074111	AT4G24620.1	phosphoglucose isomerase 1	PGI,PGI1	V75	6.09628	5.7208	5.74131	5.15812	5.30536	5.22748	5.03879	5.22109	5.26968	4.96097	5.05866	4.08097	4.62776	4.81989	4.71683	4.49653	4.78971	4.78652	4.12327
Gorai.011G001100.1.A	Gorai.011G001100.1.A	case 1	PF03571 - Peptidase family M49 (Peptidase_M49) (1 of 1)	Gohir.A10G000600	93515062	AT1G79690.1	nudix hydrolase homolog 3	atnudt3,NUDT3	V75	4.04099	3.49759	3.77364	3.113	3.37578	3.3259	3.45636	3.23785	3.11047	3.00923	3.20236	2.54572	2.61436	3.24697	3.26554	2.9995	3.05019	3.14187	2.54967
Gorai.006G223600.1.D	Gorai.006G223600.1.D	case 1	1.5.1.20 - Methylenetetrahydrofolate reductase (NAD(P)H) / N(5,10)-methylenetetrahydrofolate reductase (1 of 2)	Gohir.D09G199900	93520584	AT2G44160.1	methylenetetrahydrofolate reductase 2	MTHFR2	V75	7.06881	6.9646	7.03607	6.65643	6.52671	6.52734	5.9753	6.24566	6.14259	5.64429	5.96453	5.16509	5.33773	5.66474	5.84596	5.53529	5.56611	5.30303	4.86562
Gorai.013G064800.1.D	Gorai.013G064800.1.D	case 1	PTHR12280//PTHR12280:SF31 - PANTOTHENATE KINASE // SUBFAMILY NOT NAMED (1 of 1)	Gohir.D13G057500	93521032	AT4G35360.1	Uncharacterised conserved protein (UCP030210)		V75	4.16551	3.73195	3.71113	3.25491	3.24074	3.31801	3.10084	3.00334	3.21484	3.1278	3.20002	2.69137	2.82324	3.13402	2.93718	3.05765	3.08474	3.03368	2.55762
Gorai.007G026300.1.D	Gorai.007G026300.1.D	case 1	2.7.8.11//6.2.1.3 - CDP-diacylglycerol--inositol 3-phosphatidyltransferase / Phosphatidylinositol synthase // Long-chain-fatty-acid--CoA ligase / Lignoceroyl-CoA synthase (1 of 2)	Gohir.D11G024600	93069560	AT4G23850.1	AMP-dependent synthetase and ligase family protein	LACS4	V75	5.08657	4.49126	4.73863	4.13871	4.38245	4.4368	4.01355	3.4456	3.68384	3.50752	3.62852	3.21527	3.56604	4.52634	3.78497	3.54778	3.92043	3.58375	2.90346
Gorai.008G223300.1.A	Gorai.008G223300.1.A	case 1	K00938 - phosphomevalonate kinase (E2.7.4.2, mvaK2) (1 of 1)	Gohir.A12G205400	93517773	AT1G31910.1	GHMP kinase family protein		V75	4.90894	4.57239	4.63134	4.24222	4.26805	4.24156	4.16094	4.21961	4.10148	3.97607	3.97428	3.37927	3.36562	3.75337	3.73569	3.52884	3.71408	4.06995	3.25315
Gorai.010G068600.1.A	Gorai.010G068600.1.A	case 1	K09533 - DnaJ homolog subfamily C member 13 (DNAJC13) (1 of 2)	Gohir.A06G060266,Gohir.A06G060200	93517807	AT2G26890.1	DNAJ heat shock N-terminal domain-containing protein	GRV2,KAM2	V75	3.95681	3.82331	3.97419	3.43646	3.64368	3.8104	3.48055	3.38474	3.54417	3.10294	3.38647	2.59766	3.09214	3.49132	3.37756	3.28061	3.36826	3.11206	2.52221
Gorai.002G192900.1.D	Gorai.002G192900.1.D	case 1	PTHR21139:SF7 - TRIOSEPHOSPHATE ISOMERASE, CHLOROPLASTIC (1 of 2)	Gohir.D01G155700	93519961	AT2G21170.1	triosephosphate isomerase	PDTPI,TIM	V75	6.81183	6.2034	6.30271	5.86711	5.73341	5.64195	5.54942	5.49068	5.36588	5.07797	5.20148	4.51959	4.7335	5.06806	5.17576	5.02027	5.13378	5.05535	4.68276
Gorai.009G293300.1.A	Gorai.009G293300.1.A	case 1	PTHR11404:SF6 - SUPEROXIDE DISMUTASE [MN], MITOCHONDRIAL (1 of 2)	Gohir.A05G278100	93519888	AT3G10920.1	manganese superoxide dismutase 1	ATMSD1,MEE33,MSD1	V75	7.1938	6.9303	6.86749	6.542	6.39379	6.19165	6.20112	6.13471	5.88471	5.93492	5.86398	5.07035	6.29268	5.63193	5.6136	5.08354	5.49409	5.47917	4.98049
Gorai.004G262800.1.A	Gorai.004G262800.1.A	case 1	K01823 - isopentenyl-diphosphate delta-isomerase (idi, IDI) (1 of 1)	Gohir.A08G225900	93521837	AT3G02780.1	isopentenyl pyrophosphate:dimethylallyl pyrophosphate isomerase 2	IDI2,IPIAT1,IPP2	V76	6.06028	5.99501	5.5139	5.16679	5.19923	5.20958	5.08815	5.20234	5.09387	5.00495	5.26721	4.4599	4.76846	4.84409	5.16062	4.76003	4.88925	5.61247	4.70708
Gorai.007G336900.1.D	Gorai.007G336900.1.D	case 1	PTHR10836//PTHR10836:SF46 - GLYCERALDEHYDE 3-PHOSPHATE DEHYDROGENASE // SUBFAMILY NOT NAMED (1 of 3)	Gohir.D11G300100	93524317	AT1G16300.1	glyceraldehyde-3-phosphate dehydrogenase of plastid 2	GAPCP-2	V76	5.59994	4.76316	5.27204	4.8558	5.01947	4.45078	4.77643	4.00751	4.34264	3.96069	4.01817	4.08876	3.93487	4.75883	4.0598	4.71177	4.64596	5.04384	3.97443
Gorai.003G140000.1.A	Gorai.003G140000.1.A	case 1	PTHR21499:SF33 - HOMOSERINE DEHYDROGENASE (1 of 1)	Gohir.A03G035300	93516310	AT5G21060.1	Glyceraldehyde-3-phosphate dehydrogenase-like family protein		V76	3.9821	3.56579	3.83503	3.39339	3.51519	3.48548	3.40169	3.49327	3.41576	3.38118	3.47941	2.79848	2.99666	3.48806	3.27745	3.18978	3.27083	3.37429	2.84168
Gorai.005G107900.1.A	Gorai.005G107900.1.A	case 1	K06287 - septum formation protein (maf) (1 of 3)	Gohir.A03G078800	93522610	AT5G42770.2	Maf-like protein		V76	3.54028	2.91687	3.04959	2.79055	3.12253	2.81242	2.98236	2.72538	2.81071	2.49098	2.69884	2.63571	2.37649	2.83036	2.66191	2.70634	2.58096	3.13339	2.51914
Gorai.007G188300.1.A	Gorai.007G188300.1.A	case 1	K00031 - isocitrate dehydrogenase (IDH1, IDH2, icd) (1 of 3)	Gohir.A11G169500	93522513	AT1G65930.1	cytosolic NADP+-dependent isocitrate dehydrogenase	cICDH	V76	8.27077	7.52834	7.8132	7.2433	7.30524	7.03937	6.4911	6.6309	6.57386	6.44294	6.42214	6.23052	6.16122	6.80277	6.4059	6.62713	6.88022	6.55839	6.22222
Gorai.012G133400.1.D	Gorai.012G133400.1.D	case 1	K01915 - glutamine synthetase (glnA, GLUL) (1 of 7)	Gohir.D04G146900	93523740	AT5G37600.1	glutamine synthase clone R1	ATGLN1;1,ATGSR1,GLN1;1,GSR 1	V76	8.55212	7.9938	7.83929	6.92386	6.79557	6.32029	6.14598	6.57474	6.42399	6.00647	6.41492	5.94575	6.25694	7.14067	7.34773	6.4997	6.51803	6.12261	5.73396
Gorai.012G133400.1.A	Gorai.012G133400.1.A	case 1	K01915 - glutamine synthetase (glnA, GLUL) (1 of 7)	Gohir.A04G107500	93523740	AT5G37600.1	glutamine synthase clone R1	ATGLN1;1,ATGSR1,GLN1;1,GSR 1	V76	9.20891	8.51761	8.48426	7.78339	7.66162	7.00283	6.84511	7.38617	7.4499	7.07697	7.60701	6.2163	6.25218	7.20031	7.20309	7.15626	7.04268	7.40726	6.94832
Gorai.001G001300.1.A	Gorai.001G001300.1.A	case 1	6.1.1.12 - Aspartate--tRNA ligase / Aspartyl-tRNA synthetase (1 of 2)	Gohir.A07G001200	93519682	AT4G31180.1	Class II aminoacyl-tRNA and biotin synthetases superfamily protein		V76	5.56494	4.96965	5.1711	4.68243	4.74852	4.84855	4.54549	4.76912	4.70648	4.52123	4.70126	3.85961	4.15538	4.41575	4.62857	4.41255	4.44212	4.77937	3.99334
Gorai.006G165900.1.A	Gorai.006G165900.1.A	case 1	1.1.1.41 - Isocitrate dehydrogenase (NAD(+)) / Nicotinamide adenine dinucleotide isocitrate dehydrogenase (1 of 4)	Gohir.A09G148800	93520503	AT5G03290.1	isocitrate dehydrogenase V	IDH-V	V76	6.90287	6.41787	6.4517	6.07289	5.95117	5.83628	5.72106	6.11613	6.04554	5.8304	5.99096	5.20137	5.35851	5.64471	5.59972	5.7047	5.70494	5.83632	5.48732
Gorai.001G141300.1.D	Gorai.001G141300.1.D	case 1	K01679 - fumarate hydratase, class II (E4.2.1.2B, fumC) (1 of 1)	Gohir.D07G130500	93519169	AT2G47510.2	fumarase 1	FUM1	V76	4.98614	4.60547	4.62721	3.9165	4.14423	4.08732	3.78098	4.0048	3.64028	3.73903	3.82466	3.54598	3.72713	4.33827	4.1745	3.96152	4.27102	3.78115	3.34916
Gorai.010G080400.1.D	Gorai.010G080400.1.D	case 1	K01893 - asparaginyl-tRNA synthetase (NARS, asnS) (1 of 3)	Gohir.D06G068800	93519757	AT5G56680.1	Class II aminoacyl-tRNA and biotin synthetases superfamily protein	EMB2755,SYNC1,SYNC1 ARATH	V76	6.13758	5.43929	5.65373	5.0686	5.25069	5.33472	5.15126	5.36414	5.43194	4.87688	5.19057	4.38823	4.80846	4.97515	4.92724	4.86712	4.98444	4.94821	4.33703
Gorai.007G165600.1.D	Gorai.007G165600.1.D	case 1	2.3.1.9 - Acetyl-CoA C-acetyltransferase / Acetoacetyl-CoA thiolase (1 of 2)	Gohir.D11G155300	93522871	AT5G48230.2	acetoacetyl-CoA thiolase 2	ACAT2,EMB1276	V76	6.29484	5.73799	5.78938	5.36994	5.41751	5.24586	4.97793	5.40071	5.32289	5.15645	5.16123	4.44519	4.67898	4.89364	5.02819	4.86526	5.0036	5.66239	4.8336
Gorai.006G041700.1.D	Gorai.006G041700.1.D	case 1	PTHR19372 - SULFITE REDUCTASE (1 of 2)	Gohir.D09G036700	93519657	AT3G01910.1	sulfite oxidase	AT-SO,AtSO,SOX	V76	5.12032	4.58573	4.7646	4.28655	4.32007	4.28118	4.29478	4.34513	4.29194	4.12379	4.10676	3.62334	3.81218	4.15949	4.05783	3.91152	3.98144	4.19271	3.60505
Gorai.004G262800.1.D	Gorai.004G262800.1.D	case 1	K01823 - isopentenyl-diphosphate delta-isomerase (idi, IDI) (1 of 1)	Gohir.D08G246300	93521837	AT3G02780.1	isopentenyl pyrophosphate:dimethylallyl pyrophosphate isomerase 2	IDI2,IPIAT1,IPP2	V76	5.83675	5.59513	5.31792	4.91009	5.13236	5.05468	5.23305	4.99295	4.89192	4.77373	4.90257	4.26419	4.38905	4.62835	4.89491	4.56906	4.69437	5.55871	4.52279
Gorai.005G040200.1.D	Gorai.005G040200.1.D	case 1	PTHR17630:SF48 - DIENELACTONE HYDROLASE-LIKE PROTEIN (1 of 3)	Gohir.D02G036100	93524211	AT3G23600.1	alpha/beta-Hydrolases superfamily protein		V76	6.53855	5.86025	5.92139	5.65664	5.44665	5.22653	5.33098	5.08397	5.18558	4.69318	4.71098	4.92572	4.74536	5.17199	4.86104	5.07637	5.26166	4.964	4.65496
Gorai.004G246100.1.D	Gorai.004G246100.1.D	case 1	PTHR11934:SF0 - RIBOSE-5-PHOSPHATE ISOMERASE (1 of 2)	Gohir.D08G231700	93523350	AT3G04790.1	Ribose 5-phosphate isomerase, type A protein		V76	6.64342	6.26721	5.84185	5.32457	5.1522	4.9572	4.8086	5.0743	5.03453	5.02876	5.12966	4.97891	4.94139	5.33486	5.3522	5.21007	5.34805	4.75943	4.64884
Gorai.007G325800.1.D	Gorai.007G325800.1.D	case 1	PTHR10891//PTHR10891:SF633 - EF-HAND CALCIUM-BINDING DOMAIN CONTAINING PROTEIN // SUBFAMILY NOT NAMED (1 of 2)	Gohir.D11G306200	93521564	AT1G53210.1	sodium/calcium exchanger family protein / calcium-binding EF hand family protein		V76	6.13792	5.61195	5.63489	5.32714	5.19341	4.84037	4.84936	4.81599	4.97314	4.5596	4.77292	4.1367	4.52161	4.96967	5.23233	5.317	5.26968	4.43621	4.54447
Gorai.009G420000.1.A	Gorai.009G420000.1.A	case 1	K03231 - elongation factor 1-alpha (EEF1A) (1 of 8)	Gohir.A04G076200	93502023	AT5G60390.1	GTP binding Elongation factor Tu family protein		V76	6.82077	6.60479	6.20368	5.43213	5.7514	5.93025	5.77297	5.74007	5.7561	5.45204	5.63952	4.7818	5.34092	5.31298	5.46526	5.41763	5.55417	6.08786	5.36707
Gorai.005G236500.1.D	Gorai.005G236500.1.D	case 1	K13126 - polyadenylate-binding protein (PABPC) (1 of 11)	Gohir.D02G208500	93498273	AT1G49760.2	poly(A) binding protein 8	PAB8,PABP8	V77	6.87324	6.39512	6.3755	5.48913	5.78691	6.03992	5.94777	5.99028	5.87265	5.59034	5.98086	4.9751	5.41718	5.89505	5.63961	5.65053	5.81395	6.14113	5.31767
Gorai.011G027200.1.A	Gorai.011G027200.1.A	case 1	PTHR10293:SF40 - GLUTAREDOXIN-3 (1 of 1)	Gohir.A10G025200	93516789	AT4G04950.1	thioredoxin family protein		V77	4.0001	3.46855	3.67044	3.12551	3.54467	3.71626	3.65874	3.60694	3.39286	3.18663	3.40697	2.75977	2.96556	3.33761	3.36364	3.35329	3.24272	3.69054	3.12486
Gorai.001G071200.1.D	Gorai.001G071200.1.D	case 1	1.2.1.8 - Betaine-aldehyde dehydrogenase / Betaine aldehyde oxidase (1 of 2)	Gohir.D07G067600	93521331	AT1G74920.1	aldehyde dehydrogenase 10A8	ALDH10A8	V77	6.06056	5.54395	5.67528	5.16293	5.22604	5.25004	4.91649	5.25066	5.12069	4.91034	5.08329	4.47162	4.88019	5.42169	5.19879	5.08623	5.24314	5.20289	4.85587
Gorai.002G260400.1.D	Gorai.002G260400.1.D	case 1	K12349 - neutral ceramidase (ASAH2) (1 of 4)	Gohir.D01G214300	93521528	AT2G38010.1	Neutral/alkaline non-lysosomal ceramidase		V77	4.23765	4.08905	4.23825	3.66969	4.0082	4.06152	3.99608	3.76563	3.83841	3.61337	3.74746	3.42893	3.59591	3.83735	4.21838	3.72656	3.83756	3.69219	3.27952
Gorai.004G024500.1.D	Gorai.004G024500.1.D	case 1	PTHR12225 - ADHESION REGULATING MOLECULE 1 110 KDA CELL MEMBRANE GLYCOPROTEIN (1 of 1)	Gohir.D08G027500	93515909	AT2G26590.3	regulatory particle non-ATPase 13	RPN13	V77	4.37538	4.26895	3.98721	3.65063	3.81511	3.93132	3.76577	3.74818	3.76962	3.96714	3.90414	3.44658	3.62987	3.93517	3.886	3.58314	3.84502	4.04167	3.49975
Gorai.005G130000.1.D	Gorai.005G130000.1.D	case 1	PTHR13020:SF34 - UBX DOMAIN-CONTAINING PROTEIN 4 (1 of 2)	Gohir.D02G114300	93517859	AT1G04850.1	ubiquitin-associated (UBA)/TS-N domain-containing protein		V77	5.55717	4.77971	5.19351	4.74894	4.7008	4.87318	4.58767	4.69396	4.65674	4.72261	4.85716	4.15213	4.58232	4.873	4.61695	4.64155	4.74637	4.70417	4.45879
Gorai.003G181400.1.D	Gorai.003G181400.1.D	case 1	3.5.1.16 - Acetylornithine deacetylase / N-acetylornithinase (1 of 1)	Gohir.D03G170933	93518176	AT4G17830.1	Peptidase M20/M25/M40 family protein		V77	5.38538	5.0655	5.39635	4.94792	5.01359	5.05198	4.60174	4.97944	4.7912	4.86769	4.97265	4.06686	4.09445	4.52657	4.67987	4.75378	4.63087	5.06423	4.41408
Gorai.013G064800.1.A	Gorai.013G064800.1.A	case 1	PTHR12280//PTHR12280:SF31 - PANTOTHENATE KINASE // SUBFAMILY NOT NAMED (1 of 1)	Gohir.A13G064300	93521032	AT4G35360.1	Uncharacterised conserved protein (UCP030210)		V77	5.01827	4.78017	4.65752	4.25585	4.38059	4.43721	4.34244	4.41338	4.48384	4.3445	4.46496	3.84176	3.8353	4.23786	4.10624	4.28359	4.33	4.4147	4.0091
Gorai.007G264300.1.A	Gorai.007G264300.1.A	case 1	PTHR20863:SF29 - ACYL CARRIER PROTEIN 1, CHLOROPLASTIC-RELATED (1 of 4)	Gohir.A11G237500	93524253	AT1G54580.1	acyl carrier protein 2	ACP2	V77	6.83738	6.51047	6.38151	5.99715	5.98253	6.2633	5.89575	6.1575	6.0593	6.01339	6.1795	5.37688	5.5684	5.79163	5.66568	5.88422	6.048	6.30488	5.48434
Gorai.009G296100.1.D	Gorai.009G296100.1.D	case 1	K01805 - xylose isomerase (xylA) (1 of 1)	Gohir.D05G282750,Gohir.D05G282700	93518250	AT5G57655.2	xylose isomerase family protein		V77	5.92664	5.20955	5.59725	5.07519	5.34553	5.25087	5.22819	5.26235	5.29389	4.98709	5.155	4.37192	4.9286	5.19195	5.4039	5.17726	5.34975	5.75349	4.56322
Gorai.003G095000.1.A	Gorai.003G095000.1.A	case 1	1.2.1.88 - L-glutamate gamma-semialdehyde dehydrogenase / Pyrroline-5-carboxylate dehydrogenase (1 of 1)	Gohir.A03G065300	93516483	AT5G62530.1	aldehyde dehydrogenase 12A1	ALDH12A1,ATP5CDH,P5CDH	V77	4.95018	4.45618	4.73943	4.2416	4.42658	4.48977	4.38133	4.38917	4.42409	4.51658	4.60812	3.78364	3.88277	4.26811	4.31559	4.53346	4.4149	4.58081	4.21475
Gorai.001G240600.1.A	Gorai.001G240600.1.A	case 1	PTHR33971:SF1 - GENOMIC DNA, CHROMOSOME 3, P1 CLONE:MRI12 (1 of 2)	Gohir.A07G206400	93518282	AT5G39570.1			V78	9.19431	8.82257	8.80385	8.16838	8.17996	8.17144	8.13227	8.54611	8.57051	8.47422	8.4185	8.12818	8.28438	8.56105	8.64014	8.31975	8.6273	8.08735	7.62193
Gorai.013G206900.1.A	Gorai.013G206900.1.A	case 1	K08057 - calreticulin (CALR) (1 of 5)	Gohir.A13G175700	93521603	AT1G56340.2	calreticulin 1a	AtCRT1a,CRT1,CRT1a	V78	7.10021	6.58861	6.76716	6.14745	6.30739	6.56942	6.14786	6.80828	6.85592	7.10319	6.72614	6.06694	6.36198	6.57027	6.6094	6.45435	6.71655	6.22671	5.67432
Gorai.005G050200.1.A	Gorai.005G050200.1.A	case 1	K00025 - malate dehydrogenase (MDH1) (1 of 4)	Gohir.A02G039400	93520800	AT5G43330.1	Lactate/malate dehydrogenase family protein		V78	8.58	7.84825	7.98032	7.68425	7.62849	7.44517	7.42	8.02359	7.97039	7.91625	7.85374	7.20167	7.55113	7.66159	7.87046	7.42597	7.69531	7.47298	6.84256
Gorai.003G097400.1.D	Gorai.003G097400.1.D	case 1	PTHR11540//PTHR11540:SF29 - MALATE AND LACTATE DEHYDROGENASE // SUBFAMILY NOT NAMED (1 of 3)	Gohir.D03G093400	93519636	AT3G47520.1	malate dehydrogenase	MDH	V78	5.26234	4.70566	4.80039	4.17023	4.07298	4.37473	4.00773	4.69133	4.57972	4.65455	4.66069	3.81871	4.25882	4.36255	4.6981	4.45515	4.50345	4.37418	3.92604
Gorai.006G158500.1.D	Gorai.006G158500.1.D	case 1	PTHR11902//PTHR11902:SF19 - ENOLASE // SUBFAMILY NOT NAMED (1 of 2)	Gohir.D09G137900	93523880	AT2G36530.1	Enolase	ENO2,LOS2	V78	6.32804	5.4265	5.81951	5.30341	5.46139	5.46359	5.44287	5.96321	5.94328	5.80448	6.04283	5.27679	5.58782	5.42975	5.99335	5.62312	5.75443	5.48869	5.34388
Gorai.012G158700.1.A	Gorai.012G158700.1.A	case 1	1.1.1.41 - Isocitrate dehydrogenase (NAD(+)) / Nicotinamide adenine dinucleotide isocitrate dehydrogenase (1 of 4)	Gohir.A04G125400	93522400	AT4G35260.1	isocitrate dehydrogenase 1	IDH-I,IDH1	V78	5.20694	4.59953	4.77007	4.20433	4.32022	4.37344	4.4358	4.83966	4.70494	4.75385	4.70516	3.99195	4.16419	4.42493	4.4908	4.49467	4.58447	4.61743	4.07823
Gorai.009G410800.1.A	Gorai.009G410800.1.A	case 1	K18655 - ATP-dependent RNA helicase DDX19/DBP5 [EC:3.6.4.13] (DDX19, DBP5) (1 of 1)	Gohir.A04G068100	93517996	AT3G53110.1	P-loop containing nucleoside triphosphate hydrolases superfamily protein	LOS4	V78	5.03087	4.60147	4.57503	4.04364	4.23398	4.5232	4.34108	4.55911	4.57434	4.54469	4.51289	4.08151	4.20813	4.41969	4.4527	4.33659	4.48019	4.39622	3.82115
Gorai.012G142900.1.A	Gorai.012G142900.1.A	case 1	K06630 - 14-3-3 protein epsilon (YWHAE) (1 of 17)	Gohir.A04G114500	93441824	AT1G78300.1	general regulatory factor 2	14-3-3OMEGA,GF14 OMEGA,GRF2	V78	6.81642	6.63417	6.59545	6.17424	6.21577	6.36722	6.10513	6.63948	6.45802	6.3799	6.70409	5.54379	6.1186	6.25164	6.34717	6.22625	6.42889	6.46388	5.58329
Gorai.005G069400.1.A	Gorai.005G069400.1.A	case 1	PTHR22912//PTHR22912:SF148 - DISULFIDE OXIDOREDUCTASE // SUBFAMILY NOT NAMED (1 of 1)	Gohir.A02G056500	93521114	AT1G48030.1	mitochondrial lipoamide dehydrogenase 1	mtLPD1	V78	6.83622	6.30558	6.36305	6.02176	6.0101	5.79143	5.68201	6.31753	6.32547	6.30892	6.23969	5.768	5.99551	5.96952	6.1741	6.13654	6.22504	6.17966	5.85262
Gorai.009G407400.1.A	Gorai.009G407400.1.A	case 1	K01623 - fructose-bisphosphate aldolase, class I (ALDO) (1 of 8)	Gohir.A04G065642	93523869	AT3G52930.1	Aldolase superfamily protein		V78	7.8536	7.47467	7.26562	6.77017	6.76274	6.73817	6.54104	7.29186	7.13287	7.14165	7.17263	6.49198	6.67408	6.70623	7.01981	6.71417	6.85616	6.6452	6.1444
Gorai.005G050200.1.D	Gorai.005G050200.1.D	case 1	K00025 - malate dehydrogenase (MDH1) (1 of 4)	Gohir.D02G045500	93520800	AT5G43330.1	Lactate/malate dehydrogenase family protein		V78	9.10244	8.48692	8.58124	8.39473	8.18715	8.04665	8.02037	8.67523	8.6612	8.53927	8.48273	7.98317	8.29703	8.30013	8.70323	8.13911	8.41891	8.13692	7.58163
Gorai.009G372600.1.A	Gorai.009G372600.1.A	case 1	K00026 - malate dehydrogenase (MDH2) (1 of 6)	Gohir.A04G038400	93521936	AT3G15020.1	Lactate/malate dehydrogenase family protein	mMDH2	V78	7.51475	6.89102	6.93687	6.31784	6.25841	6.29347	5.91044	6.74857	6.66256	6.90143	6.65371	6.15421	6.09741	6.1769	6.65528	6.2436	6.50077	6.03632	5.69615
Gorai.009G231900.1.A	Gorai.009G231900.1.A	case 1	PTHR31969:SF4 - GEM-LIKE PROTEIN 1-RELATED (1 of 7)	Gohir.A05G221700	93524588	AT1G28200.1	FH interacting protein 1	FIP1	V78	5.11134	4.83247	4.85288	4.32254	4.43621	4.60743	4.42981	4.99603	4.93217	4.92635	4.97134	4.69248	4.5433	4.5848	4.75935	4.60121	4.95187	4.66524	4.04657
Gorai.005G115600.1.D	Gorai.005G115600.1.D	case 1	2.7.1.90 - Diphosphate--fructose-6-phosphate 1-phosphotransferase / Pyrophosphate-dependent 6-phosphofructose-1-kinase (1 of 4)	Gohir.D02G101900	93521772	AT1G20950.1	Phosphofructokinase family protein		V79	7.39682	7.14453	7.10968	6.54353	6.59997	6.66088	6.43079	6.86357	6.74507	6.87439	6.91231	6.34771	6.67837	7.10336	7.09828	6.82805	7.02466	6.86546	6.2145
Gorai.008G062200.1.D	Gorai.008G062200.1.D	case 1	4.2.3.4 - 3-dehydroquinate synthase / Dehydroquinate synthase (1 of 2)	Gohir.D12G058900	93516146	AT5G66120.2	3-dehydroquinate synthase, putative		V79	5.42423	5.15625	5.31485	4.87335	5.15766	5.18397	4.90085	5.15759	5.07073	4.9961	5.27385	4.76808	5.29575	5.62491	5.73867	5.42816	5.43114	5.10577	4.80217
Gorai.008G251800.1.A	Gorai.008G251800.1.A	case 1	K00033 - 6-phosphogluconate dehydrogenase (PGD, gnd, gntZ) (1 of 3)	Gohir.A12G231700	93523574	AT5G41670.1	6-phosphogluconate dehydrogenase family protein		V79	6.71814	6.58131	6.38161	5.68771	5.98053	6.17002	5.77667	6.22292	6.22044	5.95656	6.06316	5.31222	6.08165	6.46238	6.44412	6.06201	6.30852	6.13835	5.43149
Gorai.003G157400.1.D	Gorai.003G157400.1.D	case 1	K01256 - aminopeptidase N (pepN) (1 of 1)	Gohir.D03G150100,Gohir.D03G150200	93514465	AT1G63770.3	Peptidase M1 family protein		V79	5.25011	5.00243	5.27513	4.66395	4.93541	5.05585	4.97488	5.01722	5.00014	4.9416	4.98331	4.72901	4.6631	4.85857	5.33913	4.89652	4.93604	5.13935	4.48441
Gorai.007G304600.1.A	Gorai.007G304600.1.A	case 1	K07953 - GTP-binding protein SAR1 (SAR1) (1 of 9)	Gohir.A11G271800	93524648	AT1G56330.1	secretion-associated RAS 1B	ATSAR1,ATSAR1B,ATSARA1B,SAR1,SAR1B	V79	5.26157	5.05655	4.90155	4.72068	4.53122	4.60036	4.45105	4.84209	4.70506	4.9722	4.76585	4.84857	4.55836	4.94893	4.72909	4.80082	4.84091	4.40753	4.35543
Gorai.009G296100.1.A	Gorai.009G296100.1.A	case 1	K01805 - xylose isomerase (xylA) (1 of 1)	Gohir.A05G280750,Gohir.A05G280700	93518250	AT5G57655.2	xylose isomerase family protein		V79	5.53796	5.05183	5.44529	4.94861	5.2301	5.21073	5.24572	5.13291	5.29974	4.91678	4.99945	4.56519	5.07311	5.39615	5.60411	5.28585	5.37973	5.55123	4.64608
Gorai.002G115900.1.A	Gorai.002G115900.1.A	case 1	K03781 - catalase (katE, CAT, catB, srpA) (1 of 3)	Gohir.A01G105000	93521591	AT4G35090.1	catalase 2	CAT2	V79	6.8185	6.78908	6.81006	6.3168	6.23869	6.19684	6.2725	6.77348	6.61441	6.53539	6.43445	6.02271	6.14818	6.60729	6.79708	6.40386	6.68913	6.78488	6.02195
Gorai.003G080500.1.A	Gorai.003G080500.1.A	case 1	2.7.8.11//6.2.1.3 - CDP-diacylglycerol--inositol 3-phosphatidyltransferase / Phosphatidylinositol synthase // Long-chain-fatty-acid--CoA ligase / Lignoceroyl-CoA synthase (1 of 2)	Gohir.A02G101300	93522007	AT4G23850.1	AMP-dependent synthetase and ligase family protein	LACS4	V79	5.40311	4.7224	5.1006	4.38771	4.20798	4.54676	4.10971	4.4966	4.68091	4.77739	4.65676	4.30624	4.45262	4.76581	4.61372	4.43404	4.68485	4.67253	4.15438
Gorai.011G097900.1.A	Gorai.011G097900.1.A	case 1	PTHR23160:SF10 - PROTEIN GRIP (1 of 1)	Gohir.A10G099100	93516989	AT5G66030.1	Golgi-localized GRIP domain-containing protein	ATGRIP,GRIP	V80	2.67947	2.55595	2.64578	1.85545	2.28989	2.42956	2.41947	2.20492	2.37593	2.66797	2.32381	1.98002	2.08161	2.92304	2.41865	2.29571	2.48429	2.15621	1.92613
Gorai.010G163900.1.D	Gorai.010G163900.1.D	case 1	PTHR10663//PTHR10663:SF163 - GUANYL-NUCLEOTIDE EXCHANGE FACTOR // SUBFAMILY NOT NAMED (1 of 3)	Gohir.D06G140500	93516452	AT4G18060.1	SH3 domain-containing protein		V80	4.33859	3.94913	3.81567	3.39286	3.3375	3.49599	3.45316	3.61727	3.82031	3.94248	3.65557	3.62034	3.56463	3.84894	3.83893	3.67794	3.8557	3.49916	3.33681
Gorai.011G222600.1.A	Gorai.011G222600.1.A	case 1	K12183 - ESCRT-I complex subunit TSG101 (TSG101, STP22, VPS23) (1 of 3)		93522579	AT3G12400.1	Ubiquitin-conjugating enzyme/RWD-like protein	ATELC,ELC	V80	4.38645	4.76216	4.21029	3.78428	3.98668	4.10578	4.11476	4.14196	4.24123	4.0877	4.11853	4.05846	4.0323	4.62838	4.35416	3.93854	4.20357	3.60122	3.2795
Gorai.010G212100.1.A	Gorai.010G212100.1.A	case 1	K09486 - hypoxia up-regulated 1 (HYOU1) (1 of 2)	Gohir.A06G171800	93518446	AT4G16660.1	heat shock protein 70 (Hsp 70) family protein		V80	5.3912	4.96935	4.85023	3.96792	4.294	4.47979	4.28559	4.44916	4.68309	4.90085	4.68923	4.30497	4.36296	4.81795	4.80338	4.69859	5.0668	4.20667	4.02935
Gorai.009G038000.1.A	Gorai.009G038000.1.A	case 1	K00695 - sucrose synthase (E2.4.1.13) (1 of 7)	Gohir.A05G036000	93521903	AT3G43190.1	sucrose synthase 4	ATSUS4,SUS4	V80	8.05272	7.46476	6.78368	5.95269	6.49277	6.6387	6.49073	6.44507	6.90248	6.81426	6.67433	7.08891	6.62785	7.1121	7.46032	6.61062	6.8702	6.31811	5.84357
Gorai.002G243200.1.A	Gorai.002G243200.1.A	case 1	PTHR10430:SF16 - PEROXIREDOXIN-5, MITOCHONDRIAL (1 of 1)	Gohir.A01G209900	93524119	AT3G52960.1	Thioredoxin superfamily protein		V80	5.14239	5.77714	4.65514	3.85286	4.33741	4.46735	4.35623	4.94237	4.78756	5.05601	5.23509	4.10026	4.90264	5.21528	5.38706	4.8058	5.1606	5.38856	4.34509
Gorai.006G011200.1.A	Gorai.006G011200.1.A	case 1	K17732 - mitochondrial-processing peptidase subunit beta [EC:3.4.24.64] (PMPCB, MAS1) (1 of 2)	Gohir.A09G010400	93520595	AT3G02090.1	Insulinase (Peptidase family M16) protein	MPPBETA	V80	5.86977	5.89513	5.41256	4.78829	5.1479	5.14331	5.05896	5.47611	5.45603	5.56947	5.5184	4.93506	5.14108	5.47289	5.46374	5.27743	5.46709	5.30131	4.7157
Gorai.005G090600.1.D	Gorai.005G090600.1.D	case 1	PTHR11751//PTHR11751:SF317 - SUBGROUP I AMINOTRANSFERASE RELATED // SUBFAMILY NOT NAMED (1 of 1)	Gohir.D02G081100	93518165	AT1G77670.1	Pyridoxal phosphate (PLP)-dependent transferases superfamily protein		V80	4.9981	4.92894	4.55418	3.87793	3.99885	4.18385	3.97925	4.38291	4.27491	4.56368	4.67715	3.55699	4.33415	4.7186	4.75879	4.40077	4.69564	4.52124	3.80425
Gorai.002G009200.1.A	Gorai.002G009200.1.A	case 1	PF03629 - Domain of unknown function (DUF303) (DUF303) (1 of 5)	Gohir.A01G007900	93524019	AT4G34215.2	Domain of unknown function (DUF303)		V80	4.10096	4.14861	3.83609	3.40196	3.34309	3.52296	3.14314	3.31962	3.40351	3.70358	3.55281	3.56998	3.43596	3.64211	3.85944	3.45785	3.57252	3.25612	2.99922
Gorai.011G280500.1.D	Gorai.011G280500.1.D	case 1	PTHR32246:SF19 - CALCIUM-DEPENDENT LIPID-BINDING DOMAIN PROTEIN (1 of 2)	Gohir.D10G244100	93441195	AT1G07310.1	Calcium-dependent lipid-binding (CaLB domain) family protein		V80	7.27781	8.45626	6.88264	6.24316	6.35434	6.62711	6.3728	7.0547	6.87728	6.74316	7.14196	6.16607	6.45835	7.11285	7.14334	6.96398	7.2364	6.63588	6.3256
Gorai.011G200100.1.A	Gorai.011G200100.1.A	case 1	K01648 - ATP citrate (pro-S)-lyase (ACLY) (1 of 5)	Gohir.A10G172400	93520713	AT5G49460.1	ATP citrate lyase subunit B 2	ACLB-2	V80	5.8843	5.60631	5.78177	5.15612	5.35609	5.23548	4.84413	5.39846	5.4706	5.63449	5.4768	5.16356	5.29549	5.88548	6.0229	5.46942	5.52884	4.88076	4.72272
Gorai.007G014400.1.A	Gorai.007G014400.1.A	case 1		Gohir.A11G013800	93518624	AT5G53330.1	Ubiquitin-associated/translation elongation factor EF1B protein		V80	4.39912	4.8153	4.25981	3.95228	3.89616	4.11	4.01395	4.45995	4.31882	4.50093	4.66229	4.01165	4.0234	4.45412	4.66123	4.26505	4.46931	4.03823	3.69761
Gorai.003G182200.1.D	Gorai.003G182200.1.D	case 1	K12493 - ADP-ribosylation factor GTPase-activating protein 2/3 (ARFGAP2_3) (1 of 4)	Gohir.D03G171600	93522093	AT4G17890.1	ARF-GAP domain 8	AGD8	V80	5.11604	5.22942	4.93581	4.30898	4.62921	4.79081	4.56947	4.70268	4.73331	4.96037	4.92349	4.68971	4.69569	5.1678	5.17322	4.64573	4.98239	4.64038	4.28569
Gorai.008G251000.1.D	Gorai.008G251000.1.D	case 1	PTHR24349:SF95 - CALCIUM-DEPENDENT PROTEIN KINASE 3 (1 of 4)	Gohir.D12G234700	93520868	AT4G23650.1	calcium-dependent protein kinase 6	CDPK6,CPK3	V80	4.65789	4.53099	4.25792	3.75747	3.94112	4.09729	3.94469	4.28463	4.50664	4.58124	4.39318	3.70807	4.06789	4.3634	4.44933	4.13185	4.5055	3.88734	3.3904
Gorai.008G187900.1.A	Gorai.008G187900.1.A	case 1	PTHR30523:SF6 - PHOSPHOENOLPYRUVATE CARBOXYLASE 4 (1 of 1)	Gohir.A12G172900	93519828	AT1G68750.1	phosphoenolpyruvate carboxylase 4	ATPPC4,PPC4	V80	4.51834	4.3067	4.37262	3.52639	3.87212	4.15435	4.03803	4.04132	4.14618	4.03865	4.20221	3.94014	4.13016	4.6042	4.33142	4.3369	4.73047	4.15942	3.60378
Gorai.013G019500.1.A	Gorai.013G019500.1.A	case 1	PTHR32246:SF19 - CALCIUM-DEPENDENT LIPID-BINDING DOMAIN PROTEIN (1 of 2)	Gohir.A13G016500	93441195	AT1G07310.1	Calcium-dependent lipid-binding (CaLB domain) family protein		V80	5.76787	6.55908	5.35547	4.74605	5.31193	5.24673	5.42698	5.79221	5.73691	5.87176	5.87377	5.20899	5.2982	5.55298	5.61677	5.33836	5.7465	5.21777	4.81425
Gorai.012G111400.1.D	Gorai.012G111400.1.D	case 1	K01962 - acetyl-CoA carboxylase carboxyl transferase subunit alpha (accA) (1 of 3)	Gohir.D04G128300	93519190	AT2G38040.1	acetyl Co-enzyme a carboxylase carboxyltransferase alpha subunit	CAC3	V81	4.8741	4.72172	4.73029	3.73433	4.23389	4.48634	4.33742	4.21729	4.42209	4.03832	4.43243	2.54227	3.76001	3.68631	3.70936	3.28409	3.73115	3.96308	2.95158
Gorai.013G197500.1.D	Gorai.013G197500.1.D	case 1	PTHR33870:SF4 - GB (1 of 6)	Gohir.D13G165200	93076517	AT5G17910.2			V84	4.52762	4.04958	4.12476	3.4668	3.73101	3.97637	3.73354	3.51818	3.71946	3.29345	3.51371	3.13491	3.18004	3.45122	3.47469	3.13523	3.46513	2.69233	2.42714
Gorai.009G246700.1.A	Gorai.009G246700.1.A	case 1	K09580 - protein disulfide-isomerase A1 (PDIA1, P4HB) (1 of 6)	Gohir.A05G236000	93522282	AT1G21750.1	PDI-like 1-1	ATPDI5,ATPDIL1-1,PDI5,PDIL1-1	V84	6.21229	5.69481	5.52096	4.84309	4.93054	4.89553	4.64323	4.87959	4.85927	4.88975	4.8327	3.51603	4.2478	4.1635	4.36966	4.08322	4.20389	4.14154	3.53063
Gorai.013G197500.1.A	Gorai.013G197500.1.A	case 1	PTHR33870:SF4 - GB (1 of 6)	Gohir.A13G160000	93076517	AT5G17910.2			V84	4.07868	3.64254	3.76746	3.11412	3.38187	3.64803	3.44267	3.1158	3.33138	2.73252	3.17456	2.43796	2.824	2.85725	2.94883	2.57263	2.84672	2.4641	2.05427
Gorai.013G028900.1.A	Gorai.013G028900.1.A	case 1	1.2.1.11 - Aspartate-semialdehyde dehydrogenase / L-aspartate-beta-semialdehyde dehydrogenase (1 of 1)	Gohir.A13G026900	93518630	AT1G14810.1	semialdehyde dehydrogenase family protein		V84	3.64347	3.43105	2.89018	2.13282	2.75831	3.07262	2.54487	2.66305	2.36644	2.36333	2.68054	1.19344	2.87883	2.10565	2.3373	2.13809	1.90682	2.46516	1.81698
Gorai.004G026700.1.A	Gorai.004G026700.1.A	case 1	PTHR11977//PTHR11977:SF47 - VILLIN // SUBFAMILY NOT NAMED (1 of 2)	Gohir.A08G018700	93520836	AT4G30160.1	villin 4	ATVLN4,VLN4	V84	5.04277	5.21311	4.559	3.7858	4.13632	4.47831	4.03734	4.0952	4.00266	3.939	4.08019	3.14253	3.30986	3.54897	3.60797	3.2501	3.50427	3.44831	2.8174
Gorai.004G131400.1.A	Gorai.004G131400.1.A	case 1	K09490 - heat shock 70kDa protein 5 (HSPA5, BIP) (1 of 5)	Gohir.A08G111680	93066832	AT5G42020.1	Heat shock protein 70 (Hsp 70) family protein	BIP,BIP2	V84	5.31086	4.77025	4.95565	3.89506	3.90956	4.31276	3.42847	4.09669	4.18242	4.08232	3.89075	2.90081	3.68765	3.58272	3.66198	3.49432	3.77552	3.72298	2.89345
Gorai.011G153400.1.A	Gorai.011G153400.1.A	case 1	1.5.1.20 - Methylenetetrahydrofolate reductase (NAD(P)H) / N(5,10)-methylenetetrahydrofolate reductase (1 of 2)	Gohir.A10G127700	93520584	AT2G44160.1	methylenetetrahydrofolate reductase 2	MTHFR2	V84	6.92189	6.37477	6.21874	5.3218	5.36771	5.24248	4.78685	5.01835	4.86817	4.61084	4.83128	3.96177	4.40307	5.05978	4.93076	4.43897	4.53151	4.3042	3.82566
Gorai.005G133200.1.D	Gorai.005G133200.1.D	case 1	PTHR27008:SF19 - INACTIVE RECEPTOR KINASE RLK902-RELATED (1 of 1)	Gohir.D02G121000	93523851	AT1G48480.1	receptor-like kinase 1	RKL1	V84	5.13269	4.837	4.69822	3.86942	4.27197	4.54703	4.01902	4.3915	4.18208	3.46793	3.96192	2.28613	3.4538	3.79625	3.8012	3.78545	3.8346	3.52604	2.58255
Gorai.008G284100.1.A	Gorai.008G284100.1.A	case 1	K02953 - small subunit ribosomal protein S13e (RP-S13e, RPS13) (1 of 6)	Gohir.A12G264400	93523362	AT4G00100.1	ribosomal protein S13A	ATRPS13A,PFL2,RPS13,RPS13A	V84	6.61597	6.14025	5.95774	5.53444	5.36109	5.47964	5.11141	5.39884	5.10413	4.76118	5.23055	4.26857	4.52807	4.478	4.83699	4.30937	4.48995	4.50964	4.00777
Gorai.011G003900.1.A	Gorai.011G003900.1.A	case 1	PTHR11566:SF57 - DYNAMIN-2A-RELATED (1 of 1)	Gohir.A10G003500	93522089	AT1G59610.1	dynamin-like 3	ADL3,CF1,DL3,DRP2B	V84	4.74911	4.47648	4.6285	4.0782	4.07028	4.09696	3.9184	3.56319	3.74965	3.64904	3.5972	3.47285	3.64312	3.80153	3.80011	3.12596	3.46922	2.89262	2.46787
Gorai.011G240200.1.A	Gorai.011G240200.1.A	case 1	K01736 - chorismate synthase (aroC) (1 of 2)	Gohir.A10G206500	93519062	AT1G48850.1	chorismate synthase, putative / 5-enolpyruvylshikimate-3-phosphate phospholyase, putative	EMB1144	V84	6.15646	5.74298	5.65505	5.19469	5.12548	5.01637	4.53065	4.82623	4.60331	4.7636	4.78089	4.1559	4.16226	4.83382	4.80844	4.34828	4.36222	3.85401	3.8416
Gorai.001G154000.1.A	Gorai.001G154000.1.A	case 1	K18423 - exportin-2 (importin alpha re-exporter) (CSE1, CAS, XPO2) (1 of 1)	Gohir.A07G137000	93519362	AT2G46520.1	cellular apoptosis susceptibility protein, putative / importin-alpha re-exporter, putative		V84	5.15736	4.9392	4.51821	3.92159	4.21407	4.26224	4.0349	4.1172	4.2441	4.14856	4.21923	3.13858	3.48372	3.27055	3.67937	3.31142	3.51777	3.09606	2.56452
Gorai.006G103500.1.D	Gorai.006G103500.1.D	case 1	PTHR12616 - VACUOLAR PROTEIN SORTING VPS41 (1 of 3)	Gohir.D09G087100	93517755	AT1G08190.1	vacuolar protein sorting 41	ATVAM2,ATVPS41,VAM2,VPS41,ZIP2	V84	4.09773	3.83841	3.88232	3.30429	3.38406	3.49667	3.2652	3.35942	3.38079	2.96449	3.23577	2.49465	2.76385	2.95433	2.82544	2.64995	2.93435	2.57437	2.01324
Gorai.006G223800.1.D	Gorai.006G223800.1.D	case 1	PTHR11680//PTHR11680:SF11 - SERINE HYDROXYMETHYLTRANSFERASE // SUBFAMILY NOT NAMED (1 of 2)	Gohir.D09G200100	93069232	AT4G13930.1	serine hydroxymethyltransferase 4	SHM4	V84	6.89741	6.70501	6.1911	5.69955	5.65852	5.44837	5.06849	5.31718	5.16128	4.87904	5.21795	4.17735	4.68269	4.80915	5.01103	4.38398	4.52836	4.24667	3.75978
Gorai.008G113500.1.D	Gorai.008G113500.1.D	case 1	2.2.1.1//2.2.1.2 - Transketolase / Glycoaldehyde transferase // Transaldolase / Glycerone transferase (1 of 3)	Gohir.D12G104400	93071741	AT2G45290.1	Transketolase		V84	6.39691	6.43596	6.01339	5.03998	5.5968	5.51441	5.11019	5.4156	5.31736	5.25934	5.40528	3.96862	4.45348	4.68472	4.8295	4.53726	4.76807	4.70754	3.8567
Gorai.005G208400.1.D	Gorai.005G208400.1.D	case 1	PTHR11774:SF11 - GERANYLGERANYL TRANSFERASE TYPE-2 SUBUNIT BETA (1 of 1)	Gohir.D02G186100	93522843	AT5G12210.1	RAB geranylgeranyl transferase beta subunit 1	AtRGTB1,RGTB1	V84	4.96498	4.76289	4.81759	4.59344	4.62056	4.51375	4.34384	4.20215	4.34178	3.95716	4.1499	3.4843	3.85161	4.01771	3.98095	3.53242	3.79842	3.38318	2.935
Gorai.004G251500.1.D	Gorai.004G251500.1.D	case 1	2.1.1.14 - 5-methyltetrahydropteroyltriglutamate--homocysteine S-methyltransferase / Tetrahydropteroylglutamate-homocysteine transmethylase (1 of 6)	Gohir.D08G236300	93522737	AT5G17920.1	Cobalamin-independent synthase family protein	ATCIMS,ATMETS,ATMS1	V84	8.86429	8.79851	8.28388	7.29433	7.44002	7.27734	6.84895	7.37731	7.29731	7.30969	7.3946	6.00521	6.40131	6.54096	6.68688	5.92373	6.22546	5.01353	5.10386
Gorai.008G112200.1.D	Gorai.008G112200.1.D	case 1	K14005 - protein transport protein SEC31 (SEC31) (1 of 3)	Gohir.D12G103000	93519898	AT3G63460.1	transducin family protein / WD-40 repeat family protein		V84	3.2633	3.47121	3.14439	2.34129	2.71321	2.82147	2.74246	2.75601	2.83112	2.7274	2.8775	1.86985	2.32905	2.66919	2.66805	2.29227	2.54329	2.24917	1.63598
Gorai.002G009200.1.D	Gorai.002G009200.1.D	case 1	PF03629 - Domain of unknown function (DUF303) (DUF303) (1 of 5)	Gohir.D01G008000	93524019	AT4G34215.2	Domain of unknown function (DUF303)		V84	6.14452	6.033	5.76727	5.22933	5.1973	5.1001	4.58067	4.68823	4.67166	4.50655	4.4962	4.34473	4.07994	4.3328	4.49597	4.23374	4.43957	3.55016	3.23814
Gorai.011G085100.1.D	Gorai.011G085100.1.D	case 1	1.1.1.85 - 3-isopropylmalate dehydrogenase / IMDH (1 of 1)	Gohir.D10G078300	93520627	AT1G80560.1	isopropylmalate dehydrogenase 2	ATIMD2,IMD2	V85	4.28542	4.03694	3.72297	3.2101	3.44647	3.62472	3.3646	3.44146	3.35919	3.27345	3.50009	2.38997	3.08701	2.99236	3.37661	2.88553	3.0283	3.23453	2.67268
Gorai.001G198400.1.A	Gorai.001G198400.1.A	case 1	2.6.1.52 - Phosphoserine transaminase / PSAT (1 of 1)	Gohir.A07G170700	93520058	AT2G17630.1	Pyridoxal phosphate (PLP)-dependent transferases superfamily protein		V85	7.96268	7.66098	7.1995	6.54652	6.57815	6.69983	6.36519	6.86384	6.77053	6.62586	6.63057	5.85982	6.10789	6.2527	6.35212	6.1514	6.32217	6.02638	5.43479
Gorai.013G165600.1.A	Gorai.013G165600.1.A	case 1	PF00582 - Universal stress protein family (Usp) (1 of 53)	Gohir.A13G143100	93523940	AT1G11360.2	Adenine nucleotide alpha hydrolases-like superfamily protein		V85	5.98705	6.70637	5.27659	4.96117	4.99553	5.06197	4.97227	5.34071	5.21553	5.01538	5.39436	4.13929	4.46077	4.30066	4.68521	4.56749	4.62968	4.51489	4.07908
Gorai.007G090400.1.D	Gorai.007G090400.1.D	case 1	2.2.1.1//2.2.1.2 - Transketolase / Glycoaldehyde transferase // Transaldolase / Glycerone transferase (1 of 3)	Gohir.D11G084800	93522196	AT2G45290.1	Transketolase		V85	6.4554	6.20118	5.82591	5.12168	5.21126	5.05945	5.10162	5.38718	5.42617	5.36219	5.33444	4.35701	4.88709	4.92606	5.29965	4.78338	4.95476	4.80461	4.26869
Gorai.004G251500.1.A	Gorai.004G251500.1.A	case 1	2.1.1.14 - 5-methyltetrahydropteroyltriglutamate--homocysteine S-methyltransferase / Tetrahydropteroylglutamate-homocysteine transmethylase (1 of 6)	Gohir.A08G219500	93522737	AT5G17920.1	Cobalamin-independent synthase family protein	ATCIMS,ATMETS,ATMS1	V85	8.85384	8.71217	8.16367	7.1844	7.40987	7.25446	6.94112	7.50627	7.41185	7.47123	7.5053	6.49176	6.74596	7.26007	7.2529	6.6455	6.97246	6.04747	5.83885
Gorai.008G233600.1.D	Gorai.008G233600.1.D	case 1	PTHR10909:SF250 - PEROXISOMAL ACYL-COENZYME A OXIDASE 2 (1 of 4)	Gohir.D12G218000	93520420	AT4G16760.1	acyl-CoA oxidase 1	ACX1,ATACX1	V85	5.26117	4.59488	4.95734	4.29244	4.49295	4.40999	4.29743	4.54168	4.55644	4.56272	4.49775	3.57108	3.66262	4.12376	3.89899	3.99144	4.18537	4.10148	3.59042
Gorai.001G198400.1.D	Gorai.001G198400.1.D	case 1	2.6.1.52 - Phosphoserine transaminase / PSAT (1 of 1)	Gohir.D07G177500	93520058	AT2G17630.1	Pyridoxal phosphate (PLP)-dependent transferases superfamily protein		V85	8.33063	8.04232	7.66797	6.93631	6.95257	7.01524	6.63193	7.12865	7.01283	6.81933	6.81611	5.69305	6.16248	6.47764	6.34362	6.10667	6.24269	5.99303	5.3118
Gorai.007G285000.1.D	Gorai.007G285000.1.D	case 1	PTHR30345 - RIBOSE-5-PHOSPHATE ISOMERASE B (1 of 1)	Gohir.D11G264900	93517680	AT3G04880.1	DNA-damage-repair/toleration protein (DRT102)	DRT102	V85	7.66734	7.71593	7.23307	6.54497	6.74321	6.89997	6.82522	6.95216	6.89697	6.40117	6.62464	5.8691	6.03706	6.16548	6.49923	6.01172	6.28778	5.89412	5.24693
Gorai.009G287000.1.A	Gorai.009G287000.1.A	case 1	PTHR22604:SF132 - NAD(P)-BINDING ROSSMANN-FOLD SUPERFAMILY PROTEIN (1 of 3)	Gohir.A05G271600	93523351	AT4G09670.1	Oxidoreductase family protein		V85	5.9802	6.0664	5.5893	4.92137	5.07213	5.1195	5.07274	5.21294	5.11671	5.02126	5.0572	4.34036	4.29164	4.70057	4.56612	4.54067	4.79558	4.65934	4.1256
Gorai.004G020200.1.A	Gorai.004G020200.1.A	case 1	K08288 - protein kinase C substrate 80K-H (PRKCSH) (1 of 3)	Gohir.A08G014300	93518332	AT5G56360.1	calmodulin-binding protein	PSL4	V86	4.88219	4.3816	4.45398	3.64612	3.83874	4.14987	3.94412	3.85138	3.92949	4.1533	4.01542	3.07152	3.39339	4.05829	3.67173	3.56894	3.89273	3.46305	3.25064
Gorai.007G151700.1.D	Gorai.007G151700.1.D	case 1	PTHR11353//PTHR11353:SF80 - CHAPERONIN // SUBFAMILY NOT NAMED (1 of 3)	Gohir.D11G141400	93440564	AT3G23990.1	heat shock protein 60	HSP60,HSP60-3B	V86	4.93219	4.26965	3.93544	3.06039	3.56331	3.79978	3.43884	3.6591	3.51148	3.48017	3.78183	2.44683	2.94857	3.18629	3.45454	3.40771	3.32432	3.53289	2.90918
Gorai.004G166300.1.A	Gorai.004G166300.1.A	case 1	K13199 - plasminogen activator inhibitor 1 RNA-binding protein (SERBP1) (1 of 4)	Gohir.A08G138900	93496836	AT4G17520.1	Hyaluronan / mRNA binding family		V86	4.53873	4.22841	3.92011	3.22844	3.66476	4.07009	3.86226	3.82871	3.90517	3.57524	3.88469	2.9849	3.45988	3.6994	3.56888	3.433	3.63017	4.05629	3.30087
Gorai.007G081900.1.D	Gorai.007G081900.1.D	case 1	K17732 - mitochondrial-processing peptidase subunit beta [EC:3.4.24.64] (PMPCB, MAS1) (1 of 2)	Gohir.D11G076300	93520595	AT3G02090.1	Insulinase (Peptidase family M16) protein	MPPBETA	V86	5.17213	5.04471	4.66924	4.01074	4.20895	4.32834	4.07632	4.45156	4.28007	4.23088	4.60677	3.28568	3.82797	3.81832	4.0094	3.8916	3.95398	4.11943	3.44811
Gorai.002G221000.1.D	Gorai.002G221000.1.D	case 1	3.5.1.14 - N-acyl-aliphatic-L-amino acid amidohydrolase / N-acyl-L-amino-acid amidohydrolase (1 of 4)	Gohir.D01G181400	93522848	AT1G44820.1	Peptidase M20/M25/M40 family protein		V86	5.04212	5.12335	4.59434	3.83847	4.14937	4.09451	4.09385	4.33865	4.40905	4.36936	4.53474	3.37765	3.81966	3.74247	3.98616	3.88959	3.92241	4.27443	3.55566
Gorai.009G283800.1.D	Gorai.009G283800.1.D	case 1	K09580 - protein disulfide-isomerase A1 (PDIA1, P4HB) (1 of 6)	Gohir.D05G270900	93522282	AT1G21750.1	PDI-like 1-1	ATPDI5,ATPDIL1-1,PDI5,PDIL1-1	V86	5.77472	5.2296	5.29143	4.67196	4.77713	4.92632	4.68817	4.74681	4.89882	4.90575	4.91058	4.05971	4.19695	4.60442	4.47129	4.54981	4.73442	4.54329	3.98285
Gorai.011G233300.1.D	Gorai.011G233300.1.D	case 1	PTHR23151:SF56 - DIHYDROLIPOYLLYSINE-RESIDUE ACETYLTRANSFERASE COMPONENT 1 OF PYRUVATE DEHYDROGENASE COMPLEX, MITOCHONDRIAL (1 of 1)	Gohir.D10G207600	93517594	AT3G52200.1	Dihydrolipoamide acetyltransferase, long form protein	LTA3	V86	4.29762	3.70383	3.86423	3.25811	3.36053	3.62537	3.3428	3.45536	3.45502	3.53061	3.53283	3.05434	3.16819	3.56367	3.45023	3.13626	3.38273	3.19405	2.70871
Gorai.007G151700.1.A	Gorai.007G151700.1.A	case 1	PTHR11353//PTHR11353:SF80 - CHAPERONIN // SUBFAMILY NOT NAMED (1 of 3)	Gohir.A11G135200	93440564	AT3G23990.1	heat shock protein 60	HSP60,HSP60-3B	V86	4.3466	3.85974	3.42558	2.59251	3.26473	3.60635	3.22537	3.58452	3.51576	3.33919	3.6543	2.32524	3.02096	3.32001	3.42288	3.32415	3.35429	3.30649	2.74646
Gorai.001G179900.1.A	Gorai.001G179900.1.A	case 1	K01900 - succinyl-CoA synthetase beta subunit (LSC2) (1 of 2)	Gohir.A07G150500	93518695	AT2G20420.1	ATP citrate lyase (ACL) family protein		V86	3.68845	3.18244	3.45867	2.89861	2.98706	2.88088	2.88397	3.30936	3.18846	3.19345	3.2479	2.33675	2.71775	3.01508	3.05485	2.66904	3.10221	2.93829	2.37606
Gorai.010G212100.1.D	Gorai.010G212100.1.D	case 1	K09486 - hypoxia up-regulated 1 (HYOU1) (1 of 2)	Gohir.D06G180600	93518446	AT4G16660.1	heat shock protein 70 (Hsp 70) family protein		V86	5.39583	4.79606	4.84461	3.8409	4.19857	4.43696	4.14185	4.3037	4.41644	4.66967	4.46668	3.68056	3.99096	4.70998	4.35007	4.31623	4.7018	4.092	3.69388
Gorai.007G263900.1.D	Gorai.007G263900.1.D	case 1	6.1.1.4 - Leucine--tRNA ligase / Leucyl-tRNA synthetase (1 of 2)	Gohir.D11G247600	93520181	AT1G09620.1	ATP binding;leucine-tRNA ligases;aminoacyl-tRNA ligases;nucleotide binding;ATP binding;aminoacyl-tRNA ligases		V86	4.91114	4.48274	4.46314	3.7312	4.03214	4.2442	3.9792	4.2101	4.17531	3.9648	4.17054	3.12371	3.68939	3.88676	4.1207	4.02393	4.02	4.05891	3.52298
Gorai.002G189700.1.D	Gorai.002G189700.1.D	case 1	K09497 - T-complex protein 1 subunit epsilon (CCT5) (1 of 3)	Gohir.D01G153200	93520958	AT1G24510.1	TCP-1/cpn60 chaperonin family protein		V86	6.77399	6.18896	6.14524	5.40814	5.63967	5.86082	5.61693	5.91563	5.80312	5.64537	5.76706	4.64581	5.13487	5.42152	5.43952	5.46062	5.50246	5.58501	4.90765
Gorai.010G103900.1.D	Gorai.010G103900.1.D	case 1	K00850 - 6-phosphofructokinase 1 (pfkA, PFK) (1 of 6)	Gohir.D06G090200	93440542	AT4G26270.1	phosphofructokinase 3	PFK3	V86	4.8764	4.24659	4.14392	3.47694	3.82654	3.73854	3.86138	4.06792	3.92573	3.8371	3.95541	2.92296	3.43695	4.15073	3.92596	3.90085	3.93581	3.49179	3.17554
Gorai.004G025700.1.D	Gorai.004G025700.1.D	case 1	PTHR11946:SF5 - VALYL-TRNA SYNTHETASE, ISOFORM A (1 of 1)	Gohir.D08G028600	93518252	AT1G14610.1	valyl-tRNA synthetase / valine--tRNA ligase (VALRS)	TWN2,VALRS	V86	4.58134	4.17499	4.08371	3.10572	3.69663	3.91256	3.70525	3.56746	3.61518	3.2532	3.72893	2.42055	3.23845	3.72108	3.49581	3.47055	3.55622	3.80115	2.92737
Gorai.002G262700.1.D	Gorai.002G262700.1.D	case 1	PTHR10804:SF11 - PROLIFERATION-ASSOCIATED PROTEIN 2G4 (1 of 2)	Gohir.D01G216400	93520331	AT3G51800.3	metallopeptidase M24 family protein	ATEBP1,ATG2,EBP1	V86	5.28959	4.78599	4.74074	4.02272	4.41252	4.78226	4.43194	4.59173	4.52257	4.49861	4.58573	3.67298	4.10102	4.38364	4.37783	4.24803	4.23065	4.48135	3.94551
Gorai.013G114400.1.A	Gorai.013G114400.1.A	case 1	2.1.1.14 - 5-methyltetrahydropteroyltriglutamate--homocysteine S-methyltransferase / Tetrahydropteroylglutamate-homocysteine transmethylase (1 of 6)	Gohir.A13G097500	93076928	AT5G17920.1	Cobalamin-independent synthase family protein	ATCIMS,ATMETS,ATMS1	V86	4.06877	3.55419	3.36263	2.48591	2.90848	2.94707	2.65061	2.88644	2.88273	2.78622	2.91656	1.98827	2.19364	2.93963	2.43094	2.89468	2.94316	3.66976	2.86328
Gorai.011G078200.1.D	Gorai.011G078200.1.D	case 1	K00670 - peptide alpha-N-acetyltransferase (E2.3.1.88) (1 of 4)		93519403	AT1G80410.1	tetratricopeptide repeat (TPR)-containing protein	EMB2753	V86	3.34428	2.97091	2.99986	2.35977	2.83744	3.17103	2.98076	2.84478	2.9529	2.6212	2.87538	2.33848	2.45371	2.63918	2.77239	2.65638	2.75111	2.68334	2.29013
Gorai.005G216700.1.A	Gorai.005G216700.1.A	case 1	K00872 - homoserine kinase (thrB1) (1 of 1)	Gohir.A03G170800	93518739	AT2G17265.1	homoserine kinase	DMR1,HSK	V86	4.71453	4.32617	4.06665	3.4676	3.58276	3.72428	3.5403	3.93892	3.86702	3.76317	3.95306	2.89294	3.6468	3.96815	3.9206	3.81448	3.9272	3.71483	3.1523
Gorai.007G020300.1.A	Gorai.007G020300.1.A	case 1	K09490 - heat shock 70kDa protein 5 (HSPA5, BIP) (1 of 5)	Gohir.A11G019300	93069986	AT5G42020.1	Heat shock protein 70 (Hsp 70) family protein	BIP,BIP2	V86	6.46551	5.83239	6.18587	5.15208	5.08964	5.53719	4.43053	5.21473	5.30827	5.28301	5.22553	3.92951	4.85629	5.16065	4.77401	4.99866	5.37492	5.23089	4.48577
Gorai.012G069500.1.A	Gorai.012G069500.1.A	case 1	1.2.4.2 - Oxoglutarate dehydrogenase (succinyl-transferring) / Oxoglutarate dehydrogenase (lipoamide) (1 of 3)		93521987	AT3G55410.1	2-oxoglutarate dehydrogenase, E1 component		V86	4.47595	4.23082	4.09556	3.36404	3.64622	3.80707	3.70073	3.72195	3.88325	3.74793	3.81213	2.94742	3.30533	3.55947	3.53715	3.44587	3.61367	3.54489	2.97211
Gorai.012G125800.1.D	Gorai.012G125800.1.D	case 1	K01880 - glycyl-tRNA synthetase (GARS, glyS1) (1 of 1)	Gohir.D04G140800	93521488	AT1G29880.1	glycyl-tRNA synthetase / glycine--tRNA ligase		V86	5.232	4.82962	4.68287	3.74181	4.28423	4.48208	4.18881	4.48963	4.49719	4.25181	4.55968	3.47373	4.09744	4.38566	4.48036	4.2421	4.38168	4.52172	3.79525
Gorai.004G067200.1.D	Gorai.004G067200.1.D	case 1	K14005 - protein transport protein SEC31 (SEC31) (1 of 3)	Gohir.D08G064900	93519898	AT3G63460.1	transducin family protein / WD-40 repeat family protein		V86	3.95426	3.97002	3.67514	2.91069	3.24951	3.58325	3.25274	3.46879	3.4443	3.46915	3.65252	2.44386	3.11977	3.42553	3.38109	3.21959	3.27234	3.22184	2.74397
Gorai.008G250000.1.A	Gorai.008G250000.1.A	case 1	PTHR22912:SF97 - MONODEHYDROASCORBATE REDUCTASE, CHLOROPLASTIC (1 of 1)	Gohir.A12G233700	93514713	AT1G63940.2	monodehydroascorbate reductase 6	MDAR6	V86	4.19305	3.72063	3.85668	3.33104	3.29108	3.52522	3.2973	3.35123	3.28289	3.28259	3.60767	2.5989	3.07882	3.27089	3.50616	3.3941	3.41132	3.16519	2.85902
Gorai.007G166700.1.D	Gorai.007G166700.1.D	case 1	PTHR23323:SF24 - VACUOLAR PROTEIN SORTING-ASSOCIATED PROTEIN 11 HOMOLOG (1 of 1)	Gohir.D11G156360	93517763	AT2G05170.1	vacuolar protein sorting 11	ATVPS11,VPS11	V86	3.18088	2.78413	2.90305	2.3022	2.6082	2.70805	2.6847	2.6148	2.66406	2.35038	2.62944	1.91359	2.17082	2.71562	2.54118	2.46846	2.53521	2.38748	2.06391
Gorai.013G235900.1.D	Gorai.013G235900.1.D	case 1	PTHR12526//PTHR12526:SF334 - GLYCOSYLTRANSFERASE // SUBFAMILY NOT NAMED (1 of 2)	Gohir.D13G206900	93521385	AT5G20280.1	sucrose phosphate synthase 1F	ATSPS1F,SPS1F	V86	5.05629	4.89099	4.53791	3.57678	3.76182	4.20569	3.85523	4.056	4.04645	4.09943	4.11686	2.99025	3.61685	3.84965	3.73117	3.55384	3.94801	4.27795	3.37821
Gorai.006G232200.1.A	Gorai.006G232200.1.A	case 1	PTHR10314:SF110 - CYSTEINE SYNTHASE (1 of 1)	Gohir.A09G213610	93523662	AT2G43750.2	O-acetylserine (thiol) lyase B	ACS1,ATCS-B,CPACS1,OASB	V87	5.4651	4.92881	4.6627	4.1551	4.33094	4.23815	4.15398	4.78629	4.63051	4.76826	4.68805	4.11246	4.10253	4.44994	4.58039	4.22712	4.39454	4.15178	3.84051
Gorai.009G415000.1.A	Gorai.009G415000.1.A	case 1	K13525 - transitional endoplasmic reticulum ATPase (VCP, CDC48) (1 of 4)	Gohir.A04G072300	93071780	AT5G03340.1	ATPase, AAA-type, CDC48 protein		V87	4.92118	4.66615	4.71217	4.17683	4.30251	4.47156	4.14919	4.5827	4.541	4.50759	4.58762	3.68112	4.00344	4.34593	4.33215	4.0427	4.30829	3.97052	3.64705
Gorai.004G228300.1.A	Gorai.004G228300.1.A	case 1	K03246 - translation initiation factor 3 subunit I (EIF3I) (1 of 2)	Gohir.A08G197000	93520528	AT2G46290.1	Transducin/WD40 repeat-like superfamily protein		V87	5.10689	4.83023	4.65404	4.14368	4.35727	4.63748	4.32667	4.63483	4.62729	4.57394	4.6734	3.94142	4.10928	4.34727	4.34059	4.27002	4.34742	4.39294	3.95275
Gorai.007G112900.1.A	Gorai.007G112900.1.A	case 1	K00161 - pyruvate dehydrogenase E1 component alpha subunit (PDHA, pdhA) (1 of 4)	Gohir.A11G101000	93519946	AT1G01090.1	pyruvate dehydrogenase E1 alpha	PDH-E1 ALPHA	V87	5.49527	5.60136	5.40396	4.87458	4.91558	5.09219	4.84607	5.43402	5.26918	5.17111	5.26689	4.26794	4.48766	4.73841	4.93157	4.8191	4.93319	5.22392	4.44595
Gorai.004G264900.1.A	Gorai.004G264900.1.A	case 1	K01527 - nascent polypeptide-associated complex subunit beta (EGD1, BTF3) (1 of 3)	Gohir.A08G228000	93523421	AT1G17880.1	basic transcription factor 3	ATBTF3,BTF3	V87	6.27574	6.13257	5.75923	5.21868	5.44759	5.65268	5.39514	5.60903	5.52533	5.63198	5.87292	4.85648	5.1884	5.34982	5.31043	5.19662	5.32213	5.54695	5.04574
Gorai.005G065400.1.D	Gorai.005G065400.1.D	case 1	PTHR23316:SF22 - ARMADILLO/BETA-CATENIN-LIKE REPEATS-CONTAINING PROTEIN-RELATED (1 of 4)	Gohir.D02G057900	93523996	AT3G06720.2	importin alpha isoform 1	AIMP ALPHA,AT-IMP,ATKAP ALPHA,IMPA-1,IMPA1	V87	5.86081	5.51517	5.39308	4.75852	4.92033	5.21718	5.01265	5.30294	5.24401	4.89839	5.09341	4.37528	4.6893	4.78151	4.83478	4.68115	4.79077	4.96029	4.17863
Gorai.009G441000.1.A	Gorai.009G441000.1.A	case 1	2.3.1.61 - Dihydrolipoyllysine-residue succinyltransferase / Succinyl-CoA:dihydrolipoate S-succinyltransferase (1 of 3)	Gohir.A04G013700	93521819	AT4G26910.1	Dihydrolipoamide succinyltransferase		V87	4.65441	4.18409	4.31735	3.69055	3.99564	3.94005	3.83872	4.20357	4.083	4.12255	4.21077	3.39274	3.56928	3.86557	4.09829	3.77345	3.92901	3.85656	3.33527
Gorai.003G141300.1.A	Gorai.003G141300.1.A	case 1	PTHR18929:SF74 - PROTEIN DISULFIDE-ISOMERASE A3 (1 of 2)	Gohir.A03G034100	93521038	AT5G60640.1	PDI-like 1-4	ATPDI2,ATPDIL1-4,PDI2,PDIL1-4	V87	7.06463	6.77442	6.71882	6.13306	6.28052	6.20881	6.0283	6.33589	6.42869	6.42287	6.3	5.24305	5.88485	5.89183	6.08547	5.71432	5.95207	6.03269	5.08131
Gorai.009G283800.1.A	Gorai.009G283800.1.A	case 1	K09580 - protein disulfide-isomerase A1 (PDIA1, P4HB) (1 of 6)	Gohir.A05G269000	93522282	AT1G21750.1	PDI-like 1-1	ATPDI5,ATPDIL1-1,PDI5,PDIL1-1	V87	5.65492	5.11269	5.22151	4.58506	4.73446	4.84767	4.67201	4.76682	4.92329	5.07675	4.92425	4.20707	4.1502	4.57891	4.71055	4.67795	4.71354	4.69344	4.18865
Gorai.002G023000.1.D	Gorai.002G023000.1.D	case 1	PTHR11071:SF11 - PEPTIDYL-PROLYL CIS-TRANS ISOMERASE C (1 of 1)	Gohir.D01G020500	93524573	AT5G13120.1	cyclophilin 20-2	ATCYP20-2,CYP20-2	V87	4.6931	4.42183	4.35892	4.02325	4.03029	4.10855	4.00508	4.37364	4.16023	4.28528	4.48139	3.67699	3.59834	3.83389	4.16285	3.89548	3.79218	4.12886	3.65297
Gorai.011G233300.1.A	Gorai.011G233300.1.A	case 1	PTHR23151:SF56 - DIHYDROLIPOYLLYSINE-RESIDUE ACETYLTRANSFERASE COMPONENT 1 OF PYRUVATE DEHYDROGENASE COMPLEX, MITOCHONDRIAL (1 of 1)	Gohir.A10G199600	93517594	AT3G52200.1	Dihydrolipoamide acetyltransferase, long form protein	LTA3	V87	4.72906	3.99163	4.16404	3.51532	3.66055	3.74932	3.58005	3.84483	3.86226	3.89998	3.86255	3.3604	3.55643	3.86719	3.89471	3.54791	3.77764	3.69704	3.22142
Gorai.009G397800.1.D	Gorai.009G397800.1.D	case 1	K03386 - peroxiredoxin (alkyl hydroperoxide reductase subunit C) [EC:1.11.1.15] (E1.11.1.15, PRDX, ahpC) (1 of 1)	Gohir.D04G095100	93521456	AT5G06290.1	2-cysteine peroxiredoxin B	2-Cys Prx B,2CPB	V87	5.52303	5.96442	5.25737	4.74986	5.01593	5.0576	5.00088	5.08896	4.95337	4.87534	5.27119	4.20611	4.55155	4.737	4.81964	4.60541	4.69762	5.06215	4.4516
Gorai.001G204300.1.A	Gorai.001G204300.1.A	case 1	K03934 - NADH dehydrogenase (ubiquinone) Fe-S protein 1 (NDUFS1) (1 of 2)	Gohir.A07G176600	93519616	AT5G37510.1	NADH-ubiquinone dehydrogenase, mitochondrial, putative	CI76,EMB1467	V87	5.56798	5.37951	5.2569	4.62453	4.87657	4.96751	4.82184	5.23378	5.14456	4.98749	5.0645	4.15196	4.61854	4.55229	4.939	4.62	4.73242	4.70486	4.11708
Gorai.011G283100.1.D	Gorai.011G283100.1.D	case 1	K03249 - translation initiation factor 3 subunit F (EIF3F) (1 of 2)	Gohir.D10G245400	93519838	AT2G39990.1	eukaryotic translation initiation factor 2	AteIF3f,EIF2,eIF3F	V87	4.50201	4.33268	4.25453	3.8373	3.87819	4.08681	3.97341	4.24158	4.06921	4.12498	4.24207	3.40188	3.57272	3.93361	3.85785	3.72928	3.67896	4.07171	3.39741
Gorai.013G206900.1.D	Gorai.013G206900.1.D	case 1	K08057 - calreticulin (CALR) (1 of 5)	Gohir.D13G181400	93521603	AT1G56340.2	calreticulin 1a	AtCRT1a,CRT1,CRT1a	V87	7.03169	6.57217	6.70324	5.87258	6.06135	6.35443	5.82629	6.41238	6.40503	6.37455	6.37613	5.1289	5.81813	5.96931	5.81088	5.87681	5.95671	5.6455	5.13016
Gorai.004G065500.1.D	Gorai.004G065500.1.D	case 1	PTHR24089:SF316 - ADP,ATP CARRIER PROTEIN 1, MITOCHONDRIAL (1 of 6)	Gohir.D08G063500	93523831	AT5G13490.2	ADP/ATP carrier 2	AAC2	V87	7.65582	7.01748	6.7587	6.27513	6.31826	6.33727	5.8032	6.52091	6.48561	6.65668	6.58504	5.95311	6.14683	6.18537	6.38105	6.15774	6.28746	5.95584	5.47699
Gorai.009G441000.1.D	Gorai.009G441000.1.D	case 1	2.3.1.61 - Dihydrolipoyllysine-residue succinyltransferase / Succinyl-CoA:dihydrolipoate S-succinyltransferase (1 of 3)	Gohir.D05G372600	93521819	AT4G26910.1	Dihydrolipoamide succinyltransferase		V87	5.27563	4.93521	4.8351	4.25799	4.31665	4.36487	4.19568	4.56878	4.49348	4.68353	4.71488	4.23376	4.28092	4.29867	4.65533	4.22104	4.51435	4.29531	3.66607
Gorai.009G020800.1.A	Gorai.009G020800.1.A	case 1	K03066 - 26S proteasome regulatory subunit T6 (PSMC5, RPT6) (1 of 3)	Gohir.A05G019500	93521245	AT5G19990.1	regulatory particle triple-A ATPase 6A	ATSUG1,RPT6A	V88	4.77444	4.23957	4.58172	4.13249	4.20354	4.31145	4.24425	4.71465	4.57484	4.57447	4.56963	3.97838	4.00966	4.31781	4.27387	4.18753	4.33763	4.37741	3.78694
Gorai.009G356200.1.D	Gorai.009G356200.1.D	case 1	K03234 - elongation factor 2 (EEF2) (1 of 4)	Gohir.D05G331900	93072680	AT1G56070.1	Ribosomal protein S5/Elongation factor G/III/V family protein	LOS1	V88	6.91895	6.56993	6.39389	5.87532	6.07998	6.29993	5.95951	6.55511	6.55719	6.28499	6.42592	5.46878	5.99986	5.98169	6.44819	6.23119	6.09935	6.24537	5.68348
Gorai.002G262000.1.D	Gorai.002G262000.1.D	case 1	K03038 - 26S proteasome regulatory subunit N8 (PSMD7, RPN8) (1 of 1)	Gohir.D01G215800	93521307	AT5G05780.1	RP non-ATPase subunit 8A	AE3,ATHMOV34,RPN8A	V88	5.98969	5.80053	5.71963	5.42368	5.36484	5.5875	5.26047	5.67639	5.67854	5.77994	5.70554	5.00389	5.00194	5.18255	5.43463	5.27299	5.29232	5.32105	4.97843
Gorai.005G125000.1.D	Gorai.005G125000.1.D	case 1	5.4.2.11//5.4.2.12 - Phosphoglycerate mutase (2,3-diphosphoglycerate-dependent) / Phosphoglyceromutase // Phosphoglycerate mutase (2,3-diphosphoglycerate-independent) / Phosphoglyceromutase (1 of 3)	Gohir.D02G108700	93442447	AT1G09780.1	Phosphoglycerate mutase, 2,3-bisphosphoglycerate-independent		V88	6.99034	6.49062	6.62959	5.99206	5.96942	6.12524	5.75373	6.38627	6.27126	6.26728	6.31332	5.26192	6.02416	6.14343	6.11148	5.8857	6.06362	5.91835	5.27406
Gorai.006G270400.1.D	Gorai.006G270400.1.D	case 1	K03037 - 26S proteasome regulatory subunit N7 (PSMD6, RPN7) (1 of 3)	Gohir.D09G245900	93521023	AT4G24820.1	26S proteasome, regulatory subunit Rpn7;Proteasome component (PCI) domain		V88	4.34903	4.04698	4.0996	3.73304	3.93707	4.07912	3.86184	4.37246	4.26317	4.26712	4.25533	3.56403	3.70961	4.16194	4.14329	3.96434	3.93884	3.98681	3.52748
Gorai.002G020200.1.D	Gorai.002G020200.1.D	case 1	K03028 - 26S proteasome regulatory subunit N1 (PSMD2, RPN1) (1 of 1)	Gohir.D01G018000	93520443	AT2G20580.1	26S proteasome regulatory subunit S2 1A	ATRPN1A,RPN1A	V88	5.81789	5.58581	5.8108	5.35481	5.6109	5.66062	5.53016	5.84773	5.8371	5.73063	5.85256	5.02689	5.28344	5.60586	5.59886	5.44496	5.52861	5.65196	4.9818
Gorai.008G179100.1.A	Gorai.008G179100.1.A	case 1	K03036 - 26S proteasome regulatory subunit N6 (PSMD11, RPN6) (1 of 3)	Gohir.A12G163300	93520811	AT1G29150.1	non-ATPase subunit 9	ATS9,RPN6	V88	6.22445	5.67666	5.70946	5.45382	5.36965	5.36011	5.31194	5.90253	5.77307	5.54069	5.62186	5.06931	5.10509	5.1284	5.48492	5.28623	5.31085	5.37643	4.94135
Gorai.013G019400.1.A	Gorai.013G019400.1.A	case 1	K03249 - translation initiation factor 3 subunit F (EIF3F) (1 of 2)	Gohir.A13G016400	93519838	AT2G39990.1	eukaryotic translation initiation factor 2	AteIF3f,EIF2,eIF3F	V88	4.95405	4.53295	4.69618	4.30319	4.37213	4.36826	4.33666	4.68702	4.54209	4.54704	4.57989	4.01113	4.14157	4.19522	4.48808	4.32346	4.38875	4.32229	3.87674
Gorai.008G046300.1.A	Gorai.008G046300.1.A	case 1	K03233 - elongation factor 1-gamma (EEF1G) (1 of 2)	Gohir.A12G045000	93522721	AT1G57720.1	Translation elongation factor EF1B, gamma chain		V88	6.82139	6.41178	6.36469	5.80905	6.06699	6.15826	6.09181	6.35301	6.37625	6.11532	6.25402	5.62182	5.8292	6.03074	6.05631	5.79299	5.94584	6.29308	5.60614
Gorai.001G021800.1.D	Gorai.001G021800.1.D	case 1	3.4.11.2 - Membrane alanyl aminopeptidase / Peptidase E (1 of 3)	Gohir.D07G021000	93519631	AT4G33090.1	aminopeptidase M1	APM1,ATAPM1	V88	4.91947	4.51033	4.70284	4.15421	4.4914	4.5517	4.58138	4.84141	4.88377	4.75101	4.90244	4.01144	4.35373	4.6644	4.83406	4.3329	4.48137	4.26413	3.80255
Gorai.010G080400.1.A	Gorai.010G080400.1.A	case 1	K01893 - asparaginyl-tRNA synthetase (NARS, asnS) (1 of 3)	Gohir.A06G070200	93519757	AT5G56680.1	Class II aminoacyl-tRNA and biotin synthetases superfamily protein	EMB2755,SYNC1,SYNC1 ARATH	V88	5.56149	5.04612	5.10876	4.51567	4.7901	4.99591	4.72363	5.0093	5.03824	4.76872	4.84869	4.12326	4.61391	4.70058	4.73076	4.66771	4.67355	4.75416	4.34151
Gorai.008G069200.1.A	Gorai.008G069200.1.A	case 1	PTHR10804:SF87 - XAA-PRO AMINOPEPTIDASE 1 (1 of 2)	Gohir.A12G065600	93518569	AT4G36760.1	aminopeptidase P1	APP1,ATAPP1	V88	4.935	4.51452	4.66499	4.25329	4.41056	4.47372	4.48414	4.62846	4.61323	4.29953	4.36052	4.06675	4.30683	4.61196	4.83632	4.05647	4.19627	3.98288	3.50772
Gorai.008G286100.1.D	Gorai.008G286100.1.D	case 1	K03456 - serine/threonine-protein phosphatase 2A regulatory subunit A (PPP2R1) (1 of 5)	Gohir.D12G266300	93071441	AT3G25800.1	protein phosphatase 2A subunit A2	PDF1,PP2AA2,PR 65	V88	5.31327	4.95755	5.13605	4.74818	4.89479	4.94668	4.79177	5.11773	5.11437	5.15555	5.18055	4.55821	4.67342	4.87355	4.96691	4.71315	4.81193	4.60116	3.97436
Gorai.002G164000.1.A	Gorai.002G164000.1.A	case 1	PTHR10121 - COATOMER SUBUNIT DELTA (1 of 3)	Gohir.A01G141326	93065637	AT5G05010.1	clathrin adaptor complexes medium subunit family protein		V88	5.88849	5.39202	5.65049	5.36509	5.47991	5.49064	5.41723	5.58202	5.78869	5.67129	5.63849	5.04281	5.33638	5.47779	5.43903	5.24329	5.42171	5.16097	4.51421
Gorai.012G142900.1.D	Gorai.012G142900.1.D	case 1	K06630 - 14-3-3 protein epsilon (YWHAE) (1 of 17)	Gohir.D04G155900	93441824	AT1G78300.1	general regulatory factor 2	14-3-3OMEGA,GF14 OMEGA,GRF2	V88	7.31713	7.03745	7.17896	6.76148	6.79853	6.9391	6.72166	7.29252	7.13562	6.956	7.29202	6.26325	6.70586	6.79266	6.92976	6.72509	6.91144	6.85535	5.99533
Gorai.005G125000.1.A	Gorai.005G125000.1.A	case 1	5.4.2.11//5.4.2.12 - Phosphoglycerate mutase (2,3-diphosphoglycerate-dependent) / Phosphoglyceromutase // Phosphoglycerate mutase (2,3-diphosphoglycerate-independent) / Phosphoglyceromutase (1 of 3)	Gohir.A02G092100	93442447	AT1G09780.1	Phosphoglycerate mutase, 2,3-bisphosphoglycerate-independent		V88	7.35747	6.85925	6.85411	6.32444	6.35476	6.42012	6.11376	6.66426	6.67666	6.59007	6.73392	5.83662	6.2787	6.46276	6.26944	6.25835	6.47287	6.0774	5.56419
Gorai.006G188400.1.A	Gorai.006G188400.1.A	case 1	3.6.4.8 - Proteasome ATPase / RP triple-A protein (1 of 2)	Gohir.A09G170901	93520264	AT5G58290.1	regulatory particle triple-A ATPase 3	RPT3	V88	4.36966	4.31567	4.51016	4.20328	4.30995	4.37757	4.23507	4.72162	4.49263	4.11573	4.15969	3.64233	4.00306	4.15652	4.27901	4.00479	4.16275	4.30483	3.61804
Gorai.001G174600.1.D	Gorai.001G174600.1.D	case 1	2.2.1.1//2.2.1.2 - Transketolase / Glycoaldehyde transferase // Transaldolase / Glycerone transferase (1 of 3)	Gohir.D07G152500	93522196	AT2G45290.1	Transketolase		V88	4.23877	4.07467	4.43277	3.47306	4.26377	3.84472	4.08322	3.93633	4.09506	4.05635	4.19465	3.73407	3.91074	3.61688	4.16804	3.95764	3.90753	3.98498	3.54155
Gorai.005G123100.1.A	Gorai.005G123100.1.A	case 1	PTHR24055:SF10 - MITOGEN-ACTIVATED PROTEIN KINASE 3 (1 of 1)	Gohir.A03G088300	93521239	AT2G43790.1	MAP kinase 6	ATMAPK6,ATMPK6,MAPK6,MPK6	V88	4.74999	4.61259	4.63627	4.18507	4.29162	4.2696	4.28885	4.68025	4.40648	4.60461	4.69745	3.79381	3.92417	4.26529	4.47289	4.23843	4.25478	4.43775	3.83843
Gorai.004G280500.1.D	Gorai.004G280500.1.D	case 1	K10527 - enoyl-CoA hydratase/3-hydroxyacyl-CoA dehydrogenase (MFP2) (1 of 4)	Gohir.D08G262500	93516754	AT4G29010.1	Enoyl-CoA hydratase/isomerase family	AIM1	V88	6.14342	5.91084	5.7494	5.14392	5.49061	5.465	5.56249	5.90209	5.85171	5.62773	5.67198	4.87933	5.0448	5.34636	5.28738	4.9824	5.18883	5.42925	4.78202
Gorai.001G093100.1.A	Gorai.001G093100.1.A	case 1	KOG0971 - Microtubule-associated protein dynactin DCTN1/Glued (1 of 1)	Gohir.A07G081500	93514241	AT2G32240.1			V89	4.58438	3.99904	4.42204	3.60576	4.09854	4.59972	4.341	4.44147	4.41718	4.40096	4.60432	4.12256	4.42269	4.55983	4.51981	4.12789	4.53859	4.52103	3.80775
Gorai.009G302500.1.A	Gorai.009G302500.1.A	case 1	K09503 - DnaJ homolog subfamily A member 2 (DNAJA2) (1 of 5)	Gohir.A05G286400	93462151	AT5G22060.1	DNAJ homologue 2	ATJ2,J2	V89	7.01356	6.54893	6.90996	6.16883	6.55482	6.87302	6.76957	6.90024	6.9933	6.59544	6.81536	5.95793	6.65524	7.02599	6.49621	6.60413	6.79016	7.116	6.07968
Gorai.006G076400.1.D	Gorai.006G076400.1.D	case 1	K03242 - translation initiation factor 2 subunit 3 (EIF2S3) (1 of 3)	Gohir.D09G061700	93521222	AT1G04170.1	eukaryotic translation initiation factor 2 gamma subunit	EIF2 GAMMA	V89	4.61016	3.71274	4.28646	3.81577	4.02789	4.25789	4.06994	4.18823	4.30898	4.41393	4.23081	3.8909	3.93945	4.21501	4.08737	3.97112	4.18946	4.14108	3.83038
Gorai.007G239000.1.D	Gorai.007G239000.1.D	case 1	K17095 - annexin A7/11 (ANXA7_11) (1 of 3)	Gohir.D11G221800	93523298	AT5G65020.1	annexin 2	ANNAT2	V89	9.08466	8.46994	8.8434	8.35776	8.36771	8.5933	8.78875	8.93104	8.98742	8.60789	8.56903	7.17858	8.79502	8.91552	8.76471	7.72754	8.88308	8.85046	6.85008
Gorai.006G207300.1.D	Gorai.006G207300.1.D	case 1	PTHR11566:SF58 - DYNAMIN-RELATED PROTEIN 1A (1 of 9)	Gohir.D09G184800	93522020	AT5G42080.1	dynamin-like protein	ADL1,ADL1A,AG68,DL1,DRP1A,RSW9	V89	5.35039	4.74871	5.14454	4.62828	4.8101	4.93753	4.82165	5.13341	5.16795	5.28662	5.11999	4.67536	4.81547	5.0089	5.11064	4.91066	5.05901	4.75431	4.1802
Gorai.004G267500.1.A	Gorai.004G267500.1.A	case 1	PTHR11566//PTHR11566:SF69 - DYNAMIN // SUBFAMILY NOT NAMED (1 of 1)	Gohir.A08G230400	93522089	AT1G59610.1	dynamin-like 3	ADL3,CF1,DL3,DRP2B	V89	4.9224	4.59034	4.77208	4.05638	4.41505	4.70965	4.55538	4.67609	4.88724	4.82243	4.83086	4.15779	4.46	4.87035	4.62378	4.54118	4.75212	4.62992	3.96014
Gorai.010G184300.1.D	Gorai.010G184300.1.D	case 1	2.7.1.90 - Diphosphate--fructose-6-phosphate 1-phosphotransferase / Pyrophosphate-dependent 6-phosphofructose-1-kinase (1 of 4)	Gohir.D06G157700	93521339	AT1G12000.1	Phosphofructokinase family protein		V89	6.23343	5.88963	6.01277	5.44744	5.85858	6.01551	5.91538	6.28815	6.29471	6.18755	6.27044	5.45439	6.14733	6.1657	6.36794	5.82513	6.08125	6.1555	5.38203
Gorai.005G172100.1.A	Gorai.005G172100.1.A	case 1	K00134 - glyceraldehyde 3-phosphate dehydrogenase (GAPDH, gapA) (1 of 9)	Gohir.A03G129300	93524317	AT3G04120.1	glyceraldehyde-3-phosphate dehydrogenase C subunit 1	GAPC,GAPC-1,GAPC1	V89	8.20417	7.67156	7.76925	7.32439	7.41861	7.54136	7.65739	8.23136	8.28975	8.01582	7.95853	7.19118	8.90009	7.96009	7.85835	7.32342	7.80562	8.07468	6.8267
Gorai.008G218700.1.D	Gorai.008G218700.1.D	case 1	K12400 - AP-4 complex subunit epsilon-1 (AP4E1) (1 of 1)	Gohir.D12G203900	93516176	AT1G31730.1	Adaptin family protein		V89	3.85874	3.5239	3.77035	3.08774	3.25951	3.64227	3.43034	3.66669	3.6339	3.59776	3.68355	2.92659	3.42221	3.96776	3.75392	3.61891	3.81571	3.499	2.81983
Gorai.007G004500.1.D	Gorai.007G004500.1.D	case 1	PTHR19856 - WD-REPEATCONTAINING PROTEIN WDR1 (1 of 2)	Gohir.D11G003500	93518727	AT3G18060.1	transducin family protein / WD-40 repeat family protein		V89	5.08316	4.55216	4.69598	4.14281	4.52366	4.78587	4.45894	4.84864	4.8767	4.47218	4.81116	4.00785	4.40489	4.70188	4.71821	4.51004	4.71281	4.4231	3.77027
Gorai.012G017900.1.D	Gorai.012G017900.1.D	case 1	6.3.4.3 - Formate--tetrahydrofolate ligase / Tetrahydrofolic formylase (1 of 1)	Gohir.D04G015400	93516431	AT1G50480.1	10-formyltetrahydrofolate synthetase	THFS	V89	5.11104	4.65354	4.74553	4.28797	4.25679	4.36144	4.30227	4.65336	4.79033	4.6595	4.69922	4.00644	4.61887	4.38352	4.91836	4.32045	4.65019	4.4943	3.62906
Gorai.012G146700.1.A	Gorai.012G146700.1.A	case 1	K14018 - phospholipase A-2-activating protein (PLAA, DOA1, UFD3) (1 of 1)	Gohir.A04G117600	93517143	AT3G18860.1	transducin family protein / WD-40 repeat family protein		V89	4.26562	3.71503	4.09009	3.67989	3.88198	3.9822	3.8137	4.02441	4.03188	3.94306	4.02784	3.40258	3.7008	3.94223	4.04179	3.84752	3.92231	3.69109	3.05929
Gorai.011G269700.1.A	Gorai.011G269700.1.A	case 1	1.2.1.41//2.7.2.11//PROLINE-MULTI - Glutamate-5-semialdehyde dehydrogenase / Glutamyl-gamma-semialdehyde dehydrogenase // Glutamate 5-kinase / Gamma-glutamyl kinase (1 of 1)	Gohir.A10G223400	93522413	AT3G55610.1	delta 1-pyrroline-5-carboxylate synthase 2	P5CS2	V89	3.49483	2.87283	3.08833	2.43433	2.85424	3.22664	2.95623	3.35867	3.43227	3.57156	3.32792	2.56766	3.46727	3.49902	3.49568	3.04925	3.37639	3.30529	2.35377
Gorai.013G037600.1.D	Gorai.013G037600.1.D	case 1	K17267 - coatomer protein complex, subunit gamma (COPG) (1 of 3)	Gohir.D13G033200	93520569	AT4G34450.1	coatomer gamma-2 subunit, putative / gamma-2 coat protein, putative / gamma-2 COP, putative		V89	5.64635	5.13875	5.47922	5.00727	5.20002	5.3423	5.1224	5.67166	5.72361	5.50234	5.52911	4.87524	5.23497	5.48948	5.51388	5.47003	5.55665	5.16875	4.67564
Gorai.001G062000.1.D	Gorai.001G062000.1.D	case 1	PTHR12626:SF0 - LD21074P (1 of 2)	Gohir.D07G058500	93064513	AT5G63190.1	MA3 domain-containing protein		V89	4.05137	3.8209	3.84646	3.41454	3.70833	3.85295	3.98282	4.10224	4.17942	3.67702	3.9606	3.23709	3.74539	3.91582	4.21891	3.89203	3.93505	4.13628	3.21163
Gorai.005G114900.1.D	Gorai.005G114900.1.D	case 1	K12666 - oligosaccharyltransferase complex subunit alpha (ribophorin I) (OST1, RPN1) (1 of 2)	Gohir.D02G101500	93517592	AT1G76400.1	Ribophorin I		V89	5.18734	4.81257	4.78622	4.30384	4.58708	4.8525	4.61673	4.82761	4.84378	4.64751	4.84222	3.8989	4.49854	4.61884	4.81244	4.73603	4.78935	4.57575	4.0747
Gorai.005G247200.1.A	Gorai.005G247200.1.A	case 1	K05236 - coatomer protein complex, subunit alpha (xenin) (COPA) (1 of 5)	Gohir.A03G197900	93522296	AT1G62020.1	Coatomer, alpha subunit		V89	3.67933	3.41512	3.60119	2.98978	3.17584	3.42919	3.2738	3.77401	3.78618	3.49331	3.59931	3.03254	3.41932	3.55891	3.68814	3.46339	3.5835	3.07739	2.88161
Gorai.003G157000.1.D	Gorai.003G157000.1.D	case 1	K12392 - AP-1 complex subunit beta-1 (AP1B1) (1 of 2)	Gohir.D03G149700	93065853	AT4G23460.1	Adaptin family protein		V89	5.19262	5.24094	4.98071	4.24771	4.64333	4.89882	4.6181	5.00542	5.06568	5.21943	5.24562	4.339	4.77008	5.11574	5.10516	4.74004	4.99945	4.62847	4.00992
Gorai.006G225300.1.D	Gorai.006G225300.1.D	case 1	K14006 - protein transport protein SEC23 (SEC23) (1 of 5)	Gohir.D09G201500	93521309	AT1G05520.1	Sec23/Sec24 protein transport family protein		V89	5.21106	5.15764	4.98526	4.35203	4.76875	4.8887	4.80995	4.80155	5.05534	5.064	5.01636	4.3097	4.70159	5.13673	4.95611	4.65318	5.04262	4.68888	4.00301
Gorai.008G015600.1.A	Gorai.008G015600.1.A	case 1	PTHR30540:SF8 - POTASSIUM TRANSPORTER 13-RELATED (1 of 2)	Gohir.A12G015100	93522856	AT5G09400.1	K+ uptake permease 7	KUP7	V89	3.69763	3.32846	3.48885	3.08711	3.30969	3.50657	3.30205	3.61465	3.74887	3.45794	3.52792	2.75956	3.14167	3.34885	3.52289	3.64215	3.66849	3.42279	2.70182
Gorai.009G115100.1.D	Gorai.009G115100.1.D	case 1	PTHR19384:SF54 - FERREDOXIN--NADP REDUCTASE, ROOT ISOZYME 1, CHLOROPLASTIC-RELATED (1 of 1)	Gohir.D05G110800	93520798	AT4G05390.1	root FNR 1	ATRFNR1,RFNR1	V90	4.66992	4.50756	4.41624	3.88994	3.9893	4.19829	3.94411	4.338	4.21294	4.10901	4.38952	3.44096	3.95822	4.94723	4.69858	4.50803	4.74904	4.54351	4.08513
Gorai.004G166200.1.A	Gorai.004G166200.1.A	case 1	K13199 - plasminogen activator inhibitor 1 RNA-binding protein (SERBP1) (1 of 4)	Gohir.A08G138700	93496836	AT4G17520.1	Hyaluronan / mRNA binding family		V90	4.58525	3.7714	4.01287	3.3279	3.68294	4.10927	3.82165	3.82965	3.75403	3.63436	3.99176	3.49752	3.70783	4.08202	4.08037	3.95875	4.18253	4.44575	4.08519
Gorai.011G076800.1.A	Gorai.011G076800.1.A	case 1	PTHR19375//PTHR19375:SF190 - HEAT SHOCK PROTEIN 70KDA // SUBFAMILY NOT NAMED (1 of 2)	Gohir.A10G080000	93521454	AT1G79930.1	heat shock protein 91	HSP91	V90	5.18604	4.79376	4.76139	3.77645	4.31531	4.67554	4.61833	4.73082	4.62907	4.46842	4.63048	3.76701	4.34587	4.77255	4.48962	4.63624	4.79219	4.71656	4.16055
Gorai.012G076300.1.A	Gorai.012G076300.1.A	case 1	PTHR10639:SF10 - CLATHRIN LIGHT CHAIN 2 (1 of 2)	Gohir.A05G329200	93524095	AT2G40060.1	Clathrin light chain protein		V90	5.00501	5.20826	4.83327	4.05195	4.42055	4.74414	4.52525	4.71003	4.62966	4.72787	4.89648	3.71582	4.31414	4.96809	4.60284	4.41392	4.744	5.04255	4.36762
Gorai.005G187700.1.A	Gorai.005G187700.1.A	case 1	K00161 - pyruvate dehydrogenase E1 component alpha subunit (PDHA, pdhA) (1 of 4)	Gohir.A03G144100	93521486	AT1G59900.1	pyruvate dehydrogenase complex E1 alpha subunit	AT-E1 ALPHA,E1 ALPHA	V90	4.67897	4.75018	4.41752	3.74206	3.88852	3.89771	3.52735	3.94871	3.6526	3.82518	4.05584	3.62009	3.65275	4.1635	4.17376	4.31837	4.19829	4.66066	4.10673
Gorai.008G114500.1.A	Gorai.008G114500.1.A	case 1	4.3.3.7 - 4-hydroxy-tetrahydrodipicolinate synthase / Dihydrodipicolinate synthetase (1 of 2)	Gohir.A12G102000	93521940	AT2G45440.1	dihydrodipicolinate synthase	DHDPS2	V90	4.63403	4.25894	3.90258	3.37302	3.72159	3.86451	3.82857	4.05522	4.02864	3.9065	4.09225	3.20722	3.5976	3.88118	4.06743	3.9901	4.06867	4.1358	3.60921
Gorai.005G210000.1.D	Gorai.005G210000.1.D	case 1	K01872 - alanyl-tRNA synthetase (AARS, alaS) (1 of 3)	Gohir.D02G187500	93522603	AT1G50200.1	Alanyl-tRNA synthetase	ACD,ALATS	V90	4.92036	4.40043	4.5878	3.73679	4.20113	4.37236	4.27426	4.01131	4.28422	3.87349	4.2702	3.3975	3.94912	4.5094	4.31308	4.27068	4.42676	4.50024	3.71798
Gorai.006G214200.1.A	Gorai.006G214200.1.A	case 1	K13199 - plasminogen activator inhibitor 1 RNA-binding protein (SERBP1) (1 of 4)	Gohir.A09G196800	93523806	AT4G17520.1	Hyaluronan / mRNA binding family		V90	6.36715	5.90569	5.89942	5.06351	5.53564	5.91159	5.68526	5.68036	5.7577	5.40098	5.83836	4.64563	5.39539	5.56896	5.43364	5.34229	5.62926	6.23956	5.32795
Gorai.011G076800.1.D	Gorai.011G076800.1.D	case 1	PTHR19375//PTHR19375:SF190 - HEAT SHOCK PROTEIN 70KDA // SUBFAMILY NOT NAMED (1 of 2)	Gohir.D10G071500	93521454	AT1G79930.1	heat shock protein 91	HSP91	V90	4.92142	4.60786	4.57082	3.83143	4.24981	4.43084	4.41971	4.642	4.56115	4.4793	4.51354	3.90519	4.27007	4.56429	4.4163	4.46326	4.5935	4.5529	3.93484
Gorai.011G209900.1.A	Gorai.011G209900.1.A	case 1	K15437 - aminoacyl tRNA synthase complex-interacting multifunctional protein 1 (AIMP1, ARC1) (1 of 1)	Gohir.A10G180150	93515815	AT2G40660.1	Nucleic acid-binding, OB-fold-like protein		V90	4.07971	3.66456	3.62791	3.03987	3.24431	3.69679	3.27855	3.43696	3.51812	3.70284	3.5845	2.85644	3.18537	3.71059	3.49082	3.46221	3.53819	3.95905	3.19298
Gorai.012G174700.1.A	Gorai.012G174700.1.A	case 1	K03243 - translation initiation factor 5B (EIF5B) (1 of 1)	Gohir.A04G138500	93518493	AT1G76810.1	eukaryotic translation initiation factor 2 (eIF-2) family protein		V90	4.99919	4.34558	4.56029	3.56402	4.11089	4.53996	4.27467	4.43558	4.31331	4.24068	4.4497	3.72306	4.31665	4.9729	4.40104	4.35123	4.63027	4.46856	3.89569
Gorai.009G268000.1.D	Gorai.009G268000.1.D	case 1	PTHR15204//PTHR15204:SF1 - SCYTHE/BAT3 // SUBFAMILY NOT NAMED (1 of 2)	Gohir.D05G256500	93517555	AT5G42220.1	Ubiquitin-like superfamily protein		V90	4.06898	3.6815	4.0102	3.55735	3.55376	3.79401	3.72699	3.84145	3.81853	3.34591	3.71391	2.85459	3.31758	3.89236	3.58952	3.88745	3.78797	3.72044	3.27291
Gorai.007G185600.1.A	Gorai.007G185600.1.A	case 1	PTHR12843:SF5 - METHYLTRANSFERASE-LIKE PROTEIN 10 (1 of 2)	Gohir.A11G167000	93520369	AT1G66680.1	S-adenosyl-L-methionine-dependent methyltransferases superfamily protein	AR401	V90	4.62812	4.01755	4.14081	3.71232	3.73775	3.9888	3.80783	4.10725	4.12177	3.79601	4.0953	3.46266	3.36359	3.67051	3.86275	4.27892	4.25759	4.48657	3.75365
Gorai.011G005000.1.D	Gorai.011G005000.1.D	case 1	K06942 - uncharacterized protein (K06942) (1 of 2)	Gohir.D10G004600	93518118	AT1G30580.1	GTP binding		V90	5.94661	5.66257	5.6221	4.92228	5.24546	5.53139	5.50299	5.34965	5.46589	5.20073	5.37672	4.66229	4.96561	5.72589	5.3414	5.49863	5.60107	5.68023	5.10248
Gorai.001G053400.1.D	Gorai.001G053400.1.D	case 1	K08054 - calnexin (CANX) (1 of 2)	Gohir.D07G050300	93521554	AT5G61790.1	calnexin 1	ATCNX1,CNX1	V90	7.11667	6.74618	6.74715	5.67186	6.11654	6.57793	5.86786	6.35813	6.47832	6.47818	6.60687	5.47021	6.14232	6.36029	6.30633	6.37928	6.60126	6.48072	5.72371
Gorai.005G210000.1.A	Gorai.005G210000.1.A	case 1	K01872 - alanyl-tRNA synthetase (AARS, alaS) (1 of 3)	Gohir.A03G164100	93522603	AT1G50200.1	Alanyl-tRNA synthetase	ACD,ALATS	V90	5.24792	4.71553	4.82	4.06881	4.49646	4.55436	4.44749	4.3494	4.58213	4.30221	4.58926	3.63794	4.29005	4.687	4.51844	4.43612	4.54729	4.66994	3.81132
Gorai.012G174700.1.D	Gorai.012G174700.1.D	case 1	K03243 - translation initiation factor 5B (EIF5B) (1 of 1)	Gohir.D04G181400	93518493	AT1G76810.1	eukaryotic translation initiation factor 2 (eIF-2) family protein		V90	5.35821	4.77446	4.79238	3.77391	4.27221	4.68005	4.38841	4.55003	4.40162	4.34916	4.50646	3.7463	4.31192	5.01906	4.45762	4.38292	4.66969	4.4869	4.02442
Gorai.004G262600.1.A	Gorai.004G262600.1.A	case 1	6.1.1.21 - Histidine--tRNA ligase / Histidyl-tRNA synthetase (1 of 2)	Gohir.A08G225700	93516910	AT3G02760.1	Class II aaRS and biotin synthetases superfamily protein		V90	3.95845	3.42008	3.56287	2.68322	3.20116	3.56602	3.19592	3.38266	3.43574	3.28749	3.57305	2.52234	3.28071	3.7065	3.41904	3.28551	3.49739	3.4895	3.11055
Gorai.012G107500.1.D	Gorai.012G107500.1.D	case 1	1.1.1.210//1.1.1.54 - 3-beta-(or 20-alpha)-hydroxysteroid dehydrogenase / Progesterone reductase (1 of 1)	Gohir.D04G124300	93524601	AT2G37770.2	NAD(P)-linked oxidoreductase superfamily protein		V90	4.22431	3.92352	3.71336	3.36198	3.57505	3.62591	3.25175	3.73939	3.67571	3.65495	3.43228	2.83113	4.12012	4.02609	4.2305	3.5708	4.04321	4.18223	3.24377
Gorai.001G001300.1.D	Gorai.001G001300.1.D	case 1	6.1.1.12 - Aspartate--tRNA ligase / Aspartyl-tRNA synthetase (1 of 2)	Gohir.D07G001600	93519682	AT4G31180.1	Class II aminoacyl-tRNA and biotin synthetases superfamily protein		V90	4.96355	4.37018	4.4352	3.89062	4.13155	4.28656	4.05766	4.35559	4.2959	4.2324	4.38072	3.65719	3.96066	4.24521	4.44106	4.40757	4.25916	4.65218	3.8933
Gorai.006G222100.1.A	Gorai.006G222100.1.A	case 1	K03032 - 26S proteasome regulatory subunit N2 (PSMD1, RPN2) (1 of 4)	Gohir.A09G204800	93521216	AT2G32730.1	26S proteasome regulatory complex, non-ATPase subcomplex, Rpn2/Psmd1 subunit		V90	3.99444	3.83066	3.84199	3.12797	3.45988	3.90486	3.51051	3.78906	3.59942	3.52448	3.8938	2.82512	3.39748	4.06024	4.05771	3.87713	3.98476	3.6966	3.14391
Gorai.012G125800.1.A	Gorai.012G125800.1.A	case 1	K01880 - glycyl-tRNA synthetase (GARS, glyS1) (1 of 1)	Gohir.A04G101600	93521488	AT1G29880.1	glycyl-tRNA synthetase / glycine--tRNA ligase		V90	4.64836	4.16987	3.98275	3.15616	3.70478	3.96541	3.77731	4.05625	4.0319	3.88698	4.15865	3.07144	3.74706	4.10824	4.23892	4.00488	4.10058	4.34253	3.50224
Gorai.013G231000.1.D	Gorai.013G231000.1.D	case 1	PTHR11941:SF47 - 3-HYDROXYISOBUTYRYL-COA HYDROLASE-LIKE PROTEIN 3, MITOCHONDRIAL-RELATED (1 of 2)	Gohir.D13G202100	93520096	AT4G13360.1	ATP-dependent caseinolytic (Clp) protease/crotonase family protein		V90	3.75726	3.3273	3.4977	2.90853	3.20127	3.15966	3.05611	3.43505	3.24373	3.25065	3.29833	2.80269	2.99438	3.63613	3.23701	3.46864	3.55543	3.77152	3.25297
Gorai.009G208400.1.D	Gorai.009G208400.1.D	case 1	K13963 - serpin B (SERPINB) (1 of 2)	Gohir.D05G202500	93524462	AT1G47710.1	Serine protease inhibitor (SERPIN) family protein		V90	5.22504	5.04503	5.03493	4.65701	4.67985	4.75238	4.79538	5.15654	4.90973	4.63022	5.01563	3.98397	4.444	5.01788	5.00409	4.97151	4.94095	5.02829	4.47437
Gorai.007G049000.1.D	Gorai.007G049000.1.D	case 1	2.8.1.1 - Thiosulfate sulfurtransferase / Thiosulfate thiotransferase (1 of 3)	Gohir.D11G045700	93523651	AT5G66170.3	sulfurtransferase 18	STR18	V91	6.83569	6.8346	6.44022	6.05082	5.53465	5.78716	5.55324	4.39967	4.44407	4.46207	4.55743	4.6475	6.42707	5.00672	4.77557	5.76004	5.56263	6.40264	6.10465
Gorai.002G245700.1.A	Gorai.002G245700.1.A	case 1	PTHR24136:SF15 - PROTEIN SWAH-1 (1 of 1)	Gohir.A01G214100	93518832	AT3G09890.1	Ankyrin repeat family protein		V91	5.70892	5.17378	5.32757	4.75866	4.71301	5.01534	4.3337	4.65914	4.46708	4.3912	4.7266	3.9318	4.31599	4.60785	4.45583	4.28502	4.53695	4.60688	4.03409
Gorai.004G112500.1.A	Gorai.004G112500.1.A	case 1	K03456 - serine/threonine-protein phosphatase 2A regulatory subunit A (PPP2R1) (1 of 5)	Gohir.A08G094486	93066820	AT3G25800.1	protein phosphatase 2A subunit A2	PDF1,PP2AA2,PR 65	V91	3.85355	4.02994	3.45187	3.03796	3.35427	3.39947	3.14301	3.47179	3.57747	3.50466	3.58811	2.69409	3.12161	3.32438	3.50438	3.35363	3.27051	3.10922	2.78651
Gorai.013G200300.1.A	Gorai.013G200300.1.A	case 1	PTHR22904//PTHR22904:SF361 - TPR REPEAT CONTAINING PROTEIN // SUBFAMILY NOT NAMED (1 of 1)	Gohir.A13G169500	93517633	AT3G04710.1	ankyrin repeat family protein		V91	3.13046	2.62444	2.86086	2.35486	2.64078	2.9812	2.66569	2.71992	2.75137	2.6902	2.83585	1.91093	2.44496	2.83223	2.60414	2.5659	2.66094	3.19829	2.52814
Gorai.012G006300.1.A	Gorai.012G006300.1.A	case 1	PTHR11802:SF79 - SERINE CARBOXYPEPTIDASE-LIKE 47-RELATED (1 of 3)	Gohir.A05G411000	93492391	AT3G10410.1	SERINE CARBOXYPEPTIDASE-LIKE 49	CPY,SCPL49	V91	4.72746	4.49395	4.80976	4.44192	4.84553	4.79509	4.91596	4.94271	5.25221	4.83993	4.86542	4.36376	4.68612	4.96949	4.82706	4.46019	4.79162	4.40935	3.90985
Gorai.012G118200.1.D	Gorai.012G118200.1.D	case 1	PTHR13234:SF8 - GAMMA-INTERFERON-INDUCIBLE LYSOSOMAL THIOL REDUCTASE (1 of 7)	Gohir.D04G134600	93508749	AT1G07080.1	Thioredoxin superfamily protein		V91	6.80142	6.88178	8.29617	7.0953	8.61433	9.09313	8.25919	8.85858	7.05066	7.5339	8.05117	5.90201	5.45887	3.4916	5.96743	4.1978	3.31218	3.97332	3.44927
Gorai.012G139000.1.D	Gorai.012G139000.1.D	case 1	PTHR23500:SF96 - MONOSACCHARIDE-SENSING PROTEIN 2 (1 of 4)	Gohir.D04G152200	93522736	AT4G35300.5	tonoplast monosaccharide transporter2	TMT2	V91	5.51466	5.22604	5.24547	5.01063	5.01685	5.23405	4.84185	5.23383	5.24148	4.77741	5.05315	3.60187	4.10781	4.55744	4.37329	4.66888	4.6504	4.50724	4.21746
Gorai.004G010200.1.D	Gorai.004G010200.1.D	case 1		Gohir.D08G015900	93517207	AT2G27730.1	copper ion binding		V91	6.06724	5.57681	5.25786	4.84363	4.81624	4.82198	4.55063	4.41324	4.38989	4.38207	4.44218	3.84827	3.86462	4.32106	3.98974	4.25519	4.10386	4.52547	3.8355
Gorai.010G009100.1.D	Gorai.010G009100.1.D	case 1	K02725 - 20S proteasome subunit alpha 6 (PSMA1) (1 of 3)	Gohir.D06G004500	93524568	AT1G47250.1	20S proteasome alpha subunit F2	PAF2	V91	5.16497	4.73679	5.06077	4.80075	4.78046	4.89727	4.74857	5.22742	5.09828	4.96848	5.09399	4.44108	4.47802	4.71028	4.57923	4.63405	4.77307	4.71396	4.49878
Gorai.007G020300.1.D	Gorai.007G020300.1.D	case 1	K09490 - heat shock 70kDa protein 5 (HSPA5, BIP) (1 of 5)	Gohir.D11G019000	93069986	AT5G42020.1	Heat shock protein 70 (Hsp 70) family protein	BIP,BIP2	V91	5.95858	5.36425	5.84725	4.85532	4.80468	5.06808	4.25975	4.94874	4.99056	4.86673	4.81789	3.6762	4.3704	4.68278	4.50997	4.50741	4.8868	4.47394	3.9963
Gorai.008G111000.1.D	Gorai.008G111000.1.D	case 1	K03260 - translation initiation factor 4G (EIF4G) (1 of 8)	Gohir.D12G101800	93521364	AT3G60240.4	eukaryotic translation initiation factor 4G	CUM2,EIF4G	V91	2.78384	2.57333	2.86102	2.17034	2.54221	2.89557	2.65648	2.6865	2.66097	2.38916	2.86424	1.73035	2.48399	2.77221	2.70687	2.5924	2.70241	2.69142	2.0934
Gorai.008G099900.1.A	Gorai.008G099900.1.A	case 1		Gohir.A12G078900	93071539	X			V91	6.94004	6.15571	6.23843	6.07296	5.87882	5.44864	5.70998	4.75355	4.89609	4.11942	3.74957	2.72574	2.40116	0.890422	1.39799	0.510585	1.52752	0.295728	0.888309
Gorai.005G253900.1.A	Gorai.005G253900.1.A	case 1	K02731 - 20S proteasome subunit alpha 4 (PSMA7) (1 of 3)	Gohir.A03G204700	93524568	AT5G66140.1	proteasome alpha subunit D2	PAD2	V91	1.91918	1.43796	1.94389	1.46893	1.79021	1.97151	2.0556	2.16552	2.13357	2.05631	2.31107	1.94694	1.81253	2.95124	2.69994	2.56582	2.34513	2.21817	2.01528
Gorai.005G253200.1.D	Gorai.005G253200.1.D	case 1	PTHR11544 - COLD SHOCK DOMAIN CONTAINING PROTEINS (1 of 8)	Gohir.D02G225400	93510350	AT2G21060.1	glycine-rich protein 2B	ATCSP4,ATGRP2B,GRP2B	V91	2.82576	2.97225	3.20101	2.97902	3.99685	4.34052	4.18082	4.17647	4.07852	3.68465	3.94176	2.75113	4.21661	3.63953	3.63499	3.11345	3.50904	3.5955	2.49948
Gorai.006G252900.1.A	Gorai.006G252900.1.A	case 1	PTHR31008:SF0 - COP1-INTERACTING PROTEIN-LIKE PROTEIN (1 of 2)	Gohir.A09G229166	93523934	AT5G43310.2	COP1-interacting protein-related		V91	2.15747	2.08206	2.43146	1.70599	2.24283	2.52772	2.29455	2.05803	1.69962	1.47552	2.07685	0.857464	1.34066	2.10547	1.45457	1.6729	1.58178	1.8753	1.10632
Gorai.010G143500.1.D	Gorai.010G143500.1.D	case 1	K02265 - cytochrome c oxidase subunit 5b (COX5B) (1 of 2)	Gohir.D06G123400	93522847	AT1G80230.1	Rubredoxin-like superfamily protein		V91	4.18942	3.99693	3.7613	3.21147	3.33652	3.48264	3.24467	3.55537	3.48123	3.6036	3.7981	3.0572	3.08427	2.88319	2.95358	2.74089	2.8602	3.05209	2.68547
Gorai.013G261300.1.D	Gorai.013G261300.1.D	case 1	PTHR11588:SF97 - TUBULIN BETA-4 CHAIN-RELATED (1 of 9)	Gohir.D13G230700	93501442	AT5G62700.1	tubulin beta chain 3	TUB3	V91	6.90559	6.36362	6.24954	5.6636	5.26134	5.66303	4.22283	4.60821	4.46121	4.14818	4.12057	2.63975	3.5941	3.44474	3.57692	2.7992	3.38682	2.7123	1.81827
Gorai.007G300000.1.D	Gorai.007G300000.1.D	case 1	PF05755 - Rubber elongation factor protein (REF) (REF) (1 of 8)	Gohir.D11G277800	93523879	AT3G05500.1	Rubber elongation factor protein (REF)		V91	8.66136	8.65793	8.7802	8.61188	8.89759	8.73813	8.7465	9.31376	9.00771	8.50046	8.71907	6.66944	7.02058	5.75889	6.55407	5.75919	6.11939	5.8296	5.40245
Gorai.004G066700.1.A	Gorai.004G066700.1.A	case 1	K00559 - sterol 24-C-methyltransferase (E2.1.1.41, SMT1, ERG6) (1 of 1)	Gohir.A08G054900	93520428	AT5G13710.1	sterol methyltransferase 1	CPH,SMT1	V91	5.93935	5.51955	5.80278	5.41038	5.77676	5.81787	5.59401	5.84988	5.7553	5.45929	5.5031	4.32919	4.63026	4.68417	4.54699	4.38326	4.43508	4.66485	3.99755
Gorai.007G241800.1.D	Gorai.007G241800.1.D	case 1	K15849 - bifunctional aspartate aminotransferase and glutamate/aspartate-prephenate aminotransferase (PAT, AAT) (1 of 1)	Gohir.D11G224500	93520426	AT2G22250.2	aspartate aminotransferase	AAT,ATAAT,MEE17	V91	3.71979	3.3174	3.76006	3.14864	3.25981	3.10114	2.39116	2.54471	2.14857	1.95594	2.46558	2.49058	2.80419	3.34112	3.85406	2.788	2.60281	2.36018	2.15081
Gorai.008G285400.1.A	Gorai.008G285400.1.A	case 1	1.17.1.3 - Leucoanthocyanidin reductase / Leucocyanidin reductase (1 of 2)	Gohir.A12G265500	93438973	AT1G75290.1	NAD(P)-binding Rossmann-fold superfamily protein		V91	6.95207	6.16427	6.29579	5.13401	5.48919	6.382	5.92473	5.22549	5.11388	4.38272	5.48093	3.39055	2.95777	3.55551	4.45058	3.63137	2.96013	4.56833	2.87729
Gorai.002G158100.1.A	Gorai.002G158100.1.A	case 1	K02955 - small subunit ribosomal protein S14e (RP-S14e, RPS14) (1 of 5)	Gohir.A01G137734	93523910	AT3G52580.1	Ribosomal protein S11 family protein		V91	6.46327	5.97416	5.86791	5.56229	5.75607	5.98243	5.72798	6.08839	5.84688	5.37716	5.94066	4.9691	5.5374	5.6647	5.54178	5.6596	5.64537	5.88727	5.18449
Gorai.001G266600.1.A	Gorai.001G266600.1.A	case 1	PTHR22835//PTHR22835:SF219 - ZINC FINGER FYVE DOMAIN CONTAINING PROTEIN // SUBFAMILY NOT NAMED (1 of 3)	Gohir.A07G224100	93524689	AT5G14450.1	GDSL-like Lipase/Acylhydrolase superfamily protein		V91	7.72098	7.29711	7.00848	6.69525	6.20549	5.9017	5.45932	5.37321	5.06009	4.5858	4.65697	3.40802	3.4486	2.93715	3.7131	3.40554	3.22815	2.89087	2.85082
Gorai.010G231200.1.A	Gorai.010G231200.1.A	case 1	3.4.24.64 - Mitochondrial processing peptidase / Processing enhancing peptidase (1 of 3)	Gohir.A06G189900	93439915	AT1G51980.1	Insulinase (Peptidase family M16) protein		V91	2.84672	2.36763	2.11328	1.21951	1.91243	2.28826	2.18433	2.28562	2.03721	2.00256	2.53966	1.37657	1.8217	2.00446	1.99188	2.12981	2.06658	2.49678	1.9249
Gorai.009G363400.1.D	Gorai.009G363400.1.D	case 1	PTHR31618:SF1 - MECHANOSENSITIVE ION CHANNEL PROTEIN 6-RELATED (1 of 4)	Gohir.D05G338500	93073044	AT1G78610.1	mechanosensitive channel of small conductance-like 6	MSL6	V91	4.59258	4.18783	4.10882	3.4152	3.89516	4.07015	3.40411	3.25398	3.163	1.82836	2.56646	0.39653	1.17568	0.411908	0.616733	0.365075	0.506591	0.906096	0.488979
Gorai.008G265800.1.A	Gorai.008G265800.1.A	case 1	KOG1003 - Actin filament-coating protein tropomyosin (1 of 12)	Gohir.A12G247000	93517819	AT5G53620.2			V91	2.98726	2.49829	2.89368	2.20327	2.55271	2.88515	2.59271	2.38003	2.42948	2.26427	2.60948	1.61853	2.00898	2.17359	2.11978	1.99425	2.11972	2.22444	1.56597
Gorai.007G008300.1.A	Gorai.007G008300.1.A	case 1	K02969 - small subunit ribosomal protein S20e (RP-S20e, RPS20) (1 of 4)	Gohir.A11G007800	93523041	AT3G47370.3	Ribosomal protein S10p/S20e family protein		V91	5.23973	4.77018	4.63365	4.30829	4.49222	4.69192	4.34678	4.73294	4.5029	4.76154	4.58202	4.18524	4.0581	3.96926	4.25541	4.10269	4.02756	4.29466	4.00268
Gorai.003G058100.1.D	Gorai.003G058100.1.D	case 1	K05928 - tocopherol O-methyltransferase (E2.1.1.95) (1 of 2)	Gohir.D03G055300	93516462	AT1G64970.1	gamma-tocopherol methyltransferase	G-TMT,TMT1,VTE4	V92	5.3365	5.28819	5.24705	5.04288	4.69116	4.46396	4.24824	4.05453	3.73106	2.99328	3.28057	2.25453	1.55016	1.59239	1.87653	1.68139	1.77968	1.9522	2.20821
Gorai.002G248000.1.A	Gorai.002G248000.1.A	case 1	K10775 - phenylalanine ammonia-lyase (E4.3.1.24) (1 of 6)	Gohir.A01G214800	93065309	AT2G37040.1	PHE ammonia lyase 1	ATPAL1,PAL1	V92	7.47499	6.6946	6.73699	5.89992	6.8058	6.1636	5.59979	5.5551	5.22834	4.5497	5.99331	1.64647	2.41255	1.63192	1.69543	1.00689	0.953795	1.58626	1.01964
[truncated: 160 more rows]

## Sheet: Data S13C SOM profiles_Protein
Supplementary Data Set S13C. Abundance profiles of Weighted cross correlation SOM groups at 100 module size and abundance differences (proteins).
[truncated: 102 more rows]

## Sheet: Data S13D Pro. profiles in SOM
Supplementary Data Set S13D. Abundance profiles of members present in Weighted cross correlation SOM groups (proteins).
[truncated: 1,230 more rows]
