# Supplementary material for: Systems-level proteomic models of cotton fiber development: a high-resolution data resource to analyze cell dynamics and trait engineering
Source: Plant Physiol. 2026 Jul 2;201(3):kiag318. doi: 10.1093/plphys/kiag318 (PMC13326644; doi:10.1093/plphys/kiag318)
Supplement: kiag318_Supplementary_Data [file kiag318_supplementary_data.zip › Supplementary Data Set S14.xlsx]

## Sheet: Table of Contents
Supplementary Data Set S14. Integrative analysis of mRNAs and proteins annotated as cell wall-related gene families.
Tab	Description	Note
Supplementary Data Set S14A	Cell wall related gene families and protein profiles with SOM group IDs.	Figure 4D
Supplementary Data Set S14B	Cell wall related gene family proteins that show high correlations (PCC > 0.75) with their mRNAs.

## Sheet: Data S14A Cell wall-related
Supplementary Data Set S14A. Cell wall related gene families and protein profiles with SOM group IDs.
Cell Wall Related Gene Families (https://cellwall.genomics.purdue.edu/)							Cotton annotations					Arabidopsis ortholog information			mRNA abundance (log2 TPM)																			Proteomics analysis			Protein abundance (log2 LFQ)
Cell wall group ID	name	gene family ID	gene family name	subfamily IDs	subfamily name	group name	OG IDs	Gene IDs	Target IDs (mRNA IDs used in the reference: Grover et al., 2025)	Gohir_UTX	cotton name	ATG IDs	Best-hit ortholog name	Symbol	6 DPA	7 DPA	8 DPA	9 DPA	10 DPA	11 DPA	12 DPA	13 DPA	14 DPA	15 DPA	16 DPA	17 DPA	18 DPA	19 DPA	20 DPA	21 DPA	22 DPA	23 DPA	24 DPA	id in the proteomics dataset	protein assignment	classification of protein assignment	Informative protein group IDs in APO	6 DPA	7 DPA	8 DPA	9 DPA	10 DPA	11 DPA	12 DPA	13 DPA	14 DPA	15 DPA	16 DPA	17 DPA
1	Pathways of substrate generation	1.1	Nucleotide-sugar interconversion pathways			AUD&SUD	93524054	Gorai.002G253300	Gorai.002G253300.1.A	Gohir.A01G219100	PTHR10366//PTHR10366:SF361 - NAD DEPENDENT EPIMERASE/DEHYDRATASE // SUBFAMILY NOT NAMED (1 of 2)	AT3G53520.1	UDP-glucuronic acid decarboxylase 1	ATUXS1,UXS1	5.75873	5.80299	5.59352	5.36436	5.41182	5.46583	5.29651	5.81118	5.93144	6.07895	5.86323	5.92928	5.50619	5.68005	5.87015	5.6694	5.88328	5.32633	5.18679	967	Gorai.002G253300.1.A;Gorai.002G253300.1.D	case 2
1	Pathways of substrate generation	1.1	Nucleotide-sugar interconversion pathways			AUD&SUD	93524054	Gorai.002G253300	Gorai.002G253300.1.D	Gohir.D01G208200	PTHR10366//PTHR10366:SF361 - NAD DEPENDENT EPIMERASE/DEHYDRATASE // SUBFAMILY NOT NAMED (1 of 2)	AT3G53520.1	UDP-glucuronic acid decarboxylase 1	ATUXS1,UXS1	5.63798	5.77122	5.64323	5.40292	5.5438	5.6263	5.61778	6.18166	6.26692	6.25174	6.14251	5.53259	5.40441	5.19163	5.69112	5.44098	5.58949	5.25332	4.85701	967	Gorai.002G253300.1.A;Gorai.002G253300.1.D	case 2
1	Pathways of substrate generation	1.1	Nucleotide-sugar interconversion pathways			AUD&SUD	93522656	Gorai.003G134600	Gorai.003G134600.1.A	Gohir.A03G040100	PTHR10366//PTHR10366:SF323 - NAD DEPENDENT EPIMERASE/DEHYDRATASE // SUBFAMILY NOT NAMED (1 of 4)	AT3G46440.1	UDP-XYL synthase 5	UXS5	4.06517	3.95137	3.82808	3.39482	3.57355	4.0212	3.97788	4.36752	5.00823	5.63203	4.91323	5.99435	5.68712	6.17906	6.30882	5.76219	5.63715	3.41459	4.58969
1	Pathways of substrate generation	1.1	Nucleotide-sugar interconversion pathways			AUD&SUD	93522656	Gorai.003G134600	Gorai.003G134600.1.D	Gohir.D03G127900	PTHR10366//PTHR10366:SF323 - NAD DEPENDENT EPIMERASE/DEHYDRATASE // SUBFAMILY NOT NAMED (1 of 4)	AT3G46440.1	UDP-XYL synthase 5	UXS5	5.40403	4.88157	4.71907	4.28004	4.66516	4.69401	4.8244	5.71065	6.66599	7.85298	6.50846	8.14384	7.8402	8.42426	8.6783	7.67869	7.75379	5.76541	6.76475	1227	Gorai.003G134600.1.D	case 1
1	Pathways of substrate generation	1.1	Nucleotide-sugar interconversion pathways			AUD&SUD	93524054	Gorai.004G090000	Gorai.004G090000.1.A	Gohir.A08G076100	PTHR10366:SF465 - UDP-GLUCURONIC ACID DECARBOXYLASE 1 (1 of 4)	AT3G62830.1	NAD(P)-binding Rossmann-fold superfamily protein	ATUXS2,AUD1,UXS2	4.67055	4.4293	4.16384	3.40999	3.56551	3.57371	3.45002	3.63737	3.86521	4.95825	3.91825	6.35372	7.06367	8.51831	8.18634	7.38373	7.75074	2.41346	5.99711
1	Pathways of substrate generation	1.1	Nucleotide-sugar interconversion pathways			AUD&SUD	93524054	Gorai.004G090000	Gorai.004G090000.1.D	Gohir.D08G085500	PTHR10366:SF465 - UDP-GLUCURONIC ACID DECARBOXYLASE 1 (1 of 4)	AT3G62830.1	NAD(P)-binding Rossmann-fold superfamily protein	ATUXS2,AUD1,UXS2	3.74913	3.9427	3.52859	2.65921	3.02999	3.41607	3.07367	3.80878	4.61066	5.77927	4.76324	6.28089	6.14999	6.87095	6.83251	6.1298	6.59284	3.15037	5.05306
1	Pathways of substrate generation	1.1	Nucleotide-sugar interconversion pathways			AUD&SUD	93524054	Gorai.007G128200	Gorai.007G128200.1.A	Gohir.A11G114600	PTHR10366:SF465 - UDP-GLUCURONIC ACID DECARBOXYLASE 1 (1 of 4)	AT3G62830.1	NAD(P)-binding Rossmann-fold superfamily protein	ATUXS2,AUD1,UXS2	6.77997	7.30831	7.26281	6.8613	7.28499	7.67942	7.61973	8.39306	8.61732	8.77853	8.69918	7.82646	8.2749	7.25319	7.9297	7.2206	7.62059	6.84541	6.44213	3042	Gorai.007G128200.1.A	case 1	APO_V5	20.4762	21.2164	21.1886	21.2783	21.8341	20.8382	20.6738	22.2557	20.1384	22.0658	21.6421	21.5023
1	Pathways of substrate generation	1.1	Nucleotide-sugar interconversion pathways			AUD&SUD	93524054	Gorai.007G128200	Gorai.007G128200.1.D	Gohir.D11G119700	PTHR10366:SF465 - UDP-GLUCURONIC ACID DECARBOXYLASE 1 (1 of 4)	AT3G62830.1	NAD(P)-binding Rossmann-fold superfamily protein	ATUXS2,AUD1,UXS2	6.8264	7.15128	6.81	6.04549	6.24695	6.55719	5.58489	5.83983	5.87509	5.52585	6.00002	4.51139	5.23168	5.54638	5.96622	5.56764	5.61077	5.21143	4.79315
1	Pathways of substrate generation	1.1	Nucleotide-sugar interconversion pathways			AUD&SUD	93524054	Gorai.008G145200	Gorai.008G145200.1.A	Gohir.A12G130400	PTHR10366:SF465 - UDP-GLUCURONIC ACID DECARBOXYLASE 1 (1 of 4)	AT3G62830.1	NAD(P)-binding Rossmann-fold superfamily protein	ATUXS2,AUD1,UXS2	3.2852	2.51805	2.85852	2.01866	3.53849	4.17037	3.7401	4.57523	4.61392	5.06187	4.66063	3.45331	5.36096	5.56226	5.26222	5.17965	5.60114	6.05274	4.51282
1	Pathways of substrate generation	1.1	Nucleotide-sugar interconversion pathways			AUD&SUD	93524054	Gorai.008G145200	Gorai.008G145200.1.D	Gohir.D12G134200	PTHR10366:SF465 - UDP-GLUCURONIC ACID DECARBOXYLASE 1 (1 of 4)	AT3G62830.1	NAD(P)-binding Rossmann-fold superfamily protein	ATUXS2,AUD1,UXS2	1.98072	1.92224	2.39032	1.81729	3.55824	4.06657	4.08847	5.17674	5.18383	5.65537	5.1735	3.7446	5.71688	5.3518	5.46509	4.93878	5.43099	5.94246	4.04322
1	Pathways of substrate generation	1.1	Nucleotide-sugar interconversion pathways			AUD&SUD	93522656	Gorai.009G100900	Gorai.009G100900.1.A	Gohir.A05G097200	PTHR10366//PTHR10366:SF323 - NAD DEPENDENT EPIMERASE/DEHYDRATASE // SUBFAMILY NOT NAMED (1 of 4)	AT2G28760.1	UDP-XYL synthase 6	UXS6	3.67898	3.06679	3.4688	3.00865	3.52251	3.7359	3.98155	4.73133	5.35525	6.17479	5.16848	6.32317	5.69864	5.75449	6.01954	5.25048	5.49336	3.96225	4.46217	4111	Gorai.009G100900.1.A;Gorai.009G100900.1.D	case 2
1	Pathways of substrate generation	1.1	Nucleotide-sugar interconversion pathways			AUD&SUD	93522656	Gorai.009G100900	Gorai.009G100900.1.D	Gohir.D05G097300	PTHR10366//PTHR10366:SF323 - NAD DEPENDENT EPIMERASE/DEHYDRATASE // SUBFAMILY NOT NAMED (1 of 4)	AT2G28760.1	UDP-XYL synthase 6	UXS6	4.20015	3.6811	3.83769	3.23813	3.58485	3.92145	3.69405	4.05655	4.32879	5.03653	4.36905	5.13387	4.61362	5.59604	5.1079	5.8247	5.95267	5.86607	5.27065	4111	Gorai.009G100900.1.A;Gorai.009G100900.1.D	case 2
1	Pathways of substrate generation	1.1	Nucleotide-sugar interconversion pathways			AUD&SUD	93524054	Gorai.009G422900	Gorai.009G422900.1.A	Gohir.A04G078700	PTHR10366//PTHR10366:SF361 - NAD DEPENDENT EPIMERASE/DEHYDRATASE // SUBFAMILY NOT NAMED (1 of 2)	AT3G53520.1	UDP-glucuronic acid decarboxylase 1	ATUXS1,UXS1	4.9917	4.78514	4.75631	4.40464	4.61027	4.58334	4.52007	4.93816	5.12243	4.99355	4.84879	4.43843	4.31097	4.18219	4.39739	3.93106	4.46284	3.62292	3.34439
1	Pathways of substrate generation	1.1	Nucleotide-sugar interconversion pathways			AUD&SUD	93524054	Gorai.009G422900	Gorai.009G422900.1.D	Gohir.D04G117900	PTHR10366//PTHR10366:SF361 - NAD DEPENDENT EPIMERASE/DEHYDRATASE // SUBFAMILY NOT NAMED (1 of 2)	AT3G53520.1	UDP-glucuronic acid decarboxylase 1	ATUXS1,UXS1	5.09413	5.05995	4.95073	4.43598	4.46371	4.54605	4.36741	4.78469	4.90528	4.86074	4.70399	4.59126	4.33236	4.39999	4.53752	4.12757	4.59396	3.5888	3.45563
1	Pathways of substrate generation	1.1	Nucleotide-sugar interconversion pathways			AUD&SUD	93522656	Gorai.011G256100	Gorai.011G256100.1.A	Gohir.A10G216100	PTHR10366//PTHR10366:SF323 - NAD DEPENDENT EPIMERASE/DEHYDRATASE // SUBFAMILY NOT NAMED (1 of 4)	AT2G28760.1	UDP-XYL synthase 6	UXS6	4.96364	4.3588	4.82092	4.42893	4.69302	4.87262	5.3336	6.26532	7.37	8.1088	7.34443	6.97298	7.07943	8.1763	7.57197	8.04922	8.02517	7.01033	7.14139	5529	Gorai.011G256100.1.A	case 1
1	Pathways of substrate generation	1.1	Nucleotide-sugar interconversion pathways			AUD&SUD	93522656	Gorai.011G256100	Gorai.011G256100.1.D	Gohir.D10G225100	PTHR10366//PTHR10366:SF323 - NAD DEPENDENT EPIMERASE/DEHYDRATASE // SUBFAMILY NOT NAMED (1 of 4)	AT2G28760.1	UDP-XYL synthase 6	UXS6	6.2642	5.59175	6.02208	5.87016	6.05243	6.08803	6.65412	7.48107	8.24375	9.03398	8.21989	8.54918	8.16624	8.6289	8.34215	8.49623	8.49881	7.62426	7.64745	5530	Gorai.011G256100.1.D	case 1	APO_V22	21.74	23.7136	24.054	23.5946	24.3247	23.8447	23.4799	23.9818	21.8027	24.2149	26.1341	25.1623
1	Pathways of substrate generation	1.1	Nucleotide-sugar interconversion pathways			AXS	93521472	Gorai.001G118900	Gorai.001G118900.1.A	Gohir.A07G106800	K12449 - UDP-apiose/xylose synthase (AXS) (1 of 4)	AT1G08200.1	UDP-D-apiose/UDP-D-xylose synthase 2	AXS2	5.43075	4.93178	5.01898	4.32686	4.56367	4.65301	4.289	4.5768	4.46565	4.2943	4.46102	2.74373	3.6337	3.02715	3.60044	3.04284	3.1441	4.02379	2.98868	269	Gorai.001G118900.1.A;Gorai.001G118900.1.D	case 2
1	Pathways of substrate generation	1.1	Nucleotide-sugar interconversion pathways			AXS	93521472	Gorai.001G118900	Gorai.001G118900.1.D	Gohir.D07G110700	K12449 - UDP-apiose/xylose synthase (AXS) (1 of 4)	AT1G08200.1	UDP-D-apiose/UDP-D-xylose synthase 2	AXS2	6.45445	6.19295	6.26351	5.81202	5.85983	5.89312	5.94991	6.13155	6.34494	6.4252	6.18937	5.59964	5.3321	4.34697	5.28169	4.51815	4.69496	4.82937	4.23933	269	Gorai.001G118900.1.A;Gorai.001G118900.1.D	case 2
1	Pathways of substrate generation	1.1	Nucleotide-sugar interconversion pathways			AXS	93521472	Gorai.006G108100	Gorai.006G108100.1.A	Gohir.A09G091500	K12449 - UDP-apiose/xylose synthase (AXS) (1 of 4)	AT1G08200.1	UDP-D-apiose/UDP-D-xylose synthase 2	AXS2	6.46216	6.10366	5.49432	4.71261	4.47438	5.0545	4.52457	5.31153	5.44466	6.58765	5.84509	6.53444	6.34028	5.18455	6.2872	5.08086	5.50483	5.36768	4.70235	2473	Gorai.006G108100.1.A	case 1
1	Pathways of substrate generation	1.1	Nucleotide-sugar interconversion pathways			AXS	93521472	Gorai.006G108100	Gorai.006G108100.1.D	Gohir.D09G091500	K12449 - UDP-apiose/xylose synthase (AXS) (1 of 4)	AT1G08200.1	UDP-D-apiose/UDP-D-xylose synthase 2	AXS2	7.06227	7.51537	6.52625	5.80658	5.85101	6.21362	5.65776	6.20115	6.02468	6.05257	6.18191	4.49326	5.05381	4.76846	5.06826	4.80462	4.80343	5.16334	4.35693
1	Pathways of substrate generation	1.1	Nucleotide-sugar interconversion pathways			GAE	93519296	Gorai.004G273500	Gorai.004G273500.1.A	Gohir.A08G235900	PTHR10366//PTHR10366:SF459 - NAD DEPENDENT EPIMERASE/DEHYDRATASE // SUBFAMILY NOT NAMED (1 of 3)	AT4G30440.1	UDP-D-glucuronate 4-epimerase 1	GAE1	0	0	0.00297033	0.0140096	0.0455268	0	0.0371263	0.0206167	0.0327718	0.061172	0.00918806	0.0728481	0.125873	0.498786	0.0484746	0.354173	0.485825	0.0751794	0.0333307
1	Pathways of substrate generation	1.1	Nucleotide-sugar interconversion pathways			GAE	93519296	Gorai.004G273500	Gorai.004G273500.1.D	Gohir.D08G256300	PTHR10366//PTHR10366:SF459 - NAD DEPENDENT EPIMERASE/DEHYDRATASE // SUBFAMILY NOT NAMED (1 of 3)	AT4G30440.1	UDP-D-glucuronate 4-epimerase 1	GAE1	0	0	0.0121896	0	0.0696664	0.0270861	0.196208	0.0530877	0.465735	0.723748	0.17261	0.617621	1.06572	1.95829	1.10007	1.95925	2.15313	1.5977	1.37039
1	Pathways of substrate generation	1.1	Nucleotide-sugar interconversion pathways			GAE	93520186	Gorai.005G028000	Gorai.005G028000.1.A	Gohir.A02G019300	PTHR10366:SF431 - UDP-GLUCURONATE 4-EPIMERASE 6 (1 of 2)	AT3G23820.1	UDP-D-glucuronate 4-epimerase 6	GAE6	7.55339	7.34697	6.90955	6.03106	5.73836	6.32014	4.76044	4.91554	4.58659	3.69505	4.62022	2.34653	3.13389	3.01611	3.43314	3.28103	2.44558	3.95584	2.54995
1	Pathways of substrate generation	1.1	Nucleotide-sugar interconversion pathways			GAE	93520186	Gorai.005G028000	Gorai.005G028000.1.D	Gohir.D02G022600	PTHR10366:SF431 - UDP-GLUCURONATE 4-EPIMERASE 6 (1 of 2)	AT3G23820.1	UDP-D-glucuronate 4-epimerase 6	GAE6	7.92579	7.53629	7.1977	6.60266	6.68188	7.10843	6.07951	6.45258	6.42522	5.59247	6.28755	3.02593	3.95632	2.71564	3.29388	2.86131	2.13755	3.00686	2.08193
1	Pathways of substrate generation	1.1	Nucleotide-sugar interconversion pathways			GAE	93523047	Gorai.007G090500	Gorai.007G090500.1.A	Gohir.A11G080200	PTHR10366:SF356 - UDP-GLUCURONATE 4-EPIMERASE 4 (1 of 4)	AT4G00110.1	UDP-D-glucuronate 4-epimerase 3	GAE3	3.124	2.63184	2.63606	1.69625	2.25815	2.41144	2.2175	2.61705	2.5674	2.57265	2.58907	2.32611	2.99598	3.71274	3.31678	3.46986	3.75519	3.21929	2.76798
1	Pathways of substrate generation	1.1	Nucleotide-sugar interconversion pathways			GAE	93523047	Gorai.007G090500	Gorai.007G090500.1.D	Gohir.D11G084900	PTHR10366:SF356 - UDP-GLUCURONATE 4-EPIMERASE 4 (1 of 4)	AT4G00110.1	UDP-D-glucuronate 4-epimerase 3	GAE3	3.27043	2.66282	2.68288	1.8955	2.28542	2.65173	2.27877	2.62022	2.80555	2.56978	2.51354	2.12897	2.78738	3.44357	3.17429	3.02768	3.26231	2.82194	2.38238
1	Pathways of substrate generation	1.1	Nucleotide-sugar interconversion pathways			GAE	93520186	Gorai.011G153500	Gorai.011G153500.1.A	Gohir.A10G127600	PTHR10366:SF431 - UDP-GLUCURONATE 4-EPIMERASE 6 (1 of 2)	AT3G23820.1	UDP-D-glucuronate 4-epimerase 6	GAE6	2.72165	2.47117	2.59494	1.58398	2.28011	2.50835	2.17946	1.67979	1.69611	2.09797	2.72798	1.72788	2.03161	3.00188	2.11189	2.54204	2.16181	2.97283	1.86145
1	Pathways of substrate generation	1.1	Nucleotide-sugar interconversion pathways			GAE	93520186	Gorai.011G153500	Gorai.011G153500.1.D	Gohir.D10G138400	PTHR10366:SF431 - UDP-GLUCURONATE 4-EPIMERASE 6 (1 of 2)	AT3G23820.1	UDP-D-glucuronate 4-epimerase 6	GAE6	6.32677	6.55973	5.58023	4.11311	4.4337	4.85119	3.32633	3.3781	3.06352	3.24837	4.08062	2.57414	3.04522	3.65324	2.85762	3.22313	2.82389	3.06499	2.65863
1	Pathways of substrate generation	1.1	Nucleotide-sugar interconversion pathways			GAE	93519296	Gorai.012G096800	Gorai.012G096800.1.A	Gohir.A05G345866	PTHR10366//PTHR10366:SF459 - NAD DEPENDENT EPIMERASE/DEHYDRATASE // SUBFAMILY NOT NAMED (1 of 3)	AT4G30440.1	UDP-D-glucuronate 4-epimerase 1	GAE1	4.86805	4.21374	4.62834	3.84826	4.11621	4.65384	3.57252	3.70406	4.18953	4.12408	4.40057	4.5991	4.59647	4.41594	4.32613	4.19361	4.60849	3.95082	3.17684
1	Pathways of substrate generation	1.1	Nucleotide-sugar interconversion pathways			GAE	93519296	Gorai.012G096800	Gorai.012G096800.1.D	Gohir.D04G086700	PTHR10366//PTHR10366:SF459 - NAD DEPENDENT EPIMERASE/DEHYDRATASE // SUBFAMILY NOT NAMED (1 of 3)	AT4G30440.1	UDP-D-glucuronate 4-epimerase 1	GAE1	4.87908	4.25598	4.74947	4.0447	3.94394	4.45343	3.22134	3.81883	4.22131	4.19557	4.47192	4.33918	4.77808	4.33527	4.31927	4.12647	4.51089	3.96435	3.15455
1	Pathways of substrate generation	1.1	Nucleotide-sugar interconversion pathways			GER	93518746	Gorai.009G008600	Gorai.009G008600.1.A	Gohir.A05G007600	1.1.1.271 - GDP-L-fucose synthase / GDP-fucose synthetase (1 of 1)	AT1G17890.1	NAD(P)-binding Rossmann-fold superfamily protein	GER2	6.45179	6.49947	5.85448	5.40679	5.42633	5.49522	5.38007	5.91845	5.87001	6.06211	6.01848	5.39056	5.29178	5.25637	5.35329	5.39965	5.53284	5.13583	4.74886	3948	Gorai.009G008600.1.A	case 1	APO_V5	21.5279	22.1312	21.5279	21.2248	22.0492	20.3549	20.9627	21.5705	19.5469	21.546	23.1348	21.5443
1	Pathways of substrate generation	1.1	Nucleotide-sugar interconversion pathways			GER	93518746	Gorai.009G008600	Gorai.009G008600.1.D	Gohir.D05G008500	1.1.1.271 - GDP-L-fucose synthase / GDP-fucose synthetase (1 of 1)	AT1G17890.1	NAD(P)-binding Rossmann-fold superfamily protein	GER2	6.40955	6.53995	5.87448	5.385	5.24482	5.49728	5.18041	5.88073	5.92593	5.9713	6.00848	5.22515	5.13973	4.5439	5.23059	5.00519	5.18272	4.44563	4.40877	3949	Gorai.009G008600.2.D	case 1
1	Pathways of substrate generation	1.1	Nucleotide-sugar interconversion pathways			GMD	93520460	Gorai.007G196100	Gorai.007G196100.1.A	Gohir.A11G176600	4.2.1.47 - GDP-mannose 4,6-dehydratase / Guanosine diphosphomannose oxidoreductase (1 of 1)	AT3G51160.1	NAD(P)-binding Rossmann-fold superfamily protein	GMD2,MUR1,MUR_1	5.83119	5.49497	5.4424	5.13823	5.1239	5.35477	5.09784	5.85675	5.82455	5.75764	5.7593	5.22239	5.12828	5.04624	5.24533	4.94318	5.07301	4.41836	4.3117
1	Pathways of substrate generation	1.1	Nucleotide-sugar interconversion pathways			GMD	93520460	Gorai.007G196100	Gorai.007G196100.1.D	Gohir.D11G184400	4.2.1.47 - GDP-mannose 4,6-dehydratase / Guanosine diphosphomannose oxidoreductase (1 of 1)	AT3G51160.1	NAD(P)-binding Rossmann-fold superfamily protein	GMD2,MUR1,MUR_1	6.61483	6.38565	6.10583	5.83273	5.59397	5.77723	5.35169	6.09987	6.0756	5.89871	5.95739	5.04137	5.08283	4.96539	5.20883	4.90206	4.95253	4.46123	4.34467	3162	Gorai.007G196100.1.D	case 1	APO_V4	21.4485	23.4439	23.8623	22.9194	23.4588	23.4607	22.5348	23.2286	22.202	22.8492	23.6009	22.5235
1	Pathways of substrate generation	1.1	Nucleotide-sugar interconversion pathways			GME	93522056	Gorai.004G246500	Gorai.004G246500.1.A	Gohir.A08G215300	K10046 - GDP-D-mannose 3', 5'-epimerase (GME) (1 of 2)	AT5G28840.1	GDP-D-mannose 3\',5\'-epimerase	GME	3.5191	3.32847	3.61322	3.23734	3.48148	3.46645	3.78398	4.13443	3.77967	3.82957	3.95796	3.48624	3.99003	4.62097	4.68229	4.37656	4.36447	5.0389	4.08729
1	Pathways of substrate generation	1.1	Nucleotide-sugar interconversion pathways			GME	93522056	Gorai.004G246500	Gorai.004G246500.1.D	Gohir.D08G232000	K10046 - GDP-D-mannose 3', 5'-epimerase (GME) (1 of 2)	AT5G28840.1	GDP-D-mannose 3\',5\'-epimerase	GME	1.0391	1.04779	1.12444	1.19497	1.43808	1.34004	1.56808	1.18982	1.27147	1.08436	1.63799	0.947703	1.40958	1.38525	1.63207	1.52722	1.5739	2.41716	1.30996
1	Pathways of substrate generation	1.1	Nucleotide-sugar interconversion pathways			GME	93522056	Gorai.013G120800	Gorai.013G120800.1.A	Gohir.A13G104400	K10046 - GDP-D-mannose 3', 5'-epimerase (GME) (1 of 2)	AT5G28840.1	GDP-D-mannose 3\',5\'-epimerase	GME	4.0879	3.85805	4.02358	3.53292	3.71439	3.82749	3.94676	4.31625	4.03913	3.78799	3.90775	2.98934	3.05839	3.18457	3.33938	3.60006	3.32158	3.75274	2.98131	6084	Gorai.013G120800.1.A;Gorai.013G120800.1.D	case 2	APO_V5	21.9729	22.1027	21.9729	22.1375	21.1024	21.3818	21.6613	21.9407	21.7141	21.4875	22.016	22.0032
1	Pathways of substrate generation	1.1	Nucleotide-sugar interconversion pathways			GME	93522056	Gorai.013G120800	Gorai.013G120800.1.D	Gohir.D13G107800	K10046 - GDP-D-mannose 3', 5'-epimerase (GME) (1 of 2)	AT5G28840.1	GDP-D-mannose 3\',5\'-epimerase	GME	4.29538	3.72973	4.32831	3.6208	4.44308	4.53004	5.49016	5.62201	4.48399	4.44183	4.83345	4.46957	4.79615	5.12863	5.69675	5.81415	5.89539	6.52372	5.59872	6084	Gorai.013G120800.1.A;Gorai.013G120800.1.D	case 2	APO_V5	21.9729	22.1027	21.9729	22.1375	21.1024	21.3818	21.6613	21.9407	21.7141	21.4875	22.016	22.0032
1	Pathways of substrate generation	1.1	Nucleotide-sugar interconversion pathways			RHM&UER	93523466	Gorai.002G046200	Gorai.002G046200.1.A	Gohir.A01G047100	K12450 - UDP-glucose 4,6-dehydratase (RHM) (1 of 4)	AT1G78570.1	rhamnose biosynthesis 1	ATRHM1,RHM1,ROL1	5.63534	5.39142	5.38242	4.75386	4.92035	5.22194	4.91725	5.28978	5.06184	4.8454	4.99755	3.47115	4.30379	4.52785	4.72523	4.36126	4.69894	4.502	3.69608	621	Gorai.002G046200.1.A	case 1
1	Pathways of substrate generation	1.1	Nucleotide-sugar interconversion pathways			RHM&UER	93523466	Gorai.002G046200	Gorai.002G046200.1.D	Gohir.D01G037800	K12450 - UDP-glucose 4,6-dehydratase (RHM) (1 of 4)	AT1G78570.1	rhamnose biosynthesis 1	ATRHM1,RHM1,ROL1	5.17076	4.7573	4.78257	3.99692	4.04002	4.55777	4.08458	4.72374	4.5639	4.46461	4.60696	3.25051	3.94949	4.31125	4.3088	4.0419	4.37034	3.9174	3.31616	622	Gorai.002G046200.1.D	case 1
1	Pathways of substrate generation	1.1	Nucleotide-sugar interconversion pathways			RHM&UER	93517854	Gorai.003G163300	Gorai.003G163300.1.A	Gohir.A03G014328	1.1.1.133 - dTDP-4-dehydrorhamnose reductase / dTDP-6-deoxy-L-mannose dehydrogenase (1 of 1)	AT1G63000.1	nucleotide-rhamnose synthase/epimerase-reductase	NRS/ER,UER1	8.97836	8.57449	8.779	8.60659	8.45173	8.43454	8.21252	8.34307	8.39362	8.12121	8.02172	7.73341	7.31331	6.8014	7.22549	6.69268	6.99249	6.24226	6.1181	1300	Gorai.003G163300.1.A	case 1	APO_V21	23.4254	25.0079	25.358	25.3673	25.6537	25.1192	24.6384	25.436	24.1863	25.5518	25.4406	24.9071
1	Pathways of substrate generation	1.1	Nucleotide-sugar interconversion pathways			RHM&UER	93517854	Gorai.003G163300	Gorai.003G163300.1.D	Gohir.D03G155500	1.1.1.133 - dTDP-4-dehydrorhamnose reductase / dTDP-6-deoxy-L-mannose dehydrogenase (1 of 1)	AT1G63000.1	nucleotide-rhamnose synthase/epimerase-reductase	NRS/ER,UER1	9.21644	8.91444	8.91543	8.6773	8.42517	8.3659	8.03686	8.285	8.3223	8.29217	8.08391	8.01882	7.45254	7.04712	7.51351	6.98714	7.2504	6.33777	6.24886	1301	Gorai.003G163300.1.D	case 1
1	Pathways of substrate generation	1.1	Nucleotide-sugar interconversion pathways			UGD	93523825	Gorai.008G095900	Gorai.008G095900.1.A	Gohir.A12G087350,Gohir.A12G087300	K00012 - UDPglucose 6-dehydrogenase (UGDH, ugd) (1 of 6)	AT3G29360.1	UDP-glucose 6-dehydrogenase family protein		5.17349	4.02698	4.48224	3.97758	3.95932	3.75525	3.66911	4.16276	4.33279	4.72789	4.24299	3.06325	3.79179	3.67692	3.86391	3.18652	3.38054	2.69619	2.50322	3556	Gorai.008G095900.1.A	case 1
1	Pathways of substrate generation	1.1	Nucleotide-sugar interconversion pathways			UGD	93523825	Gorai.008G095900	Gorai.008G095900.1.D	Gohir.D12G085500,Gohir.D12G085601	K00012 - UDPglucose 6-dehydrogenase (UGDH, ugd) (1 of 6)	AT3G29360.1	UDP-glucose 6-dehydrogenase family protein		6.22949	5.62552	5.54715	5.09655	4.98706	4.94116	4.70923	5.42936	5.62363	5.96776	5.46306	4.90364	5.12827	4.74955	4.96194	4.19938	4.48778	3.30801	3.35381	3557	Gorai.008G095900.1.D	case 1	APO_V5	21.8501	22.4487	23.0272	22.3448	22.8139	22.1093	21.9654	21.8215	20.4101	22.2717	22.1135	22.0959
1	Pathways of substrate generation	1.1	Nucleotide-sugar interconversion pathways			UGE	93522572	Gorai.004G132700	Gorai.004G132700.1.A	Gohir.A08G112800	K01784 - UDP-glucose 4-epimerase (galE, GALE) (1 of 7)	AT4G10960.1	UDP-D-glucose/UDP-D-galactose 4-epimerase 5	UGE5	1.20206	1.37814	1.23966	1.01844	1.44402	1.55537	1.88989	1.77846	1.64645	1.60893	1.82149	1.45327	1.97867	2.91733	2.50852	2.51786	2.77445	2.7137	2.12595
1	Pathways of substrate generation	1.1	Nucleotide-sugar interconversion pathways			UGE	93522572	Gorai.004G132700	Gorai.004G132700.1.D	Gohir.D08G125800	K01784 - UDP-glucose 4-epimerase (galE, GALE) (1 of 7)	AT4G10960.1	UDP-D-glucose/UDP-D-galactose 4-epimerase 5	UGE5	1.46109	1.48363	1.41833	1.16756	1.58827	1.5534	1.86654	1.89156	1.90062	1.97644	2.03294	1.41818	1.79141	2.38916	2.33945	2.19167	2.38478	2.92875	2.25873
1	Pathways of substrate generation	1.1	Nucleotide-sugar interconversion pathways			UGE	93519698	Gorai.008G244600	Gorai.008G244600.1.A	Gohir.A12G226000	5.1.3.2//5.1.3.5 - UDP-glucose 4-epimerase / Uridine diphospho-galactose-4-epimerase (1 of 2)	AT1G12780.1	UDP-D-glucose/UDP-D-galactose 4-epimerase 1	ATUGE1,UGE1	3.22285	2.99348	3.33205	3.13849	3.15351	3.04126	3.63357	2.72785	2.47432	2.07729	2.59991	2.68865	2.17486	3.3462	2.55336	2.63385	2.43505	3.24232	2.17438	3802	Gorai.008G244600.1.A;Gorai.008G244600.1.D	case 2
1	Pathways of substrate generation	1.1	Nucleotide-sugar interconversion pathways			UGE	93519698	Gorai.008G244600	Gorai.008G244600.1.D	Gohir.D12G228500	5.1.3.2//5.1.3.5 - UDP-glucose 4-epimerase / Uridine diphospho-galactose-4-epimerase (1 of 2)	AT1G12780.1	UDP-D-glucose/UDP-D-galactose 4-epimerase 1	ATUGE1,UGE1	1.38943	1.49832	1.47245	1.4416	1.41932	1.39564	1.86158	0.721043	1.00382	0.274785	0.500459	0.123645	0.206398	0.113046	0.426348	0.212644	0.139591	0.920395	0.24938	3802	Gorai.008G244600.1.A;Gorai.008G244600.1.D	case 2
1	Pathways of substrate generation	1.1	Nucleotide-sugar interconversion pathways			UXE	93522980	Gorai.010G142300	Gorai.010G142300.1.A	Gohir.A06G118300	K12448 - UDP-arabinose 4-epimerase (UXE, uxe) (1 of 3)	AT1G30620.1	NAD(P)-binding Rossmann-fold superfamily protein	HSR8,MUR4,UXE1	4.55311	4.36014	4.48995	4.13963	4.22698	4.19502	4.09853	4.52063	4.67049	4.86909	4.5197	4.36457	4.80539	4.21061	4.82091	3.9195	4.54685	4.09307	3.08143
1	Pathways of substrate generation	1.1	Nucleotide-sugar interconversion pathways			UXE	93522980	Gorai.010G142300	Gorai.010G142300.1.D	Gohir.D06G122100	K12448 - UDP-arabinose 4-epimerase (UXE, uxe) (1 of 3)	AT1G30620.1	NAD(P)-binding Rossmann-fold superfamily protein	HSR8,MUR4,UXE1	2.28991	1.7553	2.37564	2.02257	2.24198	2.57109	2.57499	2.9811	3.11381	3.55333	3.24679	2.79268	4.05714	3.93928	3.95032	3.20406	4.01497	4.08291	2.41633	5071	Gorai.010G142300.1.D;Gorai.010G220700.1.A;Gorai.010G220700.1.D	case 3
1	Pathways of substrate generation	1.1	Nucleotide-sugar interconversion pathways			UXE	93522980	Gorai.010G220700	Gorai.010G220700.1.A	Gohir.A06G181600	K12448 - UDP-arabinose 4-epimerase (UXE, uxe) (1 of 3)	AT1G30620.1	NAD(P)-binding Rossmann-fold superfamily protein	HSR8,MUR4,UXE1	2.2608	1.31998	1.87273	1.428	1.64211	1.8449	1.75313	1.82981	2.57904	3.77996	2.70954	4.53234	4.36531	5.13789	5.07943	5.12929	5.34308	3.98567	3.8715	5071	Gorai.010G142300.1.D;Gorai.010G220700.1.A;Gorai.010G220700.1.D	case 3
1	Pathways of substrate generation	1.1	Nucleotide-sugar interconversion pathways			UXE	93522980	Gorai.010G220700	Gorai.010G220700.1.D	Gohir.D06G188300	K12448 - UDP-arabinose 4-epimerase (UXE, uxe) (1 of 3)	AT1G30620.1	NAD(P)-binding Rossmann-fold superfamily protein	HSR8,MUR4,UXE1	2.71185	2.38683	2.43213	1.94647	2.07981	2.27054	2.22999	2.65023	3.94461	5.58434	3.95632	6.65167	6.38879	7.09108	7.01846	6.81205	7.13673	5.27831	5.5808	5071	Gorai.010G142300.1.D;Gorai.010G220700.1.A;Gorai.010G220700.1.D	case 3
1	Pathways of substrate generation	1.3	Pathways of phenylpropanoid biosynthesis			4CL	93524596	Gorai.001G060700	Gorai.001G060700.1.A	Gohir.A07G052800	PTHR24096:SF251 - 4-COUMARATE--COA LIGASE-LIKE 9 (1 of 3)	AT5G63380.1	AMP-dependent synthetase and ligase family protein		1.06443	1.09952	1.16983	0.818212	1.14296	1.37354	1.34074	1.14895	1.1453	1.49473	1.66322	1.35363	1.6496	2.14994	1.7161	1.87112	1.82209	2.23989	1.70371
1	Pathways of substrate generation	1.3	Pathways of phenylpropanoid biosynthesis			4CL	93515013	Gorai.003G052100	Gorai.003G052100.1.A	Gohir.A02G140100	PTHR24096:SF169 - 4-COUMARATE--COA LIGASE 3 (1 of 1)	AT1G65060.1	4-coumarate:CoA ligase 3	4CL3	5.78146	5.95951	5.77742	4.84043	5.46446	5.17022	4.57206	4.74834	4.11156	3.54834	5.11319	1.40963	1.87877	2.38388	2.11287	1.61316	1.4836	2.13857	1.19934
1	Pathways of substrate generation	1.3	Pathways of phenylpropanoid biosynthesis			4CL	93515013	Gorai.003G052100	Gorai.003G052100.1.D	Gohir.D03G050600	PTHR24096:SF169 - 4-COUMARATE--COA LIGASE 3 (1 of 1)	AT1G65060.1	4-coumarate:CoA ligase 3	4CL3	5.7157	5.83912	5.68455	4.93616	5.44493	5.25351	4.72775	4.85101	4.32805	3.65733	5.06338	1.83423	2.33601	2.87795	2.63668	1.93851	2.01979	1.94035	1.49261
1	Pathways of substrate generation	1.3	Pathways of phenylpropanoid biosynthesis			4CL	93520826	Gorai.003G144900	Gorai.003G144900.1.A	Gohir.A03G030400	PF00501//PF13193 - AMP-binding enzyme (AMP-binding) // AMP-binding enzyme C-terminal domain (AMP-binding_C) (1 of 35)	AT4G05160.1	AMP-dependent synthetase and ligase family protein		4.09082	3.70898	3.98456	3.80025	3.69879	3.67538	3.79265	3.92554	3.94239	3.56727	3.79265	2.75619	2.74037	2.92015	3.11034	2.6877	2.68775	2.30622	1.91364
1	Pathways of substrate generation	1.3	Pathways of phenylpropanoid biosynthesis			4CL	93520826	Gorai.003G144900	Gorai.003G144900.1.D	Gohir.D03G138000	PF00501//PF13193 - AMP-binding enzyme (AMP-binding) // AMP-binding enzyme C-terminal domain (AMP-binding_C) (1 of 35)	AT4G05160.1	AMP-dependent synthetase and ligase family protein		3.89941	3.86649	3.66637	3.48822	3.48728	3.46303	3.44824	3.57561	3.5651	3.30462	3.44665	2.39148	2.34724	1.89229	2.50276	2.0947	2.07441	2.39353	1.90807
1	Pathways of substrate generation	1.3	Pathways of phenylpropanoid biosynthesis			4CL	93524596	Gorai.004G048100	Gorai.004G048100.1.D	Gohir.D08G048600	6.2.1.12 - 4-coumarate--CoA ligase / 4-coumaryl-CoA synthetase (1 of 6)	AT1G66120.1	AMP-dependent synthetase and ligase family protein		0.0168115	0.248985	0.0255349	0.0874791	0.415787	0.167429	0.254007	0.286082	0.408692	0.60551	0.874051	0.387632	0.262632	0.566367	1.28715	0.22883	0.246481	0.603047	0.687504
1	Pathways of substrate generation	1.3	Pathways of phenylpropanoid biosynthesis			4CL	93516705	Gorai.004G180900	Gorai.004G180900.1.A	Gohir.A08G152400	PTHR24096:SF253 - 4-COUMARATE--COA LIGASE-LIKE 6 (1 of 2)	AT4G19010.1	AMP-dependent synthetase and ligase family protein		0.407843	0.474675	0.470354	0.328276	0.635552	0.567312	1.53809	0.721453	0.653224	0.38866	0.687061	0.22352	0.28436	0.459874	0.295533	0.175075	0.275881	0.377842	0.104546
1	Pathways of substrate generation	1.3	Pathways of phenylpropanoid biosynthesis			4CL	93524596	Gorai.004G210700	Gorai.004G210700.1.A	Gohir.A08G181200	6.2.1.8 - Oxalate--CoA ligase / Oxalyl-CoA synthetase (1 of 1)	AT3G48990.1	AMP-dependent synthetase and ligase family protein		0.73956	0.51513	1.35111	1.03415	1.54997	0.900532	1.57878	0.701671	1.34751	1.60439	1.26285	2.19584	2.25914	3.22769	1.60302	2.90146	2.62266	3.8264	2.17405
1	Pathways of substrate generation	1.3	Pathways of phenylpropanoid biosynthesis			4CL	93524596	Gorai.004G210700	Gorai.004G210700.1.D	Gohir.D08G199900	6.2.1.8 - Oxalate--CoA ligase / Oxalyl-CoA synthetase (1 of 1)	AT3G48990.1	AMP-dependent synthetase and ligase family protein		0.908399	0.977551	1.54172	0.94421	2.12323	2.78278	2.73643	3.18563	2.94567	3.2562	3.47023	2.77726	3.32183	4.70292	3.94991	4.68561	4.8498	5.67558	4.71147
1	Pathways of substrate generation	1.3	Pathways of phenylpropanoid biosynthesis			4CL	93524596	Gorai.005G113000	Gorai.005G113000.1.A	Gohir.A02G083700	K10526 - OPC-8:0 CoA ligase 1 (OPCL1) (1 of 2)	AT1G20510.1	OPC-8:0 CoA ligase1	OPCL1	3.45518	3.32969	3.50472	2.78678	2.9145	3.36929	3.08985	3.29218	3.20871	3.16954	3.44915	2.57642	2.9057	2.35762	3.23368	2.71872	2.6151	2.85352	2.40631
1	Pathways of substrate generation	1.3	Pathways of phenylpropanoid biosynthesis			4CL	93524596	Gorai.005G113000	Gorai.005G113000.1.D	Gohir.D02G099200	K10526 - OPC-8:0 CoA ligase 1 (OPCL1) (1 of 2)	AT1G20510.1	OPC-8:0 CoA ligase1	OPCL1	2.01473	1.89775	1.97403	1.26817	2.01089	2.41577	2.03512	2.26596	2.39098	2.35021	2.61453	1.61531	2.37495	2.30575	2.81425	2.51623	2.18318	3.04128	2.35714
1	Pathways of substrate generation	1.3	Pathways of phenylpropanoid biosynthesis			4CL	93524596	Gorai.006G271000	Gorai.006G271000.1.A	Gohir.A09G246000	PTHR24096:SF251 - 4-COUMARATE--COA LIGASE-LIKE 9 (1 of 3)	AT5G63380.1	AMP-dependent synthetase and ligase family protein		2.1146	2.38185	2.65857	2.31265	2.66221	3.00356	3.22934	4.17925	4.74244	5.55018	4.92464	6.30086	5.4938	5.58943	5.90265	5.55427	5.89652	4.94966	4.68847
1	Pathways of substrate generation	1.3	Pathways of phenylpropanoid biosynthesis			4CL	93524596	Gorai.006G271000	Gorai.006G271000.1.D	Gohir.D09G246500	PTHR24096:SF251 - 4-COUMARATE--COA LIGASE-LIKE 9 (1 of 3)	AT5G63380.1	AMP-dependent synthetase and ligase family protein		1.04736	1.22785	1.31852	0.81138	1.0656	1.20371	0.860895	0.784359	0.84436	0.773152	1.0669	0.398136	0.652608	0.857732	0.677027	0.893837	0.824242	1.54102	0.832068
1	Pathways of substrate generation	1.3	Pathways of phenylpropanoid biosynthesis			4CL	93522447	Gorai.011G053700	Gorai.011G053700.1.A	Gohir.A10G049500	6.2.1.34 - Trans-feruloyl-CoA synthase / Trans-feruloyl-CoA synthetase (1 of 4)	AT1G51680.1	4-coumarate:CoA ligase 1	4CL.1,4CL1,AT4CL1	0.945145	1.02783	1.1322	0.671705	1.36649	1.20757	2.09396	2.84765	3.39745	4.21585	3.51241	5.65169	6.53726	8.33846	7.4085	7.53898	7.84035	6.88518	6.43384	5217	Gorai.011G053700.1.A	case 1
1	Pathways of substrate generation	1.3	Pathways of phenylpropanoid biosynthesis			4CL	93522447	Gorai.011G053700	Gorai.011G053700.1.D	Gohir.D10G050200	6.2.1.34 - Trans-feruloyl-CoA synthase / Trans-feruloyl-CoA synthetase (1 of 4)	AT1G51680.1	4-coumarate:CoA ligase 1	4CL.1,4CL1,AT4CL1	0.921445	1.06922	1.25917	0.849554	1.27328	1.25426	1.66248	2.45813	3.37283	4.42587	3.56731	5.95416	6.84198	8.32659	7.59633	7.19828	7.58988	6.88408	6.31301
1	Pathways of substrate generation	1.3	Pathways of phenylpropanoid biosynthesis			4CL	93524596	Gorai.011G160500	Gorai.011G160500.1.A	Gohir.A10G122401	PTHR24095:SF177 - ACYL-ACTIVATING ENZYME 5, PEROXISOMAL-RELATED (1 of 2)	AT5G16370.1	acyl activating enzyme 5	AAE5	0.374344	0.165733	0.26567	0.0951345	0.451934	0.344804	0.393428	0.35803	0.401624	0.362456	0.433188	0.416297	0.5402	0.582717	0.415409	0.554897	0.666415	1.51366	0.837768
1	Pathways of substrate generation	1.3	Pathways of phenylpropanoid biosynthesis			4CL	93524596	Gorai.011G198400	Gorai.011G198400.1.A	Gohir.A10G170500	6.2.1.1//6.2.1.2 - Acetate--CoA ligase / Acyl-activating enzyme // Butyrate--CoA ligase / Fatty acid thiokinase (medium chain) (1 of 5)	AT3G16910.1	acyl-activating enzyme 7	AAE7,ACN1	1.67282	1.86414	2.51961	1.63244	2.71554	2.71302	3.08582	3.14571	3.21721	3.43995	3.49473	4.99896	5.92887	7.10666	6.42713	6.55837	6.65058	6.53442	6.03452
1	Pathways of substrate generation	1.3	Pathways of phenylpropanoid biosynthesis			4CL	93524596	Gorai.011G198400	Gorai.011G198400.1.D	Gohir.D10G177600	6.2.1.1//6.2.1.2 - Acetate--CoA ligase / Acyl-activating enzyme // Butyrate--CoA ligase / Fatty acid thiokinase (medium chain) (1 of 5)	AT3G16910.1	acyl-activating enzyme 7	AAE7,ACN1	1.40874	1.75773	2.31375	1.54998	2.45846	3.11382	3.50033	3.76402	3.92513	3.71607	4.17635	3.36549	3.95213	4.01319	4.54694	3.9194	3.87349	4.48212	3.50846
1	Pathways of substrate generation	1.3	Pathways of phenylpropanoid biosynthesis			4CL	93524596	Gorai.013G108700	Gorai.013G108700.1.A	Gohir.A02G111200	PTHR24095:SF122 - ACYL-ACTIVATING ENZYME 10-RELATED (1 of 1)	AT1G21540.1	AMP-dependent synthetase and ligase family protein		0	0	0	0	0.0343904	0.179014	0.953936	1.42876	0.524954	1.03638	1.00895	0.114431	0.0526579	0	0	0.00601359	0	0.0434243	0
1	Pathways of substrate generation	1.3	Pathways of phenylpropanoid biosynthesis			4CL	93520826	Gorai.013G269100	Gorai.013G269100.1.A	Gohir.A13G232500	K01904 - 4-coumarate--CoA ligase (4CL) (1 of 8)	AT4G05160.1	AMP-dependent synthetase and ligase family protein		1.02203	0.614162	1.21186	1.06552	1.0571	0.867946	0.83776	0.321314	0.360243	0.12886	0.317304	0.153489	0.176865	0.301133	0.264936	0.207018	0.26088	0.47701	0.170314
1	Pathways of substrate generation	1.3	Pathways of phenylpropanoid biosynthesis			4CL	93520826	Gorai.013G269100	Gorai.013G269100.1.D	Gohir.D13G238200	K01904 - 4-coumarate--CoA ligase (4CL) (1 of 8)	AT4G05160.1	AMP-dependent synthetase and ligase family protein		0.994334	0.723209	0.689966	0.429498	0.389891	0.58381	0.528472	0.384798	0.296093	0.498938	0.449175	0.233898	0.18325	0.303708	0.157639	0.126213	0.222351	0.520475	0.0466894
1	Pathways of substrate generation	1.3	Pathways of phenylpropanoid biosynthesis			C3H&F5H&C4H	93524695	Gorai.001G063900	Gorai.001G063900.1.A		KOG0156 - Cytochrome P450 CYP2 subfamily (1 of 180)	AT1G13080.1	cytochrome P450, family 71, subfamily B, polypeptide 2	CYP71B2	0.0176626	0.0428978	0.0398866	0.0381594	0.0383421	0.0990986	0.0974261	0.0283428	0.0478332	0.101963	0.0909361	0.0973681	0.184557	0.29081	0.123121	0.285014	0.310448	0.31134	0.226955
1	Pathways of substrate generation	1.3	Pathways of phenylpropanoid biosynthesis			C3H&F5H&C4H	93524695	Gorai.001G089100	Gorai.001G089100.1.D	Gohir.D07G083500	PTHR24298:SF61 - CYTOCHROME P450 81D1-RELATED (1 of 7)	AT4G37370.1	cytochrome P450, family 81, subfamily D, polypeptide 8	CYP81D8	0.125094	0.100161	0.20343	0.145092	0.284512	0.169599	0.259939	0.13575	0.197185	0.227419	0.24231	0.208832	0.178721	0.320475	0.316729	0.389795	0.28087	0.977471	0.401713
1	Pathways of substrate generation	1.3	Pathways of phenylpropanoid biosynthesis			C3H&F5H&C4H	93524695	Gorai.001G104500	Gorai.001G104500.1.A	Gohir.A07G092600	K17961 - cytochrome P450, family 82, subfamily G, polypeptide 1 (CYP82G1) (1 of 3)	AT3G25180.1	cytochrome P450, family 82, subfamily G, polypeptide 1	CYP82G1	0.648048	0.901494	0.647113	0.186721	0.365948	0.423028	0.0915902	0.0157716	0.0132127	0.0324211	0.0379697	0.0278788	0.0340819	0.00664129	0.0542114	0.0510212	0.053007	0.0728837	0
1	Pathways of substrate generation	1.3	Pathways of phenylpropanoid biosynthesis			C3H&F5H&C4H	93524695	Gorai.001G222700	Gorai.001G222700.1.A		K12153 - phenylalanine N-monooxygenase (CYP79A2) (1 of 4)	AT4G39950.1	cytochrome P450, family 79, subfamily B, polypeptide 2	CYP79B2	0	0	0	0	0.0298161	0.0310662	0.0423978	0.101736	0.107529	0.193772	0.0800177	0.17424	0.468035	0.397564	0.517616	0.199924	0.299547	0.398301	0.0880805
1	Pathways of substrate generation	1.3	Pathways of phenylpropanoid biosynthesis			C3H&F5H&C4H	93524695	Gorai.002G228600	Gorai.002G228600.1.A	Gohir.A01G194900	1.14.13.28 - 3,9-dihydroxypterocarpan 6A-monooxygenase / 3,9-dihydroxypterocarpan 6A-hydroxylase (1 of 7)	AT5G06900.1	cytochrome P450, family 93, subfamily D, polypeptide 1	CYP93D1	0.0247863	0.0310352	0.141583	0.228182	0.43033	0.599026	0.585934	0.675829	0.523533	0.183357	0.518316	0.0302174	0.0755696	0.042374	0	0.0136538	0	0	0
1	Pathways of substrate generation	1.3	Pathways of phenylpropanoid biosynthesis			C3H&F5H&C4H	93524695	Gorai.004G204800	Gorai.004G204800.1.A	Gohir.A08G175600	1.14.13.152 - Geraniol 8-hydroxylase / G10H (1 of 10)	AT2G45550.1	cytochrome P450, family 76, subfamily C, polypeptide 4	CYP76C4	0.0766138	0.0455129	0.0139724	0.046931	0.0632323	0.0466154	0.0335703	0.00666713	0.0122234	0	0	0.0165391	0	0.0527553	0.0186558	0.0117232	0.166825	0.718041	0.177151
1	Pathways of substrate generation	1.3	Pathways of phenylpropanoid biosynthesis			C3H&F5H&C4H	93524695	Gorai.004G204800	Gorai.004G204800.1.D	Gohir.D08G194500	1.14.13.152 - Geraniol 8-hydroxylase / G10H (1 of 10)	AT2G45550.1	cytochrome P450, family 76, subfamily C, polypeptide 4	CYP76C4	0.386131	0.0547485	0.147342	0.224824	0.0237238	0.159753	0.0619324	0	0.0122234	0	0	0.00724718	0	0.504144	0.0138383	0.175254	0.630442	2.59867	0.725301
1	Pathways of substrate generation	1.3	Pathways of phenylpropanoid biosynthesis			C3H&F5H&C4H	93524695	Gorai.004G205000	Gorai.004G205000.1.A	Gohir.A08G175800	1.14.13.152 - Geraniol 8-hydroxylase / G10H (1 of 10)	AT2G45550.1	cytochrome P450, family 76, subfamily C, polypeptide 4	CYP76C4	0.472258	0.372137	0.493604	0.342588	0.164472	0.265516	0.199727	0.0780605	0.220454	0.097035	0.0739395	0.140639	0.075586	0.344198	0.119586	0.116906	0.173644	0.045791	0.090848
1	Pathways of substrate generation	1.3	Pathways of phenylpropanoid biosynthesis			C3H&F5H&C4H	93524695	Gorai.005G005900	Gorai.005G005900.1.D	Gohir.D02G005200	1.14.13.121 - Premnaspirodiene oxygenase / Hyoscymus muticus premnaspirodiene oxygenase (1 of 23)	AT3G26300.1	cytochrome P450, family 71, subfamily B, polypeptide 34	CYP71B34	0.200163	0.0429441	0.311389	0.112029	0.165424	0.208749	1.69916	0.212625	0.417622	0.173332	0.22655	0.110478	0.120745	0.182512	0.165368	0.295009	0.241977	1.60451	0.795591
1	Pathways of substrate generation	1.3	Pathways of phenylpropanoid biosynthesis			C3H&F5H&C4H	93524695	Gorai.005G100700	Gorai.005G100700.1.A	Gohir.A02G082100	1.14.13.89 - Isoflavone 2'-hydroxylase / Isoflavone 2'-monooxygenase (1 of 13)	AT5G10600.1	cytochrome P450, family 81, subfamily K, polypeptide 2	CYP81K2	4.10697	4.05048	4.68286	3.51454	4.57041	5.12193	5.63481	5.49614	5.03068	5.3599	5.81062	3.8911	5.16629	4.57652	5.1707	5.34853	5.29828	5.63734	5.22063
1	Pathways of substrate generation	1.3	Pathways of phenylpropanoid biosynthesis			C3H&F5H&C4H	93524695	Gorai.005G100700	Gorai.005G100700.1.D	Gohir.D02G090000	1.14.13.89 - Isoflavone 2'-hydroxylase / Isoflavone 2'-monooxygenase (1 of 13)	AT5G10600.1	cytochrome P450, family 81, subfamily K, polypeptide 2	CYP81K2	6.89043	6.33758	5.75236	4.95146	4.85064	4.82378	3.15537	2.94368	2.92374	1.77552	2.72789	0.737736	1.22048	1.25034	1.16282	0.906664	1.11565	1.762	1.08906
1	Pathways of substrate generation	1.3	Pathways of phenylpropanoid biosynthesis			C3H&F5H&C4H	93524695	Gorai.006G211000	Gorai.006G211000.1.A	Gohir.A09G194000	1.14.13.152 - Geraniol 8-hydroxylase / G10H (1 of 10)	AT2G45550.1	cytochrome P450, family 76, subfamily C, polypeptide 4	CYP76C4	0.0092626	0	0.0323788	0	0.048797	0.062007	0.103319	0.0717833	0.0388538	0.0821276	0.121026	0.0615606	0	0.376908	0.0853836	0.273888	0.10641	0.547919	0.171855
1	Pathways of substrate generation	1.3	Pathways of phenylpropanoid biosynthesis			C3H&F5H&C4H	93524695	Gorai.006G211000	Gorai.006G211000.1.D	Gohir.D09G188300,Gohir.D09G188200	1.14.13.152 - Geraniol 8-hydroxylase / G10H (1 of 10)	AT2G45550.1	cytochrome P450, family 76, subfamily C, polypeptide 4	CYP76C4	0.273578	0.34013	0.220935	0.131384	0.351877	0.373255	0.64167	1.31848	1.29759	1.55512	1.52496	0.898687	1.63854	1.25914	1.74971	1.45054	1.6247	2.31512	1.90774
1	Pathways of substrate generation	1.3	Pathways of phenylpropanoid biosynthesis			C3H&F5H&C4H	93524695	Gorai.007G049600	Gorai.007G049600.1.A	Gohir.A11G042675	K09755 - ferulate-5-hydroxylase (CYP84A, F5H) (1 of 4)	AT4G36220.1	ferulic acid 5-hydroxylase 1	CYP84A1,FAH1	0	0	0.0185402	0	0.0353776	0	0.0189688	0.00693709	0.0115948	0.19116	0.0211556	1.74432	3.97323	3.57219	2.57784	3.09176	4.03978	4.89582	3.16206
1	Pathways of substrate generation	1.3	Pathways of phenylpropanoid biosynthesis			C3H&F5H&C4H	93524695	Gorai.007G049600	Gorai.007G049600.1.D	Gohir.D11G046200	K09755 - ferulate-5-hydroxylase (CYP84A, F5H) (1 of 4)	AT4G36220.1	ferulic acid 5-hydroxylase 1	CYP84A1,FAH1	0	0	0.00276012	0.00977569	0.0195126	0.0585229	0.0508694	0.0206366	0.0458306	0.147782	0.0211556	1.56704	4.03948	5.94454	3.18415	4.9409	4.90544	3.98898	4.06265
1	Pathways of substrate generation	1.3	Pathways of phenylpropanoid biosynthesis			C3H&F5H&C4H	93524695	Gorai.007G197700	Gorai.007G197700.1.A	Gohir.A11G178300	K09755 - ferulate-5-hydroxylase (CYP84A, F5H) (1 of 4)	AT4G36220.1	ferulic acid 5-hydroxylase 1	CYP84A1,FAH1	0	0	0.0180216	0.0252613	0.0631826	0.00929414	0.0288237	0.378257	1.04849	2.04604	1.16554	5.95108	6.69334	7.55893	7.49446	6.82043	6.96627	5.50373	6.24477
1	Pathways of substrate generation	1.3	Pathways of phenylpropanoid biosynthesis			C3H&F5H&C4H	93524695	Gorai.007G197700	Gorai.007G197700.1.D	Gohir.D11G186100	K09755 - ferulate-5-hydroxylase (CYP84A, F5H) (1 of 4)	AT4G36220.1	ferulic acid 5-hydroxylase 1	CYP84A1,FAH1	0.0606299	0	0.0120365	0.00915795	0.00836211	0.0368212	0.0162938	0.324482	1.23243	3.07253	1.17029	5.96284	6.86369	7.39387	7.74215	6.82437	6.85973	5.28	6.05668
1	Pathways of substrate generation	1.3	Pathways of phenylpropanoid biosynthesis			C3H&F5H&C4H	93524695	Gorai.007G219100	Gorai.007G219100.1.A	Gohir.A11G219400	1.14.13.89 - Isoflavone 2'-hydroxylase / Isoflavone 2'-monooxygenase (1 of 13)	AT4G37370.1	cytochrome P450, family 81, subfamily D, polypeptide 8	CYP81D8	0	0	0	0	0.0700238	0	0.0453269	0.0200719	0.084824	0.012048	0.0630708	0.0448599	0.0251351	0.0890398	0.54814	0.78449	0.186601	0.907524	0.373066
1	Pathways of substrate generation	1.3	Pathways of phenylpropanoid biosynthesis			C3H&F5H&C4H	93524695	Gorai.007G219100	Gorai.007G219100.1.D	Gohir.D11G204200	1.14.13.89 - Isoflavone 2'-hydroxylase / Isoflavone 2'-monooxygenase (1 of 13)	AT4G37370.1	cytochrome P450, family 81, subfamily D, polypeptide 8	CYP81D8	0.205161	0.100508	0.110488	0.141905	0.406963	0.126993	0.317371	0.159048	0.315077	0.0346932	0.520887	0.138223	0.407005	0.467743	0.831497	1.4684	0.234119	0.505983	0.388935
1	Pathways of substrate generation	1.3	Pathways of phenylpropanoid biosynthesis			C3H&F5H&C4H	93524695	Gorai.008G079200	Gorai.008G079200.1.A	Gohir.A12G068866,Gohir.A12G068333	1.14.13.89 - Isoflavone 2'-hydroxylase / Isoflavone 2'-monooxygenase (1 of 13)	AT4G37370.1	cytochrome P450, family 81, subfamily D, polypeptide 8	CYP81D8	0.0725517	0.0711489	0.10052	0.05295	0.129361	0.161853	0.13609	0.122429	0.172942	0.208128	0.317715	0.276033	0.278269	0.589596	0.302633	0.291466	0.363755	0.653273	0.430451
1	Pathways of substrate generation	1.3	Pathways of phenylpropanoid biosynthesis			C3H&F5H&C4H	93524695	Gorai.008G079200	Gorai.008G079200.1.D	Gohir.D12G072100	1.14.13.89 - Isoflavone 2'-hydroxylase / Isoflavone 2'-monooxygenase (1 of 13)	AT4G37370.1	cytochrome P450, family 81, subfamily D, polypeptide 8	CYP81D8	2.09599	1.28427	1.17397	0.454877	0.327925	0.358804	0.0660079	0.0152492	0.0298169	0	0.0369534	0.0247083	0	0.0345228	0.0485492	0.0138238	0.113054	0.0441619	0
1	Pathways of substrate generation	1.3	Pathways of phenylpropanoid biosynthesis			C3H&F5H&C4H	93524695	Gorai.008G161500	Gorai.008G161500.1.A	Gohir.A12G145500	1.14.13.68 - 4-hydroxyphenylacetaldehyde oxime monooxygenase / Cytochrome P450-II-dependent monooxygenase (1 of 3)	AT3G26320.1	cytochrome P450, family 71, subfamily B, polypeptide 36	CYP71B36	1.48858	2.2849	2.31625	1.92856	3.1583	2.67669	4.1497	4.15231	4.775	5.52763	5.33211	6.0899	6.50374	7.35539	7.23916	7.31478	7.68233	8.60433	7.73067	3658	Gorai.008G161500.1.A;Gorai.008G161500.1.D	case 2
1	Pathways of substrate generation	1.3	Pathways of phenylpropanoid biosynthesis			C3H&F5H&C4H	93524695	Gorai.008G161500	Gorai.008G161500.1.D	Gohir.D12G150000	1.14.13.68 - 4-hydroxyphenylacetaldehyde oxime monooxygenase / Cytochrome P450-II-dependent monooxygenase (1 of 3)	AT3G26320.1	cytochrome P450, family 71, subfamily B, polypeptide 36	CYP71B36	2.39642	2.21896	2.90701	2.25333	3.64653	3.40864	3.88462	3.80727	3.55945	4.06831	4.36799	4.12126	4.39792	5.65148	4.7055	5.12867	5.28966	6.18043	5.7002	3658	Gorai.008G161500.1.A;Gorai.008G161500.1.D	case 2
1	Pathways of substrate generation	1.3	Pathways of phenylpropanoid biosynthesis			C3H&F5H&C4H	93524695	Gorai.008G202500	Gorai.008G202500.1.A	Gohir.A12G185800	PTHR24298:SF182 - CYTOCHROME P450 71A12-RELATED (1 of 2)	AT3G48280.1	cytochrome P450, family 71, subfamily A, polypeptide 25	CYP71A25	0.133391	0.193227	0.498636	0.478032	0.475143	0.247646	0.319427	0.166025	0.0356036	0.0643918	0.151995	0.01809	0.0101611	0.0487802	0.0267702	0.109399	0.0388449	0.317265	0.0263582
1	Pathways of substrate generation	1.3	Pathways of phenylpropanoid biosynthesis			C3H&F5H&C4H	93524695	Gorai.008G202500	Gorai.008G202500.1.D	Gohir.D12G188600	PTHR24298:SF182 - CYTOCHROME P450 71A12-RELATED (1 of 2)	AT3G48280.1	cytochrome P450, family 71, subfamily A, polypeptide 25	CYP71A25	1.18969	1.10479	1.41203	1.01374	0.614398	0.483287	0.41045	0.265282	0.169035	0.101068	0.16715	0.035956	0.0733952	0.136433	0.178945	0.165265	0.257614	0.11931	0.118728
1	Pathways of substrate generation	1.3	Pathways of phenylpropanoid biosynthesis			C3H&F5H&C4H	93524695	Gorai.008G222500	Gorai.008G222500.1.A	Gohir.A12G204700	1.14.13.152 - Geraniol 8-hydroxylase / G10H (1 of 10)	AT2G45550.1	cytochrome P450, family 76, subfamily C, polypeptide 4	CYP76C4	3.04617	3.1149	3.55451	2.50872	3.28451	3.61266	2.82319	3.27918	2.71772	2.26652	3.58898	0.511973	0.716865	1.26352	0.978771	0.691424	0.737929	0.803713	0.180605
1	Pathways of substrate generation	1.3	Pathways of phenylpropanoid biosynthesis			C3H&F5H&C4H	93524695	Gorai.008G222500	Gorai.008G222500.1.D	Gohir.D12G207100	1.14.13.152 - Geraniol 8-hydroxylase / G10H (1 of 10)	AT2G45550.1	cytochrome P450, family 76, subfamily C, polypeptide 4	CYP76C4	1.44551	2.00997	1.85847	1.41675	1.84539	1.70535	1.10168	1.06769	0.702546	0.676512	1.63569	0.792574	1.0722	3.69541	2.1001	2.52654	2.83608	0.187441	1.58778
1	Pathways of substrate generation	1.3	Pathways of phenylpropanoid biosynthesis			C3H&F5H&C4H	93524695	Gorai.008G222600	Gorai.008G222600.1.A	Gohir.A12G204800	1.14.13.152 - Geraniol 8-hydroxylase / G10H (1 of 10)	AT2G45550.1	cytochrome P450, family 76, subfamily C, polypeptide 4	CYP76C4	4.65716	5.19518	5.06092	4.58346	5.43338	5.59488	5.78553	6.40448	6.58105	6.62148	6.81396	6.03504	6.52532	7.59691	7.03155	7.13022	7.2991	6.46658	6.18698
1	Pathways of substrate generation	1.3	Pathways of phenylpropanoid biosynthesis			C3H&F5H&C4H	93524695	Gorai.008G222600	Gorai.008G222600.1.D	Gohir.D12G207200	1.14.13.152 - Geraniol 8-hydroxylase / G10H (1 of 10)	AT2G45550.1	cytochrome P450, family 76, subfamily C, polypeptide 4	CYP76C4	5.39345	5.93002	5.50683	5.15738	5.75638	5.75081	6.01359	6.62134	6.67667	6.71491	6.84513	5.68008	5.7848	5.89053	5.93973	6.1162	6.0765	5.99361	5.65802
1	Pathways of substrate generation	1.3	Pathways of phenylpropanoid biosynthesis			C3H&F5H&C4H	93524695	Gorai.008G239200	Gorai.008G239200.1.A	Gohir.A12G220600	PTHR24298:SF114 - CYTOCHROME P450 - LIKE PROTEIN-RELATED (1 of 17)	AT4G12300.1	cytochrome P450, family 706, subfamily A, polypeptide 4	CYP706A4	0.0907234	0.0387017	0.112612	0.108986	0.398457	0.722706	1.10175	1.29417	1.11843	0.67536	1.03179	0.570649	0.439675	0.631835	0.763812	0.766949	0.809678	1.17987	0.760681
1	Pathways of substrate generation	1.3	Pathways of phenylpropanoid biosynthesis			C3H&F5H&C4H	93524695	Gorai.008G239200	Gorai.008G239200.1.D	Gohir.D12G222900	PTHR24298:SF114 - CYTOCHROME P450 - LIKE PROTEIN-RELATED (1 of 17)	AT4G12300.1	cytochrome P450, family 706, subfamily A, polypeptide 4	CYP706A4	0.904721	0.812791	1.16126	0.643796	1.19082	1.33871	1.08007	1.07682	1.04754	1.08358	1.33883	1.44517	2.06316	2.19678	1.85139	2.26456	2.02514	2.67782	2.27566
1	Pathways of substrate generation	1.3	Pathways of phenylpropanoid biosynthesis			C3H&F5H&C4H	93524695	Gorai.008G284500	Gorai.008G284500.1.D	Gohir.D12G264900	PTHR24298:SF114 - CYTOCHROME P450 - LIKE PROTEIN-RELATED (1 of 17)	AT4G12320.1	cytochrome P450, family 706, subfamily A, polypeptide 6	CYP706A6	0.311475	0.107899	0.142143	0.12162	0.0306963	0.0839105	0.0181698	0	0	0.0345327	0.0216602	0.0308205	0	0.0873746	0.0228976	0.0252046	0.0832951	0.731579	0.176782
1	Pathways of substrate generation	1.3	Pathways of phenylpropanoid biosynthesis			C3H&F5H&C4H	93524695	Gorai.009G113900	Gorai.009G113900.1.A	Gohir.A05G109400	K12153 - phenylalanine N-monooxygenase (CYP79A2) (1 of 4)	AT4G39950.1	cytochrome P450, family 79, subfamily B, polypeptide 2	CYP79B2	0.460176	1.08292	1.51567	0.71125	3.26289	3.64073	2.61327	2.94184	3.40596	3.06662	2.76291	1.64403	3.93663	3.92358	3.50051	2.29016	3.82139	3.69476	2.20458
1	Pathways of substrate generation	1.3	Pathways of phenylpropanoid biosynthesis			C3H&F5H&C4H	93524695	Gorai.009G113900	Gorai.009G113900.1.D	Gohir.D05G109800	K12153 - phenylalanine N-monooxygenase (CYP79A2) (1 of 4)	AT4G39950.1	cytochrome P450, family 79, subfamily B, polypeptide 2	CYP79B2	0.649714	0.879843	1.57412	1.25463	3.77147	4.37136	2.58147	2.74174	2.76347	2.45125	2.08471	1.43253	3.48011	4.27186	3.44049	2.38081	4.33049	4.66855	2.88323
1	Pathways of substrate generation	1.3	Pathways of phenylpropanoid biosynthesis			C3H&F5H&C4H	93524695	Gorai.009G196300	Gorai.009G196300.1.A	Gohir.A05G188040	PTHR24298:SF86 - CYTOCHROME P450 71B21-RELATED (1 of 19)	AT3G26320.1	cytochrome P450, family 71, subfamily B, polypeptide 36	CYP71B36	0	0	0.0121567	0	0.0389769	0	0.294191	0.413082	1.24556	2.40435	1.50188	4.39017	3.07952	3.63099	3.14528	2.75132	3.21423	3.00931	2.4383
1	Pathways of substrate generation	1.3	Pathways of phenylpropanoid biosynthesis			C3H&F5H&C4H	93524695	Gorai.010G014700	Gorai.010G014700.1.D		KOG0156 - Cytochrome P450 CYP2 subfamily (1 of 180)	AT4G31940.1	cytochrome P450, family 82, subfamily C, polypeptide 4	CYP82C4	0.0202056	0.0306836	0.00842808	0.0355718	0.0558231	0.0459126	0.0759816	0.00767058	0.095795	0.0240274	0.0150308	0.172701	0.0599062	0.221371	0.247373	0.148503	0.0567777	0.334313	0.0564587
1	Pathways of substrate generation	1.3	Pathways of phenylpropanoid biosynthesis			C3H&F5H&C4H	93522706	Gorai.011G207000	Gorai.011G207000.1.A	Gohir.A10G178100	1.14.13.11 - Trans-cinnamate 4-monooxygenase / Cinnamic acid 4-monooxygenase (1 of 2)	AT2G30490.1	cinnamate-4-hydroxylase	ATC4H,C4H,CYP73A5,REF3	7.82204	7.71064	7.78415	7.18968	7.57624	7.4147	7.13622	7.52905	7.37033	7.65318	7.77421	8.01754	8.23183	8.91296	8.92144	8.42615	8.67385	7.57043	7.44675	5452	Gorai.011G207000.1.A	case 1	APO_V5	20.8709	20.7626	21.3088	21.8549	21.2838	20.7127	21.8596	21.5158	21.172	21.5936	20.5366	20.5912
1	Pathways of substrate generation	1.3	Pathways of phenylpropanoid biosynthesis			C3H&F5H&C4H	93522706	Gorai.011G207000	Gorai.011G207000.1.D	Gohir.D10G184600	1.14.13.11 - Trans-cinnamate 4-monooxygenase / Cinnamic acid 4-monooxygenase (1 of 2)	AT2G30490.1	cinnamate-4-hydroxylase	ATC4H,C4H,CYP73A5,REF3	9.17964	8.98629	8.86772	8.19733	8.45499	8.2453	7.87624	8.13001	8.06889	7.97057	8.05415	7.95202	8.01317	8.29808	8.418	7.87201	8.17229	7.32607	7.03497	5453	Gorai.011G207000.1.D	case 1
1	Pathways of substrate generation	1.3	Pathways of phenylpropanoid biosynthesis			C3H&F5H&C4H	93524695	Gorai.011G262400	Gorai.011G262400.1.D	Gohir.D10G229900	PTHR24298:SF86 - CYTOCHROME P450 71B21-RELATED (1 of 19)	AT4G31500.1	cytochrome P450, family 83, subfamily B, polypeptide 1	ATR4,CYP83B1,RED1,RNT1,SUR2	0.0103158	0	0.0204972	0.0242246	0	0.012337	0.43107	0.00935004	0	0.00779399	0.040776	0	0.0248785	0.0916443	0.0800222	0.155942	0.0892853	1.18375	0.102293
1	Pathways of substrate generation	1.3	Pathways of phenylpropanoid biosynthesis			C3H&F5H&C4H	93521147	Gorai.013G000900	Gorai.013G000900.1.A	Gohir.A13G001600	K09754 - coumaroylquinate(coumaroylshikimate) 3'-monooxygenase (CYP98A3, C3'H) (1 of 2)	AT2G40890.1	cytochrome P450, family 98, subfamily A, polypeptide 3	CYP98A3	3.90614	4.11243	3.96842	3.3701	4.02653	3.90432	4.09111	5.06329	5.6036	6.07956	5.66436	6.45915	7.09379	8.10349	7.66277	7.9134	8.01635	7.25884	7.08863	5887	Gorai.013G000900.1.A;Gorai.013G000900.1.D	case 2
1	Pathways of substrate generation	1.3	Pathways of phenylpropanoid biosynthesis			C3H&F5H&C4H	93521147	Gorai.013G000900	Gorai.013G000900.1.D	Gohir.D13G000100	K09754 - coumaroylquinate(coumaroylshikimate) 3'-monooxygenase (CYP98A3, C3'H) (1 of 2)	AT2G40890.1	cytochrome P450, family 98, subfamily A, polypeptide 3	CYP98A3	3.8245	4.3614	3.86921	2.95906	2.59908	3.38754	2.20833	2.77334	3.03137	3.73691	3.11869	5.38837	6.3301	7.45604	6.92863	7.08102	7.1945	6.16212	5.96245	5887	Gorai.013G000900.1.A;Gorai.013G000900.1.D	case 2
1	Pathways of substrate generation	1.3	Pathways of phenylpropanoid biosynthesis			C3H&F5H&C4H	93524695	Gorai.013G032800	Gorai.013G032800.1.A	Gohir.A13G030800	PTHR24298:SF60 - CYTOCHROME P450 84A1-RELATED (1 of 1)	AT4G36220.1	ferulic acid 5-hydroxylase 1	CYP84A1,FAH1	1.31033	1.29413	1.82297	0.527092	1.24931	0.621338	0.104436	0.306409	0.271573	0.481531	0.724435	0.0673482	0.19051	0.162153	0.238959	0.0657295	0.14107	0.752564	0.0699358
1	Pathways of substrate generation	1.3	Pathways of phenylpropanoid biosynthesis			C3H&F5H&C4H	93524695	Gorai.013G032800	Gorai.013G032800.1.D	Gohir.D13G028800	PTHR24298:SF60 - CYTOCHROME P450 84A1-RELATED (1 of 1)	AT4G36220.1	ferulic acid 5-hydroxylase 1	CYP84A1,FAH1	1.22643	1.26153	1.77404	0.154032	1.4296	0.335872	0	0	0	0	0	0	0	0	0	0	0.0127846	0	0
1	Pathways of substrate generation	1.3	Pathways of phenylpropanoid biosynthesis			CAD	93524438	Gorai.003G049600	Gorai.003G049600.1.A	Gohir.A02G137700	PTHR11695//PTHR11695:SF567 - ALCOHOL DEHYDROGENASE RELATED // SUBFAMILY NOT NAMED (1 of 1)	AT4G39330.1	cinnamyl alcohol dehydrogenase 9	ATCAD9,CAD9	6.47417	6.79539	6.81355	6.70156	6.8392	6.87684	5.94927	5.52039	4.33857	2.57562	3.75532	1.15121	0.905421	1.41877	0.702406	0.725369	1.10985	2.36899	1.4244	1074	Gorai.003G049600.1.A	case 1
1	Pathways of substrate generation	1.3	Pathways of phenylpropanoid biosynthesis			CAD	93524438	Gorai.003G049600	Gorai.003G049600.1.D	Gohir.D03G048300	PTHR11695//PTHR11695:SF567 - ALCOHOL DEHYDROGENASE RELATED // SUBFAMILY NOT NAMED (1 of 1)	AT4G39330.1	cinnamyl alcohol dehydrogenase 9	ATCAD9,CAD9	9.42378	9.27221	9.35331	9.31575	9.32816	9.15583	8.55227	8.54364	8.14553	7.17758	7.65225	5.28444	5.38522	5.04904	4.99887	4.7261	4.79493	4.63237	4.55272	1075	Gorai.003G049600.1.D	case 1	APO_V21	24.5538	26.1989	26.4208	26.3684	27.1151	26.5155	25.2149	26.8607	25.3936	26.5848	26.5441	26.2551
1	Pathways of substrate generation	1.3	Pathways of phenylpropanoid biosynthesis			CAD	93520292	Gorai.005G234800	Gorai.005G234800.1.D	Gohir.D02G206966	PTHR11695:SF574 - CINNAMYL ALCOHOL DEHYDROGENASE 4-RELATED (1 of 3)	AT3G19450.1	GroES-like zinc-binding alcohol dehydrogenase family protein	ATCAD4,CAD,CAD-C,CAD4	0.0113582	0.0165234	0.086637	0.0811883	0.231002	0.201689	0.319034	0.303476	0.0593559	0.158451	0.33143	0.228225	0.185962	0.227634	0.0600636	0.068042	0.0470818	0.411268	0.231601
1	Pathways of substrate generation	1.3	Pathways of phenylpropanoid biosynthesis			CAD	93524438	Gorai.007G231800	Gorai.007G231800.1.A	Gohir.A11G207500	PTHR11695:SF497 - CINNAMYL ALCOHOL DEHYDROGENASE 6-RELATED (1 of 3)	AT4G37970.1	cinnamyl alcohol dehydrogenase 6	ATCAD6,CAD6	1.06203	0.861658	1.00383	0.484617	1.02443	0.719989	0.876903	0.767784	0.514841	1.27052	1.41644	1.85389	1.67608	1.5675	1.68109	1.62996	1.52507	2.32773	1.09304	3203	Gorai.007G231800.1.A;Gorai.007G231800.1.D;Gorai.007G321900.1.D	case 3
1	Pathways of substrate generation	1.3	Pathways of phenylpropanoid biosynthesis			CAD	93524438	Gorai.007G231800	Gorai.007G231800.1.D	Gohir.D11G215600	PTHR11695:SF497 - CINNAMYL ALCOHOL DEHYDROGENASE 6-RELATED (1 of 3)	AT4G37970.1	cinnamyl alcohol dehydrogenase 6	ATCAD6,CAD6	2.09098	1.75821	2.23598	1.54773	2.74028	2.58248	2.91698	2.99957	2.6505	2.6923	3.23017	2.80783	2.80726	3.90835	3.27694	4.02493	3.59237	4.19779	3.76096	3203	Gorai.007G231800.1.A;Gorai.007G231800.1.D;Gorai.007G321900.1.D	case 3
1	Pathways of substrate generation	1.3	Pathways of phenylpropanoid biosynthesis			CAD	93520292	Gorai.008G022800	Gorai.008G022800.1.A	Gohir.A12G021900	PTHR11695:SF574 - CINNAMYL ALCOHOL DEHYDROGENASE 4-RELATED (1 of 3)	AT3G19450.1	GroES-like zinc-binding alcohol dehydrogenase family protein	ATCAD4,CAD,CAD-C,CAD4	2.69144	2.42466	3.47679	3.12503	3.87326	4.07307	5.13502	6.15381	6.26102	6.92079	6.39126	7.62045	8.14551	8.48591	8.44485	8.02732	8.2718	8.25441	7.86575	3437	Gorai.008G022800.1.A	case 1
1	Pathways of substrate generation	1.3	Pathways of phenylpropanoid biosynthesis			CAD	93520292	Gorai.008G022800	Gorai.008G022800.1.D	Gohir.D12G022400	PTHR11695:SF574 - CINNAMYL ALCOHOL DEHYDROGENASE 4-RELATED (1 of 3)	AT3G19450.1	GroES-like zinc-binding alcohol dehydrogenase family protein	ATCAD4,CAD,CAD-C,CAD4	2.29691	2.05071	2.71144	2.17961	2.94414	3.20041	4.5308	5.38883	5.96736	6.86271	6.07933	7.90228	8.34663	8.98984	8.32873	8.81541	9.03263	8.83793	8.33249	3438	Gorai.008G022800.1.D	case 1
1	Pathways of substrate generation	1.3	Pathways of phenylpropanoid biosynthesis			CAD	93524438	Gorai.008G089500	Gorai.008G089500.1.D	Gohir.D12G077400	K00083 - cinnamyl-alcohol dehydrogenase (E1.1.1.195) (1 of 9)	AT4G37990.1	elicitor-activated gene 3-2	ATCAD8,CAD-B2,ELI3,ELI3-2	0.670537	0.161902	0.553802	0.495994	1.11943	0.364934	0.57545	0.181516	0.477277	0.408701	0.339574	0.300755	0.130218	0.389451	0.210753	0.130877	0.337496	0.216105	0.172224
1	Pathways of substrate generation	1.3	Pathways of phenylpropanoid biosynthesis			CAD	93520642	Gorai.008G262100	Gorai.008G262100.1.A	Gohir.A12G243500	PTHR11695//PTHR11695:SF540 - ALCOHOL DEHYDROGENASE RELATED // SUBFAMILY NOT NAMED (1 of 1)	AT1G72680.1	cinnamyl-alcohol dehydrogenase	ATCAD1,CAD1	3.33212	3.1296	3.08188	2.73187	2.83843	3.12832	2.93063	2.9297	2.91619	2.79717	2.81257	2.37351	2.45641	2.85632	3.13621	2.78874	2.51484	2.82878	2.52785
1	Pathways of substrate generation	1.3	Pathways of phenylpropanoid biosynthesis			CAD	93520642	Gorai.008G262100	Gorai.008G262100.1.D	Gohir.D12G244500	PTHR11695//PTHR11695:SF540 - ALCOHOL DEHYDROGENASE RELATED // SUBFAMILY NOT NAMED (1 of 1)	AT1G72680.1	cinnamyl-alcohol dehydrogenase	ATCAD1,CAD1	4.16439	3.70116	3.93093	3.67327	3.57294	3.82275	3.5917	3.77536	3.79248	3.82817	3.75278	3.2218	3.10719	3.01585	3.46131	3.057	3.0733	3.3039	2.86477	3834	Gorai.008G262100.1.D	case 1
1	Pathways of substrate generation	1.3	Pathways of phenylpropanoid biosynthesis			CCoAOMT	93524501	Gorai.008G024000	Gorai.008G024000.1.A	Gohir.A12G022900	PTHR10509//PTHR10509:SF23 - O-METHYLTRANSFERASE-RELATED // SUBFAMILY NOT NAMED (1 of 3)	AT4G34050.1	S-adenosyl-L-methionine-dependent methyltransferases superfamily protein	CCoAOMT1	4.29564	3.72945	2.22358	1.49439	0.799804	0.669981	0.612836	0.620278	0.63813	0.929964	0.769559	2.80484	3.77283	4.32809	4.4603	3.61026	3.66716	3.43205	3.06665
1	Pathways of substrate generation	1.3	Pathways of phenylpropanoid biosynthesis			CCoAOMT	93524501	Gorai.008G024000	Gorai.008G024000.1.D	Gohir.D12G023400,Gohir.D12G023500	PTHR10509//PTHR10509:SF23 - O-METHYLTRANSFERASE-RELATED // SUBFAMILY NOT NAMED (1 of 3)	AT4G34050.1	S-adenosyl-L-methionine-dependent methyltransferases superfamily protein	CCoAOMT1	0.718839	0.792172	0.279319	0.0602522	0	0.0244814	0.0360503	0.0229529	0.0334081	0.113632	0.13861	0.442798	0.517543	1.03401	0.645948	0.69913	0.497667	0.936047	0.332507
1	Pathways of substrate generation	1.3	Pathways of phenylpropanoid biosynthesis			CCoAOMT	93524501	Gorai.008G133100	Gorai.008G133100.1.A	Gohir.A12G118500	PTHR10509:SF27 - PROTEIN COMT-1 (1 of 1)	AT3G62000.1	S-adenosyl-L-methionine-dependent methyltransferases superfamily protein		0.92085	0.516606	0.825501	0.70573	0.813402	0.80701	0.861736	0.666818	0.665257	0.548345	0.627688	0.512951	0.553416	1.00882	0.725013	0.713464	0.636574	0.707724	0.698547
1	Pathways of substrate generation	1.3	Pathways of phenylpropanoid biosynthesis			CCoAOMT	93524501	Gorai.008G133100	Gorai.008G133100.1.D	Gohir.D12G122300	PTHR10509:SF27 - PROTEIN COMT-1 (1 of 1)	AT3G62000.1	S-adenosyl-L-methionine-dependent methyltransferases superfamily protein		1.29283	1.31738	1.32042	0.931576	1.02261	1.1391	1.2721	0.982116	0.844487	0.86122	1.16299	0.868624	0.922097	1.24694	1.14223	0.892394	0.961701	1.25742	0.767575
1	Pathways of substrate generation	1.3	Pathways of phenylpropanoid biosynthesis			CCoAOMT	93524501	Gorai.010G081000	Gorai.010G081000.1.A	Gohir.A06G070800	PTHR10509//PTHR10509:SF29 - O-METHYLTRANSFERASE-RELATED // SUBFAMILY NOT NAMED (1 of 2)	AT4G26220.1	S-adenosyl-L-methionine-dependent methyltransferases superfamily protein		0.194296	0.216584	0.488941	0.453844	0.761746	1.02467	1.1637	1.32862	1.20896	1.59585	1.91846	1.35084	2.0239	2.5377	2.32714	1.87918	2.3925	2.85417	1.11366
1	Pathways of substrate generation	1.3	Pathways of phenylpropanoid biosynthesis			CCoAOMT	93524501	Gorai.010G081000	Gorai.010G081000.1.D	Gohir.D06G069400	PTHR10509//PTHR10509:SF29 - O-METHYLTRANSFERASE-RELATED // SUBFAMILY NOT NAMED (1 of 2)	AT4G26220.1	S-adenosyl-L-methionine-dependent methyltransferases superfamily protein		2.23814	1.99759	2.50612	2.36738	2.07841	2.25634	2.07834	1.69207	2.08092	1.63397	1.76507	0.745225	1.17465	1.60259	1.38727	2.29257	2.373	3.39727	2.2257
1	Pathways of substrate generation	1.3	Pathways of phenylpropanoid biosynthesis			CCoAOMT	93524501	Gorai.013G045300	Gorai.013G045300.1.A	Gohir.A13G041700	PTHR10509//PTHR10509:SF23 - O-METHYLTRANSFERASE-RELATED // SUBFAMILY NOT NAMED (1 of 3)	AT4G34050.1	S-adenosyl-L-methionine-dependent methyltransferases superfamily protein	CCoAOMT1	4.90437	4.28242	3.99287	3.13292	1.94943	2.14138	0.930516	1.029	1.27657	1.4221	1.77813	3.83349	4.62003	3.47551	4.59727	4.4174	4.42131	4.63671	3.15094
1	Pathways of substrate generation	1.3	Pathways of phenylpropanoid biosynthesis			CCoAOMT	93524501	Gorai.013G045300	Gorai.013G045300.1.D	Gohir.D13G040400	PTHR10509//PTHR10509:SF23 - O-METHYLTRANSFERASE-RELATED // SUBFAMILY NOT NAMED (1 of 3)	AT4G34050.1	S-adenosyl-L-methionine-dependent methyltransferases superfamily protein	CCoAOMT1	0.228358	0.162406	0.26462	0.151576	0.399797	0.490273	0.554014	0.322715	0.491188	0.931505	0.700118	2.53733	3.91822	3.02604	3.67159	3.43431	3.41814	3.58941	2.73479
1	Pathways of substrate generation	1.3	Pathways of phenylpropanoid biosynthesis			CCR&HCT	93524650	Gorai.001G173700	Gorai.001G173700.1.A	Gohir.A07G145700	PTHR10366:SF425 - BRASSINOSTEROID METABOLIC PATHWAY PROTEIN BEN1 (1 of 5)	AT2G45400.1	NAD(P)-binding Rossmann-fold superfamily protein	BEN1	0.610197	0.198155	0.861851	0.686267	2.0357	2.11442	3.49159	4.01718	2.55493	3.22395	3.6468	2.0411	2.04254	3.48782	2.23643	3.22046	3.50934	2.63148	2.39411
1	Pathways of substrate generation	1.3	Pathways of phenylpropanoid biosynthesis			CCR&HCT	93524650	Gorai.001G173700	Gorai.001G173700.1.D	Gohir.D07G151800	PTHR10366:SF425 - BRASSINOSTEROID METABOLIC PATHWAY PROTEIN BEN1 (1 of 5)	AT2G45400.1	NAD(P)-binding Rossmann-fold superfamily protein	BEN1	1.15699	1.049	1.592	1.29646	2.96025	3.318	4.41771	4.95668	3.49762	4.14165	4.18433	4.81909	5.89375	8.18612	6.1259	6.79786	6.96723	5.43812	5.47806	341	Gorai.001G173700.1.D	case 1
1	Pathways of substrate generation	1.3	Pathways of phenylpropanoid biosynthesis			CCR&HCT	93524650	Gorai.001G173900	Gorai.001G173900.1.D		PTHR10366:SF425 - BRASSINOSTEROID METABOLIC PATHWAY PROTEIN BEN1 (1 of 5)	AT2G45400.1	NAD(P)-binding Rossmann-fold superfamily protein	BEN1	0	0	0.016415	0	0.0337817	0	0.013488	0	0.0357586	0	0	0	0	0	0.0200407	0.0350397	0	0	0	342	Gorai.001G173900.1.D;Gorai.001G174000.1.A;Gorai.001G174000.1.D	case 3
1	Pathways of substrate generation	1.3	Pathways of phenylpropanoid biosynthesis			CCR&HCT	93524650	Gorai.001G174000	Gorai.001G174000.1.A	Gohir.A07G145900	PTHR10366:SF425 - BRASSINOSTEROID METABOLIC PATHWAY PROTEIN BEN1 (1 of 5)	AT2G45400.1	NAD(P)-binding Rossmann-fold superfamily protein	BEN1	3.3285	3.03145	3.0581	2.5724	2.41888	2.51361	2.0807	2.38789	2.20477	2.25928	2.37803	1.67217	1.60813	2.12388	1.85391	1.89425	1.81347	1.83228	1.4162	342	Gorai.001G173900.1.D;Gorai.001G174000.1.A;Gorai.001G174000.1.D	case 3
1	Pathways of substrate generation	1.3	Pathways of phenylpropanoid biosynthesis			CCR&HCT	93524650	Gorai.001G174000	Gorai.001G174000.1.D	Gohir.D07G152000	PTHR10366:SF425 - BRASSINOSTEROID METABOLIC PATHWAY PROTEIN BEN1 (1 of 5)	AT2G45400.1	NAD(P)-binding Rossmann-fold superfamily protein	BEN1	1.74189	1.21011	1.53404	1.40139	1.14314	1.30354	1.36495	1.2186	1.18927	1.15523	1.35946	0.952444	0.962105	1.26932	1.1991	1.09137	1.12703	1.22597	0.673443	342	Gorai.001G173900.1.D;Gorai.001G174000.1.A;Gorai.001G174000.1.D	case 3
1	Pathways of substrate generation	1.3	Pathways of phenylpropanoid biosynthesis			CCR&HCT	93523954	Gorai.002G081300	Gorai.002G081300.1.A	Gohir.A01G073300	PTHR10366//PTHR10366:SF350 - NAD DEPENDENT EPIMERASE/DEHYDRATASE // SUBFAMILY NOT NAMED (1 of 1)	AT4G27250.1	NAD(P)-binding Rossmann-fold superfamily protein		1.0394	0.945322	1.01575	0.674437	1.09286	1.23579	1.35037	0.982303	1.01263	1.38853	1.82053	1.35051	1.2268	2.10682	1.78877	2.41004	2.09841	3.00228	2.83602
1	Pathways of substrate generation	1.3	Pathways of phenylpropanoid biosynthesis			CCR&HCT	93523954	Gorai.002G081300	Gorai.002G081300.1.D	Gohir.D01G059900	PTHR10366//PTHR10366:SF350 - NAD DEPENDENT EPIMERASE/DEHYDRATASE // SUBFAMILY NOT NAMED (1 of 1)	AT4G27250.1	NAD(P)-binding Rossmann-fold superfamily protein		0.517389	0.440039	1.22846	1.58234	1.57909	1.82269	2.14971	2.10202	2.05762	1.69309	2.04532	1.12376	0.759606	0.579765	0.604181	0.520752	0.700944	0.327593	0.785494
1	Pathways of substrate generation	1.3	Pathways of phenylpropanoid biosynthesis			CCR&HCT	93524650	Gorai.003G043700	Gorai.003G043700.1.A	Gohir.A02G131600	PTHR10366:SF295 - CINNAMOYL-COA REDUCTASE-RELATED (1 of 1)	AT2G02400.1	NAD(P)-binding Rossmann-fold superfamily protein		2.71672	1.27501	2.63693	1.78085	2.27479	1.88492	2.02022	0.768441	2.02893	1.17107	0.896976	1.37235	2.58757	2.90871	0.693092	0.780536	0.92336	2.26317	0.149625	1068	Gorai.003G043700.1.A;Gorai.003G043700.1.D	case 2
1	Pathways of substrate generation	1.3	Pathways of phenylpropanoid biosynthesis			CCR&HCT	93524650	Gorai.003G043700	Gorai.003G043700.1.D	Gohir.D03G043000	PTHR10366:SF295 - CINNAMOYL-COA REDUCTASE-RELATED (1 of 1)	AT2G02400.1	NAD(P)-binding Rossmann-fold superfamily protein		2.90448	3.33066	2.8515	2.51576	2.90603	3.36103	3.33727	3.3932	3.35701	3.34308	3.57861	2.73588	2.99538	3.42134	3.35466	3.45827	3.20624	3.46725	3.05711	1068	Gorai.003G043700.1.A;Gorai.003G043700.1.D	case 2
1	Pathways of substrate generation	1.3	Pathways of phenylpropanoid biosynthesis			CCR&HCT	93522055	Gorai.004G234000	Gorai.004G234000.1.A	Gohir.A08G202950	PTHR10366:SF369 - CINNAMOYL-COA REDUCTASE-LIKE PROTEIN (1 of 1)	AT5G58490.1	NAD(P)-binding Rossmann-fold superfamily protein		3.26443	2.24907	2.65855	1.92991	2.4405	2.55845	2.72058	2.50127	2.25289	2.43206	3.00116	2.37498	2.44513	3.40506	2.7775	3.53992	3.22312	4.0882	3.87317
1	Pathways of substrate generation	1.3	Pathways of phenylpropanoid biosynthesis			CCR&HCT	93522055	Gorai.004G234000	Gorai.004G234000.1.D	Gohir.D08G220000	PTHR10366:SF369 - CINNAMOYL-COA REDUCTASE-LIKE PROTEIN (1 of 1)	AT5G58490.1	NAD(P)-binding Rossmann-fold superfamily protein		3.61546	3.52626	3.54386	3.22295	3.7298	3.64277	4.44418	3.89556	4.16772	4.07558	3.98566	3.26272	3.23443	3.43039	3.22116	3.42551	3.33342	4.14313	3.7528	1735	Gorai.004G234000.1.D	case 1
1	Pathways of substrate generation	1.3	Pathways of phenylpropanoid biosynthesis			CCR&HCT	93524650	Gorai.008G012400	Gorai.008G012400.1.A	Gohir.A12G011900	PTHR10366:SF307 - TETRAKETIDE ALPHA-PYRONE REDUCTASE 1 (1 of 4)	AT4G35420.1	dihydroflavonol 4-reductase-like1	DRL1	0.833781	0.381991	1.18317	0.960363	0.868038	0.807161	0.797909	0.33542	0.245257	0.361935	0.324884	0.0803793	0.0776573	0.0667987	0.0911507	0.122979	0.177645	0.0858638	0.116501
1	Pathways of substrate generation	1.3	Pathways of phenylpropanoid biosynthesis			CCR&HCT	93524650	Gorai.008G012400	Gorai.008G012400.1.D	Gohir.D12G012300	PTHR10366:SF307 - TETRAKETIDE ALPHA-PYRONE REDUCTASE 1 (1 of 4)	AT4G35420.1	dihydroflavonol 4-reductase-like1	DRL1	0	0	0.0224914	0	0.107048	0.140379	0.119141	0.0854804	0.0881653	0.102317	0.323229	0.0929787	0.3922	0.890663	0.18532	0.147859	0.445114	0.721021	0.0887319
1	Pathways of substrate generation	1.3	Pathways of phenylpropanoid biosynthesis			CCR&HCT	93524650	Gorai.008G012500	Gorai.008G012500.1.A	Gohir.A12G011950	PTHR10366:SF307 - TETRAKETIDE ALPHA-PYRONE REDUCTASE 1 (1 of 4)	AT4G35420.1	dihydroflavonol 4-reductase-like1	DRL1	3.70941	2.85321	3.96185	3.87361	3.58932	3.23585	3.00629	1.97265	2.04276	1.28472	1.54334	0.312035	0.32836	0.0664847	0.184468	0.0687699	0.0599325	0.0304124	0.0552831
1	Pathways of substrate generation	1.3	Pathways of phenylpropanoid biosynthesis			CCR&HCT	93524650	Gorai.008G012500	Gorai.008G012500.1.D	Gohir.D12G012300	PTHR10366:SF307 - TETRAKETIDE ALPHA-PYRONE REDUCTASE 1 (1 of 4)	AT4G35420.1	dihydroflavonol 4-reductase-like1	DRL1	0	1.25883	0	0	0.136287	0	0	0	6.49213e-09	0.201028	0.159863	0.285277	0.0582195	0.0664847	0	0.0171052	0	0.0304124	0.0552831
1	Pathways of substrate generation	1.3	Pathways of phenylpropanoid biosynthesis			CCR&HCT	93524650	Gorai.009G073600	Gorai.009G073600.1.A	Gohir.A05G069700	PTHR10366:SF362 - ALCOHOL DEHYDROGENASE-RELATED (1 of 3)	AT1G51410.1	NAD(P)-binding Rossmann-fold superfamily protein		2.31811	1.7762	1.87292	1.47461	1.60109	1.35708	1.22661	1.37099	1.19475	0.901614	1.06419	1.06956	0.77509	0.81422	0.617193	0.723814	0.628272	0.91074	0.646526
1	Pathways of substrate generation	1.3	Pathways of phenylpropanoid biosynthesis			CCR&HCT	93524650	Gorai.009G073600	Gorai.009G073600.1.D	Gohir.D05G072600	PTHR10366:SF362 - ALCOHOL DEHYDROGENASE-RELATED (1 of 3)	AT1G51410.1	NAD(P)-binding Rossmann-fold superfamily protein		1.98756	1.63879	1.34676	0.85785	0.879621	0.546861	0.726812	0.528949	0.61215	0.332124	0.534294	0.438575	0.137052	0.485864	0.362674	0.195712	0.296531	0.677532	0.187179
1	Pathways of substrate generation	1.3	Pathways of phenylpropanoid biosynthesis			CCR&HCT	93521420	Gorai.009G122600	Gorai.009G122600.1.A	Gohir.A05G117700	K13065 - shikimate O-hydroxycinnamoyltransferase (E2.3.1.133, HCT) (1 of 10)	AT5G48930.1	hydroxycinnamoyl-CoA shikimate/quinate hydroxycinnamoyl transferase	HCT	3.71197	3.95879	3.77356	3.31245	3.07349	3.27275	3.32633	3.824	4.06832	5.11384	4.34048	6.10896	6.74169	7.68217	7.81584	7.26221	7.29547	6.73409	6.40198
1	Pathways of substrate generation	1.3	Pathways of phenylpropanoid biosynthesis			CCR&HCT	93521420	Gorai.009G122600	Gorai.009G122600.1.D	Gohir.D05G118600	K13065 - shikimate O-hydroxycinnamoyltransferase (E2.3.1.133, HCT) (1 of 10)	AT5G48930.1	hydroxycinnamoyl-CoA shikimate/quinate hydroxycinnamoyl transferase	HCT	4.58582	4.79322	4.64651	4.12355	4.25065	3.95206	4.38957	5.20684	6.19355	6.63919	6.25219	6.56876	7.03084	7.96575	7.86742	7.62844	7.78875	6.60579	6.48531	4179	Gorai.009G122600.1.D	case 1
1	Pathways of substrate generation	1.3	Pathways of phenylpropanoid biosynthesis			CCR&HCT	93524650	Gorai.009G124300	Gorai.009G124300.1.A	Gohir.A05G119800	K09753 - cinnamoyl-CoA reductase (CCR) (1 of 1)	AT1G15950.1	cinnamoyl coa reductase 1	ATCCR1,CCR1,IRX4	1.13862	1.10012	1.75512	0.97478	1.92978	2.0372	2.85157	3.56517	2.91126	3.46343	3.43317	5.23087	6.05349	6.89015	6.65602	6.15699	6.37047	6.44555	5.26216
1	Pathways of substrate generation	1.3	Pathways of phenylpropanoid biosynthesis			CCR&HCT	93524650	Gorai.009G124300	Gorai.009G124300.1.D	Gohir.D05G120800	K09753 - cinnamoyl-CoA reductase (CCR) (1 of 1)	AT1G15950.1	cinnamoyl coa reductase 1	ATCCR1,CCR1,IRX4	2.00796	1.75744	2.75433	2.04633	2.71336	3.15142	3.22273	3.85592	2.7676	3.91928	3.97517	5.44903	6.02123	7.28259	6.91125	6.80928	6.77994	6.88738	6.27564
1	Pathways of substrate generation	1.3	Pathways of phenylpropanoid biosynthesis			CCR&HCT	93524650	Gorai.009G175500	Gorai.009G175500.1.A	Gohir.A05G167300	K08695 - anthocyanidin reductase (ANR) (1 of 1)	AT1G61720.1	NAD(P)-binding Rossmann-fold superfamily protein	BAN	8.65598	8.72306	9.22718	8.8427	9.38534	9.08112	8.70519	8.80373	8.32124	7.90961	8.94044	5.33402	5.5174	4.19506	5.5727	4.51906	4.57866	4.28156	4.26359	4295	Gorai.009G175500.1.A	case 1
1	Pathways of substrate generation	1.3	Pathways of phenylpropanoid biosynthesis			CCR&HCT	93524650	Gorai.009G175500	Gorai.009G175500.1.D	Gohir.D05G170300	K08695 - anthocyanidin reductase (ANR) (1 of 1)	AT1G61720.1	NAD(P)-binding Rossmann-fold superfamily protein	BAN	7.35014	7.49296	7.87493	7.23089	7.66524	7.42493	6.94531	7.34473	6.7265	6.3901	7.72325	3.84534	4.27177	3.50314	4.51368	3.81609	3.8508	3.72469	3.39636	4296	Gorai.009G175500.1.D	case 1
1	Pathways of substrate generation	1.3	Pathways of phenylpropanoid biosynthesis			CCR&HCT	93524650	Gorai.009G200600	Gorai.009G200600.1.A	Gohir.A05G192500	K13082 - bifunctional dihydroflavonol 4-reductase/flavanone 4-reductase (DFR) (1 of 2)	AT5G42800.1	dihydroflavonol 4-reductase	DFR,M318,TT3	8.61821	8.34097	8.46293	7.94578	8.08515	7.77359	7.43176	7.58714	7.26315	7.21839	7.88953	5.61465	5.22969	4.58862	5.30849	4.96478	4.96688	4.81811	4.72509	4343	Gorai.009G200600.1.A	case 1
1	Pathways of substrate generation	1.3	Pathways of phenylpropanoid biosynthesis			CCR&HCT	93524650	Gorai.009G200600	Gorai.009G200600.1.D	Gohir.D05G195700	K13082 - bifunctional dihydroflavonol 4-reductase/flavanone 4-reductase (DFR) (1 of 2)	AT5G42800.1	dihydroflavonol 4-reductase	DFR,M318,TT3	8.3146	8.07459	7.85951	7.2097	7.92528	7.10742	6.67069	7.05754	6.45957	6.25664	7.55135	4.04643	3.70644	2.67692	3.84196	3.34111	3.27754	2.5414	2.84075	4344	Gorai.009G200600.1.D	case 1	APO_V5	22.6227	23.4459	22.6578	23.0433	21.5945	23.2841	19.9995	21.9444	22.3709	23.4411	22.37	21.6867
1	Pathways of substrate generation	1.3	Pathways of phenylpropanoid biosynthesis			CCR&HCT	93523954	Gorai.009G291100	Gorai.009G291100.1.A	Gohir.A05G275900	PTHR10366:SF461 - CINNAMOYL-COA:NADP OXIDOREDUCTASE-LIKE 1-RELATED (1 of 3)	AT2G33590.1	NAD(P)-binding Rossmann-fold superfamily protein		3.99629	3.6736	3.42298	3.05957	2.51682	2.29393	2.29245	2.53439	2.52765	2.7909	2.68188	3.02994	2.46958	2.94087	2.99938	2.9959	3.24104	3.58092	2.98567	4501	Gorai.009G291100.1.A	case 1
1	Pathways of substrate generation	1.3	Pathways of phenylpropanoid biosynthesis			CCR&HCT	93523954	Gorai.009G291100	Gorai.009G291100.1.D	Gohir.D05G277900	PTHR10366:SF461 - CINNAMOYL-COA:NADP OXIDOREDUCTASE-LIKE 1-RELATED (1 of 3)	AT2G33590.1	NAD(P)-binding Rossmann-fold superfamily protein		1.57308	1.32667	1.39272	0.848035	1.19408	1.26545	1.28431	1.43346	1.22398	1.47147	1.44515	2.75221	2.97038	3.77771	3.51355	3.7604	3.61711	4.01536	3.51303
1	Pathways of substrate generation	1.3	Pathways of phenylpropanoid biosynthesis			CCR&HCT	93524650	Gorai.010G008900	Gorai.010G008900.1.A	Gohir.A06G008700	1.1.1.219//1.1.1.234 - Dihydrokaempferol 4-reductase / NADPH-dihydromyricetin reductase (1 of 1)	AT5G42800.1	dihydroflavonol 4-reductase	DFR,M318,TT3	3.27418	3.09125	4.49412	3.43182	3.70223	4.25501	3.76194	4.49683	3.2343	3.18433	4.38222	0.597824	1.49926	0.102379	1.09162	0.534102	0.233191	0.552492	0.408377	4745	Gorai.010G008900.1.A;Gorai.010G008900.1.D	case 2
1	Pathways of substrate generation	1.3	Pathways of phenylpropanoid biosynthesis			CCR&HCT	93524650	Gorai.010G008900	Gorai.010G008900.1.D	Gohir.D06G004300	1.1.1.219//1.1.1.234 - Dihydrokaempferol 4-reductase / NADPH-dihydromyricetin reductase (1 of 1)	AT5G42800.1	dihydroflavonol 4-reductase	DFR,M318,TT3	7.59923	7.52999	7.23244	6.38692	6.1704	6.59845	5.42473	5.71214	4.59077	4.40093	5.66761	1.37902	1.92697	1.4011	2.40878	2.04078	1.84526	2.36958	1.63238	4745	Gorai.010G008900.1.A;Gorai.010G008900.1.D	case 2
1	Pathways of substrate generation	1.3	Pathways of phenylpropanoid biosynthesis			COMT	93524665	Gorai.004G125600	Gorai.004G125600.1.A	Gohir.A08G105100	K13066 - caffeic acid 3-O-methyltransferase (E2.1.1.68, COMT) (1 of 11)	AT5G54160.1	O-methyltransferase 1	ATOMT1,OMT1	4.06502	3.93303	3.93678	2.88158	3.82299	2.60201	3.6763	4.48218	5.3633	5.9648	5.08931	7.20093	7.42786	8.61785	7.95892	8.08991	8.14126	7.6121	7.14013	1561	Gorai.004G125600.1.A	case 1
1	Pathways of substrate generation	1.3	Pathways of phenylpropanoid biosynthesis			COMT	93524665	Gorai.004G125600	Gorai.004G125600.1.D	Gohir.D08G116900	K13066 - caffeic acid 3-O-methyltransferase (E2.1.1.68, COMT) (1 of 11)	AT5G54160.1	O-methyltransferase 1	ATOMT1,OMT1	3.69519	3.82194	3.78425	3.28677	3.94475	3.84834	4.75761	7.13601	7.87077	7.63199	7.89785	7.20219	7.85396	9.74329	9.28026	10.134	10.1492	9.40374	9.17691	1562	Gorai.004G125600.1.D	case 1
1	Pathways of substrate generation	1.3	Pathways of phenylpropanoid biosynthesis			COMT	93524665	Gorai.004G251200	Gorai.004G251200.1.D	Gohir.D08G236080	K13066 - caffeic acid 3-O-methyltransferase (E2.1.1.68, COMT) (1 of 11)	AT5G54160.1	O-methyltransferase 1	ATOMT1,OMT1	0	0	0.00208751	0.0285649	1.16608	0.0578218	0	0.14947	0.0852492	0.130464	0.0549332	0.116512	0.0346228	0.134117	1.50851	1.33209	0.0848208	0.41869	0
1	Pathways of substrate generation	1.3	Pathways of phenylpropanoid biosynthesis			COMT	93524665	Gorai.008G038100	Gorai.008G038100.1.D	Gohir.D12G036900	PTHR11746:SF98 - O-METHYLTRANSFERASE FAMILY PROTEIN (1 of 6)	AT4G35160.1	O-methyltransferase family protein		0.0501576	0	0.0177808	0.057417	0.0753245	0.167855	0.158355	0.0682526	0.244634	0.0515378	0.0899754	0.0134623	0.897065	0.0384221	0.0199141	0	0	0	1.21475e-09
1	Pathways of substrate generation	1.3	Pathways of phenylpropanoid biosynthesis			COMT	93513215	Gorai.008G260600	Gorai.008G260600.1.A	Gohir.A12G242100	PTHR11746//PTHR11746:SF81 - O-METHYLTRANSFERASE // SUBFAMILY NOT NAMED (1 of 2)	AT5G54160.1	O-methyltransferase 1	ATOMT1,OMT1	0.00744382	0	0.00813259	0	0.0269247	0	0.0130091	0.0067576	0.0207579	0.0264389	0.00763327	0	0.0510978	0.364609	0.364641	0.527146	0.368854	1.94523	0.649099
1	Pathways of substrate generation	1.3	Pathways of phenylpropanoid biosynthesis			COMT	93513215	Gorai.008G260800	Gorai.008G260800.1.A	Gohir.A12G242300	PTHR11746//PTHR11746:SF81 - O-METHYLTRANSFERASE // SUBFAMILY NOT NAMED (1 of 2)	AT5G54160.1	O-methyltransferase 1	ATOMT1,OMT1	0.0205612	0	0.0332376	0.032895	0.488594	0	0.216691	0.0130463	0.135151	0.0508081	0.327925	0.210854	0.122922	0.584962	1.0725	1.22779	0.246625	1.38816	0.0797829
1	Pathways of substrate generation	1.3	Pathways of phenylpropanoid biosynthesis			COMT	93524665	Gorai.008G264900	Gorai.008G264900.1.A	Gohir.A12G246200	K13066 - caffeic acid 3-O-methyltransferase (E2.1.1.68, COMT) (1 of 11)	AT5G54160.1	O-methyltransferase 1	ATOMT1,OMT1	0.133941	0.297799	0.362725	0.202651	0.378924	0.39552	1.28787	3.06563	4.38902	6.36571	4.89158	5.90998	6.75906	8.04638	7.78565	8.04849	8.24614	7.83188	7.32363
1	Pathways of substrate generation	1.3	Pathways of phenylpropanoid biosynthesis			COMT	93524665	Gorai.008G264900	Gorai.008G264900.1.D	Gohir.D12G246900	K13066 - caffeic acid 3-O-methyltransferase (E2.1.1.68, COMT) (1 of 11)	AT5G54160.1	O-methyltransferase 1	ATOMT1,OMT1	0.427312	0.424854	0.813711	0.681558	1.44025	1.75769	1.69374	2.67469	3.17838	4.20182	3.67226	5.26068	5.95712	7.14524	6.62409	7.47228	7.70788	8.03231	7.04253	3837	Gorai.008G264900.1.D	case 1
1	Pathways of substrate generation	1.3	Pathways of phenylpropanoid biosynthesis			COMT	93524665	Gorai.009G073900	Gorai.009G073900.1.D	Gohir.D05G072866	PTHR11746//PTHR11746:SF103 - O-METHYLTRANSFERASE // SUBFAMILY NOT NAMED (1 of 3)	AT5G54160.1	O-methyltransferase 1	ATOMT1,OMT1	0	0	0.0443997	0.148126	0.4576	0.337055	0.626553	0.618022	0.736502	0.953212	0.487114	0.428164	0.329268	0	0.042646	0	0.0375073	0	0
1	Pathways of substrate generation	1.3	Pathways of phenylpropanoid biosynthesis			COMT	93524665	Gorai.009G411600	Gorai.009G411600.1.A	Gohir.A04G069100	PTHR11746//PTHR11746:SF90 - O-METHYLTRANSFERASE // SUBFAMILY NOT NAMED (1 of 1)	AT3G53140.1	O-methyltransferase family protein		5.45269	5.20231	4.90546	4.30439	4.0538	4.22139	3.64771	3.93276	3.56001	3.94676	4.32687	3.96675	4.34841	4.9841	4.66451	5.00524	4.67932	5.37786	4.78247	4655	Gorai.009G411600.1.A	case 1
1	Pathways of substrate generation	1.3	Pathways of phenylpropanoid biosynthesis			COMT	93524665	Gorai.009G411600	Gorai.009G411600.1.D	Gohir.D04G107400	PTHR11746//PTHR11746:SF90 - O-METHYLTRANSFERASE // SUBFAMILY NOT NAMED (1 of 1)	AT3G53140.1	O-methyltransferase family protein		4.87744	4.68552	4.62733	4.192	4.11995	4.23288	4.10352	4.14648	3.91173	4.00816	3.91549	3.91731	4.61155	5.92646	5.23608	5.16775	5.13585	4.38171	4.39976
1	Pathways of substrate generation	1.3	Pathways of phenylpropanoid biosynthesis			COMT	93524665	Gorai.011G222900	Gorai.011G222900.1.A	Gohir.A10G191300	PTHR11746//PTHR11746:SF112 - O-METHYLTRANSFERASE // SUBFAMILY NOT NAMED (1 of 3)	AT5G54160.1	O-methyltransferase 1	ATOMT1,OMT1	0.656357	0.502252	0.51974	0.409506	0.249159	0.48059	0.262668	0.104613	0.161506	0.0820894	0.230719	0.160785	0.0462047	0.194391	0	0.000311588	0.175434	0.158562	0.0589399
1	Pathways of substrate generation	1.3	Pathways of phenylpropanoid biosynthesis			COMT	93524665	Gorai.011G223000	Gorai.011G223000.1.D	Gohir.D10G199000	PTHR11746//PTHR11746:SF112 - O-METHYLTRANSFERASE // SUBFAMILY NOT NAMED (1 of 3)	AT5G54160.1	O-methyltransferase 1	ATOMT1,OMT1	0.0510588	0.0282919	0.103316	0.0400606	0.118086	0.133283	0.158195	0.079873	0.0790364	0.0624851	0.0309208	0.0191909	0.044548	0.0939928	0.836786	0.177408	0.147084	0.246758	0.129981
1	Pathways of substrate generation	1.3	Pathways of phenylpropanoid biosynthesis			COMT	93524665	Gorai.013G194500	Gorai.013G194500.1.D	Gohir.D13G167600	PTHR11746:SF106 - FLAVONE 3'-O-METHYLTRANSFERASE 1 (1 of 8)	AT5G54160.1	O-methyltransferase 1	ATOMT1,OMT1	3.02565	3.85385	3.44128	3.32616	4.27977	3.69306	3.32346	3.52222	2.87247	2.55295	2.84792	0.429322	0.269484	0.0942253	0.0191047	0	0	0	0.276432
1	Pathways of substrate generation	1.3	Pathways of phenylpropanoid biosynthesis			COMT	93524665	Gorai.013G194900	Gorai.013G194900.1.A	Gohir.A13G164700	PTHR11746:SF106 - FLAVONE 3'-O-METHYLTRANSFERASE 1 (1 of 8)	AT5G54160.1	O-methyltransferase 1	ATOMT1,OMT1	0.447507	0.406886	0.57407	0.400601	1.098	0.803397	0.735885	0.670206	0.516325	0.78829	0.78237	0.174645	0.0640702	0.188317	0.154842	0.202062	0.230877	0.10591	0.0686626
1	Pathways of substrate generation	1.3	Pathways of phenylpropanoid biosynthesis			COMT	93524665	Gorai.013G194900	Gorai.013G194900.1.D	Gohir.D13G167500	PTHR11746:SF106 - FLAVONE 3'-O-METHYLTRANSFERASE 1 (1 of 8)	AT5G54160.1	O-methyltransferase 1	ATOMT1,OMT1	3.05861	3.08969	3.22475	3.103	3.14512	2.89521	2.35468	2.03597	1.78268	1.2761	1.69811	0.59076	0.515364	0.571819	0.531881	0.563488	0.741367	0.838222	0.773041
1	Pathways of substrate generation	1.3	Pathways of phenylpropanoid biosynthesis			PAL	93524050	Gorai.006G166000	Gorai.006G166000.1.A	Gohir.A09G148900	K10775 - phenylalanine ammonia-lyase (E4.3.1.24) (1 of 6)	AT2G37040.1	PHE ammonia lyase 1	ATPAL1,PAL1	1.41874	1.17357	1.96533	1.31259	1.52977	1.65935	1.39364	1.55849	1.14673	1.19371	2.11962	3.24688	4.13103	4.64782	4.70257	4.40961	4.4306	4.71562	3.94849
1	Pathways of substrate generation	1.3	Pathways of phenylpropanoid biosynthesis			PAL	93524050	Gorai.006G166000	Gorai.006G166000.1.D	Gohir.D09G144700	K10775 - phenylalanine ammonia-lyase (E4.3.1.24) (1 of 6)	AT2G37040.1	PHE ammonia lyase 1	ATPAL1,PAL1	3.50919	3.19012	3.73187	2.84518	2.87774	3.17444	2.50941	3.12969	2.42	2.28548	3.41421	3.54134	4.76791	5.11099	5.32035	4.52407	4.65111	4.72635	3.67435
1	Pathways of substrate generation	1.3	Pathways of phenylpropanoid biosynthesis			PAL	93524050	Gorai.009G416300	Gorai.009G416300.1.A	Gohir.A04G073300	K10775 - phenylalanine ammonia-lyase (E4.3.1.24) (1 of 6)	AT2G37040.1	PHE ammonia lyase 1	ATPAL1,PAL1	0.743796	0.87433	1.17717	0.694169	0.960803	1.03646	0.796424	1.17605	0.683356	0.987825	1.12166	2.68483	4.62691	2.82594	3.67999	3.06975	3.80811	4.4301	2.55325
1	Pathways of substrate generation	1.3	Pathways of phenylpropanoid biosynthesis			PAL	93524050	Gorai.009G416300	Gorai.009G416300.1.D	Gohir.D04G112140	K10775 - phenylalanine ammonia-lyase (E4.3.1.24) (1 of 6)	AT2G37040.1	PHE ammonia lyase 1	ATPAL1,PAL1	2.04369	2.16626	2.84868	2.01871	2.5909	2.85382	2.41425	3.05919	2.28286	2.00374	3.02822	3.66246	4.86811	4.63327	4.88303	4.32507	4.92532	5.29907	3.66604
2	Polysaccharide synthases and glycosyl transferases	2.1	Cellulose synthases			Cellulose synthases	93518730	Gorai.001G044700	Gorai.001G044700.1.A	Gohir.A07G037800	PTHR13301//PTHR13301:SF28 - X-BOX TRANSCRIPTION FACTOR-RELATED // SUBFAMILY NOT NAMED (1 of 2)	AT5G17420.1	Cellulose synthase family protein	ATCESA7,CESA7,IRX3,MUR10	0.0190144	0	0.00918376	0	0.037728	0.0190258	0.0234512	0.0159528	0.0084473	0.10083	0.0427214	1.08197	1.16494	2.9196	1.96834	2.1215	1.9839	1.07815	0.974868	144	Gorai.001G044700.1.A;Gorai.001G044700.1.D	case 2
2	Polysaccharide synthases and glycosyl transferases	2.1	Cellulose synthases			Cellulose synthases	93518730	Gorai.001G044700	Gorai.001G044700.1.D	Gohir.D07G041900	PTHR13301//PTHR13301:SF28 - X-BOX TRANSCRIPTION FACTOR-RELATED // SUBFAMILY NOT NAMED (1 of 2)	AT5G17420.1	Cellulose synthase family protein	ATCESA7,CESA7,IRX3,MUR10	0.0825664	0.0646359	0.11625	0.135935	0.0854083	0.179916	0.645733	1.39263	2.78945	5.37776	3.01408	8.19355	7.75062	8.75873	8.5381	8.3909	8.72714	7.26385	6.93982	144	Gorai.001G044700.1.A;Gorai.001G044700.1.D	case 2
2	Polysaccharide synthases and glycosyl transferases	2.1	Cellulose synthases			Cellulose synthases	93517015	Gorai.001G238100	Gorai.001G238100.1.A	Gohir.A07G204700	PTHR13301:SF59 - CELLULOSE SYNTHASE A CATALYTIC SUBUNIT 7 [UDP-FORMING] (1 of 2)	AT5G44030.1	cellulose synthase A4	CESA4,IRX5,NWS2	0.0369	0.173582	0.0955032	0.0763251	0.0551915	0.094278	0.141494	0.250792	0.58784	2.37196	0.911434	3.88525	2.96851	4.16442	4.15083	4.87231	5.04985	4.93879	4.26468	470	Gorai.001G238100.1.A;Gorai.001G238100.1.D	case 2
2	Polysaccharide synthases and glycosyl transferases	2.1	Cellulose synthases			Cellulose synthases	93517015	Gorai.001G238100	Gorai.001G238100.1.D	Gohir.D07G210700	PTHR13301:SF59 - CELLULOSE SYNTHASE A CATALYTIC SUBUNIT 7 [UDP-FORMING] (1 of 2)	AT5G44030.1	cellulose synthase A4	CESA4,IRX5,NWS2	0.0154333	0.0221973	0.0713151	0.0188549	0.0551248	0.0586379	0.135166	0.30212	0.906147	3.03417	0.821936	4.97713	4.48987	6.12601	5.37845	6.40806	6.53047	6.11158	5.35206	470	Gorai.001G238100.1.A;Gorai.001G238100.1.D	case 2
2	Polysaccharide synthases and glycosyl transferases	2.1	Cellulose synthases			Cellulose synthases	93524452	Gorai.003G049300	Gorai.003G049300.1.A	Gohir.A02G137400	2.4.1.29 - Cellulose synthase (GDP-forming) / GDP-glucose-cellulose glucosyltransferase (1 of 4)	AT5G64740.1	cellulose synthase 6	CESA6,E112,IXR2,PRC1	3.19709	2.89145	3.06164	2.61412	2.6357	3.09422	2.47219	2.45596	2.17887	1.8881	2.4806	1.39538	1.76316	1.86156	1.92329	2.1189	1.92829	2.32759	1.58177
2	Polysaccharide synthases and glycosyl transferases	2.1	Cellulose synthases			Cellulose synthases	93524452	Gorai.003G049300	Gorai.003G049300.1.D	Gohir.D03G048100	2.4.1.29 - Cellulose synthase (GDP-forming) / GDP-glucose-cellulose glucosyltransferase (1 of 4)	AT5G64740.1	cellulose synthase 6	CESA6,E112,IXR2,PRC1	3.89245	3.46062	3.70457	3.23723	3.15694	3.65631	3.11634	3.02515	3.02326	2.32077	2.85218	1.74368	2.08056	1.92865	2.21407	2.37388	2.14503	2.6078	1.88714
2	Polysaccharide synthases and glycosyl transferases	2.1	Cellulose synthases			Cellulose synthases	93524452	Gorai.004G172400	Gorai.004G172400.1.A	Gohir.A08G144300	PTHR13301//PTHR13301:SF61 - X-BOX TRANSCRIPTION FACTOR-RELATED // SUBFAMILY NOT NAMED (1 of 2)	AT5G05170.1	Cellulose synthase family protein	ATCESA3,ATH-B,CESA3,CEV1,IXR1	6.45637	6.06587	6.22139	5.72296	6.06074	6.17017	6.08952	6.57399	6.80496	6.67014	6.65796	6.09079	6.44569	6.13656	6.58992	6.08686	6.21345	5.0532	5.06822
2	Polysaccharide synthases and glycosyl transferases	2.1	Cellulose synthases			Cellulose synthases	93524452	Gorai.004G172400	Gorai.004G172400.1.D	Gohir.D08G165300	PTHR13301//PTHR13301:SF61 - X-BOX TRANSCRIPTION FACTOR-RELATED // SUBFAMILY NOT NAMED (1 of 2)	AT5G05170.1	Cellulose synthase family protein	ATCESA3,ATH-B,CESA3,CEV1,IXR1	6.40621	6.10418	6.14793	5.59443	5.96336	6.04105	5.99617	6.40267	6.70786	6.62475	6.54536	5.88025	6.20027	5.35732	6.17471	5.4274	5.5779	5.01432	4.74987
2	Polysaccharide synthases and glycosyl transferases	2.1	Cellulose synthases			Cellulose synthases	93524452	Gorai.009G009500	Gorai.009G009500.1.A	Gohir.A05G008500	PTHR13301:SF33 - CELLULOSE SYNTHASE A CATALYTIC SUBUNIT 1 [UDP-FORMING] (1 of 2)	AT4G32410.1	cellulose synthase 1	AtCESA1,CESA1,RSW1	5.73397	5.56294	5.74557	5.3534	5.59207	5.77448	5.56378	5.7723	5.91508	5.56145	5.73187	4.71736	5.15796	4.85824	5.23738	5.0042	5.00759	4.77307	4.35632	3950	Gorai.009G009500.1.A;Gorai.009G009500.1.D;Gorai.009G010200.1.A;Gorai.009G010200.1.D	case 3
2	Polysaccharide synthases and glycosyl transferases	2.1	Cellulose synthases			Cellulose synthases	93524452	Gorai.009G009500	Gorai.009G009500.1.D	Gohir.D05G009200	PTHR13301:SF33 - CELLULOSE SYNTHASE A CATALYTIC SUBUNIT 1 [UDP-FORMING] (1 of 2)	AT4G32410.1	cellulose synthase 1	AtCESA1,CESA1,RSW1	6.39335	6.05696	6.22068	5.75984	6.00618	6.13294	5.93108	6.26964	6.39988	5.92699	6.11806	5.01476	5.55846	5.3393	5.5721	5.4357	5.53315	4.94891	4.50848	3950	Gorai.009G009500.1.A;Gorai.009G009500.1.D;Gorai.009G010200.1.A;Gorai.009G010200.1.D	case 3
2	Polysaccharide synthases and glycosyl transferases	2.1	Cellulose synthases			Cellulose synthases	93518730	Gorai.009G009700	Gorai.009G009700.1.A	Gohir.A05G008700	PTHR13301//PTHR13301:SF28 - X-BOX TRANSCRIPTION FACTOR-RELATED // SUBFAMILY NOT NAMED (1 of 2)	AT5G17420.1	Cellulose synthase family protein	ATCESA7,CESA7,IRX3,MUR10	0.0323915	0.0213191	0.0670301	0.0910729	0.11385	0.169618	0.185666	0.781576	2.59398	5.44507	2.69505	8.20188	7.684	8.61547	8.66019	8.46644	8.79513	6.98636	7.0807	3951	Gorai.009G009700.1.A;Gorai.009G009700.1.D	case 2
2	Polysaccharide synthases and glycosyl transferases	2.1	Cellulose synthases			Cellulose synthases	93518730	Gorai.009G009700	Gorai.009G009700.1.D	Gohir.D05G009400	PTHR13301//PTHR13301:SF28 - X-BOX TRANSCRIPTION FACTOR-RELATED // SUBFAMILY NOT NAMED (1 of 2)	AT5G17420.1	Cellulose synthase family protein	ATCESA7,CESA7,IRX3,MUR10	0.0669447	0.0973843	0.0980152	0.0816709	0.141545	0.208039	0.269803	1.47693	3.96667	6.53497	3.99031	8.61639	8.20413	8.80799	9.09684	8.67873	8.97923	7.27571	7.32913	3951	Gorai.009G009700.1.A;Gorai.009G009700.1.D	case 2
2	Polysaccharide synthases and glycosyl transferases	2.1	Cellulose synthases			Cellulose synthases	93524452	Gorai.009G010200	Gorai.009G010200.1.A	Gohir.A05G009200	PTHR13301:SF33 - CELLULOSE SYNTHASE A CATALYTIC SUBUNIT 1 [UDP-FORMING] (1 of 2)	AT4G32410.1	cellulose synthase 1	AtCESA1,CESA1,RSW1	4.92744	4.6333	4.58313	4.03625	4.17348	4.20003	3.92791	4.32844	4.76777	4.6036	4.62684	3.38089	4.24248	4.43816	4.35031	4.37	4.52805	3.71409	3.52492	3950	Gorai.009G009500.1.A;Gorai.009G009500.1.D;Gorai.009G010200.1.A;Gorai.009G010200.1.D	case 3
2	Polysaccharide synthases and glycosyl transferases	2.1	Cellulose synthases			Cellulose synthases	93524452	Gorai.009G010200	Gorai.009G010200.1.D		PTHR13301:SF33 - CELLULOSE SYNTHASE A CATALYTIC SUBUNIT 1 [UDP-FORMING] (1 of 2)	AT4G32410.1	cellulose synthase 1	AtCESA1,CESA1,RSW1	5.36448	5.0471	5.26857	4.80487	5.03897	5.18341	5.14362	5.68965	5.83937	5.60357	5.79406	4.64403	5.47969	5.78031	5.77231	5.87446	6.02181	5.46976	4.93391	3950	Gorai.009G009500.1.A;Gorai.009G009500.1.D;Gorai.009G010200.1.A;Gorai.009G010200.1.D	case 3
2	Polysaccharide synthases and glycosyl transferases	2.1	Cellulose synthases			Cellulose synthases	93518920	Gorai.009G161200	Gorai.009G161200.1.A		PTHR13301:SF31 - CELLULOSE SYNTHASE A CATALYTIC SUBUNIT 8 [UDP-FORMING] (1 of 2)	AT4G18780.1	cellulose synthase family protein	ATCESA8,CESA8,IRX1,LEW2	5.34257	5.54886	4.46233	3.68475	3.70402	3.86249	2.89628	3.20103	3.26419	3.00413	3.13165	2.16423	2.28975	1.06296	1.82963	0.86292	1.2411	1.11033	0.583896	4263	Gorai.009G161200.1.A	case 1
2	Polysaccharide synthases and glycosyl transferases	2.1	Cellulose synthases			Cellulose synthases	93518920	Gorai.009G161200	Gorai.009G161200.1.D	Gohir.D05G156700,Gohir.D05G156801	PTHR13301:SF31 - CELLULOSE SYNTHASE A CATALYTIC SUBUNIT 8 [UDP-FORMING] (1 of 2)	AT4G18780.1	cellulose synthase family protein	ATCESA8,CESA8,IRX1,LEW2	4.65953	4.88833	3.93205	3.29202	3.50584	3.63391	2.90165	3.33899	3.23303	3.11674	3.25607	3.26638	3.22233	4.89438	3.97671	3.7447	3.92952	1.75297	2.05377	4264	Gorai.009G161200.1.D	case 1
2	Polysaccharide synthases and glycosyl transferases	2.1	Cellulose synthases			Cellulose synthases	93518920	Gorai.011G037900	Gorai.011G037900.1.A	Gohir.A10G035300	PTHR13301:SF31 - CELLULOSE SYNTHASE A CATALYTIC SUBUNIT 8 [UDP-FORMING] (1 of 2)	AT4G18780.1	cellulose synthase family protein	ATCESA8,CESA8,IRX1,LEW2	0.264371	0.167977	0.225446	0.157149	0.214007	0.340321	1.916	3.09785	5.2146	7.32036	5.69525	8.70057	8.25491	8.35912	8.80837	8.14624	8.65218	7.28048	7.02312	5199	Gorai.011G037900.1.A	case 1
2	Polysaccharide synthases and glycosyl transferases	2.1	Cellulose synthases			Cellulose synthases	93518920	Gorai.011G037900	Gorai.011G037900.1.D	Gohir.D10G036000	PTHR13301:SF31 - CELLULOSE SYNTHASE A CATALYTIC SUBUNIT 8 [UDP-FORMING] (1 of 2)	AT4G18780.1	cellulose synthase family protein	ATCESA8,CESA8,IRX1,LEW2	0.242299	0.391301	0.363219	0.371892	0.895593	1.40594	3.4301	5.23926	6.89953	8.34695	7.39816	8.89287	8.52446	8.35434	8.91781	8.43118	8.84081	7.69594	7.3264	5200	Gorai.011G037900.1.D	case 1
2	Polysaccharide synthases and glycosyl transferases	2.2	Cellulose-synthase-like genes			CESA	93518730	Gorai.001G044700	Gorai.001G044700.1.A	Gohir.A07G037800	PTHR13301//PTHR13301:SF28 - X-BOX TRANSCRIPTION FACTOR-RELATED // SUBFAMILY NOT NAMED (1 of 2)	AT5G17420.1	Cellulose synthase family protein	ATCESA7,CESA7,IRX3,MUR10	0.0190144	0	0.00918376	0	0.037728	0.0190258	0.0234512	0.0159528	0.0084473	0.10083	0.0427214	1.08197	1.16494	2.9196	1.96834	2.1215	1.9839	1.07815	0.974868	144	Gorai.001G044700.1.A;Gorai.001G044700.1.D	case 2
2	Polysaccharide synthases and glycosyl transferases	2.2	Cellulose-synthase-like genes			CESA	93518730	Gorai.001G044700	Gorai.001G044700.1.D	Gohir.D07G041900	PTHR13301//PTHR13301:SF28 - X-BOX TRANSCRIPTION FACTOR-RELATED // SUBFAMILY NOT NAMED (1 of 2)	AT5G17420.1	Cellulose synthase family protein	ATCESA7,CESA7,IRX3,MUR10	0.0825664	0.0646359	0.11625	0.135935	0.0854083	0.179916	0.645733	1.39263	2.78945	5.37776	3.01408	8.19355	7.75062	8.75873	8.5381	8.3909	8.72714	7.26385	6.93982	144	Gorai.001G044700.1.A;Gorai.001G044700.1.D	case 2
2	Polysaccharide synthases and glycosyl transferases	2.2	Cellulose-synthase-like genes			CESA	93517015	Gorai.001G238100	Gorai.001G238100.1.A	Gohir.A07G204700	PTHR13301:SF59 - CELLULOSE SYNTHASE A CATALYTIC SUBUNIT 7 [UDP-FORMING] (1 of 2)	AT5G44030.1	cellulose synthase A4	CESA4,IRX5,NWS2	0.0369	0.173582	0.0955032	0.0763251	0.0551915	0.094278	0.141494	0.250792	0.58784	2.37196	0.911434	3.88525	2.96851	4.16442	4.15083	4.87231	5.04985	4.93879	4.26468	470	Gorai.001G238100.1.A;Gorai.001G238100.1.D	case 2
2	Polysaccharide synthases and glycosyl transferases	2.2	Cellulose-synthase-like genes			CESA	93517015	Gorai.001G238100	Gorai.001G238100.1.D	Gohir.D07G210700	PTHR13301:SF59 - CELLULOSE SYNTHASE A CATALYTIC SUBUNIT 7 [UDP-FORMING] (1 of 2)	AT5G44030.1	cellulose synthase A4	CESA4,IRX5,NWS2	0.0154333	0.0221973	0.0713151	0.0188549	0.0551248	0.0586379	0.135166	0.30212	0.906147	3.03417	0.821936	4.97713	4.48987	6.12601	5.37845	6.40806	6.53047	6.11158	5.35206	470	Gorai.001G238100.1.A;Gorai.001G238100.1.D	case 2
2	Polysaccharide synthases and glycosyl transferases	2.2	Cellulose-synthase-like genes			CESA	93524452	Gorai.003G049300	Gorai.003G049300.1.A	Gohir.A02G137400	2.4.1.29 - Cellulose synthase (GDP-forming) / GDP-glucose-cellulose glucosyltransferase (1 of 4)	AT5G64740.1	cellulose synthase 6	CESA6,E112,IXR2,PRC1	3.19709	2.89145	3.06164	2.61412	2.6357	3.09422	2.47219	2.45596	2.17887	1.8881	2.4806	1.39538	1.76316	1.86156	1.92329	2.1189	1.92829	2.32759	1.58177
2	Polysaccharide synthases and glycosyl transferases	2.2	Cellulose-synthase-like genes			CESA	93524452	Gorai.003G049300	Gorai.003G049300.1.D	Gohir.D03G048100	2.4.1.29 - Cellulose synthase (GDP-forming) / GDP-glucose-cellulose glucosyltransferase (1 of 4)	AT5G64740.1	cellulose synthase 6	CESA6,E112,IXR2,PRC1	3.89245	3.46062	3.70457	3.23723	3.15694	3.65631	3.11634	3.02515	3.02326	2.32077	2.85218	1.74368	2.08056	1.92865	2.21407	2.37388	2.14503	2.6078	1.88714
2	Polysaccharide synthases and glycosyl transferases	2.2	Cellulose-synthase-like genes			CESA	93524452	Gorai.004G172400	Gorai.004G172400.1.A	Gohir.A08G144300	PTHR13301//PTHR13301:SF61 - X-BOX TRANSCRIPTION FACTOR-RELATED // SUBFAMILY NOT NAMED (1 of 2)	AT5G05170.1	Cellulose synthase family protein	ATCESA3,ATH-B,CESA3,CEV1,IXR1	6.45637	6.06587	6.22139	5.72296	6.06074	6.17017	6.08952	6.57399	6.80496	6.67014	6.65796	6.09079	6.44569	6.13656	6.58992	6.08686	6.21345	5.0532	5.06822
2	Polysaccharide synthases and glycosyl transferases	2.2	Cellulose-synthase-like genes			CESA	93524452	Gorai.004G172400	Gorai.004G172400.1.D	Gohir.D08G165300	PTHR13301//PTHR13301:SF61 - X-BOX TRANSCRIPTION FACTOR-RELATED // SUBFAMILY NOT NAMED (1 of 2)	AT5G05170.1	Cellulose synthase family protein	ATCESA3,ATH-B,CESA3,CEV1,IXR1	6.40621	6.10418	6.14793	5.59443	5.96336	6.04105	5.99617	6.40267	6.70786	6.62475	6.54536	5.88025	6.20027	5.35732	6.17471	5.4274	5.5779	5.01432	4.74987
2	Polysaccharide synthases and glycosyl transferases	2.2	Cellulose-synthase-like genes			CESA	93524452	Gorai.009G009500	Gorai.009G009500.1.A	Gohir.A05G008500	PTHR13301:SF33 - CELLULOSE SYNTHASE A CATALYTIC SUBUNIT 1 [UDP-FORMING] (1 of 2)	AT4G32410.1	cellulose synthase 1	AtCESA1,CESA1,RSW1	5.73397	5.56294	5.74557	5.3534	5.59207	5.77448	5.56378	5.7723	5.91508	5.56145	5.73187	4.71736	5.15796	4.85824	5.23738	5.0042	5.00759	4.77307	4.35632	3950	Gorai.009G009500.1.A;Gorai.009G009500.1.D;Gorai.009G010200.1.A;Gorai.009G010200.1.D	case 3
2	Polysaccharide synthases and glycosyl transferases	2.2	Cellulose-synthase-like genes			CESA	93524452	Gorai.009G009500	Gorai.009G009500.1.D	Gohir.D05G009200	PTHR13301:SF33 - CELLULOSE SYNTHASE A CATALYTIC SUBUNIT 1 [UDP-FORMING] (1 of 2)	AT4G32410.1	cellulose synthase 1	AtCESA1,CESA1,RSW1	6.39335	6.05696	6.22068	5.75984	6.00618	6.13294	5.93108	6.26964	6.39988	5.92699	6.11806	5.01476	5.55846	5.3393	5.5721	5.4357	5.53315	4.94891	4.50848	3950	Gorai.009G009500.1.A;Gorai.009G009500.1.D;Gorai.009G010200.1.A;Gorai.009G010200.1.D	case 3
2	Polysaccharide synthases and glycosyl transferases	2.2	Cellulose-synthase-like genes			CESA	93518730	Gorai.009G009700	Gorai.009G009700.1.A	Gohir.A05G008700	PTHR13301//PTHR13301:SF28 - X-BOX TRANSCRIPTION FACTOR-RELATED // SUBFAMILY NOT NAMED (1 of 2)	AT5G17420.1	Cellulose synthase family protein	ATCESA7,CESA7,IRX3,MUR10	0.0323915	0.0213191	0.0670301	0.0910729	0.11385	0.169618	0.185666	0.781576	2.59398	5.44507	2.69505	8.20188	7.684	8.61547	8.66019	8.46644	8.79513	6.98636	7.0807	3951	Gorai.009G009700.1.A;Gorai.009G009700.1.D	case 2
2	Polysaccharide synthases and glycosyl transferases	2.2	Cellulose-synthase-like genes			CESA	93518730	Gorai.009G009700	Gorai.009G009700.1.D	Gohir.D05G009400	PTHR13301//PTHR13301:SF28 - X-BOX TRANSCRIPTION FACTOR-RELATED // SUBFAMILY NOT NAMED (1 of 2)	AT5G17420.1	Cellulose synthase family protein	ATCESA7,CESA7,IRX3,MUR10	0.0669447	0.0973843	0.0980152	0.0816709	0.141545	0.208039	0.269803	1.47693	3.96667	6.53497	3.99031	8.61639	8.20413	8.80799	9.09684	8.67873	8.97923	7.27571	7.32913	3951	Gorai.009G009700.1.A;Gorai.009G009700.1.D	case 2
2	Polysaccharide synthases and glycosyl transferases	2.2	Cellulose-synthase-like genes			CESA	93524452	Gorai.009G010200	Gorai.009G010200.1.A	Gohir.A05G009200	PTHR13301:SF33 - CELLULOSE SYNTHASE A CATALYTIC SUBUNIT 1 [UDP-FORMING] (1 of 2)	AT4G32410.1	cellulose synthase 1	AtCESA1,CESA1,RSW1	4.92744	4.6333	4.58313	4.03625	4.17348	4.20003	3.92791	4.32844	4.76777	4.6036	4.62684	3.38089	4.24248	4.43816	4.35031	4.37	4.52805	3.71409	3.52492	3950	Gorai.009G009500.1.A;Gorai.009G009500.1.D;Gorai.009G010200.1.A;Gorai.009G010200.1.D	case 3
2	Polysaccharide synthases and glycosyl transferases	2.2	Cellulose-synthase-like genes			CESA	93524452	Gorai.009G010200	Gorai.009G010200.1.D		PTHR13301:SF33 - CELLULOSE SYNTHASE A CATALYTIC SUBUNIT 1 [UDP-FORMING] (1 of 2)	AT4G32410.1	cellulose synthase 1	AtCESA1,CESA1,RSW1	5.36448	5.0471	5.26857	4.80487	5.03897	5.18341	5.14362	5.68965	5.83937	5.60357	5.79406	4.64403	5.47969	5.78031	5.77231	5.87446	6.02181	5.46976	4.93391	3950	Gorai.009G009500.1.A;Gorai.009G009500.1.D;Gorai.009G010200.1.A;Gorai.009G010200.1.D	case 3
2	Polysaccharide synthases and glycosyl transferases	2.2	Cellulose-synthase-like genes			CESA	93518920	Gorai.009G161200	Gorai.009G161200.1.A		PTHR13301:SF31 - CELLULOSE SYNTHASE A CATALYTIC SUBUNIT 8 [UDP-FORMING] (1 of 2)	AT4G18780.1	cellulose synthase family protein	ATCESA8,CESA8,IRX1,LEW2	5.34257	5.54886	4.46233	3.68475	3.70402	3.86249	2.89628	3.20103	3.26419	3.00413	3.13165	2.16423	2.28975	1.06296	1.82963	0.86292	1.2411	1.11033	0.583896	4263	Gorai.009G161200.1.A	case 1
2	Polysaccharide synthases and glycosyl transferases	2.2	Cellulose-synthase-like genes			CESA	93518920	Gorai.009G161200	Gorai.009G161200.1.D	Gohir.D05G156700,Gohir.D05G156801	PTHR13301:SF31 - CELLULOSE SYNTHASE A CATALYTIC SUBUNIT 8 [UDP-FORMING] (1 of 2)	AT4G18780.1	cellulose synthase family protein	ATCESA8,CESA8,IRX1,LEW2	4.65953	4.88833	3.93205	3.29202	3.50584	3.63391	2.90165	3.33899	3.23303	3.11674	3.25607	3.26638	3.22233	4.89438	3.97671	3.7447	3.92952	1.75297	2.05377	4264	Gorai.009G161200.1.D	case 1
2	Polysaccharide synthases and glycosyl transferases	2.2	Cellulose-synthase-like genes			CESA	93518920	Gorai.011G037900	Gorai.011G037900.1.A	Gohir.A10G035300	PTHR13301:SF31 - CELLULOSE SYNTHASE A CATALYTIC SUBUNIT 8 [UDP-FORMING] (1 of 2)	AT4G18780.1	cellulose synthase family protein	ATCESA8,CESA8,IRX1,LEW2	0.264371	0.167977	0.225446	0.157149	0.214007	0.340321	1.916	3.09785	5.2146	7.32036	5.69525	8.70057	8.25491	8.35912	8.80837	8.14624	8.65218	7.28048	7.02312	5199	Gorai.011G037900.1.A	case 1
2	Polysaccharide synthases and glycosyl transferases	2.2	Cellulose-synthase-like genes			CESA	93518920	Gorai.011G037900	Gorai.011G037900.1.D	Gohir.D10G036000	PTHR13301:SF31 - CELLULOSE SYNTHASE A CATALYTIC SUBUNIT 8 [UDP-FORMING] (1 of 2)	AT4G18780.1	cellulose synthase family protein	ATCESA8,CESA8,IRX1,LEW2	0.242299	0.391301	0.363219	0.371892	0.895593	1.40594	3.4301	5.23926	6.89953	8.34695	7.39816	8.89287	8.52446	8.35434	8.91781	8.43118	8.84081	7.69594	7.3264	5200	Gorai.011G037900.1.D	case 1
2	Polysaccharide synthases and glycosyl transferases	2.2	Cellulose-synthase-like genes			CSLA	93523267	Gorai.002G243400	Gorai.002G243400.1.A	Gohir.A01G210100	2.4.1.32 - Glucomannan 4-beta-mannosyltransferase / Glucomannan-synthase (1 of 5)	AT5G03760.1	Nucleotide-diphospho-sugar transferases superfamily protein	ATCSLA09,ATCSLA9,CSLA09,CSLA9,RAT4	0.323106	0.409277	0.637518	0.415921	1.06057	1.48637	2.22392	2.14084	1.26339	0.660852	1.44395	0.257754	0.791921	0.382084	0.756058	0.296087	0.251608	0.779701	0.333376
2	Polysaccharide synthases and glycosyl transferases	2.2	Cellulose-synthase-like genes			CSLA	93523267	Gorai.002G243400	Gorai.002G243400.1.D	Gohir.D01G199000	2.4.1.32 - Glucomannan 4-beta-mannosyltransferase / Glucomannan-synthase (1 of 5)	AT5G03760.1	Nucleotide-diphospho-sugar transferases superfamily protein	ATCSLA09,ATCSLA9,CSLA09,CSLA9,RAT4	4.43706	4.14921	3.82017	3.09049	2.7542	3.3175	3.1916	2.71331	2.18874	1.04506	2.04238	0.413993	0.660905	0.468787	0.984532	0.472622	0.370914	0.767488	0.395808
2	Polysaccharide synthases and glycosyl transferases	2.2	Cellulose-synthase-like genes			CSLA	93523267	Gorai.004G008100	Gorai.004G008100.1.A	Gohir.A08G003500	PTHR32044:SF17 - GLUCOMANNAN 4-BETA-MANNOSYLTRANSFERASE 2 (1 of 2)	AT5G22740.1	cellulose synthase-like A02	ATCSLA02,ATCSLA2,CSLA02,CSLA2	3.34364	3.12754	3.07478	2.54128	2.44234	2.51396	2.32257	1.76947	1.5378	1.53192	2.09006	0.418027	0.611762	0.197293	0.323829	0.248206	0.154343	0.430056	0.358052
2	Polysaccharide synthases and glycosyl transferases	2.2	Cellulose-synthase-like genes			CSLA	93523267	Gorai.004G008100	Gorai.004G008100.1.D	Gohir.D08G013800	PTHR32044:SF17 - GLUCOMANNAN 4-BETA-MANNOSYLTRANSFERASE 2 (1 of 2)	AT5G22740.1	cellulose synthase-like A02	ATCSLA02,ATCSLA2,CSLA02,CSLA2	1.43777	0.839577	1.55927	0.811284	1.89095	1.84812	1.96075	1.15958	1.58759	1.37846	2.01181	0.778785	0.987204	1.16364	1.09952	1.3533	0.66807	1.93504	0.61528
2	Polysaccharide synthases and glycosyl transferases	2.2	Cellulose-synthase-like genes			CSLA	93523267	Gorai.006G109100	Gorai.006G109100.1.A	Gohir.A09G092400	PTHR32044:SF17 - GLUCOMANNAN 4-BETA-MANNOSYLTRANSFERASE 2 (1 of 2)	AT5G22740.1	cellulose synthase-like A02	ATCSLA02,ATCSLA2,CSLA02,CSLA2	5.76124	5.35524	5.20976	4.32182	4.24176	4.24273	3.79293	3.17531	3.25008	2.50297	2.89697	1.19419	2.06268	1.81412	2.2573	1.89533	2.11015	3.31225	1.78866
2	Polysaccharide synthases and glycosyl transferases	2.2	Cellulose-synthase-like genes			CSLA	93523267	Gorai.006G109100	Gorai.006G109100.1.D	Gohir.D09G092500	PTHR32044:SF17 - GLUCOMANNAN 4-BETA-MANNOSYLTRANSFERASE 2 (1 of 2)	AT5G22740.1	cellulose synthase-like A02	ATCSLA02,ATCSLA2,CSLA02,CSLA2	7.61095	7.47903	6.84311	6.06665	5.90933	5.96503	5.13024	5.34225	5.35658	5.08669	5.23655	2.93955	3.86988	2.58677	3.06462	2.35605	2.42416	2.4574	2.18772
2	Polysaccharide synthases and glycosyl transferases	2.2	Cellulose-synthase-like genes			CSLB	93524439	Gorai.008G256300	Gorai.008G256300.1.D	Gohir.D12G239200	PTHR13301:SF51 - CELLULOSE SYNTHASE-LIKE PROTEIN G1-RELATED (1 of 5)	AT4G23990.1	cellulose synthase like G3	ATCSLG3,CSLG3	0.231618	0.101502	0.178467	0.133853	0.215859	0.103338	0.0861533	0.0282679	0	0.0247154	0.0103172	0.0538245	0.125914	0.143621	0.254009	0.18025	0.0775329	0.454246	0.0352678
2	Polysaccharide synthases and glycosyl transferases	2.2	Cellulose-synthase-like genes			CSLC	93523086	Gorai.001G040500	Gorai.001G040500.1.A	Gohir.A07G034760	2.4.1.168//2.4.2.39 - Xyloglucan 6-xylosyltransferase / Xyloglucan 6-alpha-D-xylosyltransferase (1 of 6)	AT4G31590.1	Cellulose-synthase-like C5	ATCSLC05,ATCSLC5,CSLC05,CSLC5	3.08301	2.68234	2.67908	1.92126	2.02084	2.30335	1.85616	1.81233	1.73722	1.34599	1.74295	0.837083	1.41963	1.56228	1.50944	1.59522	1.41757	1.36917	1.04668
2	Polysaccharide synthases and glycosyl transferases	2.2	Cellulose-synthase-like genes			CSLC	93523086	Gorai.001G040500	Gorai.001G040500.1.D	Gohir.D07G038500	2.4.1.168//2.4.2.39 - Xyloglucan 6-xylosyltransferase / Xyloglucan 6-alpha-D-xylosyltransferase (1 of 6)	AT4G31590.1	Cellulose-synthase-like C5	ATCSLC05,ATCSLC5,CSLC05,CSLC5	4.05804	3.59351	3.54176	2.731	2.53835	2.55833	1.90534	1.83328	1.72696	1.40139	1.67867	0.927454	1.28662	1.1895	1.63888	1.24644	1.18459	1.41424	1.03582
2	Polysaccharide synthases and glycosyl transferases	2.2	Cellulose-synthase-like genes			CSLC	93523086	Gorai.006G028400	Gorai.006G028400.1.A	Gohir.A09G024900	PTHR32044:SF11 - XYLOGLUCAN GLYCOSYLTRANSFERASE 4 (1 of 1)	AT3G28180.1	Cellulose-synthase-like C4	ATCSLC04,ATCSLC4,CSLC04,CSLC4	4.85925	4.73276	4.69729	4.21613	4.6584	4.64059	3.79253	4.06546	4.07554	3.45766	3.5806	1.07044	2.12907	0.739741	1.21929	1.03169	0.834807	0.713935	0.669379
2	Polysaccharide synthases and glycosyl transferases	2.2	Cellulose-synthase-like genes			CSLC	93523086	Gorai.006G028400	Gorai.006G028400.1.D	Gohir.D09G024200	PTHR32044:SF11 - XYLOGLUCAN GLYCOSYLTRANSFERASE 4 (1 of 1)	AT3G28180.1	Cellulose-synthase-like C4	ATCSLC04,ATCSLC4,CSLC04,CSLC4	4.34924	4.33988	4.27843	3.77647	4.10059	4.10131	3.6064	3.86142	4.03652	3.68997	3.61035	1.33557	2.05314	0.852409	1.23151	0.988848	0.880698	1.06893	0.616207
2	Polysaccharide synthases and glycosyl transferases	2.2	Cellulose-synthase-like genes			CSLC	93522275	Gorai.009G222300	Gorai.009G222300.1.A	Gohir.A05G218000	2.4.1.168//2.4.2.39 - Xyloglucan 6-xylosyltransferase / Xyloglucan 6-alpha-D-xylosyltransferase (1 of 6)	AT4G07960.1	Cellulose-synthase-like C12	ATCSLC12,CSLC12	3.51737	3.49714	3.436	2.90545	2.71777	2.93436	2.28152	2.80293	2.75396	2.79246	2.79238	2.33002	2.30515	2.012	2.58146	2.06974	2.31441	2.07657	1.67565
2	Polysaccharide synthases and glycosyl transferases	2.2	Cellulose-synthase-like genes			CSLC	93522275	Gorai.009G222300	Gorai.009G222300.1.D	Gohir.D05G215600	2.4.1.168//2.4.2.39 - Xyloglucan 6-xylosyltransferase / Xyloglucan 6-alpha-D-xylosyltransferase (1 of 6)	AT4G07960.1	Cellulose-synthase-like C12	ATCSLC12,CSLC12	3.67469	3.41564	3.40307	2.8768	2.7783	2.96512	2.50861	3.03653	3.01622	3.01867	3.05254	2.43948	2.48259	2.34948	2.8396	2.45802	2.6675	2.3421	1.69584
2	Polysaccharide synthases and glycosyl transferases	2.2	Cellulose-synthase-like genes			CSLD	93521476	Gorai.003G052200	Gorai.003G052200.1.A	Gohir.A02G140200	PTHR13301:SF72 - CELLULOSE SYNTHASE-LIKE PROTEIN D3 (1 of 2)	AT3G03050.1	cellulose synthase-like D3	ATCSLD3,CSLD3,KJK	4.67673	4.2614	4.14392	3.37962	3.50298	3.81129	3.22702	3.53692	3.51659	2.97771	3.48722	1.76967	3.01799	2.70963	3.25008	2.73317	3.00595	3.51179	1.91658
2	Polysaccharide synthases and glycosyl transferases	2.2	Cellulose-synthase-like genes			CSLD	93521476	Gorai.003G052200	Gorai.003G052200.1.D	Gohir.D03G050700	PTHR13301:SF72 - CELLULOSE SYNTHASE-LIKE PROTEIN D3 (1 of 2)	AT3G03050.1	cellulose synthase-like D3	ATCSLD3,CSLD3,KJK	3.4029	2.66941	2.65898	1.70156	2.03486	2.54358	2.11498	2.67393	2.7286	2.52061	2.73726	1.41886	2.72469	2.04087	2.76466	2.25813	2.31029	2.7303	1.42247
2	Polysaccharide synthases and glycosyl transferases	2.2	Cellulose-synthase-like genes			CSLD	93521476	Gorai.004G257300	Gorai.004G257300.1.A	Gohir.A08G221674	PTHR13301:SF72 - CELLULOSE SYNTHASE-LIKE PROTEIN D3 (1 of 2)	AT3G03050.1	cellulose synthase-like D3	ATCSLD3,CSLD3,KJK	1.21339	3.36039	2.34593	1.97556	2.52158	3.59025	2.79161	3.85433	3.41075	3.08156	3.59847	1.51317	2.21548	1.52108	2.07608	1.62834	1.93317	1.80302	1.27943
2	Polysaccharide synthases and glycosyl transferases	2.2	Cellulose-synthase-like genes			CSLD	93521476	Gorai.004G257300	Gorai.004G257300.1.D	Gohir.D08G242000	PTHR13301:SF72 - CELLULOSE SYNTHASE-LIKE PROTEIN D3 (1 of 2)	AT3G03050.1	cellulose synthase-like D3	ATCSLD3,CSLD3,KJK	2.53636	2.75903	2.90372	2.36163	2.38195	3.41568	1.93777	3.33457	2.98847	1.98751	2.85927	0.541703	1.35252	0.681656	1.14225	0.839153	0.815642	1.08404	0.642113
2	Polysaccharide synthases and glycosyl transferases	2.2	Cellulose-synthase-like genes			CSLD	93518063	Gorai.006G220600	Gorai.006G220600.1.A	Gohir.A09G203100	PTHR13301:SF35 - CELLULOSE SYNTHASE-LIKE PROTEIN D1-RELATED (1 of 1)	AT2G33100.1	cellulose synthase-like D1	ATCSLD1,CSLD1	0.0191553	0	0.0249678	0.0128547	0.0538301	0.0499165	0.0228677	0.0641448	0.0228379	0.065309	0.165942	0.544147	1.11864	3.04402	2.05119	2.216	2.33751	1.12716	1.31122
2	Polysaccharide synthases and glycosyl transferases	2.2	Cellulose-synthase-like genes			CSLD	93518063	Gorai.006G220600	Gorai.006G220600.1.D	Gohir.D09G197200	PTHR13301:SF35 - CELLULOSE SYNTHASE-LIKE PROTEIN D1-RELATED (1 of 1)	AT2G33100.1	cellulose synthase-like D1	ATCSLD1,CSLD1	0	0	0	0	0	0	0	0.0086762	0	0	0	0.0401855	0.032359	0.487138	0.23143	0.28923	0.23438	0.314038	0.0755162
2	Polysaccharide synthases and glycosyl transferases	2.2	Cellulose-synthase-like genes			CSLD	93515292	Gorai.008G142900	Gorai.008G142900.1.A	Gohir.A12G128000	K00770 - 1,4-beta-D-xylan synthase (E2.4.2.24) (1 of 1)	AT1G02730.1	cellulose synthase-like D5	ATCSLD5,CSLD5,SOS6	1.03489	1.03618	1.26368	0.837913	1.217	1.52632	1.06374	1.85414	1.81024	1.64893	1.80302	0.422839	1.20164	0.817595	0.957782	0.563224	0.74573	1.24241	0.228148
2	Polysaccharide synthases and glycosyl transferases	2.2	Cellulose-synthase-like genes			CSLD	93515292	Gorai.008G142900	Gorai.008G142900.1.D	Gohir.D12G131700	K00770 - 1,4-beta-D-xylan synthase (E2.4.2.24) (1 of 1)	AT1G02730.1	cellulose synthase-like D5	ATCSLD5,CSLD5,SOS6	1.40548	1.0832	1.57437	0.844065	1.37812	1.84088	1.51907	2.31015	2.22053	1.98621	2.11731	0.674698	1.58521	0.904339	1.21542	0.604162	0.959944	1.35839	0.286006
2	Polysaccharide synthases and glycosyl transferases	2.2	Cellulose-synthase-like genes			CSLE&CSLG	93524439	Gorai.008G256300	Gorai.008G256300.1.D	Gohir.D12G239200	PTHR13301:SF51 - CELLULOSE SYNTHASE-LIKE PROTEIN G1-RELATED (1 of 5)	AT4G23990.1	cellulose synthase like G3	ATCSLG3,CSLG3	0.231618	0.101502	0.178467	0.133853	0.215859	0.103338	0.0861533	0.0282679	0	0.0247154	0.0103172	0.0538245	0.125914	0.143621	0.254009	0.18025	0.0775329	0.454246	0.0352678
2	Polysaccharide synthases and glycosyl transferases	2.3	Glycosyl transferases	2.3.1	GT family 8	A	93522686	Gorai.007G064800	Gorai.007G064800.1.A	Gohir.A11G056000	PTHR11183:SF56 - UDP-GLUCURONATE:XYLAN ALPHA-GLUCURONOSYLTRANSFERASE 3-RELATED (1 of 4)	AT3G18660.2	plant glycogenin-like starch initiation protein 1	GUX1,PGSIP1	0.0201288	0.0123198	0.0904483	0.465808	1.46612	2.20444	3.31749	5.34964	5.64724	6.44229	5.63256	6.11001	5.72838	5.45374	5.61674	4.799	5.22372	3.83688	3.90367
2	Polysaccharide synthases and glycosyl transferases	2.3	Glycosyl transferases	2.3.1	GT family 8	A	93522686	Gorai.007G064800	Gorai.007G064800.1.D	Gohir.D11G060100	PTHR11183:SF56 - UDP-GLUCURONATE:XYLAN ALPHA-GLUCURONOSYLTRANSFERASE 3-RELATED (1 of 4)	AT3G18660.2	plant glycogenin-like starch initiation protein 1	GUX1,PGSIP1	0.0141082	0	0.00764188	0.0239877	0.0455268	0.0829532	0.247601	1.48272	2.67533	4.46886	2.50909	6.06871	5.12777	5.68815	5.81954	5.36716	5.72987	4.21994	4.34802
2	Polysaccharide synthases and glycosyl transferases	2.3	Glycosyl transferases	2.3.1	GT family 8	A	93517975	Gorai.007G296600	Gorai.007G296600.1.A	Gohir.A11G264600	PTHR11183:SF51 - UDP-GLUCURONATE:XYLAN ALPHA-GLUCURONOSYLTRANSFERASE 4-RELATED (1 of 2)	AT1G54940.1	plant glycogenin-like starch initiation protein 4	PGSIP4	0.790277	0.651389	1.59514	0.342422	1.23196	0.345802	0.0116044	0	0	0	0	0	0	0.0123699	0	0.0247409	0	0	0
2	Polysaccharide synthases and glycosyl transferases	2.3	Glycosyl transferases	2.3.1	GT family 8	A	93517935	Gorai.009G211400	Gorai.009G211400.1.A	Gohir.A05G202000	PTHR11183:SF44 - UDP-GLUCURONATE:XYLAN ALPHA-GLUCURONOSYLTRANSFERASE 2 (1 of 2)	AT4G33330.2	plant glycogenin-like starch initiation protein 3	GUX2,PGSIP3	0.0631094	0.0239565	0.124438	0.106461	0.214252	0.467874	0.911928	1.84717	3.26446	3.67109	3.06256	3.33465	3.66812	5.45691	4.47529	4.3777	4.81733	3.15141	3.17219
2	Polysaccharide synthases and glycosyl transferases	2.3	Glycosyl transferases	2.3.1	GT family 8	A	93517935	Gorai.009G211400	Gorai.009G211400.1.D	Gohir.D05G205100	PTHR11183:SF44 - UDP-GLUCURONATE:XYLAN ALPHA-GLUCURONOSYLTRANSFERASE 2 (1 of 2)	AT4G33330.2	plant glycogenin-like starch initiation protein 3	GUX2,PGSIP3	0.0112867	0	0.0770762	0.00932137	0.00817132	0.163899	0.329455	0.688196	1.99044	2.42864	1.88569	2.21398	2.51649	3.5895	3.38114	3.24229	3.40886	1.81534	2.50506
2	Polysaccharide synthases and glycosyl transferases	2.3	Glycosyl transferases	2.3.1	GT family 8	A	93522686	Gorai.009G284700	Gorai.009G284700.1.A	Gohir.A05G269700	PTHR11183:SF56 - UDP-GLUCURONATE:XYLAN ALPHA-GLUCURONOSYLTRANSFERASE 3-RELATED (1 of 4)	AT1G77130.1	plant glycogenin-like starch initiation protein 2	GUX3,PGSIP2	3.79842	3.387	3.08245	2.34013	2.64085	2.87686	2.46416	2.67808	2.55681	2.47193	2.54497	1.54312	2.42639	2.82896	2.40451	2.44321	2.76405	2.64262	1.83101
2	Polysaccharide synthases and glycosyl transferases	2.3	Glycosyl transferases	2.3.1	GT family 8	A	93522686	Gorai.009G284700	Gorai.009G284700.1.D	Gohir.D05G271700	PTHR11183:SF56 - UDP-GLUCURONATE:XYLAN ALPHA-GLUCURONOSYLTRANSFERASE 3-RELATED (1 of 4)	AT1G77130.1	plant glycogenin-like starch initiation protein 2	GUX3,PGSIP2	3.98702	3.64546	3.6815	2.98064	3.69192	3.51814	3.26954	3.62969	3.48249	3.30971	3.39978	2.33606	2.80659	2.9136	2.78414	2.83698	3.18722	3.15078	2.37542
2	Polysaccharide synthases and glycosyl transferases	2.3	Glycosyl transferases	2.3.1	GT family 8	A	93522686	Gorai.011G116600	Gorai.011G116600.1.A	Gohir.A10G082400	PTHR11183:SF56 - UDP-GLUCURONATE:XYLAN ALPHA-GLUCURONOSYLTRANSFERASE 3-RELATED (1 of 4)	AT3G18660.2	plant glycogenin-like starch initiation protein 1	GUX1,PGSIP1	0.897391	0.989027	1.22411	1.27102	0.829712	1.0766	1.18385	0.965085	1.71345	2.95199	1.60468	6.00257	6.07934	8.17989	6.93967	8.5181	8.63317	7.29579	7.08365
2	Polysaccharide synthases and glycosyl transferases	2.3	Glycosyl transferases	2.3.1	GT family 8	A	93522686	Gorai.011G116600	Gorai.011G116600.1.D	Gohir.D10G106400	PTHR11183:SF56 - UDP-GLUCURONATE:XYLAN ALPHA-GLUCURONOSYLTRANSFERASE 3-RELATED (1 of 4)	AT3G18660.2	plant glycogenin-like starch initiation protein 1	GUX1,PGSIP1	0.00737349	0.00968971	0.00939734	0	0.0328188	0.0859916	0.127866	0.398935	0.847214	1.46692	0.763109	3.14889	4.19267	6.83408	4.99276	7.66479	7.61677	7.03234	6.44178
2	Polysaccharide synthases and glycosyl transferases	2.3	Glycosyl transferases	2.3.1	GT family 8	A	93522686	Gorai.013G105100	Gorai.013G105100.1.A		PTHR11183:SF56 - UDP-GLUCURONATE:XYLAN ALPHA-GLUCURONOSYLTRANSFERASE 3-RELATED (1 of 4)	AT1G77130.1	plant glycogenin-like starch initiation protein 2	GUX3,PGSIP2	1.42682	1.63241	1.54633	1.45877	1.60042	1.73864	2.10882	2.49437	2.68583	2.78808	2.602	2.56519	2.34262	2.04576	2.57221	1.94028	2.44279	1.44941	1.41558
2	Polysaccharide synthases and glycosyl transferases	2.3	Glycosyl transferases	2.3.1	GT family 8	A	93522686	Gorai.013G105100	Gorai.013G105100.1.D	Gohir.D03G061300	PTHR11183:SF56 - UDP-GLUCURONATE:XYLAN ALPHA-GLUCURONOSYLTRANSFERASE 3-RELATED (1 of 4)	AT1G77130.1	plant glycogenin-like starch initiation protein 2	GUX3,PGSIP2	1.42682	1.63241	1.54633	1.45877	1.60042	1.73864	2.10882	2.49437	2.68583	2.78808	2.602	2.56519	2.34262	2.04576	2.57221	1.94028	2.44279	1.44941	1.41558
2	Polysaccharide synthases and glycosyl transferases	2.3	Glycosyl transferases	2.3.1	GT family 8	A	93517975	Gorai.013G123900	Gorai.013G123900.1.A	Gohir.A13G107400	PTHR11183:SF51 - UDP-GLUCURONATE:XYLAN ALPHA-GLUCURONOSYLTRANSFERASE 4-RELATED (1 of 2)	AT1G54940.1	plant glycogenin-like starch initiation protein 4	PGSIP4	0.263087	0.199175	0.492967	0.064578	0.191352	0.071127	0.0186285	0.0310677	0.0961678	0.0238869	0.0480408	0.0177766	0.0472508	0.00640288	0.0140829	0	0.0363444	0.0510449	0.0556913
2	Polysaccharide synthases and glycosyl transferases	2.3	Glycosyl transferases	2.3.1	GT family 8	A	93517975	Gorai.013G123900	Gorai.013G123900.1.D	Gohir.D13G110600	PTHR11183:SF51 - UDP-GLUCURONATE:XYLAN ALPHA-GLUCURONOSYLTRANSFERASE 4-RELATED (1 of 2)	AT1G54940.1	plant glycogenin-like starch initiation protein 4	PGSIP4	0.180143	0.149439	0.231136	0.0442556	0.0448753	0.0407494	0.0780031	0.0178549	0.0124228	0.0437476	0.0273041	0.0174502	0.0212352	0	0	0	0.0386118	0.033707	0
2	Polysaccharide synthases and glycosyl transferases	2.3	Glycosyl transferases	2.3.1	GT family 8	B	93524013	Gorai.001G145800	Gorai.001G145800.1.A	Gohir.A07G130000	PTHR11183//PTHR11183:SF54 - GLYCOGENIN // SUBFAMILY NOT NAMED (1 of 2)	AT2G47180.1	galactinol synthase 1	AtGolS1,GolS1	0.0211727	0.0361235	0.0712176	0.0610144	0.0239111	0.0260309	0.0233405	0.0185843	0	0	0	0.0183123	0.0155147	0.095892	0	0.0382592	0.0773688	0.296463	0.436275	3027	Gorai.001G145800.1.A;Gorai.001G145800.1.D;Gorai.006G265600.1.A;Gorai.006G265600.1.D;Gorai.007G120900.1.A;Gorai.007G120900.1.D;Gorai.013G130800.1.A;Gorai.013G130800.1.D;Gorai.013G130900.1.A;Gorai.013G130900.1.D	case 3
2	Polysaccharide synthases and glycosyl transferases	2.3	Glycosyl transferases	2.3.1	GT family 8	B	93524013	Gorai.001G145800	Gorai.001G145800.1.D	Gohir.D07G134200	PTHR11183//PTHR11183:SF54 - GLYCOGENIN // SUBFAMILY NOT NAMED (1 of 2)	AT2G47180.1	galactinol synthase 1	AtGolS1,GolS1	0.117625	0	0.0726203	0.0383912	0.0640219	0.114741	0.0680159	0	0.0309704	0.00842235	0.0284885	0	0	0.029385	0.0235927	0	0	0.0560202	0.0623124	3027	Gorai.001G145800.1.A;Gorai.001G145800.1.D;Gorai.006G265600.1.A;Gorai.006G265600.1.D;Gorai.007G120900.1.A;Gorai.007G120900.1.D;Gorai.013G130800.1.A;Gorai.013G130800.1.D;Gorai.013G130900.1.A;Gorai.013G130900.1.D	case 3
2	Polysaccharide synthases and glycosyl transferases	2.3	Glycosyl transferases	2.3.1	GT family 8	B	93524013	Gorai.007G120900	Gorai.007G120900.1.A	Gohir.A11G107800	PTHR11183//PTHR11183:SF54 - GLYCOGENIN // SUBFAMILY NOT NAMED (1 of 2)	AT2G47180.1	galactinol synthase 1	AtGolS1,GolS1	1.34817	1.38349	1.8812	1.46363	2.44324	2.20984	3.99405	4.62816	5.09019	6.01358	4.62315	7.74235	7.33245	8.37304	7.96991	7.59161	7.83505	6.26379	6.57081	3027	Gorai.001G145800.1.A;Gorai.001G145800.1.D;Gorai.006G265600.1.A;Gorai.006G265600.1.D;Gorai.007G120900.1.A;Gorai.007G120900.1.D;Gorai.013G130800.1.A;Gorai.013G130800.1.D;Gorai.013G130900.1.A;Gorai.013G130900.1.D	case 3
2	Polysaccharide synthases and glycosyl transferases	2.3	Glycosyl transferases	2.3.1	GT family 8	B	93524013	Gorai.007G120900	Gorai.007G120900.1.D	Gohir.D11G112500	PTHR11183//PTHR11183:SF54 - GLYCOGENIN // SUBFAMILY NOT NAMED (1 of 2)	AT2G47180.1	galactinol synthase 1	AtGolS1,GolS1	3.63815	3.21503	2.71238	2.21456	1.97418	1.65369	2.09784	3.15141	5.18697	6.70956	5.10512	8.15058	7.75897	8.38352	8.10341	7.57985	7.95728	6.02204	6.38298	3027	Gorai.001G145800.1.A;Gorai.001G145800.1.D;Gorai.006G265600.1.A;Gorai.006G265600.1.D;Gorai.007G120900.1.A;Gorai.007G120900.1.D;Gorai.013G130800.1.A;Gorai.013G130800.1.D;Gorai.013G130900.1.A;Gorai.013G130900.1.D	case 3
2	Polysaccharide synthases and glycosyl transferases	2.3	Glycosyl transferases	2.3.1	GT family 8	B	93524013	Gorai.013G130800	Gorai.013G130800.1.A	Gohir.A13G113200	2.4.1.123 - Inositol 3-alpha-galactosyltransferase / UDP-alpha-D-galactose:myo-inositol 3-alpha-D-galactosyltransferase (1 of 7)	AT1G56600.1	galactinol synthase 2	AtGolS2,GolS2	0	0.0108944	0.019561	0.0890588	0.0447103	0.0146509	0.0268907	0	0	0.0875525	0	0.103794	0	0.067786	0	0.0986136	0	0.0627641	0.123078	3027	Gorai.001G145800.1.A;Gorai.001G145800.1.D;Gorai.006G265600.1.A;Gorai.006G265600.1.D;Gorai.007G120900.1.A;Gorai.007G120900.1.D;Gorai.013G130800.1.A;Gorai.013G130800.1.D;Gorai.013G130900.1.A;Gorai.013G130900.1.D	case 3
2	Polysaccharide synthases and glycosyl transferases	2.3	Glycosyl transferases	2.3.1	GT family 8	B	93524013	Gorai.013G130800	Gorai.013G130800.1.D	Gohir.D13G116400	2.4.1.123 - Inositol 3-alpha-galactosyltransferase / UDP-alpha-D-galactose:myo-inositol 3-alpha-D-galactosyltransferase (1 of 7)	AT1G56600.1	galactinol synthase 2	AtGolS2,GolS2	0	0.0108944	0.019561	0.0890588	0.0447103	0.0146509	0.0268907	0	0	0.0875525	0	0.103794	0	0.067786	0	0.0986136	0	0.0627641	0.123078	3027	Gorai.001G145800.1.A;Gorai.001G145800.1.D;Gorai.006G265600.1.A;Gorai.006G265600.1.D;Gorai.007G120900.1.A;Gorai.007G120900.1.D;Gorai.013G130800.1.A;Gorai.013G130800.1.D;Gorai.013G130900.1.A;Gorai.013G130900.1.D	case 3
2	Polysaccharide synthases and glycosyl transferases	2.3	Glycosyl transferases	2.3.1	GT family 8	B	93524013	Gorai.013G130900	Gorai.013G130900.1.A	Gohir.A13G113200	2.4.1.123 - Inositol 3-alpha-galactosyltransferase / UDP-alpha-D-galactose:myo-inositol 3-alpha-D-galactosyltransferase (1 of 7)	AT1G56600.1	galactinol synthase 2	AtGolS2,GolS2	0.0347214	4.54449e-10	0.0668428	0	0	0.0237138	0.0747849	0.256553	0.254435	0.30234	0.443735	0.0808132	0.137245	0.17906	0.257655	0.327188	0.353702	0.259815	0.0982134	3027	Gorai.001G145800.1.A;Gorai.001G145800.1.D;Gorai.006G265600.1.A;Gorai.006G265600.1.D;Gorai.007G120900.1.A;Gorai.007G120900.1.D;Gorai.013G130800.1.A;Gorai.013G130800.1.D;Gorai.013G130900.1.A;Gorai.013G130900.1.D	case 3
2	Polysaccharide synthases and glycosyl transferases	2.3	Glycosyl transferases	2.3.1	GT family 8	B	93524013	Gorai.013G130900	Gorai.013G130900.1.D	Gohir.D13G116400	2.4.1.123 - Inositol 3-alpha-galactosyltransferase / UDP-alpha-D-galactose:myo-inositol 3-alpha-D-galactosyltransferase (1 of 7)	AT1G56600.1	galactinol synthase 2	AtGolS2,GolS2	0.117437	0.0730977	0.192692	0.162987	0.193651	0.279389	0.33884	0.189813	0.742862	0.146001	0.664116	0.0309533	0.402352	0.269179	0.676622	0.324502	0.40345	0.376747	0.190163	3027	Gorai.001G145800.1.A;Gorai.001G145800.1.D;Gorai.006G265600.1.A;Gorai.006G265600.1.D;Gorai.007G120900.1.A;Gorai.007G120900.1.D;Gorai.013G130800.1.A;Gorai.013G130800.1.D;Gorai.013G130900.1.A;Gorai.013G130900.1.D	case 3
2	Polysaccharide synthases and glycosyl transferases	2.3	Glycosyl transferases	2.3.1	GT family 8	B	93524013	Gorai.013G208500	Gorai.013G208500.1.A	Gohir.A13G176700	2.4.1.123 - Inositol 3-alpha-galactosyltransferase / UDP-alpha-D-galactose:myo-inositol 3-alpha-D-galactosyltransferase (1 of 7)	AT1G56600.1	galactinol synthase 2	AtGolS2,GolS2	0	0	0.0057837	0.0117933	0.012141	0	0.0416537	0.00942744	0	0	0.0230168	0.0368043	0.0133865	0.088162	0.119964	0.287853	0.285951	0.597645	0.391218
2	Polysaccharide synthases and glycosyl transferases	2.3	Glycosyl transferases	2.3.1	GT family 8	B	93524013	Gorai.013G208500	Gorai.013G208500.1.D	Gohir.D13G183200	2.4.1.123 - Inositol 3-alpha-galactosyltransferase / UDP-alpha-D-galactose:myo-inositol 3-alpha-D-galactosyltransferase (1 of 7)	AT1G56600.1	galactinol synthase 2	AtGolS2,GolS2	0.0160869	0.0171537	0.0132593	0.0117933	0	0.0661953	0	0	0	0	0.0115543	0.054861	0.108348	0.22968	0.222901	0.59169	0.19159	0.684321	0.595576
2	Polysaccharide synthases and glycosyl transferases	2.3	Glycosyl transferases	2.3.1	GT family 8	C	93521487	Gorai.001G142100	Gorai.001G142100.1.A	Gohir.A07G126900	PTHR13778:SF8 - GALACTURONOSYLTRANSFERASE-LIKE 6-RELATED (1 of 3)	AT3G62660.1	galacturonosyltransferase-like 7	GATL7	2.72248	2.75811	2.74845	2.26775	2.31985	2.2769	2.08302	2.16712	2.34741	2.01477	2.2122	1.61798	2.10693	2.53047	2.15114	2.23336	2.44627	1.9959	1.51818
2	Polysaccharide synthases and glycosyl transferases	2.3	Glycosyl transferases	2.3.1	GT family 8	C	93521487	Gorai.001G142100	Gorai.001G142100.1.D	Gohir.D07G131000	PTHR13778:SF8 - GALACTURONOSYLTRANSFERASE-LIKE 6-RELATED (1 of 3)	AT3G62660.1	galacturonosyltransferase-like 7	GATL7	2.87919	2.76387	2.71561	2.17085	2.18043	2.41578	2.0794	2.26434	2.3668	2.02754	2.58715	1.8304	2.09534	2.80543	2.47431	2.71229	2.73136	2.33242	2.32549
2	Polysaccharide synthases and glycosyl transferases	2.3	Glycosyl transferases	2.3.1	GT family 8	C	93524399	Gorai.005G187600	Gorai.005G187600.1.A	Gohir.A03G144000	PTHR13778//PTHR13778:SF9 - GLYCOSYLTRANSFERASE 8 DOMAIN-CONTAINING PROTEIN // SUBFAMILY NOT NAMED (1 of 1)	AT1G70090.1	glucosyl transferase family 8	GATL9,LGT8	4.83468	4.69352	4.83517	4.56998	4.02347	4.72373	3.60321	4.22525	4.3473	4.18634	4.20293	3.44337	3.41544	2.25311	3.1928	2.74998	2.81787	2.5593	2.35539
2	Polysaccharide synthases and glycosyl transferases	2.3	Glycosyl transferases	2.3.1	GT family 8	C	93524399	Gorai.005G187600	Gorai.005G187600.1.D	Gohir.D02G167200	PTHR13778//PTHR13778:SF9 - GLYCOSYLTRANSFERASE 8 DOMAIN-CONTAINING PROTEIN // SUBFAMILY NOT NAMED (1 of 1)	AT1G70090.1	glucosyl transferase family 8	GATL9,LGT8	4.21638	4.06936	4.58276	4.32428	3.83093	4.51833	3.60409	4.47107	4.58039	4.50282	4.48581	3.18362	3.49805	1.66262	2.70989	1.88404	2.06691	2.21151	1.52129
2	Polysaccharide synthases and glycosyl transferases	2.3	Glycosyl transferases	2.3.1	GT family 8	C	93521487	Gorai.007G125600	Gorai.007G125600.1.A	Gohir.A11G112100	PTHR13778:SF8 - GALACTURONOSYLTRANSFERASE-LIKE 6-RELATED (1 of 3)	AT3G62660.1	galacturonosyltransferase-like 7	GATL7	2.36548	2.68361	2.82489	2.82033	2.55222	3.14572	2.73519	3.55117	3.64473	3.71475	3.8867	3.0598	3.33773	3.54437	3.76707	3.3338	3.60579	2.46658	2.34026
2	Polysaccharide synthases and glycosyl transferases	2.3	Glycosyl transferases	2.3.1	GT family 8	C	93521487	Gorai.007G125600	Gorai.007G125600.1.D	Gohir.D11G117200	PTHR13778:SF8 - GALACTURONOSYLTRANSFERASE-LIKE 6-RELATED (1 of 3)	AT3G62660.1	galacturonosyltransferase-like 7	GATL7	0.744949	0.907754	1.17148	0.722873	1.1212	2.0426	1.5098	2.3768	2.40367	2.62471	3.03339	2.43434	2.93416	4.16465	3.64916	3.92626	4.06122	3.38113	3.08906
2	Polysaccharide synthases and glycosyl transferases	2.3	Glycosyl transferases	2.3.1	GT family 8	C	93521487	Gorai.008G142800	Gorai.008G142800.1.A	Gohir.A12G127900	PTHR13778:SF8 - GALACTURONOSYLTRANSFERASE-LIKE 6-RELATED (1 of 3)	AT3G62660.1	galacturonosyltransferase-like 7	GATL7	2.95406	2.63146	2.40094	1.71563	1.62119	2.02739	2.06729	2.40914	2.24015	2.05037	2.55424	0.900049	1.36246	1.25855	1.02663	0.726676	0.951567	1.61913	0.902798
2	Polysaccharide synthases and glycosyl transferases	2.3	Glycosyl transferases	2.3.1	GT family 8	C	93521487	Gorai.008G142800	Gorai.008G142800.1.D	Gohir.D12G131600	PTHR13778:SF8 - GALACTURONOSYLTRANSFERASE-LIKE 6-RELATED (1 of 3)	AT3G62660.1	galacturonosyltransferase-like 7	GATL7	0.525836	0.531346	0.765071	0.519671	0.652941	1.02141	1.37828	1.78664	1.48767	1.43681	1.78321	0.410446	0.636937	0.429914	0.627895	0.385115	0.33646	0.773437	0.57286
2	Polysaccharide synthases and glycosyl transferases	2.3	Glycosyl transferases	2.3.1	GT family 8	C	93524399	Gorai.009G094500	Gorai.009G094500.1.A	Gohir.A05G091000	PTHR13778:SF4 - GALACTURONOSYLTRANSFERASE-LIKE 3-RELATED (1 of 1)	AT1G13250.1	galacturonosyltransferase-like 3	GATL3	2.19015	2.06223	2.34574	1.84632	2.18316	2.50831	1.88003	2.30127	2.35819	2.08326	2.62783	1.56396	2.21148	2.32772	2.05025	2.44348	2.21074	2.92325	1.78191
2	Polysaccharide synthases and glycosyl transferases	2.3	Glycosyl transferases	2.3.1	GT family 8	C	93524399	Gorai.009G094500	Gorai.009G094500.1.D	Gohir.D05G092000	PTHR13778:SF4 - GALACTURONOSYLTRANSFERASE-LIKE 3-RELATED (1 of 1)	AT1G13250.1	galacturonosyltransferase-like 3	GATL3	5.82885	5.7548	5.23163	4.53597	4.46936	4.87539	4.35932	4.67005	4.67285	4.38546	4.75831	2.94144	3.73914	3.55037	3.52081	3.45841	3.41014	3.4308	2.89432
2	Polysaccharide synthases and glycosyl transferases	2.3	Glycosyl transferases	2.3.1	GT family 8	C	93524399	Gorai.009G205300	Gorai.009G205300.1.A	Gohir.A05G196900	PTHR13778:SF6 - GALACTURONOSYLTRANSFERASE-LIKE 1-RELATED (1 of 8)	AT1G19300.1	Nucleotide-diphospho-sugar transferases superfamily protein	ATGATL1,GATL1,GLZ1,PARVUS	0.367973	0.163345	0.544781	0.34268	0.531033	0.766733	0.551972	0.504969	0.786112	1.56409	1.00366	3.75307	4.6905	6.09741	5.56078	5.45865	5.72793	2.45625	4.10638
2	Polysaccharide synthases and glycosyl transferases	2.3	Glycosyl transferases	2.3.1	GT family 8	C	93524399	Gorai.009G205300	Gorai.009G205300.1.D	Gohir.D05G200000	PTHR13778:SF6 - GALACTURONOSYLTRANSFERASE-LIKE 1-RELATED (1 of 8)	AT1G19300.1	Nucleotide-diphospho-sugar transferases superfamily protein	ATGATL1,GATL1,GLZ1,PARVUS	0.423627	0.3646	0.36711	0.108416	0.369039	0.285708	0.197153	0.507347	0.956297	1.56162	0.971069	3.66864	5.09026	6.86735	5.87813	6.15158	6.43063	3.26166	4.46901
2	Polysaccharide synthases and glycosyl transferases	2.3	Glycosyl transferases	2.3.1	GT family 8	C	93524399	Gorai.012G058400	Gorai.012G058400.1.A	Gohir.A05G362200	PTHR13778:SF7 - GALACTURONOSYLTRANSFERASE-LIKE 8-RELATED (1 of 2)	AT3G28340.1	galacturonosyltransferase-like 10	GATL10	2.63734	1.95218	2.28184	1.68752	1.08805	0.728284	0.940625	0.8507	1.14121	0.975196	0.820358	1.14649	1.18173	1.19508	0.975098	0.718902	0.530389	0.662342	0.333672
2	Polysaccharide synthases and glycosyl transferases	2.3	Glycosyl transferases	2.3.1	GT family 8	C	93524399	Gorai.012G058400	Gorai.012G058400.1.D	Gohir.D04G052200	PTHR13778:SF7 - GALACTURONOSYLTRANSFERASE-LIKE 8-RELATED (1 of 2)	AT3G28340.1	galacturonosyltransferase-like 10	GATL10	3.24436	2.92192	2.50802	2.15923	1.76637	1.92264	1.16105	1.47728	1.61241	1.33674	1.39394	1.35263	1.11099	0.704133	0.889036	0.80053	0.757254	0.703646	0.778226
2	Polysaccharide synthases and glycosyl transferases	2.3	Glycosyl transferases	2.3.1	GT family 8	D	93522199	Gorai.001G104800	Gorai.001G104800.1.A	Gohir.A07G092700	PTHR32116:SF19 - GALACTURONOSYLTRANSFERASE 8 (1 of 2)	AT3G25140.1	Nucleotide-diphospho-sugar transferases superfamily protein	GAUT8,QUA1	5.60625	5.26074	5.25072	4.59029	4.904	5.03635	4.7103	5.4069	5.42896	5.38151	5.33087	4.22591	4.8338	4.48591	4.90645	4.49834	4.53699	4.07314	3.83888
2	Polysaccharide synthases and glycosyl transferases	2.3	Glycosyl transferases	2.3.1	GT family 8	D	93522199	Gorai.001G104800	Gorai.001G104800.1.D	Gohir.D07G097300	PTHR32116:SF19 - GALACTURONOSYLTRANSFERASE 8 (1 of 2)	AT3G25140.1	Nucleotide-diphospho-sugar transferases superfamily protein	GAUT8,QUA1	5.81106	5.44514	5.31516	4.63826	4.88451	4.96732	4.68056	5.32808	5.37343	5.39229	5.25425	4.71759	4.87469	4.68169	5.02803	4.57136	4.86497	4.16028	3.85865
2	Polysaccharide synthases and glycosyl transferases	2.3	Glycosyl transferases	2.3.1	GT family 8	D	93522199	Gorai.001G205700	Gorai.001G205700.1.A	Gohir.A07G178000	PTHR32116:SF31 - GALACTURONOSYLTRANSFERASE 9-RELATED (1 of 2)	AT3G02350.1	galacturonosyltransferase 9	GAUT9	5.51067	5.13637	5.19854	4.68552	4.69528	4.85136	4.4748	4.83466	4.91769	4.81338	4.57521	4.45371	4.23083	4.20193	4.47737	4.15719	4.42379	3.36489	3.2546
2	Polysaccharide synthases and glycosyl transferases	2.3	Glycosyl transferases	2.3.1	GT family 8	D	93522199	Gorai.001G205700	Gorai.001G205700.1.D	Gohir.D07G185200	PTHR32116:SF31 - GALACTURONOSYLTRANSFERASE 9-RELATED (1 of 2)	AT3G02350.1	galacturonosyltransferase 9	GAUT9	4.38352	4.29288	3.57148	4.3188	3.20021	4.83138	3.03516	4.88063	4.15238	4.09016	4.74892	3.59246	3.48441	3.64818	4.19523	3.64966	3.98823	2.97417	3.27746
2	Polysaccharide synthases and glycosyl transferases	2.3	Glycosyl transferases	2.3.1	GT family 8	D	93520389	Gorai.001G243400	Gorai.001G243400.1.A	Gohir.A07G209500	PTHR32116:SF0 - GALACTURONOSYLTRANSFERASE 5-RELATED (1 of 5)	AT1G06780.1	galacturonosyltransferase 6	GAUT6	3.21817	2.78999	2.88001	2.34607	2.26212	2.34551	2.30183	2.12384	2.36921	2.87054	2.33827	2.80177	2.74728	3.66565	3.21853	2.96467	3.30504	2.81383	2.21739
2	Polysaccharide synthases and glycosyl transferases	2.3	Glycosyl transferases	2.3.1	GT family 8	D	93520389	Gorai.001G243400	Gorai.001G243400.1.D	Gohir.D07G215600	PTHR32116:SF0 - GALACTURONOSYLTRANSFERASE 5-RELATED (1 of 5)	AT1G06780.1	galacturonosyltransferase 6	GAUT6	2.89328	2.34143	2.63372	2.05902	2.0437	1.95528	1.85846	1.57461	1.95923	2.19479	1.89169	2.09817	2.37192	3.56425	2.71359	2.8813	3.10827	2.95808	2.34266
2	Polysaccharide synthases and glycosyl transferases	2.3	Glycosyl transferases	2.3.1	GT family 8	D	93515933	Gorai.002G013600	Gorai.002G013600.1.A	Gohir.A01G010900	PTHR32116:SF3 - GALACTURONOSYLTRANSFERASE 3-RELATED (1 of 2)	AT4G38270.1	galacturonosyltransferase 3	GAUT3	2.12692	1.71042	1.80565	1.28953	1.09966	0.809836	0.689577	0.523108	0.480006	0.318385	0.342931	0.0865528	0.0658232	0.0630915	0.0486748	0	0.17069	0.103148	0.0396999
2	Polysaccharide synthases and glycosyl transferases	2.3	Glycosyl transferases	2.3.1	GT family 8	D	93515317	Gorai.002G082100	Gorai.002G082100.1.A	Gohir.A01G074200	PTHR32116:SF24 - GALACTURONOSYLTRANSFERASE 12-RELATED (1 of 2)	AT5G54690.1	galacturonosyltransferase 12	GAUT12,IRX8,LGT6	0.0823729	0.0241821	0.0643849	0.0766603	0.073509	0.188329	0.133863	0.66731	1.85154	4.03137	1.71692	5.44285	6.58737	8.38082	7.55098	8.02184	8.25573	6.87929	6.73405
2	Polysaccharide synthases and glycosyl transferases	2.3	Glycosyl transferases	2.3.1	GT family 8	D	93515317	Gorai.002G082100	Gorai.002G082100.1.D	Gohir.D01G060700	PTHR32116:SF24 - GALACTURONOSYLTRANSFERASE 12-RELATED (1 of 2)	AT5G54690.1	galacturonosyltransferase 12	GAUT12,IRX8,LGT6	0.0778692	0.0225567	0.122943	0.0400381	0.0704992	0.061743	0.0398711	0.0926892	0.364278	1.69964	0.331845	2.77934	3.78465	5.85628	4.857	6.13691	6.13215	6.09162	5.21674
2	Polysaccharide synthases and glycosyl transferases	2.3	Glycosyl transferases	2.3.1	GT family 8	D	93520060	Gorai.004G155600	Gorai.004G155600.1.A	Gohir.A08G128500	PTHR32116:SF4 - POLYGALACTURONATE 4-ALPHA-GALACTURONOSYLTRANSFERASE-RELATED (1 of 3)	AT3G61130.1	galacturonosyltransferase 1	GAUT1,LGT1	4.46229	4.27717	4.19962	3.46776	3.57779	3.88841	3.64979	3.67235	3.74251	3.7292	3.76717	3.1501	3.29571	3.54134	3.24795	3.07695	3.40855	3.1967	2.71605
2	Polysaccharide synthases and glycosyl transferases	2.3	Glycosyl transferases	2.3.1	GT family 8	D	93520060	Gorai.004G155600	Gorai.004G155600.1.D	Gohir.D08G149800	PTHR32116:SF4 - POLYGALACTURONATE 4-ALPHA-GALACTURONOSYLTRANSFERASE-RELATED (1 of 3)	AT3G61130.1	galacturonosyltransferase 1	GAUT1,LGT1	4.05122	4.02993	3.68118	2.88269	3.05016	3.2994	2.90186	3.17657	3.27867	3.31643	3.21015	2.87138	2.85496	3.15492	3.09468	2.79786	3.03394	2.657	2.2624
2	Polysaccharide synthases and glycosyl transferases	2.3	Glycosyl transferases	2.3.1	GT family 8	D	93520389	Gorai.004G219100	Gorai.004G219100.1.A	Gohir.A08G188500	PTHR32116:SF0 - GALACTURONOSYLTRANSFERASE 5-RELATED (1 of 5)	AT1G06780.1	galacturonosyltransferase 6	GAUT6	1.35469	1.31122	1.62514	1.28405	0.860877	0.874578	0.567372	0.437101	0.478451	0.210278	0.161932	0.0219217	0.0671885	0.0350805	0.0361187	0.0190856	0.00993617	0.0374919	0
2	Polysaccharide synthases and glycosyl transferases	2.3	Glycosyl transferases	2.3.1	GT family 8	D	93520389	Gorai.004G219100	Gorai.004G219100.1.D	Gohir.D08G206900	PTHR32116:SF0 - GALACTURONOSYLTRANSFERASE 5-RELATED (1 of 5)	AT1G06780.1	galacturonosyltransferase 6	GAUT6	2.15065	2.13157	2.04504	1.50179	1.36419	1.42507	1.40331	1.44632	1.4288	1.37358	1.40416	0.894195	1.01013	0.985802	1.06097	0.676441	0.855547	0.814303	0.255618
2	Polysaccharide synthases and glycosyl transferases	2.3	Glycosyl transferases	2.3.1	GT family 8	D	93522289	Gorai.005G129100	Gorai.005G129100.1.A	Gohir.A02G089300	PTHR32116:SF12 - GALACTURONOSYLTRANSFERASE 7-RELATED (1 of 2)	AT2G38650.1	galacturonosyltransferase 7	GAUT7,LGT7	2.23171	1.75795	1.84799	1.23547	1.66457	1.93704	2.11403	2.00098	2.40092	2.41525	2.56578	2.41427	2.72856	3.42587	2.9857	2.94015	3.12713	2.52723	2.28458
2	Polysaccharide synthases and glycosyl transferases	2.3	Glycosyl transferases	2.3.1	GT family 8	D	93522289	Gorai.005G129100	Gorai.005G129100.1.D	Gohir.D02G112200	PTHR32116:SF12 - GALACTURONOSYLTRANSFERASE 7-RELATED (1 of 2)	AT2G38650.1	galacturonosyltransferase 7	GAUT7,LGT7	3.43559	2.97349	3.18372	2.63206	2.7505	2.97118	2.78934	2.71908	2.97938	2.94832	2.8943	2.64307	2.72431	3.05832	2.88492	2.4674	2.84942	2.3612	1.81572
2	Polysaccharide synthases and glycosyl transferases	2.3	Glycosyl transferases	2.3.1	GT family 8	D	93522289	Gorai.006G236100	Gorai.006G236100.1.A	Gohir.A09G213674	PTHR32116:SF12 - GALACTURONOSYLTRANSFERASE 7-RELATED (1 of 2)	AT2G38650.1	galacturonosyltransferase 7	GAUT7,LGT7	3.49395	2.93082	3.18062	2.46049	2.62293	2.81289	2.7696	2.4787	2.74224	2.88897	2.87493	2.38447	2.78303	3.27122	2.85707	2.79824	3.13405	2.46398	2.16744
2	Polysaccharide synthases and glycosyl transferases	2.3	Glycosyl transferases	2.3.1	GT family 8	D	93522289	Gorai.006G236100	Gorai.006G236100.1.D	Gohir.D09G215600	PTHR32116:SF12 - GALACTURONOSYLTRANSFERASE 7-RELATED (1 of 2)	AT2G38650.1	galacturonosyltransferase 7	GAUT7,LGT7	3.65826	3.17184	3.32964	2.53255	2.71031	2.93968	2.76652	2.82385	2.97392	3.12316	2.95276	2.78389	2.92104	3.47456	2.9274	3.19976	3.37443	2.60484	2.37275
2	Polysaccharide synthases and glycosyl transferases	2.3	Glycosyl transferases	2.3.1	GT family 8	D	93519216	Gorai.007G040000	Gorai.007G040000.1.A	Gohir.A11G033800	PTHR32116:SF20 - GALACTURONOSYLTRANSFERASE 11-RELATED (1 of 1)	AT1G18580.1	galacturonosyltransferase 11	GAUT11	1.88921	1.75285	1.78966	1.37801	1.61753	1.76565	1.63004	1.82191	1.96114	1.82078	1.72418	1.42279	1.89861	2.06332	2.00597	2.08655	2.16858	2.05695	1.51047
2	Polysaccharide synthases and glycosyl transferases	2.3	Glycosyl transferases	2.3.1	GT family 8	D	93519216	Gorai.007G040000	Gorai.007G040000.1.D	Gohir.D11G037200	PTHR32116:SF20 - GALACTURONOSYLTRANSFERASE 11-RELATED (1 of 1)	AT1G18580.1	galacturonosyltransferase 11	GAUT11	2.46333	2.4206	2.15655	1.59869	1.96367	2.16581	1.84254	2.02722	2.1617	1.98167	1.94784	1.58385	1.97136	2.13066	2.06852	2.04213	2.11891	2.10427	1.53236
2	Polysaccharide synthases and glycosyl transferases	2.3	Glycosyl transferases	2.3.1	GT family 8	D	93522504	Gorai.007G081500	Gorai.007G081500.1.A	Gohir.A11G071800	PTHR32116:SF2 - GALACTURONOSYLTRANSFERASE 13-RELATED (1 of 2)	AT3G01040.2	galacturonosyltransferase 13	GAUT13	1.94712	1.36326	1.82202	1.31231	1.37447	1.38531	1.53752	1.23851	1.42243	1.33318	1.30096	1.42326	1.01876	1.313	1.29896	1.08093	1.17539	1.42304	0.601543
2	Polysaccharide synthases and glycosyl transferases	2.3	Glycosyl transferases	2.3.1	GT family 8	D	93522504	Gorai.007G081500	Gorai.007G081500.1.D	Gohir.D11G075800	PTHR32116:SF2 - GALACTURONOSYLTRANSFERASE 13-RELATED (1 of 2)	AT3G01040.2	galacturonosyltransferase 13	GAUT13	2.31569	1.95921	2.15681	1.70661	1.63799	1.79776	1.71343	1.61669	1.7708	1.55394	1.627	1.56783	1.47424	1.76792	1.54346	1.33832	1.64436	1.54822	1.05947
2	Polysaccharide synthases and glycosyl transferases	2.3	Glycosyl transferases	2.3.1	GT family 8	D	93520060	Gorai.007G093500	Gorai.007G093500.1.A	Gohir.A11G083400	PTHR32116:SF4 - POLYGALACTURONATE 4-ALPHA-GALACTURONOSYLTRANSFERASE-RELATED (1 of 3)	AT3G61130.1	galacturonosyltransferase 1	GAUT1,LGT1	4.54017	4.26708	4.24884	3.6747	3.73623	4.13415	3.87672	4.23064	4.36224	4.40199	4.21924	3.52292	3.50345	3.46075	3.97327	3.31136	3.60917	3.30361	2.66826
2	Polysaccharide synthases and glycosyl transferases	2.3	Glycosyl transferases	2.3.1	GT family 8	D	93520060	Gorai.007G093500	Gorai.007G093500.1.D	Gohir.D11G087500	PTHR32116:SF4 - POLYGALACTURONATE 4-ALPHA-GALACTURONOSYLTRANSFERASE-RELATED (1 of 3)	AT3G61130.1	galacturonosyltransferase 1	GAUT1,LGT1	4.33699	4.2711	4.24731	3.75653	3.69439	3.96576	3.74472	3.8023	3.79936	3.70626	3.75331	2.65469	2.76662	2.36361	2.86007	2.35705	2.44262	2.01559	1.81325
2	Polysaccharide synthases and glycosyl transferases	2.3	Glycosyl transferases	2.3.1	GT family 8	D	93520389	Gorai.007G142400	Gorai.007G142400.1.A	Gohir.A11G127800	PTHR32116:SF0 - GALACTURONOSYLTRANSFERASE 5-RELATED (1 of 5)	AT1G06780.1	galacturonosyltransferase 6	GAUT6	3.03963	3.02404	2.96633	2.38083	2.52098	2.93772	2.50531	2.61789	2.78081	2.47595	2.61343	1.72401	1.67143	1.63009	1.91544	1.71659	1.62278	1.73972	1.33166
2	Polysaccharide synthases and glycosyl transferases	2.3	Glycosyl transferases	2.3.1	GT family 8	D	93520389	Gorai.007G142400	Gorai.007G142400.1.D	Gohir.D11G133200	PTHR32116:SF0 - GALACTURONOSYLTRANSFERASE 5-RELATED (1 of 5)	AT1G06780.1	galacturonosyltransferase 6	GAUT6	1.9783	1.99122	1.97078	1.55713	1.59975	1.85994	1.73096	1.77257	1.86954	1.96115	1.88259	1.6214	1.60776	1.83926	1.76804	1.77438	1.67013	1.73671	1.7227
2	Polysaccharide synthases and glycosyl transferases	2.3	Glycosyl transferases	2.3.1	GT family 8	D	93522199	Gorai.008G059800	Gorai.008G059800.1.A	Gohir.A12G057066,Gohir.A12G057132	PTHR32116:SF31 - GALACTURONOSYLTRANSFERASE 9-RELATED (1 of 2)	AT3G02350.1	galacturonosyltransferase 9	GAUT9	1.13731	0.554299	1.10307	0.827587	0.898238	1.09362	1.24011	1.02273	1.02455	1.49312	1.37026	1.69231	1.45729	1.86424	1.8127	1.57209	1.67087	1.58395	1.08553
2	Polysaccharide synthases and glycosyl transferases	2.3	Glycosyl transferases	2.3.1	GT family 8	D	93522199	Gorai.008G059800	Gorai.008G059800.1.D	Gohir.D12G056800	PTHR32116:SF31 - GALACTURONOSYLTRANSFERASE 9-RELATED (1 of 2)	AT3G02350.1	galacturonosyltransferase 9	GAUT9	3.04335	2.66479	2.70895	2.15209	2.45884	2.54792	2.48721	2.57189	2.96485	3.29417	2.76574	3.39878	3.15412	3.26456	3.50129	3.04702	3.26208	2.60793	2.46389
2	Polysaccharide synthases and glycosyl transferases	2.3	Glycosyl transferases	2.3.1	GT family 8	D	93519779	Gorai.009G185300	Gorai.009G185300.1.A	Gohir.A05G177000	PTHR32116:SF7 - GALACTURONOSYLTRANSFERASE 4-RELATED (1 of 2)	AT5G47780.1	galacturonosyltransferase 4	GAUT4	1.67911	1.47332	1.82552	1.25804	1.6571	1.7237	1.63463	1.80021	1.57772	1.50194	1.95122	0.758763	1.33109	1.44919	1.89849	1.78259	1.3983	1.77326	1.12081
2	Polysaccharide synthases and glycosyl transferases	2.3	Glycosyl transferases	2.3.1	GT family 8	D	93519779	Gorai.009G185300	Gorai.009G185300.1.D	Gohir.D05G180400	PTHR32116:SF7 - GALACTURONOSYLTRANSFERASE 4-RELATED (1 of 2)	AT5G47780.1	galacturonosyltransferase 4	GAUT4	1.7774	1.76699	1.63773	1.13928	1.64259	1.79542	1.98096	2.20605	2.44308	2.89529	2.69142	2.94986	2.99532	3.72155	3.67005	3.85169	4.10874	3.19925	2.88076
2	Polysaccharide synthases and glycosyl transferases	2.3	Glycosyl transferases	2.3.1	GT family 8	D	93519779	Gorai.010G190800	Gorai.010G190800.1.A	Gohir.A06G157400	PTHR32116:SF7 - GALACTURONOSYLTRANSFERASE 4-RELATED (1 of 2)	AT5G47780.1	galacturonosyltransferase 4	GAUT4	5.78782	5.4071	5.49702	4.91939	4.82524	4.90767	4.44542	4.69751	4.54664	4.18052	4.28818	2.81128	3.46045	3.01539	3.4568	3.13399	3.28574	3.08897	2.52892
2	Polysaccharide synthases and glycosyl transferases	2.3	Glycosyl transferases	2.3.1	GT family 8	D	93519779	Gorai.010G190800	Gorai.010G190800.1.D	Gohir.D06G163700	PTHR32116:SF7 - GALACTURONOSYLTRANSFERASE 4-RELATED (1 of 2)	AT5G47780.1	galacturonosyltransferase 4	GAUT4	6.04795	5.84479	5.71092	4.95651	5.0736	5.2343	4.75385	5.13034	5.05413	4.82416	4.84222	3.54461	3.99335	4.05188	4.22351	3.83209	4.22663	3.34761	3.00657
2	Polysaccharide synthases and glycosyl transferases	2.3	Glycosyl transferases	2.3.1	GT family 8	D	93514221	Gorai.012G042500	Gorai.012G042500.1.A	Gohir.A05G378000	PTHR32116:SF30 - GALACTURONOSYLTRANSFERASE 15-RELATED (1 of 1)	AT3G58790.1	galacturonosyltransferase 15	GAUT15	3.47627	2.77477	3.09667	2.45394	2.52622	2.66291	2.47627	1.6853	1.49766	1.70705	1.80959	0.89545	1.46009	1.72194	1.44692	1.86584	1.83126	2.61165	1.88025
2	Polysaccharide synthases and glycosyl transferases	2.3	Glycosyl transferases	2.3.1	GT family 8	D	93514221	Gorai.012G042500	Gorai.012G042500.1.D	Gohir.D04G037600	PTHR32116:SF30 - GALACTURONOSYLTRANSFERASE 15-RELATED (1 of 1)	AT3G58790.1	galacturonosyltransferase 15	GAUT15	3.74407	3.23333	3.32197	2.67611	2.65734	2.73311	2.39975	1.7825	1.9343	1.68727	2.05295	1.2587	1.78318	2.07573	1.66592	2.11058	1.84668	2.69274	2.0657
2	Polysaccharide synthases and glycosyl transferases	2.3	Glycosyl transferases	2.3.1	GT family 8	D	93522504	Gorai.012G049900	Gorai.012G049900.1.A	Gohir.A05G370900	PTHR32116:SF2 - GALACTURONOSYLTRANSFERASE 13-RELATED (1 of 2)	AT3G01040.2	galacturonosyltransferase 13	GAUT13	3.12453	2.6445	2.95523	2.38158	2.26868	2.68785	2.29973	2.35878	2.44553	2.41034	2.45002	1.8724	2.4227	3.01886	2.52217	2.71681	2.6652	2.38064	2.08284
2	Polysaccharide synthases and glycosyl transferases	2.3	Glycosyl transferases	2.3.1	GT family 8	D	93522504	Gorai.012G049900	Gorai.012G049900.1.D	Gohir.D04G044700	PTHR32116:SF2 - GALACTURONOSYLTRANSFERASE 13-RELATED (1 of 2)	AT3G01040.2	galacturonosyltransferase 13	GAUT13	3.33353	2.86154	3.19148	2.53376	2.66022	2.91929	2.6992	2.81691	2.84095	2.65666	2.83415	2.07362	2.4291	3.1179	2.6918	2.56977	2.75566	2.34686	2.0007
2	Polysaccharide synthases and glycosyl transferases	2.3	Glycosyl transferases	2.3.1	GT family 8	D	93518459	Gorai.012G131400	Gorai.012G131400.1.A	Gohir.A04G105500	PTHR32116:SF27 - GALACTURONOSYLTRANSFERASE 10-RELATED (1 of 1)	AT2G20810.1	galacturonosyltransferase 10	GAUT10,LGT4	3.46479	3.24446	3.63186	3.15776	3.40958	3.60027	3.57299	3.84315	3.87003	3.13557	3.61157	1.67327	2.02819	1.78025	1.85156	2.07522	1.79409	2.48241	1.79083
2	Polysaccharide synthases and glycosyl transferases	2.3	Glycosyl transferases	2.3.1	GT family 8	D	93518459	Gorai.012G131400	Gorai.012G131400.1.D	Gohir.D04G145300	PTHR32116:SF27 - GALACTURONOSYLTRANSFERASE 10-RELATED (1 of 1)	AT2G20810.1	galacturonosyltransferase 10	GAUT10,LGT4	2.68052	2.55123	2.5202	1.74009	1.98748	2.40518	2.10697	2.03008	2.15875	1.70909	2.04007	1.21018	1.62067	1.77639	1.78785	1.84088	1.73607	2.32669	1.45737
2	Polysaccharide synthases and glycosyl transferases	2.3	Glycosyl transferases	2.3.1	GT family 8	D	93515933	Gorai.013G063700	Gorai.013G063700.1.A	Gohir.A13G065300	PTHR32116:SF3 - GALACTURONOSYLTRANSFERASE 3-RELATED (1 of 2)	AT4G38270.1	galacturonosyltransferase 3	GAUT3	3.56915	3.27557	3.27812	2.75052	2.75907	2.7824	2.39501	2.8221	2.68589	2.50979	2.52938	1.81132	1.89358	1.98924	2.2652	1.94576	2.04663	1.64213	1.35812
2	Polysaccharide synthases and glycosyl transferases	2.3	Glycosyl transferases	2.3.1	GT family 8	D	93515933	Gorai.013G063700	Gorai.013G063700.1.D	Gohir.D13G056400	PTHR32116:SF3 - GALACTURONOSYLTRANSFERASE 3-RELATED (1 of 2)	AT4G38270.1	galacturonosyltransferase 3	GAUT3	3.95445	3.18986	3.56911	2.95966	2.97135	3.13923	2.68862	2.9326	2.91355	2.78307	2.75639	2.17916	2.38133	2.6177	2.49995	2.25302	2.62498	2.23833	1.82567
2	Polysaccharide synthases and glycosyl transferases	2.3	Glycosyl transferases	2.3.1	GT family 8	E	93520450	Gorai.007G273500	Gorai.007G273500.1.A	Gohir.A11G244900	PTHR11183:SF39 - PROTEIN GYG-1, ISOFORM A (1 of 2)	AT5G18480.1	plant glycogenin-like starch initiation protein 6	PGSIP6	3.27483	2.85931	3.38589	3.20994	3.05663	2.87488	3.45025	1.67098	1.65604	1.33151	2.1553	2.11766	1.93826	3.56532	2.54565	2.631	2.51509	2.22939	1.87307
2	Polysaccharide synthases and glycosyl transferases	2.3	Glycosyl transferases	2.3.1	GT family 8	E	93520450	Gorai.007G273500	Gorai.007G273500.1.D	Gohir.D11G254901	PTHR11183:SF39 - PROTEIN GYG-1, ISOFORM A (1 of 2)	AT5G18480.1	plant glycogenin-like starch initiation protein 6	PGSIP6	1.43329	1.21995	1.59641	1.28728	1.44018	1.29043	1.49545	0.753011	0.799076	0.623595	0.909658	1.09743	0.784738	1.65415	1.12956	1.13739	0.982827	1.11342	1.01624
2	Polysaccharide synthases and glycosyl transferases	2.3	Glycosyl transferases	2.3.1	GT family 8	E	93521024	Gorai.008G235400	Gorai.008G235400.1.A	Gohir.A12G217200	2.4.1.186 - Glycogenin glucosyltransferase / Priming glucosyltransferase (1 of 2)	AT2G35710.1	Nucleotide-diphospho-sugar transferases superfamily protein		1.18105	1.41575	2.31796	2.20287	2.86135	2.66086	3.34618	3.75433	4.09928	4.02347	3.73456	1.57841	2.63426	1.22835	2.03975	1.11444	1.39654	1.46745	0.784432
2	Polysaccharide synthases and glycosyl transferases	2.3	Glycosyl transferases	2.3.1	GT family 8	E	93521024	Gorai.008G235400	Gorai.008G235400.1.D	Gohir.D12G219700	2.4.1.186 - Glycogenin glucosyltransferase / Priming glucosyltransferase (1 of 2)	AT2G35710.1	Nucleotide-diphospho-sugar transferases superfamily protein		4.93669	5.22263	4.90231	4.68275	4.95727	4.93434	4.91639	5.43462	5.46752	5.22764	5.30586	3.30407	3.86488	2.93904	3.67043	2.86218	3.27878	2.38906	2.08289
2	Polysaccharide synthases and glycosyl transferases	2.3	Glycosyl transferases	2.3.1	GT family 8	E	93520450	Gorai.013G188300	Gorai.013G188300.1.A	Gohir.A13G161600	PTHR11183:SF39 - PROTEIN GYG-1, ISOFORM A (1 of 2)	AT5G18480.1	plant glycogenin-like starch initiation protein 6	PGSIP6	3.97743	3.62455	3.65299	3.50669	3.59743	3.66756	3.57006	3.90651	4.04622	4.01038	3.88705	3.7944	3.68352	3.69494	4.20614	3.89564	3.95911	3.64982	3.21087
2	Polysaccharide synthases and glycosyl transferases	2.3	Glycosyl transferases	2.3.1	GT family 8	E	93520450	Gorai.013G188300	Gorai.013G188300.1.D	Gohir.D13G172400	PTHR11183:SF39 - PROTEIN GYG-1, ISOFORM A (1 of 2)	AT5G18480.1	plant glycogenin-like starch initiation protein 6	PGSIP6	3.73117	3.08026	3.53673	3.28173	3.39568	3.50383	3.43051	3.53329	3.68167	3.60665	3.51856	3.21005	3.29539	3.32624	3.62244	3.45867	3.54269	3.4239	2.94578
2	Polysaccharide synthases and glycosyl transferases	2.3	Glycosyl transferases	2.3.2	GT family 47	A	93524493	Gorai.001G111200	Gorai.001G111200.1.D	Gohir.D07G103350	PTHR11062:SF86 - EXOSTOSIN FAMILY PROTEIN (1 of 2)	AT2G29040.1	Exostosin family protein		0.395918	0.411764	0.420057	0.335058	0.458004	0.243169	0.392093	0.226261	0.167399	0.100141	0.174319	0	0.0107655	0.0730387	0.0471833	0.0586393	0.0379079	0	0.0279198
2	Polysaccharide synthases and glycosyl transferases	2.3	Glycosyl transferases	2.3.2	GT family 47	A	93524493	Gorai.003G169500	Gorai.003G169500.1.A	Gohir.A03G009700	PTHR11062//PTHR11062:SF58 - EXOSTOSIN HEPARAN SULFATE GLYCOSYLTRANSFERASE -RELATED // SUBFAMILY NOT NAMED (1 of 1)	AT4G22580.1	Exostosin family protein		3.99009	3.50939	3.51887	3.10415	3.11228	3.26631	2.99964	2.9099	3.0074	2.73796	2.91982	2.17307	2.42722	2.52284	2.85401	2.87807	2.72172	2.67353	2.42502
2	Polysaccharide synthases and glycosyl transferases	2.3	Glycosyl transferases	2.3.2	GT family 47	A	93524493	Gorai.003G169500	Gorai.003G169500.1.D	Gohir.D03G161000	PTHR11062//PTHR11062:SF58 - EXOSTOSIN HEPARAN SULFATE GLYCOSYLTRANSFERASE -RELATED // SUBFAMILY NOT NAMED (1 of 1)	AT4G22580.1	Exostosin family protein		3.70243	3.13295	3.42802	3.20862	3.1604	3.23538	3.11495	3.23753	3.35151	3.02433	3.10748	2.30748	2.19844	1.895	2.60542	2.28393	2.26645	2.17362	2.1161
2	Polysaccharide synthases and glycosyl transferases	2.3	Glycosyl transferases	2.3.2	GT family 47	A	93514445	Gorai.005G266400	Gorai.005G266400.1.A	Gohir.A03G216300	PTHR11062:SF68 - EXOSTOSIN FAMILY PROTEIN (1 of 1)	AT1G68470.1	Exostosin family protein		0.566337	1.2245	0.645603	0.394356	0.79486	1.1822	1.0833	1.11564	1.03448	1.08042	1.04069	0.637761	0.637273	0.826643	0.6512	0.796061	0.566897	1.11405	0.610879
2	Polysaccharide synthases and glycosyl transferases	2.3	Glycosyl transferases	2.3.2	GT family 47	A	93520950	Gorai.007G009300	Gorai.007G009300.1.A	Gohir.A11G008500	PTHR11062:SF52 - GLYCOSYLTRANSFERASE 18 (1 of 4)	AT5G62220.1	glycosyltransferase 18	ATGT18,GT18	0.900295	0.606399	0.880467	0.748417	0.926675	1.50085	0.904711	1.23897	0.884274	1.12783	1.48825	0.626824	0.946455	0.780818	1.08841	0.832612	0.580517	1.59838	0.803911
2	Polysaccharide synthases and glycosyl transferases	2.3	Glycosyl transferases	2.3.2	GT family 47	A	93520950	Gorai.007G009300	Gorai.007G009300.1.D	Gohir.D11G007700	PTHR11062:SF52 - GLYCOSYLTRANSFERASE 18 (1 of 4)	AT5G62220.1	glycosyltransferase 18	ATGT18,GT18	2.16069	1.84797	1.87578	1.67906	2.03415	1.66503	2.40209	2.14045	2.48512	1.74607	2.05864	0.588538	0.850092	0.840407	0.698189	0.823659	0.772796	0.675898	0.230362
2	Polysaccharide synthases and glycosyl transferases	2.3	Glycosyl transferases	2.3.2	GT family 47	A	93524493	Gorai.007G150100	Gorai.007G150100.1.A	Gohir.A11G133800	PTHR11062:SF56 - XYLOGLUCAN GALACTOSYLTRANSFERASE KATAMARI1 (1 of 1)	AT2G20370.1	Exostosin family protein	KAM1,MUR3	4.12617	3.79359	3.78894	3.32308	2.90733	3.1555	2.55088	2.46918	2.58931	2.029	2.22994	1.66496	1.81109	1.60841	1.64071	1.4242	1.52758	1.5087	1.29901
2	Polysaccharide synthases and glycosyl transferases	2.3	Glycosyl transferases	2.3.2	GT family 47	A	93524493	Gorai.007G150100	Gorai.007G150100.1.D	Gohir.D11G139800	PTHR11062:SF56 - XYLOGLUCAN GALACTOSYLTRANSFERASE KATAMARI1 (1 of 1)	AT2G20370.1	Exostosin family protein	KAM1,MUR3	2.57799	1.89004	2.01932	1.65195	1.60582	1.68034	1.41054	1.85577	1.67876	1.67733	1.80182	1.17518	1.9841	2.40562	2.21617	2.44834	2.34035	2.15417	2.06499
2	Polysaccharide synthases and glycosyl transferases	2.3	Glycosyl transferases	2.3.2	GT family 47	A	93520950	Gorai.008G283000	Gorai.008G283000.1.A	Gohir.A12G263500	PTHR11062:SF52 - GLYCOSYLTRANSFERASE 18 (1 of 4)	AT5G62220.1	glycosyltransferase 18	ATGT18,GT18	2.63741	3.23232	2.52607	1.73839	1.94466	1.90491	1.95585	1.78351	1.80635	1.81786	2.09839	1.19619	1.89231	2.28375	2.29385	2.16532	2.39412	1.90635	1.51349
2	Polysaccharide synthases and glycosyl transferases	2.3	Glycosyl transferases	2.3.2	GT family 47	A	93520950	Gorai.008G283000	Gorai.008G283000.1.D	Gohir.D12G263866	PTHR11062:SF52 - GLYCOSYLTRANSFERASE 18 (1 of 4)	AT5G62220.1	glycosyltransferase 18	ATGT18,GT18	2.09688	2.36343	1.93886	1.60168	1.42686	1.66031	1.54647	1.38543	1.30596	1.34032	1.60227	0.751746	1.39703	2.26775	1.85753	1.89862	2.03112	1.35215	1.19856
2	Polysaccharide synthases and glycosyl transferases	2.3	Glycosyl transferases	2.3.2	GT family 47	A	93524493	Gorai.009G098600	Gorai.009G098600.1.A	Gohir.A05G094901	PTHR11062:SF86 - EXOSTOSIN FAMILY PROTEIN (1 of 2)	AT2G29040.1	Exostosin family protein		0	0.0106066	0.0268893	0	0	0.0171451	0.0411617	0.0987685	0.208595	0.418946	0.171393	0.411638	0.50553	1.32027	0.755961	0.303817	0.713427	0.0707712	0.0974867
2	Polysaccharide synthases and glycosyl transferases	2.3	Glycosyl transferases	2.3.2	GT family 47	A	93524493	Gorai.009G098600	Gorai.009G098600.1.D	Gohir.D05G095300	PTHR11062:SF86 - EXOSTOSIN FAMILY PROTEIN (1 of 2)	AT2G29040.1	Exostosin family protein		0.0774044	0.340694	0.490182	0.595522	1.1212	1.0946	1.68122	2.0104	2.10206	2.56161	1.95562	2.68383	2.93548	4.04896	3.17655	3.03437	3.61317	0.841367	1.94626
2	Polysaccharide synthases and glycosyl transferases	2.3	Glycosyl transferases	2.3.2	GT family 47	A	93524493	Gorai.011G152000	Gorai.011G152000.1.A	Gohir.A10G129300	PTHR11062:SF110 - EXOSTOSIN FAMILY PROTEIN (1 of 4)	AT4G13990.1	Exostosin family protein		4.49844	4.33655	4.14197	3.85908	4.23525	3.92931	3.49578	3.40881	3.41296	2.40118	2.90466	0.865142	1.17043	0.992109	0.852541	1.02002	0.748727	1.03777	0.857483
2	Polysaccharide synthases and glycosyl transferases	2.3	Glycosyl transferases	2.3.2	GT family 47	A	93524493	Gorai.011G152000	Gorai.011G152000.1.D	Gohir.D10G136900	PTHR11062:SF110 - EXOSTOSIN FAMILY PROTEIN (1 of 4)	AT4G13990.1	Exostosin family protein		5.86246	5.76439	5.66015	5.35066	5.61156	5.45566	4.5105	4.31524	4.36562	3.34443	3.6891	1.68056	1.86489	1.47878	1.78808	1.61521	1.4023	1.5911	1.48429
2	Polysaccharide synthases and glycosyl transferases	2.3	Glycosyl transferases	2.3.2	GT family 47	B	93519071	Gorai.002G184100	Gorai.002G184100.1.A	Gohir.A01G160600	PTHR11062//PTHR11062:SF48 - EXOSTOSIN HEPARAN SULFATE GLYCOSYLTRANSFERASE -RELATED // SUBFAMILY NOT NAMED (1 of 3)	AT1G67410.1	Exostosin family protein		3.83573	3.52011	3.37544	2.78438	2.73946	2.91273	2.64709	2.61011	2.65623	2.60351	2.54587	2.93825	2.74768	3.50743	3.25702	3.05452	3.2288	2.30417	2.32583
2	Polysaccharide synthases and glycosyl transferases	2.3	Glycosyl transferases	2.3.2	GT family 47	B	93519071	Gorai.002G184100	Gorai.002G184100.1.D	Gohir.D01G148200	PTHR11062//PTHR11062:SF48 - EXOSTOSIN HEPARAN SULFATE GLYCOSYLTRANSFERASE -RELATED // SUBFAMILY NOT NAMED (1 of 3)	AT1G67410.1	Exostosin family protein		3.59459	3.33492	3.33639	2.85718	2.84881	2.90896	2.67538	2.65383	2.65574	2.76512	2.60404	3.28667	3.53171	4.77678	3.9397	3.91126	4.11337	2.10198	2.71994
2	Polysaccharide synthases and glycosyl transferases	2.3	Glycosyl transferases	2.3.2	GT family 47	B	93523287	Gorai.003G052700	Gorai.003G052700.1.D	Gohir.D03G051000	PTHR11062:SF54 - EXOSTOSIN FAMILY PROTEIN (1 of 2)	AT5G16890.1	Exostosin family protein		1.28496	1.31035	1.27592	0.986125	1.13015	1.34508	1.3215	1.15099	1.19597	1.13257	1.18949	1.26246	1.62234	2.32726	1.64047	1.89635	1.89294	1.67308	1.33761
2	Polysaccharide synthases and glycosyl transferases	2.3	Glycosyl transferases	2.3.2	GT family 47	B	93518611	Gorai.004G113300	Gorai.004G113300.1.A	Gohir.A08G094700	PTHR11062//PTHR11062:SF99 - EXOSTOSIN HEPARAN SULFATE GLYCOSYLTRANSFERASE -RELATED // SUBFAMILY NOT NAMED (1 of 1)	AT1G74680.1	Exostosin family protein		3.13051	2.70192	2.91732	2.43091	2.57878	2.66157	2.54312	2.70094	2.74067	2.59836	2.57698	1.87089	2.08786	1.95663	2.15768	1.94245	1.95859	2.5546	1.73571
2	Polysaccharide synthases and glycosyl transferases	2.3	Glycosyl transferases	2.3.2	GT family 47	B	93518611	Gorai.004G113300	Gorai.004G113300.1.D	Gohir.D08G105700	PTHR11062//PTHR11062:SF99 - EXOSTOSIN HEPARAN SULFATE GLYCOSYLTRANSFERASE -RELATED // SUBFAMILY NOT NAMED (1 of 1)	AT1G74680.1	Exostosin family protein		3.61598	3.47754	3.44664	2.91388	3.11883	3.11514	3.17666	3.34015	3.38565	3.24166	3.25735	2.3155	2.64597	2.42878	2.73461	2.49433	2.57439	3.06703	2.26037
2	Polysaccharide synthases and glycosyl transferases	2.3	Glycosyl transferases	2.3.2	GT family 47	B	93523287	Gorai.004G257200	Gorai.004G257200.1.A	Gohir.A08G221672	PTHR11062:SF54 - EXOSTOSIN FAMILY PROTEIN (1 of 2)	AT5G16890.1	Exostosin family protein		4.17484	3.8398	3.81001	3.55053	3.31001	3.24973	3.27995	3.10796	3.39235	3.191	3.09649	2.68578	2.87486	2.88504	2.84049	2.89574	2.93876	2.73155	2.17064
2	Polysaccharide synthases and glycosyl transferases	2.3	Glycosyl transferases	2.3.2	GT family 47	B	93523287	Gorai.004G257200	Gorai.004G257200.1.D	Gohir.D08G241900	PTHR11062:SF54 - EXOSTOSIN FAMILY PROTEIN (1 of 2)	AT5G16890.1	Exostosin family protein		3.58605	3.6232	3.26385	2.79424	2.94345	2.92361	2.80638	3.30171	3.12335	3.08036	3.14704	2.19795	2.32439	3.05769	2.7592	2.91023	3.05183	2.66318	2.31223
2	Polysaccharide synthases and glycosyl transferases	2.3	Glycosyl transferases	2.3.2	GT family 47	B	93517829	Gorai.005G075900	Gorai.005G075900.1.A	Gohir.A02G061400	PTHR11062:SF60 - EXOSTOSIN FAMILY PROTEIN (1 of 1)	AT1G34270.1	Exostosin family protein		3.07953	3.05694	2.90835	2.41127	2.4711	2.76582	2.63426	2.98513	2.91716	2.83156	2.89518	1.86757	2.17578	3.17379	2.76612	2.9923	3.02072	2.066	2.12936
2	Polysaccharide synthases and glycosyl transferases	2.3	Glycosyl transferases	2.3.2	GT family 47	B	93517829	Gorai.005G075900	Gorai.005G075900.1.D	Gohir.D02G067000	PTHR11062:SF60 - EXOSTOSIN FAMILY PROTEIN (1 of 1)	AT1G34270.1	Exostosin family protein		2.88049	3.0269	2.74931	2.35279	2.35399	2.77516	2.18093	2.51102	2.60089	2.4483	2.69776	1.60035	1.72404	2.14351	2.01113	1.85044	2.11003	1.74386	1.42767
2	Polysaccharide synthases and glycosyl transferases	2.3	Glycosyl transferases	2.3.2	GT family 47	B	93519071	Gorai.005G168600	Gorai.005G168600.1.A	Gohir.A03G126900	PTHR11062//PTHR11062:SF48 - EXOSTOSIN HEPARAN SULFATE GLYCOSYLTRANSFERASE -RELATED // SUBFAMILY NOT NAMED (1 of 3)	AT1G67410.1	Exostosin family protein		2.14648	2.29447	1.96998	1.54901	1.55401	1.73368	1.60582	1.76719	1.63464	1.70261	1.79431	1.45076	1.19723	1.58768	1.35768	1.30454	1.49281	0.870809	0.821198
2	Polysaccharide synthases and glycosyl transferases	2.3	Glycosyl transferases	2.3.2	GT family 47	B	93519071	Gorai.005G168600	Gorai.005G168600.1.D	Gohir.D02G150300	PTHR11062//PTHR11062:SF48 - EXOSTOSIN HEPARAN SULFATE GLYCOSYLTRANSFERASE -RELATED // SUBFAMILY NOT NAMED (1 of 3)	AT1G67410.1	Exostosin family protein		1.88979	0.975669	1.55148	1.27455	1.15337	1.24406	1.09846	1.36474	1.34533	1.46704	1.37026	0.989741	0.988906	1.49904	1.0951	1.32979	1.29438	0.618529	0.693863
2	Polysaccharide synthases and glycosyl transferases	2.3	Glycosyl transferases	2.3.2	GT family 47	B	93523287	Gorai.005G267400	Gorai.005G267400.1.A	Gohir.A03G217300	PTHR11062//PTHR11062:SF50 - EXOSTOSIN HEPARAN SULFATE GLYCOSYLTRANSFERASE -RELATED // SUBFAMILY NOT NAMED (1 of 1)	AT2G35100.1	Exostosin family protein	ARAD1	3.99845	3.97151	3.6034	2.989	3.09443	3.16102	3.06219	3.32129	3.31591	3.23622	3.22574	2.58002	3.11974	3.12238	3.50061	3.05557	3.39092	3.7844	2.96448
2	Polysaccharide synthases and glycosyl transferases	2.3	Glycosyl transferases	2.3.2	GT family 47	B	93523287	Gorai.005G267400	Gorai.005G267400.1.D	Gohir.D02G238900	PTHR11062//PTHR11062:SF50 - EXOSTOSIN HEPARAN SULFATE GLYCOSYLTRANSFERASE -RELATED // SUBFAMILY NOT NAMED (1 of 1)	AT2G35100.1	Exostosin family protein	ARAD1	4.49336	4.72999	4.38072	3.82993	3.95769	4.08465	4.02519	4.2404	4.38078	4.22391	4.33601	3.20589	3.57195	3.8108	3.95589	3.92805	3.89335	3.77278	3.30405
2	Polysaccharide synthases and glycosyl transferases	2.3	Glycosyl transferases	2.3.2	GT family 47	B	93519071	Gorai.009G332700	Gorai.009G332700.1.A	Gohir.A05G310800	PTHR11062//PTHR11062:SF48 - EXOSTOSIN HEPARAN SULFATE GLYCOSYLTRANSFERASE -RELATED // SUBFAMILY NOT NAMED (1 of 3)	AT1G67410.1	Exostosin family protein		1.0746	0.533192	0.625732	0.482014	0.359845	0.381588	0.27466	0.289162	0.21237	0.203299	0.22108	0.163228	0.113826	0.0864903	0.202686	0.200183	0.1487	0.190325	0.19146
2	Polysaccharide synthases and glycosyl transferases	2.3	Glycosyl transferases	2.3.2	GT family 47	B	93519071	Gorai.009G332700	Gorai.009G332700.1.D	Gohir.D05G311600	PTHR11062//PTHR11062:SF48 - EXOSTOSIN HEPARAN SULFATE GLYCOSYLTRANSFERASE -RELATED // SUBFAMILY NOT NAMED (1 of 3)	AT1G67410.1	Exostosin family protein		1.40976	0.469204	0.981635	0.667522	0.797382	0.978468	0.819314	0.606176	0.804454	0.738684	1.03105	0.528295	0.896749	1.07443	0.898891	0.768901	0.943603	0.989538	0.705465
2	Polysaccharide synthases and glycosyl transferases	2.3	Glycosyl transferases	2.3.2	GT family 47	B	93521598	Gorai.011G272600	Gorai.011G272600.1.A	Gohir.A13G160600	PTHR11062:SF51 - EXOSTOSIN FAMILY PROTEIN (1 of 4)	AT3G45400.1	exostosin family protein		3.37927	3.01899	3.00293	2.33864	2.17233	2.4659	1.77106	2.26315	1.95601	2.05045	1.97562	1.632	1.16758	1.34208	1.55598	1.65877	1.48594	1.24128	0.988592
2	Polysaccharide synthases and glycosyl transferases	2.3	Glycosyl transferases	2.3.2	GT family 47	B	93521598	Gorai.013G196700	Gorai.013G196700.1.A	Gohir.A13G160600	PTHR11062:SF51 - EXOSTOSIN FAMILY PROTEIN (1 of 4)	AT3G45400.1	exostosin family protein		3.65606	3.07202	3.25348	2.5659	2.48411	2.75524	2.10906	2.43442	2.49789	2.14611	2.16769	1.50837	1.51212	1.50087	1.75168	1.53191	1.61137	1.40932	1.26682
2	Polysaccharide synthases and glycosyl transferases	2.3	Glycosyl transferases	2.3.2	GT family 47	B	93521598	Gorai.013G196700	Gorai.013G196700.1.D	Gohir.D13G165800	PTHR11062:SF51 - EXOSTOSIN FAMILY PROTEIN (1 of 4)	AT3G45400.1	exostosin family protein		2.15546	2.22623	1.94196	1.46328	1.74362	1.70258	1.39914	1.46166	1.39234	1.10958	1.23663	0.747339	0.81358	0.844313	0.879702	0.803352	0.947624	1.02956	0.521286
2	Polysaccharide synthases and glycosyl transferases	2.3	Glycosyl transferases	2.3.2	GT family 47	C	93524697	Gorai.001G008500	Gorai.001G008500.1.D	Gohir.D07G008465	PF01535//PF13041 - PPR repeat (PPR) // PPR repeat family (PPR_2) (1 of 211)	AT1G77170.1	Tetratricopeptide repeat (TPR)-like superfamily protein		0.613	0.999579	0.48403	0.378131	0.555004	0.721932	0.576803	0.62208	0.613478	0.490035	0.404125	0.649733	0.80364	0.89781	1.23253	0.813454	0.678379	0.575522	0.711105
2	Polysaccharide synthases and glycosyl transferases	2.3	Glycosyl transferases	2.3.2	GT family 47	C	93524697	Gorai.001G029200	Gorai.001G029200.1.A	Gohir.A07G024300	PF01535//PF13041//PF14432 - PPR repeat (PPR) // PPR repeat family (PPR_2) // DYW family of nucleic acid deaminases (DYW_deaminase) (1 of 70)	AT3G15130.1	Tetratricopeptide repeat (TPR)-like superfamily protein		0.842651	0.293479	0.623492	0.512922	0.589455	0.614127	0.620065	0.566657	0.511105	0.513849	0.573602	0.301512	0.24011	0.420463	0.391243	0.302913	0.483664	0.307221	0.180065
2	Polysaccharide synthases and glycosyl transferases	2.3	Glycosyl transferases	2.3.2	GT family 47	C	93524697	Gorai.001G155500	Gorai.001G155500.1.A	Gohir.A07G138500,Gohir.A07G138400	PF01535//PF11955//PF13041//PF14432 - PPR repeat (PPR) // Plant organelle RNA recognition domain (PORR) // PPR repeat family (PPR_2) // DYW family of nucleic acid deaminases (DYW_deaminase) (1 of 1)	AT4G01030.1	pentatricopeptide (PPR) repeat-containing protein		1.50631	1.41738	1.32129	1.02938	1.10699	1.34297	1.31953	1.03449	1.14689	0.7971	1.05562	0.784056	1.0689	1.14704	1.44868	1.13406	1.38094	1.22872	0.811929
2	Polysaccharide synthases and glycosyl transferases	2.3	Glycosyl transferases	2.3.2	GT family 47	C	93524697	Gorai.001G155500	Gorai.001G155500.1.D	Gohir.D07G143500,Gohir.D07G143600	PF01535//PF11955//PF13041//PF14432 - PPR repeat (PPR) // Plant organelle RNA recognition domain (PORR) // PPR repeat family (PPR_2) // DYW family of nucleic acid deaminases (DYW_deaminase) (1 of 1)	AT4G01030.1	pentatricopeptide (PPR) repeat-containing protein		1.49671	1.36789	1.41413	1.07819	1.16744	1.32812	1.53049	1.30844	1.41777	1.18455	1.28316	0.875943	1.21858	1.38956	1.37718	1.32206	1.46863	1.48466	1.05652
2	Polysaccharide synthases and glycosyl transferases	2.3	Glycosyl transferases	2.3.2	GT family 47	C	93524697	Gorai.001G191900	Gorai.001G191900.1.D	Gohir.D07G171600	PF01535//PF12854//PF13041//PF14432 - PPR repeat (PPR) // PPR repeat (PPR_1) // PPR repeat family (PPR_2) // DYW family of nucleic acid deaminases (DYW_deaminase) (1 of 14)	AT1G08070.1	Tetratricopeptide repeat (TPR)-like superfamily protein	OTP82	0.241499	1.05973	0.209544	0.12703	0.311237	0.260576	0.308476	0.188947	0.31268	0.119906	0.226862	0.0510296	0.117796	0.204878	0.152659	0.175646	0.174064	0.166407	0.0501785
2	Polysaccharide synthases and glycosyl transferases	2.3	Glycosyl transferases	2.3.2	GT family 47	C	93524697	Gorai.002G033300	Gorai.002G033300.1.A	Gohir.A01G037500	PF01535//PF13041 - PPR repeat (PPR) // PPR repeat family (PPR_2) (1 of 211)	AT1G71490.1	Tetratricopeptide repeat (TPR)-like superfamily protein		0.399662	0.330948	0.510083	0.233542	0.632175	0.799056	0.633438	0.745566	0.737281	0.600053	0.696618	0.357814	0.69319	0.627894	0.656774	0.777669	0.736375	1.02845	0.620748
2	Polysaccharide synthases and glycosyl transferases	2.3	Glycosyl transferases	2.3.2	GT family 47	C	93524697	Gorai.002G033300	Gorai.002G033300.1.D	Gohir.D01G024800	PF01535//PF13041 - PPR repeat (PPR) // PPR repeat family (PPR_2) (1 of 211)	AT1G71490.1	Tetratricopeptide repeat (TPR)-like superfamily protein		0.566574	0.495158	0.500701	0.218464	0.518311	0.649583	0.59751	0.830009	0.678675	0.758846	0.745363	0.411308	0.783587	0.888369	0.921691	0.978833	0.877525	1.35487	0.954132
2	Polysaccharide synthases and glycosyl transferases	2.3	Glycosyl transferases	2.3.2	GT family 47	C	93524697	Gorai.002G057400	Gorai.002G057400.1.A	Gohir.A02G124200	PF01535//PF13041//PF14432 - PPR repeat (PPR) // PPR repeat family (PPR_2) // DYW family of nucleic acid deaminases (DYW_deaminase) (1 of 70)	AT1G15510.1	Tetratricopeptide repeat (TPR)-like superfamily protein	ATECB2,ECB2,VAC1	0.697555	0.4747	0.500998	0.282687	0.512606	0.753765	0.593541	0.692025	0.611257	0.425166	0.651567	0.27836	0.525301	0.568204	0.589562	0.753886	0.641827	0.848883	0.572619
2	Polysaccharide synthases and glycosyl transferases	2.3	Glycosyl transferases	2.3.2	GT family 47	C	93524697	Gorai.002G120300	Gorai.002G120300.1.A	Gohir.A01G108500	PF01535//PF13041//PF14432 - PPR repeat (PPR) // PPR repeat family (PPR_2) // DYW family of nucleic acid deaminases (DYW_deaminase) (1 of 70)	AT2G33680.1	Tetratricopeptide repeat (TPR)-like superfamily protein		0.890732	0.87285	0.67248	0.504402	0.802129	0.83541	0.627815	0.515059	0.759746	0.639932	0.802277	0.460027	0.544621	0.762769	0.765398	0.999789	0.885716	1.01754	0.989352
2	Polysaccharide synthases and glycosyl transferases	2.3	Glycosyl transferases	2.3.2	GT family 47	C	93524697	Gorai.002G237700	Gorai.002G237700.1.A	Gohir.A01G204100	PF01535//PF12854//PF13041//PF13812 - PPR repeat (PPR) // PPR repeat (PPR_1) // PPR repeat family (PPR_2) // Pentatricopeptide repeat domain (PPR_3) (1 of 4)	AT5G37570.1	Pentatricopeptide repeat (PPR-like) superfamily protein		2.46016	2.42975	1.97899	1.50263	1.89566	2.13497	1.87222	1.96971	1.82208	1.57434	1.78047	1.13379	1.42545	1.72728	1.55006	1.77458	1.57736	1.75676	1.77442
2	Polysaccharide synthases and glycosyl transferases	2.3	Glycosyl transferases	2.3.2	GT family 47	C	93524697	Gorai.002G237700	Gorai.002G237700.1.D	Gohir.D01G193600	PF01535//PF12854//PF13041//PF13812 - PPR repeat (PPR) // PPR repeat (PPR_1) // PPR repeat family (PPR_2) // Pentatricopeptide repeat domain (PPR_3) (1 of 4)	AT5G37570.1	Pentatricopeptide repeat (PPR-like) superfamily protein		1.37444	1.03691	0.970616	0.537339	0.940974	1.11913	1.01762	0.976566	0.956017	0.626947	0.904768	0.474507	0.6627	0.802851	0.737889	0.797696	0.931523	1.05788	0.667296
2	Polysaccharide synthases and glycosyl transferases	2.3	Glycosyl transferases	2.3.2	GT family 47	C	93524037	Gorai.002G244500	Gorai.002G244500.1.A	Gohir.A01G211000	PTHR11062//PTHR11062:SF66 - EXOSTOSIN HEPARAN SULFATE GLYCOSYLTRANSFERASE -RELATED // SUBFAMILY NOT NAMED (1 of 3)	AT5G03795.1	Exostosin family protein		0.444142	1.56714	0.769289	0.747849	0.692035	0.499495	0.557827	0.332876	0.204463	0.280491	0.475414	0.285232	0.424283	0.548197	0.42895	0.397721	0.587813	1.15456	0.517465
2	Polysaccharide synthases and glycosyl transferases	2.3	Glycosyl transferases	2.3.2	GT family 47	C	93524037	Gorai.002G244600	Gorai.002G244600.1.A	Gohir.A01G211100	PTHR11062//PTHR11062:SF66 - EXOSTOSIN HEPARAN SULFATE GLYCOSYLTRANSFERASE -RELATED // SUBFAMILY NOT NAMED (1 of 3)	AT5G03795.1	Exostosin family protein		0.0607018	0.0294274	0.0749411	0	0.0921601	0.383233	0.696251	1.68293	2.24474	2.34137	1.76344	1.28295	2.73562	2.34131	2.88715	1.97118	2.78964	3.41076	1.4917
2	Polysaccharide synthases and glycosyl transferases	2.3	Glycosyl transferases	2.3.2	GT family 47	C	93524037	Gorai.002G244600	Gorai.002G244600.1.D	Gohir.D01G199900	PTHR11062//PTHR11062:SF66 - EXOSTOSIN HEPARAN SULFATE GLYCOSYLTRANSFERASE -RELATED // SUBFAMILY NOT NAMED (1 of 3)	AT5G03795.1	Exostosin family protein		0.0524284	0.289834	0.144157	0.045703	0.204143	0.565508	0.829865	1.76399	2.15998	2.64145	2.05375	1.45754	2.74262	2.27862	3.00666	2.23234	2.84855	3.74677	2.03857
2	Polysaccharide synthases and glycosyl transferases	2.3	Glycosyl transferases	2.3.2	GT family 47	C	93524697	Gorai.002G244700	Gorai.002G244700.1.A	Gohir.A01G211200	PF01535//PF13041//PF14432 - PPR repeat (PPR) // PPR repeat family (PPR_2) // DYW family of nucleic acid deaminases (DYW_deaminase) (1 of 70)	AT5G03800.1	Pentatricopeptide repeat (PPR) superfamily protein	EMB166,EMB175,emb1899	1.29637	1.47825	1.15667	0.756785	1.09614	1.30142	1.11183	1.10987	1.09156	1.02562	1.19582	0.704073	1.11751	1.12581	1.18278	1.04184	1.13184	0.982077	0.820051
2	Polysaccharide synthases and glycosyl transferases	2.3	Glycosyl transferases	2.3.2	GT family 47	C	93524697	Gorai.002G244700	Gorai.002G244700.1.D	Gohir.D01G200000	PF01535//PF13041//PF14432 - PPR repeat (PPR) // PPR repeat family (PPR_2) // DYW family of nucleic acid deaminases (DYW_deaminase) (1 of 70)	AT5G03800.1	Pentatricopeptide repeat (PPR) superfamily protein	EMB166,EMB175,emb1899	0.855727	0.826557	0.84943	0.689905	0.904006	1.14965	1.06412	1.21129	1.25176	1.18875	1.26753	0.789791	1.16031	1.26837	1.30045	1.21512	1.2335	1.41435	0.929788
2	Polysaccharide synthases and glycosyl transferases	2.3	Glycosyl transferases	2.3.2	GT family 47	C	93524697	Gorai.003G007200	Gorai.003G007200.1.A	Gohir.A02G173000	PF01535//PF13041 - PPR repeat (PPR) // PPR repeat family (PPR_2) (1 of 211)	AT3G51320.1	Pentatricopeptide repeat (PPR) superfamily protein		1.46482	1.00046	1.22713	0.92728	0.838901	1.34536	1.16014	1.11848	1.18743	1.44535	1.30911	1.14077	1.50456	2.83484	1.90266	2.25691	2.28708	1.54948	1.41586
2	Polysaccharide synthases and glycosyl transferases	2.3	Glycosyl transferases	2.3.2	GT family 47	C	93524697	Gorai.003G007200	Gorai.003G007200.1.D	Gohir.D03G006900	PF01535//PF13041 - PPR repeat (PPR) // PPR repeat family (PPR_2) (1 of 211)	AT3G51320.1	Pentatricopeptide repeat (PPR) superfamily protein		1.90821	1.43532	1.47586	1.00279	1.20142	1.35702	1.31788	1.32871	1.0902	1.02073	1.34738	1.18566	1.39231	2.0867	1.92304	1.82144	1.88483	1.9712	1.30002
2	Polysaccharide synthases and glycosyl transferases	2.3	Glycosyl transferases	2.3.2	GT family 47	C	93524697	Gorai.003G012700	Gorai.003G012700.1.A	Gohir.A02G167600	PF01535//PF13041//PF14432 - PPR repeat (PPR) // PPR repeat family (PPR_2) // DYW family of nucleic acid deaminases (DYW_deaminase) (1 of 70)	AT5G44230.1	Pentatricopeptide repeat (PPR) superfamily protein		2.41707	1.79733	2.19048	1.70187	1.80229	1.95158	1.8132	2.09742	2.15087	1.89109	1.89245	1.82999	2.33375	2.91423	2.85009	2.35586	2.46795	2.06678	1.76014
2	Polysaccharide synthases and glycosyl transferases	2.3	Glycosyl transferases	2.3.2	GT family 47	C	93524697	Gorai.003G012700	Gorai.003G012700.1.D	Gohir.D03G012400	PF01535//PF13041//PF14432 - PPR repeat (PPR) // PPR repeat family (PPR_2) // DYW family of nucleic acid deaminases (DYW_deaminase) (1 of 70)	AT5G44230.1	Pentatricopeptide repeat (PPR) superfamily protein		2.3045	1.68183	1.94459	1.4968	1.62409	1.72279	1.7805	2.12072	2.07759	1.78622	1.85949	1.71335	1.92858	2.33754	2.2659	1.98227	2.01171	1.5484	1.47147
2	Polysaccharide synthases and glycosyl transferases	2.3	Glycosyl transferases	2.3.2	GT family 47	C	93524697	Gorai.003G128500	Gorai.003G128500.1.A	Gohir.A03G045600	PF01535//PF13041//PF13812//PF14432 - PPR repeat (PPR) // PPR repeat family (PPR_2) // Pentatricopeptide repeat domain (PPR_3) // DYW family of nucleic acid deaminases (DYW_deaminase) (1 of 14)	AT3G46790.1	Tetratricopeptide repeat (TPR)-like superfamily protein	CRR2	1.62574	1.36831	1.31051	0.984001	1.44208	1.53008	1.21164	1.38697	1.44426	1.28421	1.40554	0.958123	1.36629	2.10549	1.74443	1.92623	1.87212	2.21322	1.56062
2	Polysaccharide synthases and glycosyl transferases	2.3	Glycosyl transferases	2.3.2	GT family 47	C	93524697	Gorai.003G128500	Gorai.003G128500.1.D	Gohir.D03G120933	PF01535//PF13041//PF13812//PF14432 - PPR repeat (PPR) // PPR repeat family (PPR_2) // Pentatricopeptide repeat domain (PPR_3) // DYW family of nucleic acid deaminases (DYW_deaminase) (1 of 14)	AT3G46790.1	Tetratricopeptide repeat (TPR)-like superfamily protein	CRR2	1.46215	1.25513	1.34752	0.865121	1.09885	1.46722	1.23136	1.32748	1.38432	1.28212	1.38064	0.97472	1.31213	1.72467	1.53096	1.63352	1.65231	1.96787	1.4183
2	Polysaccharide synthases and glycosyl transferases	2.3	Glycosyl transferases	2.3.2	GT family 47	C	93524697	Gorai.003G142100	Gorai.003G142100.1.A	Gohir.A03G033266,Gohir.A03G033332	PF01535//PF13041 - PPR repeat (PPR) // PPR repeat family (PPR_2) (1 of 211)	AT1G10330.1	Tetratricopeptide repeat (TPR)-like superfamily protein		0.729991	1.44605	0.887684	0.430208	0.594977	0.732353	0.7712	0.5666	0.566765	0.63831	0.858483	0.538346	0.766208	0.994206	1.0099	0.756245	0.913105	0.651947	0.340612
2	Polysaccharide synthases and glycosyl transferases	2.3	Glycosyl transferases	2.3.2	GT family 47	C	93524697	Gorai.003G142100	Gorai.003G142100.1.D	Gohir.D03G135000	PF01535//PF13041 - PPR repeat (PPR) // PPR repeat family (PPR_2) (1 of 211)	AT1G10330.1	Tetratricopeptide repeat (TPR)-like superfamily protein		1.79401	2.04147	1.92623	1.2435	1.59836	1.74016	1.60162	1.5143	1.31741	1.27218	1.66928	1.03337	1.45094	2.15895	1.63455	1.68289	1.80666	1.59362	0.948924
2	Polysaccharide synthases and glycosyl transferases	2.3	Glycosyl transferases	2.3.2	GT family 47	C	93524697	Gorai.004G021000	Gorai.004G021000.1.A	Gohir.A08G015100	PF01535//PF13041 - PPR repeat (PPR) // PPR repeat family (PPR_2) (1 of 211)	AT5G56310.1	Pentatricopeptide repeat (PPR) superfamily protein		1.2573	0.802772	1.16172	0.838809	1.00592	1.10699	1.22848	0.897137	1.35551	1.17632	1.02193	1.91861	1.23697	1.84377	1.23374	0.912924	1.21784	1.02572	0.576454
2	Polysaccharide synthases and glycosyl transferases	2.3	Glycosyl transferases	2.3.2	GT family 47	C	93524697	Gorai.004G021000	Gorai.004G021000.1.D	Gohir.D08G025650,Gohir.D08G025700	PF01535//PF13041 - PPR repeat (PPR) // PPR repeat family (PPR_2) (1 of 211)	AT5G56310.1	Pentatricopeptide repeat (PPR) superfamily protein		0.235929	0.308653	0.350555	0.450245	1.14599	0.853658	2.17906	1.60923	2.38833	2.48036	1.78443	3.66593	2.66779	2.40909	2.11534	1.89422	1.97598	0.936295	1.20117
2	Polysaccharide synthases and glycosyl transferases	2.3	Glycosyl transferases	2.3.2	GT family 47	C	93524697	Gorai.004G038400	Gorai.004G038400.1.A	Gohir.A08G028900	PF01535//PF13041//PF14432 - PPR repeat (PPR) // PPR repeat family (PPR_2) // DYW family of nucleic acid deaminases (DYW_deaminase) (1 of 70)	AT5G52630.1	mitochondrial RNAediting factor 1	MEF1	1.10905	0.818804	0.845997	0.620552	0.819927	0.834629	0.904681	0.666502	0.685657	0.538638	0.507048	0.302138	0.216559	0.417359	0.452158	0.479452	0.442993	0.434109	0.293121
2	Polysaccharide synthases and glycosyl transferases	2.3	Glycosyl transferases	2.3.2	GT family 47	C	93524697	Gorai.004G073100	Gorai.004G073100.1.A	Gohir.A08G060300	PF01535//PF13041 - PPR repeat (PPR) // PPR repeat family (PPR_2) (1 of 211)	AT1G06150.1	basic helix-loop-helix (bHLH) DNA-binding superfamily protein	EMB1444	0.307797	0.36771	0.318489	0.315834	0.255327	0.325962	0.437101	0.0838274	0.365668	0.128907	0.165653	0.121153	0.0941077	0.127551	0.139042	0.162244	0.184683	0.241319	0.147184
2	Polysaccharide synthases and glycosyl transferases	2.3	Glycosyl transferases	2.3.2	GT family 47	C	93524697	Gorai.004G073100	Gorai.004G073100.1.D	Gohir.D08G069500	PF01535//PF13041 - PPR repeat (PPR) // PPR repeat family (PPR_2) (1 of 211)	AT1G06150.1	basic helix-loop-helix (bHLH) DNA-binding superfamily protein	EMB1444	0.434661	0.530323	0.418849	0.266769	0.420854	0.441776	0.707552	0.204627	0.424179	0.171225	0.287244	0.102298	0.126173	0.13616	0.144846	0.164221	0.11435	0.28625	0.235431
2	Polysaccharide synthases and glycosyl transferases	2.3	Glycosyl transferases	2.3.2	GT family 47	C	93524697	Gorai.004G181600	Gorai.004G181600.1.A	Gohir.A08G153000	PF01535//PF13041//PF14432 - PPR repeat (PPR) // PPR repeat family (PPR_2) // DYW family of nucleic acid deaminases (DYW_deaminase) (1 of 70)	AT1G31920.1	Tetratricopeptide repeat (TPR)-like superfamily protein		0.192747	0.259033	0.179687	0.0717105	0.156179	0.0983198	0.156415	0.0855266	0.0455055	0.0612439	0.064538	0.0427396	0.148096	0.258901	0.0865969	0.275135	0.296648	0.755658	0.553745
2	Polysaccharide synthases and glycosyl transferases	2.3	Glycosyl transferases	2.3.2	GT family 47	C	93524697	Gorai.004G181600	Gorai.004G181600.1.D	Gohir.D08G173900	PF01535//PF13041//PF14432 - PPR repeat (PPR) // PPR repeat family (PPR_2) // DYW family of nucleic acid deaminases (DYW_deaminase) (1 of 70)	AT1G31920.1	Tetratricopeptide repeat (TPR)-like superfamily protein		0.146947	0.0713659	0.188345	0.0717105	0.142428	0.174111	0.0768642	0.102865	0.0455055	0.104511	0.0489727	0.0852044	0.0793938	0.196174	0.0833143	0.143899	0.273432	0.901089	0.423652
2	Polysaccharide synthases and glycosyl transferases	2.3	Glycosyl transferases	2.3.2	GT family 47	C	93524697	Gorai.005G013200	Gorai.005G013200.1.A	Gohir.A02G018200	PF01535 - PPR repeat (PPR) (1 of 454)	AT4G14050.1	Pentatricopeptide repeat (PPR) superfamily protein		0.803621	0.660018	0.653002	0.916963	1.15696	0.927463	0.842373	0.973959	0.976798	0.948662	0.683113	0.971367	0.929049	1.42518	1.38179	1.12885	1.1758	1.33009	1.081
2	Polysaccharide synthases and glycosyl transferases	2.3	Glycosyl transferases	2.3.2	GT family 47	C	93524697	Gorai.005G013200	Gorai.005G013200.1.D		PF01535 - PPR repeat (PPR) (1 of 454)	AT4G14050.1	Pentatricopeptide repeat (PPR) superfamily protein		0.803621	0.660018	1.15195	0.916963	1.15696	0.927463	0.842373	0.973959	0.976798	0.948662	1.23785	0.971367	0.929049	1.42518	1.38179	1.12885	1.1758	1.33009	1.081
2	Polysaccharide synthases and glycosyl transferases	2.3	Glycosyl transferases	2.3.2	GT family 47	C	93524697	Gorai.005G026900	Gorai.005G026900.1.A	Gohir.A02G018200	PF01535//PF13041//PF14432 - PPR repeat (PPR) // PPR repeat family (PPR_2) // DYW family of nucleic acid deaminases (DYW_deaminase) (1 of 70)	AT4G14050.1	Pentatricopeptide repeat (PPR) superfamily protein		1.58585	1.3303	1.26656	0.822198	1.03604	1.35094	1.24373	1.2679	1.25158	0.992998	1.23172	0.862481	1.12922	1.29604	1.28664	1.25475	1.3562	1.56277	1.11382
2	Polysaccharide synthases and glycosyl transferases	2.3	Glycosyl transferases	2.3.2	GT family 47	C	93524697	Gorai.005G026900	Gorai.005G026900.1.D	Gohir.D02G021400	PF01535//PF13041//PF14432 - PPR repeat (PPR) // PPR repeat family (PPR_2) // DYW family of nucleic acid deaminases (DYW_deaminase) (1 of 70)	AT4G14050.1	Pentatricopeptide repeat (PPR) superfamily protein		2.34397	2.02976	2.10727	1.6751	1.93788	2.02618	2.04055	2.1499	2.10388	1.84165	1.86303	1.61109	1.88087	2.20485	1.78647	1.76882	1.94275	2.29346	1.79852
2	Polysaccharide synthases and glycosyl transferases	2.3	Glycosyl transferases	2.3.2	GT family 47	C	93524697	Gorai.005G031300	Gorai.005G031300.1.D		PF01535//PF14432 - PPR repeat (PPR) // DYW family of nucleic acid deaminases (DYW_deaminase) (1 of 6)	AT1G04840.1	Tetratricopeptide repeat (TPR)-like superfamily protein		1.19045	0.879284	1.10692	0.8117	1.06574	1.117	1.2623	0.932277	0.847747	0.548312	1.2075	0.481425	0.494219	0.635412	0.570896	0.516615	0.573243	0.674377	0.459908
2	Polysaccharide synthases and glycosyl transferases	2.3	Glycosyl transferases	2.3.2	GT family 47	C	93524697	Gorai.006G028900	Gorai.006G028900.1.D	Gohir.D09G024700	PF01535//PF13041//PF13812 - PPR repeat (PPR) // PPR repeat family (PPR_2) // Pentatricopeptide repeat domain (PPR_3) (1 of 50)	AT1G33350.1	Pentatricopeptide repeat (PPR) superfamily protein		1.16326	0.833806	0.756379	0.687989	0.739285	0.766478	0.781364	0.664553	0.700762	0.518527	0.704684	0.419817	0.496318	0.657762	0.567284	0.677616	0.638763	0.770439	0.75329
2	Polysaccharide synthases and glycosyl transferases	2.3	Glycosyl transferases	2.3.2	GT family 47	C	93524697	Gorai.006G154800	Gorai.006G154800.1.D	Gohir.D09G134900	PF01535//PF13041//PF14432 - PPR repeat (PPR) // PPR repeat family (PPR_2) // DYW family of nucleic acid deaminases (DYW_deaminase) (1 of 70)	AT3G11460.1	Pentatricopeptide repeat (PPR) superfamily protein		0.693635	0.313505	0.486636	0.184141	0.363444	0.454441	0.398518	0.299974	0.273117	0.297027	0.339076	0.106725	0.192593	0.317621	0.264455	0.180786	0.282963	0.349441	0.173182
2	Polysaccharide synthases and glycosyl transferases	2.3	Glycosyl transferases	2.3.2	GT family 47	C	93524037	Gorai.006G159600	Gorai.006G159600.1.A	Gohir.A09G142900	PTHR11062//PTHR11062:SF66 - EXOSTOSIN HEPARAN SULFATE GLYCOSYLTRANSFERASE -RELATED // SUBFAMILY NOT NAMED (1 of 3)	AT5G03795.1	Exostosin family protein		0.09026	0.0619655	0.166294	0.0416467	0.310377	0.649598	0.564934	1.10151	1.07084	1.41919	1.20281	0.684198	1.93746	1.45581	1.49753	1.1427	1.65936	3.05035	1.55326
2	Polysaccharide synthases and glycosyl transferases	2.3	Glycosyl transferases	2.3.2	GT family 47	C	93524037	Gorai.006G159600	Gorai.006G159600.1.D	Gohir.D09G139100	PTHR11062//PTHR11062:SF66 - EXOSTOSIN HEPARAN SULFATE GLYCOSYLTRANSFERASE -RELATED // SUBFAMILY NOT NAMED (1 of 3)	AT5G03795.1	Exostosin family protein		0.0322137	0.0112251	0.0418331	0.0293483	0.0780687	0.176698	0.147739	0.32356	0.514101	0.87206	0.806328	0.663618	1.12729	1.11947	1.19897	1.40749	1.56335	2.95155	1.74361
2	Polysaccharide synthases and glycosyl transferases	2.3	Glycosyl transferases	2.3.2	GT family 47	C	93524697	Gorai.006G177200	Gorai.006G177200.1.D	Gohir.D09G155700	PF01535//PF13041 - PPR repeat (PPR) // PPR repeat family (PPR_2) (1 of 211)	AT2G37310.1	Pentatricopeptide repeat (PPR) superfamily protein		0.985516	0.547042	0.773226	0.434118	0.769255	1.06749	0.765649	0.779145	0.92681	0.842269	0.969006	0.583111	0.800258	1.11813	1.04576	0.952156	1.10083	1.19526	0.841218
2	Polysaccharide synthases and glycosyl transferases	2.3	Glycosyl transferases	2.3.2	GT family 47	C	93524697	Gorai.007G028200	Gorai.007G028200.1.A	Gohir.A11G026700	PF01535//PF13041 - PPR repeat (PPR) // PPR repeat family (PPR_2) (1 of 211)	AT5G47460.1	Pentatricopeptide repeat (PPR) superfamily protein		0.468077	0.137472	0.357408	0.343471	0.533312	0.615701	0.548587	0.461712	0.740444	0.402114	0.634812	1.28082	0.907048	1.16962	1.17985	1.10311	1.33442	1.11702	0.857096
2	Polysaccharide synthases and glycosyl transferases	2.3	Glycosyl transferases	2.3.2	GT family 47	C	93524697	Gorai.007G070100	Gorai.007G070100.1.A	Gohir.A11G060800	PF01535//PF12854//PF13041 - PPR repeat (PPR) // PPR repeat (PPR_1) // PPR repeat family (PPR_2) (1 of 38)	AT2G42920.1	Pentatricopeptide repeat (PPR-like) superfamily protein		0.262562	0.133057	0.339582	0.166619	0.323521	0.396622	0.401304	0.35661	0.330533	0.230402	0.433349	0.189783	0.29614	0.649046	0.429249	0.725445	0.496622	0.963775	0.412121
2	Polysaccharide synthases and glycosyl transferases	2.3	Glycosyl transferases	2.3.2	GT family 47	C	93524697	Gorai.007G090700	Gorai.007G090700.1.A	Gohir.A11G080400	PF01535//PF13041 - PPR repeat (PPR) // PPR repeat family (PPR_2) (1 of 211)	AT2G45350.1	Pentatricopeptide repeat (PPR) superfamily protein	CRR4	0.29364	0.162459	0.292584	0.162559	0.428639	0.374479	0.403744	0.361357	0.324669	0.308925	0.170344	0.243806	0.365721	0.765986	0.514927	0.880576	0.797235	0.351721	0.28434
2	Polysaccharide synthases and glycosyl transferases	2.3	Glycosyl transferases	2.3.2	GT family 47	C	93524697	Gorai.007G090700	Gorai.007G090700.1.D		PF01535//PF13041 - PPR repeat (PPR) // PPR repeat family (PPR_2) (1 of 211)	AT2G45350.1	Pentatricopeptide repeat (PPR) superfamily protein	CRR4	0.480131	0.306055	0.404518	0.371295	0.415931	0.736696	0.453758	0.5097	0.553209	0.967453	0.73896	1.04683	1.8174	3.00252	2.10223	2.47385	2.56888	1.67475	1.7309
2	Polysaccharide synthases and glycosyl transferases	2.3	Glycosyl transferases	2.3.2	GT family 47	C	93524697	Gorai.007G149300	Gorai.007G149300.1.D	Gohir.D11G139100	PF01535//PF13041//PF14432 - PPR repeat (PPR) // PPR repeat family (PPR_2) // DYW family of nucleic acid deaminases (DYW_deaminase) (1 of 70)	AT2G41080.1	Tetratricopeptide repeat (TPR)-like superfamily protein		0.516448	0.350445	0.43428	0.431638	0.441542	0.453331	0.436444	0.49046	0.505032	0.31954	0.413773	0.364679	0.505651	0.524913	0.678633	0.686467	0.545252	0.778371	0.333576
2	Polysaccharide synthases and glycosyl transferases	2.3	Glycosyl transferases	2.3.2	GT family 47	C	93524697	Gorai.007G152300	Gorai.007G152300.1.A	Gohir.A11G135600	PF01535//PF13041//PF13812//PF14432 - PPR repeat (PPR) // PPR repeat family (PPR_2) // Pentatricopeptide repeat domain (PPR_3) // DYW family of nucleic acid deaminases (DYW_deaminase) (1 of 14)	AT5G48910.1	Pentatricopeptide repeat (PPR) superfamily protein	LPA66	1.30692	1.04927	0.995729	0.644294	0.867157	1.01687	0.796013	0.775641	0.772612	0.903963	0.802628	0.612927	0.734285	0.923318	0.919951	0.891707	0.906775	0.881032	0.651749
2	Polysaccharide synthases and glycosyl transferases	2.3	Glycosyl transferases	2.3.2	GT family 47	C	93524697	Gorai.007G152300	Gorai.007G152300.1.D	Gohir.D11G141900	PF01535//PF13041//PF13812//PF14432 - PPR repeat (PPR) // PPR repeat family (PPR_2) // Pentatricopeptide repeat domain (PPR_3) // DYW family of nucleic acid deaminases (DYW_deaminase) (1 of 14)	AT5G48910.1	Pentatricopeptide repeat (PPR) superfamily protein	LPA66	1.06837	0.899814	0.742768	0.489838	0.768891	0.844903	0.71608	0.859142	0.764901	0.72245	0.696567	0.486869	0.69741	0.997232	0.844405	0.781301	0.91604	1.04845	0.54298
2	Polysaccharide synthases and glycosyl transferases	2.3	Glycosyl transferases	2.3.2	GT family 47	C	93524697	Gorai.007G166400	Gorai.007G166400.1.A	Gohir.A11G149200	PF01535//PF13041//PF14432 - PPR repeat (PPR) // PPR repeat family (PPR_2) // DYW family of nucleic acid deaminases (DYW_deaminase) (1 of 70)	AT5G09950.1	Tetratricopeptide repeat (TPR)-like superfamily protein		0.290022	0.426384	0.247767	0.149677	0.252843	0.321642	0.266121	0.297385	0.129068	0.254736	0.287066	0.231426	0.277503	0.416561	0.291685	0.464688	0.460487	0.375941	0.243622
2	Polysaccharide synthases and glycosyl transferases	2.3	Glycosyl transferases	2.3.2	GT family 47	C	93524697	Gorai.007G201600	Gorai.007G201600.1.A	Gohir.A11G182750	PF00150//PF01535//PF13041 - Cellulase (glycosyl hydrolase family 5) (Cellulase) // PPR repeat (PPR) // PPR repeat family (PPR_2) (1 of 1)	AT3G47840.1	Tetratricopeptide repeat (TPR)-like superfamily protein		1.23536	0.955859	1.11091	0.799878	0.956902	0.85487	0.802598	0.631737	0.871965	0.731093	0.732735	0.267195	0.256054	0.403651	0.318633	0.490357	0.535006	0.522905	0.298336
2	Polysaccharide synthases and glycosyl transferases	2.3	Glycosyl transferases	2.3.2	GT family 47	C	93524697	Gorai.007G201600	Gorai.007G201600.1.D	Gohir.D11G189350	PF00150//PF01535//PF13041 - Cellulase (glycosyl hydrolase family 5) (Cellulase) // PPR repeat (PPR) // PPR repeat family (PPR_2) (1 of 1)	AT3G47840.1	Tetratricopeptide repeat (TPR)-like superfamily protein		1.31631	0.93194	1.14649	0.944085	1.18165	1.09831	1.24931	0.833678	0.941675	0.670732	0.873075	0.461701	0.496234	0.607702	0.556314	0.643479	0.637987	1.11425	0.725474
2	Polysaccharide synthases and glycosyl transferases	2.3	Glycosyl transferases	2.3.2	GT family 47	C	93524697	Gorai.007G253900	Gorai.007G253900.1.A	Gohir.A11G227900	PF01535//PF13041 - PPR repeat (PPR) // PPR repeat family (PPR_2) (1 of 211)	AT3G18970.1	mitochondrial editing factor 20	MEF20	2.08307	1.67354	1.82969	1.49651	1.56299	1.57432	1.40668	1.23405	1.45317	1.48252	1.58944	1.58272	1.75507	2.5802	2.02228	2.25054	2.30148	1.50434	1.73706
2	Polysaccharide synthases and glycosyl transferases	2.3	Glycosyl transferases	2.3.2	GT family 47	C	93524697	Gorai.007G253900	Gorai.007G253900.1.D	Gohir.D11G240400	PF01535//PF13041 - PPR repeat (PPR) // PPR repeat family (PPR_2) (1 of 211)	AT3G18970.1	mitochondrial editing factor 20	MEF20	1.05999	0.690782	0.96395	0.5992	0.797519	0.74369	0.805183	0.505174	0.55403	0.422469	0.640523	0.549523	0.75233	1.33495	0.696248	1.10866	1.13274	1.09788	0.78269
2	Polysaccharide synthases and glycosyl transferases	2.3	Glycosyl transferases	2.3.2	GT family 47	C	93524697	Gorai.007G288400	Gorai.007G288400.1.A	Gohir.A11G258500	PF01535//PF13041//PF14432 - PPR repeat (PPR) // PPR repeat family (PPR_2) // DYW family of nucleic acid deaminases (DYW_deaminase) (1 of 70)	AT4G13650.1	Pentatricopeptide repeat (PPR) superfamily protein		0.304809	0.155162	0.314201	0.304651	0.345295	0.222367	0.262527	0.148058	0.177584	0.108309	0.240208	0.0820485	0.120124	0.0912205	0.0344221	0.12075	0.100191	0.139187	0.0735529
2	Polysaccharide synthases and glycosyl transferases	2.3	Glycosyl transferases	2.3.2	GT family 47	C	93524697	Gorai.008G037800	Gorai.008G037800.1.A	Gohir.A12G036000	PF01535//PF12854//PF13041 - PPR repeat (PPR) // PPR repeat (PPR_1) // PPR repeat family (PPR_2) (1 of 38)	AT1G62260.1	mitochondrial editing factor 9	MEF9	1.89607	1.34714	1.53589	1.34919	1.31395	1.31662	1.25864	1.20315	1.36778	1.1903	1.11566	1.09044	1.01441	0.961098	0.955422	0.864062	0.92533	0.625823	0.624596
2	Polysaccharide synthases and glycosyl transferases	2.3	Glycosyl transferases	2.3.2	GT family 47	C	93524697	Gorai.008G037800	Gorai.008G037800.1.D	Gohir.D12G036600	PF01535//PF12854//PF13041 - PPR repeat (PPR) // PPR repeat (PPR_1) // PPR repeat family (PPR_2) (1 of 38)	AT1G62260.1	mitochondrial editing factor 9	MEF9	1.75888	1.27484	1.4024	1.16282	1.24709	1.23128	0.950811	1.1696	1.16258	0.991318	0.97219	0.738798	0.646471	0.728897	0.95469	0.867733	0.839299	0.902294	0.581961
2	Polysaccharide synthases and glycosyl transferases	2.3	Glycosyl transferases	2.3.2	GT family 47	C	93524697	Gorai.008G050500	Gorai.008G050500.1.A	Gohir.A12G049200	PF01535//PF14432 - PPR repeat (PPR) // DYW family of nucleic acid deaminases (DYW_deaminase) (1 of 6)	AT4G32450.1	Pentatricopeptide repeat (PPR) superfamily protein		1.06128	0.748007	1.02293	0.580451	0.975571	0.971339	1.10298	0.956523	0.979173	0.818003	0.990074	0.942185	1.15781	1.60776	1.16405	1.3347	1.22709	1.66542	1.10063
2	Polysaccharide synthases and glycosyl transferases	2.3	Glycosyl transferases	2.3.2	GT family 47	C	93524697	Gorai.008G050500	Gorai.008G050500.1.D	Gohir.D12G047733	PF01535//PF14432 - PPR repeat (PPR) // DYW family of nucleic acid deaminases (DYW_deaminase) (1 of 6)	AT4G32450.1	Pentatricopeptide repeat (PPR) superfamily protein		1.03314	0.709554	0.909411	0.623452	0.873153	0.966214	1.01263	0.979024	0.97495	0.805834	1.00364	0.823246	0.910161	1.26321	1.11193	1.12027	1.28604	1.24469	0.67259
2	Polysaccharide synthases and glycosyl transferases	2.3	Glycosyl transferases	2.3.2	GT family 47	C	93524697	Gorai.008G055100	Gorai.008G055100.1.A	Gohir.A12G053300	PF01535//PF13041//PF14432 - PPR repeat (PPR) // PPR repeat family (PPR_2) // DYW family of nucleic acid deaminases (DYW_deaminase) (1 of 70)	AT3G12770.1	mitochondrial editing factor 22	MEF22	1.06171	1.01569	0.947235	0.726409	0.742292	0.881363	0.732616	0.726254	0.757314	0.58721	0.684727	0.371952	0.364031	0.460304	0.352285	0.427754	0.591258	0.400734	0.489001
2	Polysaccharide synthases and glycosyl transferases	2.3	Glycosyl transferases	2.3.2	GT family 47	C	93524697	Gorai.008G072500	Gorai.008G072500.1.A	Gohir.A12G068700	PF01535//PF13041 - PPR repeat (PPR) // PPR repeat family (PPR_2) (1 of 211)	AT3G50420.1	Pentatricopeptide repeat (PPR) superfamily protein		0.483051	0.671679	0.366568	0.198875	0.392381	0.552042	0.374446	0.3982	0.37492	0.363844	0.453768	0.166818	0.325589	0.513735	0.295169	0.732198	0.495149	0.88134	0.320799
2	Polysaccharide synthases and glycosyl transferases	2.3	Glycosyl transferases	2.3.2	GT family 47	C	93524697	Gorai.008G079500	Gorai.008G079500.1.D	Gohir.D12G072200	PF01535//PF13041//PF14432 - PPR repeat (PPR) // PPR repeat family (PPR_2) // DYW family of nucleic acid deaminases (DYW_deaminase) (1 of 70)	AT4G37380.1	Tetratricopeptide repeat (TPR)-like superfamily protein		1.05812	0.77287	0.782554	0.427168	0.640883	1.01291	0.902446	0.911024	0.857066	0.74013	0.859617	0.406054	0.790378	0.786851	0.807006	1.00648	0.962436	0.974478	0.453572
2	Polysaccharide synthases and glycosyl transferases	2.3	Glycosyl transferases	2.3.2	GT family 47	C	93524697	Gorai.008G086300	Gorai.008G086300.1.A	Gohir.A12G080800	PF01535//PF12854//PF13041//PF14432 - PPR repeat (PPR) // PPR repeat (PPR_1) // PPR repeat family (PPR_2) // DYW family of nucleic acid deaminases (DYW_deaminase) (1 of 14)	AT3G49710.1	Pentatricopeptide repeat (PPR) superfamily protein		1.4203	0.942904	1.00945	0.648682	0.826112	0.994588	0.913023	0.827587	0.955496	0.66793	0.899647	0.346513	0.467333	0.630526	0.527344	0.809186	0.689628	0.614563	0.394539
2	Polysaccharide synthases and glycosyl transferases	2.3	Glycosyl transferases	2.3.2	GT family 47	C	93524697	Gorai.008G086300	Gorai.008G086300.1.D	Gohir.D12G077600	PF01535//PF12854//PF13041//PF14432 - PPR repeat (PPR) // PPR repeat (PPR_1) // PPR repeat family (PPR_2) // DYW family of nucleic acid deaminases (DYW_deaminase) (1 of 14)	AT3G49710.1	Pentatricopeptide repeat (PPR) superfamily protein		1.15722	0.958067	0.907489	0.575829	0.85362	1.06307	0.977435	0.920257	0.955558	0.569196	0.823916	0.59004	0.624873	0.833934	0.828343	0.836054	1.00916	0.93341	0.617812
2	Polysaccharide synthases and glycosyl transferases	2.3	Glycosyl transferases	2.3.2	GT family 47	C	93524697	Gorai.008G102200	Gorai.008G102200.1.A	Gohir.A12G092701	PF01535//PF13041//PF14432 - PPR repeat (PPR) // PPR repeat family (PPR_2) // DYW family of nucleic acid deaminases (DYW_deaminase) (1 of 70)	AT2G22070.1	pentatricopeptide (PPR) repeat-containing protein		0.0993235	0.215257	0.0805553	0.0213504	0.094963	0.125441	0.11004	0.0853512	0.0591849	0.0756093	0.0880222	0.0266514	0.0609231	0.187598	0.13804	0.199603	0.145809	0.232876	0.125048
2	Polysaccharide synthases and glycosyl transferases	2.3	Glycosyl transferases	2.3.2	GT family 47	C	93524697	Gorai.008G102200	Gorai.008G102200.1.D	Gohir.D12G094000	PF01535//PF13041//PF14432 - PPR repeat (PPR) // PPR repeat family (PPR_2) // DYW family of nucleic acid deaminases (DYW_deaminase) (1 of 70)	AT2G22070.1	pentatricopeptide (PPR) repeat-containing protein		0.254138	0.0727699	0.177826	0.133153	0.169008	0.171676	0.174192	0.162222	0.108013	0.172801	0.214109	0.110935	0.125503	0.313801	0.246629	0.271213	0.293272	0.17721	0.308424
2	Polysaccharide synthases and glycosyl transferases	2.3	Glycosyl transferases	2.3.2	GT family 47	C	93524697	Gorai.008G127300	Gorai.008G127300.1.D	Gohir.D12G117500	PF01535//PF13041 - PPR repeat (PPR) // PPR repeat family (PPR_2) (1 of 211)	AT5G08510.1	Pentatricopeptide repeat (PPR) superfamily protein		1.02672	0.687892	0.605122	0.409873	0.54132	0.543914	0.74897	0.535215	0.482287	0.49206	0.609195	0.263325	0.452101	0.539157	0.322942	0.419002	0.484287	0.61384	0.387039
2	Polysaccharide synthases and glycosyl transferases	2.3	Glycosyl transferases	2.3.2	GT family 47	C	93524697	Gorai.008G194600	Gorai.008G194600.1.D	Gohir.D12G181400	PF01535//PF13041 - PPR repeat (PPR) // PPR repeat family (PPR_2) (1 of 211)	AT1G74400.1	Tetratricopeptide repeat (TPR)-like superfamily protein		0.494797	0.25096	0.484518	0.416758	0.399561	0.604756	0.470752	0.436808	0.342467	0.295857	0.494056	0.253698	0.406096	0.670118	0.525219	0.511434	0.594698	0.786081	0.476987
2	Polysaccharide synthases and glycosyl transferases	2.3	Glycosyl transferases	2.3.2	GT family 47	C	93524697	Gorai.008G205900	Gorai.008G205900.1.A	Gohir.A12G189300	PF01535//PF13041//PF13812//PF14432 - PPR repeat (PPR) // PPR repeat family (PPR_2) // Pentatricopeptide repeat domain (PPR_3) // DYW family of nucleic acid deaminases (DYW_deaminase) (1 of 14)	AT5G50390.1	Pentatricopeptide repeat (PPR-like) superfamily protein		1.5136	1.4808	1.56106	1.20261	1.32012	1.36234	1.43224	1.4431	1.47496	1.56026	1.58798	1.28841	1.4818	1.88453	1.98144	1.76741	1.88553	1.69815	1.19853
2	Polysaccharide synthases and glycosyl transferases	2.3	Glycosyl transferases	2.3.2	GT family 47	C	93524697	Gorai.008G205900	Gorai.008G205900.1.D	Gohir.D12G191600	PF01535//PF13041//PF13812//PF14432 - PPR repeat (PPR) // PPR repeat family (PPR_2) // Pentatricopeptide repeat domain (PPR_3) // DYW family of nucleic acid deaminases (DYW_deaminase) (1 of 14)	AT5G50390.1	Pentatricopeptide repeat (PPR-like) superfamily protein		2.0744	1.84701	1.99493	1.53006	1.88386	1.89777	1.92194	1.94271	2.12539	1.9461	2.08541	1.70777	2.11525	2.4525	2.4073	2.29505	2.45372	2.74049	1.90602
2	Polysaccharide synthases and glycosyl transferases	2.3	Glycosyl transferases	2.3.2	GT family 47	C	93524697	Gorai.008G210900	Gorai.008G210900.1.D	Gohir.D12G196300	PF01535//PF13041//PF14432 - PPR repeat (PPR) // PPR repeat family (PPR_2) // DYW family of nucleic acid deaminases (DYW_deaminase) (1 of 70)	AT5G50990.1	Tetratricopeptide repeat (TPR)-like superfamily protein		0.833578	0.872679	1.06242	0.598147	0.81445	0.832143	0.834152	0.621382	0.677502	0.581869	0.676283	0.557619	0.557195	1.02022	0.7995	0.780232	0.749563	0.770026	0.437183
2	Polysaccharide synthases and glycosyl transferases	2.3	Glycosyl transferases	2.3.2	GT family 47	C	93524697	Gorai.009G003200	Gorai.009G003200.1.A	Gohir.A05G003200	PF01535//PF13041 - PPR repeat (PPR) // PPR repeat family (PPR_2) (1 of 211)	AT2G34400.1	Pentatricopeptide repeat (PPR-like) superfamily protein		2.20177	2.02531	1.92399	1.5992	1.64097	1.85891	1.61556	1.72671	1.79668	1.44662	1.67148	1.05318	1.05396	1.32688	1.24069	1.41094	1.33216	1.09792	1.11621
2	Polysaccharide synthases and glycosyl transferases	2.3	Glycosyl transferases	2.3.2	GT family 47	C	93524697	Gorai.009G003200	Gorai.009G003200.1.D	Gohir.D05G003600	PF01535//PF13041 - PPR repeat (PPR) // PPR repeat family (PPR_2) (1 of 211)	AT2G34400.1	Pentatricopeptide repeat (PPR-like) superfamily protein		0.38071	0.233904	0.644544	0.538206	0.539994	0.507909	0.614522	0.203572	0.249237	0.16738	0.235576	0.250064	0.361622	0.359766	0.353569	0.329336	0.294085	0.234548	0.124685
2	Polysaccharide synthases and glycosyl transferases	2.3	Glycosyl transferases	2.3.2	GT family 47	C	93524037	Gorai.009G059200	Gorai.009G059200.1.A		PTHR11062//PTHR11062:SF43 - EXOSTOSIN HEPARAN SULFATE GLYCOSYLTRANSFERASE -RELATED // SUBFAMILY NOT NAMED (1 of 1)	AT5G25310.1	Exostosin family protein		0.157443	0.536816	0.200804	0.170006	2.16968	2.64292	2.70678	5.27982	4.83078	5.26624	5.17354	0.767764	0.362868	0.105151	0.960523	0.156254	0.384654	0.261696	0.867786
2	Polysaccharide synthases and glycosyl transferases	2.3	Glycosyl transferases	2.3.2	GT family 47	C	93524037	Gorai.009G059200	Gorai.009G059200.1.D	Gohir.D05G058101	PTHR11062//PTHR11062:SF43 - EXOSTOSIN HEPARAN SULFATE GLYCOSYLTRANSFERASE -RELATED // SUBFAMILY NOT NAMED (1 of 1)	AT5G25310.1	Exostosin family protein		0.147115	0.0685635	0.11393	0.185203	0.266652	0.261336	0.304819	0.88261	0.878604	0.855994	0.694295	0.138185	0.26961	0.145672	0.135515	0.0258155	0.109209	0.179878	0.0243679
2	Polysaccharide synthases and glycosyl transferases	2.3	Glycosyl transferases	2.3.2	GT family 47	C	93524697	Gorai.009G092600	Gorai.009G092600.1.A		PF01535//PF13041//PF13812//PF14432 - PPR repeat (PPR) // PPR repeat family (PPR_2) // Pentatricopeptide repeat domain (PPR_3) // DYW family of nucleic acid deaminases (DYW_deaminase) (1 of 14)	AT2G29760.1	Tetratricopeptide repeat (TPR)-like superfamily protein	OTP81	1.10214	1.0761	0.941938	0.786959	0.973123	1.0227	0.910808	1.14014	1.12582	0.989783	0.916639	0.764136	1.17595	1.92865	1.34083	1.64614	1.59453	1.15335	0.838537
2	Polysaccharide synthases and glycosyl transferases	2.3	Glycosyl transferases	2.3.2	GT family 47	C	93524697	Gorai.009G092600	Gorai.009G092600.1.D		PF01535//PF13041//PF13812//PF14432 - PPR repeat (PPR) // PPR repeat family (PPR_2) // Pentatricopeptide repeat domain (PPR_3) // DYW family of nucleic acid deaminases (DYW_deaminase) (1 of 14)	AT2G29760.1	Tetratricopeptide repeat (TPR)-like superfamily protein	OTP81	1.34647	0.686253	1.01647	0.767331	0.952461	1.10588	0.980738	0.977122	1.07031	0.673821	0.951932	0.533292	0.699292	0.935927	0.757271	0.964872	1.00131	0.929656	0.772256
2	Polysaccharide synthases and glycosyl transferases	2.3	Glycosyl transferases	2.3.2	GT family 47	C	93524697	Gorai.009G127200	Gorai.009G127200.1.D	Gohir.D05G123400	PTHR24015:SF469 - PENTATRICOPEPTIDE REPEAT-CONTAINING PROTEIN (1 of 1)	AT1G13410.1	Tetratricopeptide repeat (TPR)-like superfamily protein		1.16637	0.563354	0.970064	0.849472	1.03236	0.904042	1.14461	0.741482	0.722091	0.686581	0.765402	0.33585	0.387886	0.368499	0.430608	0.408396	0.259682	0.694664	0.304814
2	Polysaccharide synthases and glycosyl transferases	2.3	Glycosyl transferases	2.3.2	GT family 47	C	93524697	Gorai.009G164300	Gorai.009G164300.1.A	Gohir.A05G156300	PF12854//PF13041//PF13812 - PPR repeat (PPR_1) // PPR repeat family (PPR_2) // Pentatricopeptide repeat domain (PPR_3) (1 of 3)	AT1G28690.1	Tetratricopeptide repeat (TPR)-like superfamily protein		0.766834	0.67746	0.625861	0.314285	0.662257	0.773838	0.663797	0.79217	0.601922	0.68238	0.86148	0.519214	0.633108	0.741139	0.741854	0.93814	0.93125	0.977609	0.813029
2	Polysaccharide synthases and glycosyl transferases	2.3	Glycosyl transferases	2.3.2	GT family 47	C	93524697	Gorai.009G294200	Gorai.009G294200.1.D	Gohir.D05G280800	PF01535//PF13041 - PPR repeat (PPR) // PPR repeat family (PPR_2) (1 of 211)	AT2G40720.1	Tetratricopeptide repeat (TPR)-like superfamily protein		1.5231	1.3111	1.17007	0.804746	0.937643	0.980479	1.02013	0.811937	0.960771	0.729965	0.855679	0.397396	0.507198	0.612453	0.565699	0.524643	0.650712	0.587572	0.425651
2	Polysaccharide synthases and glycosyl transferases	2.3	Glycosyl transferases	2.3.2	GT family 47	C	93524697	Gorai.010G001600	Gorai.010G001600.1.A	Gohir.A06G001400	PF01535//PF13041//PF14432 - PPR repeat (PPR) // PPR repeat family (PPR_2) // DYW family of nucleic acid deaminases (DYW_deaminase) (1 of 70)	AT1G20230.1	Pentatricopeptide repeat (PPR) superfamily protein		1.38957	0.784693	1.0414	0.705337	0.803393	0.834045	0.902192	0.90402	1.02411	0.91991	0.974387	1.91279	1.75581	3.65312	2.86355	3.11111	3.20485	2.4429	2.04639
2	Polysaccharide synthases and glycosyl transferases	2.3	Glycosyl transferases	2.3.2	GT family 47	C	93524697	Gorai.010G131200	Gorai.010G131200.1.A	Gohir.A06G110900	PF01535//PF13041 - PPR repeat (PPR) // PPR repeat family (PPR_2) (1 of 211)	AT1G34160.1	Tetratricopeptide repeat (TPR)-like superfamily protein		0.401187	0.587355	0.469898	0.33864	0.542377	0.897831	0.499752	0.68288	0.62089	0.361821	0.728145	0.383852	0.597651	0.830877	0.689159	0.676372	0.721051	0.857365	0.500398
2	Polysaccharide synthases and glycosyl transferases	2.3	Glycosyl transferases	2.3.2	GT family 47	C	93524697	Gorai.010G153300	Gorai.010G153300.1.D	Gohir.D06G131400	PF13041//PF14432 - PPR repeat family (PPR_2) // DYW family of nucleic acid deaminases (DYW_deaminase) (1 of 3)	AT2G33760.1	Pentatricopeptide repeat (PPR) superfamily protein		1.08523	1.18707	0.963472	0.66178	0.869889	0.89399	0.822228	0.88935	1.16613	0.839977	0.910182	0.552167	0.708202	0.850836	0.678792	0.603682	0.904085	0.62451	0.678948
2	Polysaccharide synthases and glycosyl transferases	2.3	Glycosyl transferases	2.3.2	GT family 47	C	93524697	Gorai.010G188400	Gorai.010G188400.1.A	Gohir.A06G154900	PF01535//PF13041 - PPR repeat (PPR) // PPR repeat family (PPR_2) (1 of 211)	AT4G16470.1	Tetratricopeptide repeat (TPR)-like superfamily protein		1.03355	1.11827	0.998172	0.673913	0.779351	0.761057	0.982302	0.697771	0.694423	0.411552	0.490373	0.352303	0.648598	0.806807	0.693217	0.5635	0.656253	0.726905	0.576055
2	Polysaccharide synthases and glycosyl transferases	2.3	Glycosyl transferases	2.3.2	GT family 47	C	93524697	Gorai.011G038100	Gorai.011G038100.1.D	Gohir.D10G036200	PF01535//PF13041//PF14432 - PPR repeat (PPR) // PPR repeat family (PPR_2) // DYW family of nucleic acid deaminases (DYW_deaminase) (1 of 70)	AT4G18750.1	Pentatricopeptide repeat (PPR) superfamily protein	DOT4	0.269652	0.110502	0.288979	0.214304	0.368098	0.525222	0.379879	0.441938	0.329768	0.403371	0.419942	0.210322	0.331892	0.607115	0.47985	0.405076	0.422189	0.409469	0.319796
2	Polysaccharide synthases and glycosyl transferases	2.3	Glycosyl transferases	2.3.2	GT family 47	C	93524697	Gorai.011G165700	Gorai.011G165700.1.A	Gohir.A10G118300	PF01535//PF13041//PF14432 - PPR repeat (PPR) // PPR repeat family (PPR_2) // DYW family of nucleic acid deaminases (DYW_deaminase) (1 of 70)	AT3G22690.2			0.989905	0.815848	0.880418	0.522771	0.831722	0.921668	0.821606	0.888934	0.884978	0.680248	0.805939	0.484051	0.64443	1.02468	0.963738	1.04471	1.04057	1.00566	0.74811
2	Polysaccharide synthases and glycosyl transferases	2.3	Glycosyl transferases	2.3.2	GT family 47	C	93524697	Gorai.011G229900	Gorai.011G229900.1.A	Gohir.A10G197850	PF00076//PF01535//PF13041//PF14432 - RNA recognition motif. (a.k.a. RRM, RBD, or RNP domain) (RRM_1) // PPR repeat (PPR) // PPR repeat family (PPR_2) // DYW family of nucleic acid deaminases (DYW_deaminase) (1 of 1)	AT3G08820.1	Pentatricopeptide repeat (PPR) superfamily protein		1.2888	1.25257	1.33592	1.05633	1.23168	1.28819	1.24207	1.04055	1.08427	0.985667	1.18361	0.791237	0.868465	1.07285	1.07835	1.03043	1.04956	1.29704	0.923863
2	Polysaccharide synthases and glycosyl transferases	2.3	Glycosyl transferases	2.3.2	GT family 47	C	93524697	Gorai.011G229900	Gorai.011G229900.1.D	Gohir.D10G204950	PF00076//PF01535//PF13041//PF14432 - RNA recognition motif. (a.k.a. RRM, RBD, or RNP domain) (RRM_1) // PPR repeat (PPR) // PPR repeat family (PPR_2) // DYW family of nucleic acid deaminases (DYW_deaminase) (1 of 1)	AT3G08820.1	Pentatricopeptide repeat (PPR) superfamily protein		1.16152	0.975112	1.08743	0.778468	0.937218	1.23844	1.01884	0.967056	0.789495	0.946846	1.05653	0.74114	0.887947	1.36549	1.05159	1.12256	1.21422	1.1557	0.988506
2	Polysaccharide synthases and glycosyl transferases	2.3	Glycosyl transferases	2.3.2	GT family 47	C	93524697	Gorai.011G289700	Gorai.011G289700.1.D	Gohir.D10G249400	PF01535//PF13041 - PPR repeat (PPR) // PPR repeat family (PPR_2) (1 of 211)	AT2G22410.1	SLOW GROWTH 1	SLO1	0.60124	0.262223	0.399512	0.214479	0.333881	0.357608	0.442969	0.338006	0.3551	0.275831	0.349678	0.258192	0.339461	0.502818	0.541243	0.507363	0.593156	0.555057	0.54534
2	Polysaccharide synthases and glycosyl transferases	2.3	Glycosyl transferases	2.3.2	GT family 47	C	93524697	Gorai.012G021300	Gorai.012G021300.1.A	Gohir.A05G397900	PF01535//PF12854//PF13041//PF14432 - PPR repeat (PPR) // PPR repeat (PPR_1) // PPR repeat family (PPR_2) // DYW family of nucleic acid deaminases (DYW_deaminase) (1 of 14)	AT1G18485.1	Pentatricopeptide repeat (PPR) superfamily protein		0.269689	0.126218	0.13653	0.09541	0.187693	0.187817	0.156965	0.241396	0.131984	0.144452	0.16334	0.0478217	0.0787997	0.0839731	0.076229	0.0797993	0.116166	0.112847	0.0705322
2	Polysaccharide synthases and glycosyl transferases	2.3	Glycosyl transferases	2.3.2	GT family 47	C	93524697	Gorai.012G121600	Gorai.012G121600.1.A	Gohir.A04G097500	PF01535//PF13041//PF14432 - PPR repeat (PPR) // PPR repeat family (PPR_2) // DYW family of nucleic acid deaminases (DYW_deaminase) (1 of 70)	AT1G59720.1	Tetratricopeptide repeat (TPR)-like superfamily protein	CRR28	0.452686	0.292808	0.352731	0.318273	0.496345	0.739888	0.535095	0.486509	0.559154	0.517416	0.595546	0.310154	0.6487	0.969109	0.941731	0.731733	0.881651	0.933094	0.777299
2	Polysaccharide synthases and glycosyl transferases	2.3	Glycosyl transferases	2.3.2	GT family 47	C	93524697	Gorai.012G134100	Gorai.012G134100.1.D	Gohir.D04G147900	PF01535//PF13041 - PPR repeat (PPR) // PPR repeat family (PPR_2) (1 of 211)	AT5G08305.1	Pentatricopeptide repeat (PPR) superfamily protein		0.909467	1.09126	0.760133	0.535543	0.764186	0.497969	0.813362	0.627242	0.825594	0.621604	0.719979	0.420197	0.585808	0.608893	0.651877	0.580582	0.816189	0.817502	0.653663
2	Polysaccharide synthases and glycosyl transferases	2.3	Glycosyl transferases	2.3.2	GT family 47	C	93524697	Gorai.012G146600	Gorai.012G146600.1.A	Gohir.A04G117500	PF01535//PF14432 - PPR repeat (PPR) // DYW family of nucleic acid deaminases (DYW_deaminase) (1 of 6)	AT2G25580.1	Tetratricopeptide repeat (TPR)-like superfamily protein		2.14938	1.87118	2.05041	1.41201	1.70646	1.78086	1.72754	1.21528	1.17769	0.988651	1.2321	0.859196	1.09557	1.68051	1.40846	1.39543	1.26143	1.41234	0.982576
2	Polysaccharide synthases and glycosyl transferases	2.3	Glycosyl transferases	2.3.2	GT family 47	C	93524697	Gorai.012G146600	Gorai.012G146600.1.D	Gohir.D04G159200	PF01535//PF14432 - PPR repeat (PPR) // DYW family of nucleic acid deaminases (DYW_deaminase) (1 of 6)	AT2G25580.1	Tetratricopeptide repeat (TPR)-like superfamily protein		1.22064	1.05558	1.35835	0.883648	1.26404	1.44155	1.41217	1.06359	1.11054	0.896992	1.14174	0.758277	1.03963	1.47423	1.32024	1.2144	1.29811	1.36536	0.978751
2	Polysaccharide synthases and glycosyl transferases	2.3	Glycosyl transferases	2.3.2	GT family 47	C	93524697	Gorai.013G084100	Gorai.013G084100.1.A	Gohir.A13G073400	PF01535//PF13041 - PPR repeat (PPR) // PPR repeat family (PPR_2) (1 of 211)	AT1G26900.1	Pentatricopeptide repeat (PPR) superfamily protein		3.73919	3.22764	3.66564	3.50186	3.2128	2.76883	2.82584	3.00683	2.75158	1.77724	2.34169	0.520178	0.881874	1.08692	1.02451	0.907026	1.0855	1.28838	0.864073
2	Polysaccharide synthases and glycosyl transferases	2.3	Glycosyl transferases	2.3.2	GT family 47	C	93524697	Gorai.013G086000	Gorai.013G086000.1.A	Gohir.A13G075066,Gohir.A13G075132	PF01535//PF13041//PF14432 - PPR repeat (PPR) // PPR repeat family (PPR_2) // DYW family of nucleic acid deaminases (DYW_deaminase) (1 of 70)	AT2G02980.1	Pentatricopeptide repeat (PPR) superfamily protein	OTP85	0.552036	0.3572	0.377763	0.221972	0.230804	0.431035	0.325641	0.203469	0.232595	0.223513	0.277868	0.257969	0.317687	0.697495	0.498307	0.769167	0.75922	0.709814	0.551448
2	Polysaccharide synthases and glycosyl transferases	2.3	Glycosyl transferases	2.3.2	GT family 47	C	93524697	Gorai.013G105900	Gorai.013G105900.1.D	Gohir.D03G069903	PF01535//PF13041//PF13812 - PPR repeat (PPR) // PPR repeat family (PPR_2) // Pentatricopeptide repeat domain (PPR_3) (1 of 50)	AT3G21470.1	Pentatricopeptide repeat (PPR-like) superfamily protein		2.00865	1.28437	1.69866	1.58568	1.42233	1.45846	1.52231	1.26038	1.42261	1.04414	1.22529	0.574713	0.713588	0.558719	0.599047	0.696194	0.713755	0.779308	0.750228
2	Polysaccharide synthases and glycosyl transferases	2.3	Glycosyl transferases	2.3.2	GT family 47	C	93524697	Gorai.013G142700	Gorai.013G142700.1.A	Gohir.A13G123600	PTHR24015:SF697 - PPR REPEAT DOMAIN-CONTAINING PROTEIN (1 of 1)	AT1G16480.1	Tetratricopeptide repeat (TPR)-like superfamily protein		1.67435	0.988285	1.27154	0.79317	0.992061	1.00559	0.991793	1.02465	0.937302	0.812322	1.02599	0.690685	0.797538	0.887963	1.00319	0.968089	0.974645	1.09565	0.678902
2	Polysaccharide synthases and glycosyl transferases	2.3	Glycosyl transferases	2.3.2	GT family 47	C	93524697	Gorai.013G142700	Gorai.013G142700.1.D	Gohir.D13G127500	PTHR24015:SF697 - PPR REPEAT DOMAIN-CONTAINING PROTEIN (1 of 1)	AT1G16480.1	Tetratricopeptide repeat (TPR)-like superfamily protein		1.25931	0.900492	1.17242	0.735885	1.17904	1.4603	1.26025	1.41467	1.37773	1.21026	1.3945	0.951012	1.12604	1.22503	1.37745	1.23919	1.38126	1.38524	0.908897
2	Polysaccharide synthases and glycosyl transferases	2.3	Glycosyl transferases	2.3.2	GT family 47	C	93524697	Gorai.013G191900	Gorai.013G191900.1.A		PF01535//PF13041 - PPR repeat (PPR) // PPR repeat family (PPR_2) (1 of 211)	AT1G09220.1	Pentatricopeptide repeat (PPR) superfamily protein		0.304979	1.11523	0.23727	0.178444	0.195278	0.165534	0.295601	0.268776	0.100801	0.18839	0.198411	0.0592417	0.0665439	0.157476	0.256429	0.109532	0.167624	0.335067	0.304233
2	Polysaccharide synthases and glycosyl transferases	2.3	Glycosyl transferases	2.3.2	GT family 47	C	93524697	Gorai.013G191900	Gorai.013G191900.1.D	Gohir.D13G170000	PF01535//PF13041 - PPR repeat (PPR) // PPR repeat family (PPR_2) (1 of 211)	AT1G09220.1	Pentatricopeptide repeat (PPR) superfamily protein		0.951944	0.557401	0.596589	0.572534	0.715314	0.902103	0.740676	0.740195	0.930351	0.472388	0.540819	0.209232	0.389904	0.259896	0.307702	0.301082	0.373757	0.586568	0.506665
2	Polysaccharide synthases and glycosyl transferases	2.3	Glycosyl transferases	2.3.2	GT family 47	D	93514349	Gorai.001G007900	Gorai.001G007900.1.A	Gohir.A07G007600	PTHR11062:SF84 - EXOSTOSIN FAMILY PROTEIN (1 of 1)	AT5G19670.1	Exostosin family protein		0.77648	0.910533	0.826431	0.519441	0.854217	0.91275	1.01237	0.832959	0.907177	0.819693	0.943259	0.848889	1.17226	1.78474	1.55332	1.51273	1.50658	1.75121	1.04495
2	Polysaccharide synthases and glycosyl transferases	2.3	Glycosyl transferases	2.3.2	GT family 47	D	93514349	Gorai.001G007900	Gorai.001G007900.1.D	Gohir.D07G008100	PTHR11062:SF84 - EXOSTOSIN FAMILY PROTEIN (1 of 1)	AT5G19670.1	Exostosin family protein		1.15232	0.840977	1.35448	0.913259	1.30349	1.33974	1.56208	1.54736	1.49013	1.69368	1.77488	1.83673	1.73844	2.37355	2.19439	2.2659	2.2544	2.23754	1.80847
2	Polysaccharide synthases and glycosyl transferases	2.3	Glycosyl transferases	2.3.2	GT family 47	D	93522468	Gorai.003G036900	Gorai.003G036900.1.A	Gohir.A02G145300	PTHR11062:SF63 - EXOSTOSIN FAMILY PROTEIN (1 of 1)	AT4G38040.1	Exostosin family protein		4.19285	4.39985	3.81476	3.17813	3.37641	3.58598	3.23908	3.58299	3.73116	3.97419	3.88815	3.31664	3.51958	3.96139	3.86278	3.85235	4.11813	3.34992	3.04442
2	Polysaccharide synthases and glycosyl transferases	2.3	Glycosyl transferases	2.3.2	GT family 47	D	93522468	Gorai.003G036900	Gorai.003G036900.1.D	Gohir.D03G035300	PTHR11062:SF63 - EXOSTOSIN FAMILY PROTEIN (1 of 1)	AT4G38040.1	Exostosin family protein		3.5782	3.77276	3.10347	2.3906	2.71752	3.14334	2.77561	2.9886	3.25049	3.40789	3.36966	2.96023	3.28763	4.01233	3.80156	3.85749	3.92748	3.27937	3.09757
2	Polysaccharide synthases and glycosyl transferases	2.3	Glycosyl transferases	2.3.2	GT family 47	D	93516929	Gorai.005G082700	Gorai.005G082700.1.A	Gohir.A02G067100	PTHR11062:SF44 - EXOSTOSIN FAMILY PROTEIN (1 of 1)	AT1G21480.1	Exostosin family protein		4.24068	4.15825	4.26069	3.83395	3.83896	3.92529	3.70884	3.87845	3.95886	3.7042	3.66087	3.3029	3.13607	3.52872	3.53145	3.26687	3.56076	3.15769	2.69172
2	Polysaccharide synthases and glycosyl transferases	2.3	Glycosyl transferases	2.3.2	GT family 47	D	93516929	Gorai.005G082700	Gorai.005G082700.1.D	Gohir.D02G073300	PTHR11062:SF44 - EXOSTOSIN FAMILY PROTEIN (1 of 1)	AT1G21480.1	Exostosin family protein		4.60802	4.50303	4.52217	3.95769	4.11033	4.08585	3.93673	3.93012	4.16415	3.70762	3.80134	2.99695	3.40285	3.96992	3.54847	3.45113	3.57618	3.20417	2.67619
2	Polysaccharide synthases and glycosyl transferases	2.3	Glycosyl transferases	2.3.2	GT family 47	D	93522806	Gorai.009G027100	Gorai.009G027100.1.A	Gohir.A05G025500	PTHR11062:SF77 - EXOSTOSIN FAMILY PROTEIN (1 of 1)	AT5G37000.1	Exostosin family protein		2.30042	1.55511	1.9121	1.24026	1.40806	1.58285	1.43579	1.20498	1.31199	0.932265	1.05479	0.507603	0.639791	0.545831	0.683686	0.458537	0.502068	0.706718	0.438363
2	Polysaccharide synthases and glycosyl transferases	2.3	Glycosyl transferases	2.3.2	GT family 47	D	93522806	Gorai.009G027100	Gorai.009G027100.1.D	Gohir.D05G027000	PTHR11062:SF77 - EXOSTOSIN FAMILY PROTEIN (1 of 1)	AT5G37000.1	Exostosin family protein		3.09251	2.48183	2.8423	2.2554	2.49588	2.4579	2.33073	1.90927	1.91039	1.65784	1.77658	1.03198	1.1482	1.18355	1.30664	1.19969	1.33339	1.07408	0.924694
2	Polysaccharide synthases and glycosyl transferases	2.3	Glycosyl transferases	2.3.2	GT family 47	E	93523557	Gorai.005G197500	Gorai.005G197500.1.A	Gohir.A03G153100	PTHR11062:SF105 - BETA-1,4-XYLOSYLTRANSFERASE IRX10-RELATED (1 of 2)	AT1G27440.1	Exostosin family protein	ATGUT1,GUT2,IRX10	3.17228	3.77963	4.05728	4.23262	4.23426	4.28147	4.64049	5.62038	5.89853	7.08436	6.24827	8.67464	8.55567	9.62636	9.33055	9.4487	9.63927	8.18238	8.33259	2158	Gorai.005G197500.1.A;Gorai.005G197500.1.D;Gorai.008G156000.1.A;Gorai.008G156000.1.D	case 3
2	Polysaccharide synthases and glycosyl transferases	2.3	Glycosyl transferases	2.3.2	GT family 47	E	93523557	Gorai.005G197500	Gorai.005G197500.1.D	Gohir.D02G175900	PTHR11062:SF105 - BETA-1,4-XYLOSYLTRANSFERASE IRX10-RELATED (1 of 2)	AT1G27440.1	Exostosin family protein	ATGUT1,GUT2,IRX10	3.18737	3.5437	3.54153	3.66513	3.74507	3.65586	3.92016	5.08428	5.52041	6.81559	5.91079	8.31516	8.11999	8.99046	8.71068	8.61489	8.91129	7.05218	7.45362	2158	Gorai.005G197500.1.A;Gorai.005G197500.1.D;Gorai.008G156000.1.A;Gorai.008G156000.1.D	case 3
2	Polysaccharide synthases and glycosyl transferases	2.3	Glycosyl transferases	2.3.2	GT family 47	E	93516570	Gorai.006G138400	Gorai.006G138400.1.A	Gohir.A09G124100	PTHR11062//PTHR11062:SF21 - EXOSTOSIN HEPARAN SULFATE GLYCOSYLTRANSFERASE -RELATED // SUBFAMILY NOT NAMED (1 of 1)	AT3G57630.1	exostosin family protein		2.34252	2.24386	1.89433	1.4417	1.62851	1.68801	1.16345	1.32705	1.10957	1.1253	1.23927	0.560375	0.811221	0.814299	0.832707	0.831972	0.847433	1.61501	0.856647
2	Polysaccharide synthases and glycosyl transferases	2.3	Glycosyl transferases	2.3.2	GT family 47	E	93516570	Gorai.006G138400	Gorai.006G138400.1.D	Gohir.D09G120900	PTHR11062//PTHR11062:SF21 - EXOSTOSIN HEPARAN SULFATE GLYCOSYLTRANSFERASE -RELATED // SUBFAMILY NOT NAMED (1 of 1)	AT3G57630.1	exostosin family protein		0.194193	0.12404	0.410729	0.18946	0.487629	0.605186	0.591251	0.77957	0.583406	0.755794	1.071	0.605047	1.02819	1.04608	0.868729	0.861081	0.847197	1.12919	0.693225
2	Polysaccharide synthases and glycosyl transferases	2.3	Glycosyl transferases	2.3.2	GT family 47	E	93523557	Gorai.008G156000	Gorai.008G156000.1.A	Gohir.A12G140100	PTHR11062:SF105 - BETA-1,4-XYLOSYLTRANSFERASE IRX10-RELATED (1 of 2)	AT1G27440.1	Exostosin family protein	ATGUT1,GUT2,IRX10	0.269818	0.5293	0.545665	0.540707	0.632344	0.508457	0.706479	0.462897	0.745735	0.870549	0.571701	1.86751	2.02619	3.54383	2.54822	2.78339	2.97705	1.18816	1.64216	2158	Gorai.005G197500.1.A;Gorai.005G197500.1.D;Gorai.008G156000.1.A;Gorai.008G156000.1.D	case 3
2	Polysaccharide synthases and glycosyl transferases	2.3	Glycosyl transferases	2.3.2	GT family 47	E	93523557	Gorai.008G156000	Gorai.008G156000.1.D	Gohir.D12G144600	PTHR11062:SF105 - BETA-1,4-XYLOSYLTRANSFERASE IRX10-RELATED (1 of 2)	AT1G27440.1	Exostosin family protein	ATGUT1,GUT2,IRX10	0.162579	0.0850371	0.153753	0.162098	0.15441	0.300321	0.173496	0.184921	0.299028	0.984377	0.278961	2.31645	2.69871	3.97792	3.70541	3.69701	3.78413	2.84796	2.59879	2158	Gorai.005G197500.1.A;Gorai.005G197500.1.D;Gorai.008G156000.1.A;Gorai.008G156000.1.D	case 3
2	Polysaccharide synthases and glycosyl transferases	2.3	Glycosyl transferases	2.3.2	GT family 47	E	93523557	Gorai.008G211000	Gorai.008G211000.1.A	Gohir.A12G194000	PTHR11062:SF81 - BETA-1,4-XYLOSYLTRANSFERASE IRX10L-RELATED (1 of 1)	AT5G61840.1	Exostosin family protein	GUT1	3.41511	3.25935	3.27556	2.90388	3.11108	3.23899	3.47915	4.02278	4.43893	4.82166	4.6581	4.13103	4.36389	4.71398	4.63561	5.41644	5.3856	4.99828	4.70032
2	Polysaccharide synthases and glycosyl transferases	2.3	Glycosyl transferases	2.3.2	GT family 47	E	93523557	Gorai.008G211000	Gorai.008G211000.1.D	Gohir.D12G196400	PTHR11062:SF81 - BETA-1,4-XYLOSYLTRANSFERASE IRX10L-RELATED (1 of 1)	AT5G61840.1	Exostosin family protein	GUT1	3.97379	3.65226	3.69167	3.22083	3.35254	3.52295	3.41559	3.98682	4.38669	4.70204	4.61925	4.12076	4.12298	4.56326	4.56337	5.40479	5.37095	5.43398	4.94388
2	Polysaccharide synthases and glycosyl transferases	2.3	Glycosyl transferases	2.3.2	GT family 47	E	93520895	Gorai.009G111000	Gorai.009G111000.1.A	Gohir.A05G106900	PTHR11062:SF46 - GLUCURONOXYLAN GLUCURONOSYLTRANSFERASE F8H-RELATED (1 of 2)	AT2G28110.1	Exostosin family protein	FRA8,IRX7	0.0367185	0.0434453	0.040344	0.0485194	0.0148851	0.0335393	0	0.00637559	0.0201341	0.0140296	0	0.303643	0.32954	2.28565	1.05515	2.20616	2.16034	0.958033	1.06955
2	Polysaccharide synthases and glycosyl transferases	2.3	Glycosyl transferases	2.3.2	GT family 47	E	93520895	Gorai.009G111000	Gorai.009G111000.1.D	Gohir.D05G107000	PTHR11062:SF46 - GLUCURONOXYLAN GLUCURONOSYLTRANSFERASE F8H-RELATED (1 of 2)	AT2G28110.1	Exostosin family protein	FRA8,IRX7	0.0205442	0	0.0422871	0.0160213	0.0326214	0	0.0226675	0.0681796	0.206679	0.178861	0.103357	1.94051	2.41223	5.1815	3.486	5.04343	5.19328	2.93082	3.66866
2	Polysaccharide synthases and glycosyl transferases	2.3	Glycosyl transferases	2.3.2	GT family 47	E	93520895	Gorai.013G269400	Gorai.013G269400.1.A	Gohir.A13G232800	PTHR11062:SF46 - GLUCURONOXYLAN GLUCURONOSYLTRANSFERASE F8H-RELATED (1 of 2)	AT2G28110.1	Exostosin family protein	FRA8,IRX7	3.98698	3.75717	3.49859	2.99479	2.96036	3.28072	3.32778	4.18551	5.54882	6.92565	5.77482	7.77366	7.37513	8.09217	7.73967	7.81904	8.09001	7.06503	7.09957	6347	Gorai.013G269400.1.A	case 1
2	Polysaccharide synthases and glycosyl transferases	2.3	Glycosyl transferases	2.3.2	GT family 47	E	93520895	Gorai.013G269400	Gorai.013G269400.1.D	Gohir.D13G238500	PTHR11062:SF46 - GLUCURONOXYLAN GLUCURONOSYLTRANSFERASE F8H-RELATED (1 of 2)	AT2G28110.1	Exostosin family protein	FRA8,IRX7	4.4023	4.41603	4.62901	4.408	4.54794	4.7373	5.03587	5.57727	6.30329	7.097	6.24518	7.99293	7.56554	8.40495	8.33861	8.25403	8.29551	6.9464	7.25606
2	Polysaccharide synthases and glycosyl transferases	2.3	Glycosyl transferases	2.3.3	GT family 37	GT family 37	93524133	Gorai.001G072600	Gorai.001G072600.1.A	Gohir.A07G064300	2.4.1.69 - Galactoside 2-alpha-L-fucosyltransferase / Secretor-type beta-galactoside alpha-1->2 fucosyltransferase (1 of 2)	AT2G03220.1	fucosyltransferase 1	ATFT1,ATFUT1,FT1,MUR2	3.08986	2.71757	2.73372	2.00642	2.31959	2.59631	2.42622	2.42932	2.30959	2.29242	2.53295	1.43649	2.11051	2.3375	2.39551	2.11605	2.13227	2.3364	1.83119
2	Polysaccharide synthases and glycosyl transferases	2.3	Glycosyl transferases	2.3.3	GT family 37	GT family 37	93524133	Gorai.001G072600	Gorai.001G072600.1.D	Gohir.D07G069100	2.4.1.69 - Galactoside 2-alpha-L-fucosyltransferase / Secretor-type beta-galactoside alpha-1->2 fucosyltransferase (1 of 2)	AT2G03220.1	fucosyltransferase 1	ATFT1,ATFUT1,FT1,MUR2	2.70489	2.97873	2.38957	1.76945	2.05977	2.28877	2.1702	2.3289	2.2951	2.3427	2.3082	1.19458	1.99719	2.15524	2.38716	1.83864	2.19593	2.08295	1.3336
2	Polysaccharide synthases and glycosyl transferases	2.3	Glycosyl transferases	2.3.3	GT family 37	GT family 37	93524133	Gorai.013G088600	Gorai.013G088600.1.A		2.4.1.69 - Galactoside 2-alpha-L-fucosyltransferase / Secretor-type beta-galactoside alpha-1->2 fucosyltransferase (1 of 2)	AT2G03220.1	fucosyltransferase 1	ATFT1,ATFUT1,FT1,MUR2	0.141537	0.317935	0.195857	0.287602	0.165293	0.236713	0.238327	0.0652607	0.109053	0.0214726	0.0504892	0.00502193	0.0191681	0.0815196	0.0265698	0.0506271	0.0489169	0.0839785	0.0715403
2	Polysaccharide synthases and glycosyl transferases	2.3	Glycosyl transferases	2.3.3	GT family 37	GT family 37	93524133	Gorai.013G088600	Gorai.013G088600.1.D	Gohir.D13G077500	2.4.1.69 - Galactoside 2-alpha-L-fucosyltransferase / Secretor-type beta-galactoside alpha-1->2 fucosyltransferase (1 of 2)	AT2G03220.1	fucosyltransferase 1	ATFT1,ATFUT1,FT1,MUR2	0.141537	0.317935	0.195857	0.287602	0.165293	0.236713	0.238327	0.0652607	0.109053	0.0214726	0.0504892	0.00502193	0.0191681	0.0815196	0.0265698	0.0506271	0.0489169	0.0839785	0.0715403
2	Polysaccharide synthases and glycosyl transferases	2.3	Glycosyl transferases	2.3.4	GT family 34	GT family 34	93522646	Gorai.003G031400	Gorai.003G031400.1.A	Gohir.A02G150500	PTHR31311:SF3 - GLYCOSYLTRANSFERASE 6-RELATED (1 of 3)	AT2G22900.1	Galactosyl transferase GMA12/MNN10 family protein		0.11838	0.0523004	0.164288	0.128219	0.318881	0.604167	0.591595	0.843809	0.832056	1.2324	0.99521	0.379938	0.938474	0.345214	0.936762	0.361547	0.293014	0.6962	0.276648
2	Polysaccharide synthases and glycosyl transferases	2.3	Glycosyl transferases	2.3.4	GT family 34	GT family 34	93522646	Gorai.003G031400	Gorai.003G031400.1.D	Gohir.D03G029800	PTHR31311:SF3 - GLYCOSYLTRANSFERASE 6-RELATED (1 of 3)	AT2G22900.1	Galactosyl transferase GMA12/MNN10 family protein		0.460606	0.292122	0.376553	0.253021	0.658849	1.16268	0.797314	1.24806	0.985997	1.12932	1.25392	0.306086	0.635736	0.395119	0.616397	0.4818	0.36296	0.178234	0.292116
2	Polysaccharide synthases and glycosyl transferases	2.3	Glycosyl transferases	2.3.4	GT family 34	GT family 34	93521898	Gorai.003G098400	Gorai.003G098400.1.A	Gohir.A03G067800	PTHR31311:SF4 - GLYCOSYLTRANSFERASE 3-RELATED (1 of 2)	AT5G07720.1	Galactosyl transferase GMA12/MNN10 family protein		5.72798	5.35972	5.30911	4.70495	4.57331	4.90688	4.30382	4.70259	4.82831	4.56084	4.6369	3.71078	3.81594	3.39655	3.74982	3.23481	3.41638	2.95385	2.49296
2	Polysaccharide synthases and glycosyl transferases	2.3	Glycosyl transferases	2.3.4	GT family 34	GT family 34	93521898	Gorai.003G098400	Gorai.003G098400.1.D	Gohir.D03G094300	PTHR31311:SF4 - GLYCOSYLTRANSFERASE 3-RELATED (1 of 2)	AT5G07720.1	Galactosyl transferase GMA12/MNN10 family protein		5.84266	5.45252	5.46889	4.87933	4.87829	5.08679	4.59882	4.88543	5.13677	4.85162	4.86016	4.18971	4.17775	3.82431	4.13922	3.71312	4.0074	3.38825	3.16216
2	Polysaccharide synthases and glycosyl transferases	2.3	Glycosyl transferases	2.3.4	GT family 34	GT family 34	93521041	Gorai.004G052700	Gorai.004G052700.1.A	Gohir.A08G042800,Gohir.A08G042900	K08238 - xyloglucan 6-xylosyltransferase [EC:2.4.2.39] Xyl a1-6 Glc (XXT) (1 of 6)	AT4G02500.1	UDP-xylosyltransferase 2	ATXT2,XT2,XXT2	4.47051	4.14215	4.1635	3.57097	3.65963	3.96794	3.6642	4.00723	3.99247	3.7451	3.95411	3.53798	3.90063	4.46616	4.10454	4.50319	4.56697	4.15035	3.59355
2	Polysaccharide synthases and glycosyl transferases	2.3	Glycosyl transferases	2.3.4	GT family 34	GT family 34	93521041	Gorai.004G052700	Gorai.004G052700.1.D	Gohir.D08G052600,Gohir.D08G052700	K08238 - xyloglucan 6-xylosyltransferase [EC:2.4.2.39] Xyl a1-6 Glc (XXT) (1 of 6)	AT4G02500.1	UDP-xylosyltransferase 2	ATXT2,XT2,XXT2	4.81632	4.61669	4.38494	3.7347	3.67864	4.08746	3.5311	4.19449	4.07725	3.83624	4.09761	3.42068	3.86874	4.52038	4.29783	4.5178	4.64696	4.31412	3.57508
2	Polysaccharide synthases and glycosyl transferases	2.3	Glycosyl transferases	2.3.4	GT family 34	GT family 34	93521041	Gorai.007G128800	Gorai.007G128800.1.A	Gohir.A11G115100	K08238 - xyloglucan 6-xylosyltransferase [EC:2.4.2.39] Xyl a1-6 Glc (XXT) (1 of 6)	AT4G02500.1	UDP-xylosyltransferase 2	ATXT2,XT2,XXT2	1.45958	0.847208	1.37891	1.00635	1.34238	1.37343	1.28772	1.17616	1.24877	0.726963	1.04226	0.733359	0.932596	1.42698	1.32897	1.37868	1.40182	1.2532	0.911298
2	Polysaccharide synthases and glycosyl transferases	2.3	Glycosyl transferases	2.3.4	GT family 34	GT family 34	93521041	Gorai.007G128800	Gorai.007G128800.1.D	Gohir.D11G120100,Gohir.D11G120200	K08238 - xyloglucan 6-xylosyltransferase [EC:2.4.2.39] Xyl a1-6 Glc (XXT) (1 of 6)	AT4G02500.1	UDP-xylosyltransferase 2	ATXT2,XT2,XXT2	1.42031	1.28737	1.74	1.39284	1.35279	1.21562	1.1846	0.779026	0.698813	0.484131	1.05054	0.577812	0.870284	1.57124	0.822978	1.01044	1.09935	1.17278	0.843567
2	Polysaccharide synthases and glycosyl transferases	2.3	Glycosyl transferases	2.3.4	GT family 34	GT family 34	93522646	Gorai.008G084100	Gorai.008G084100.1.A	Gohir.A12G077700	PTHR31311:SF3 - GLYCOSYLTRANSFERASE 6-RELATED (1 of 3)	AT2G22900.1	Galactosyl transferase GMA12/MNN10 family protein		7.956	7.68984	7.51601	7.10726	7.07138	6.95694	6.66137	6.99381	6.92919	6.41303	6.5295	4.14888	4.65108	2.71299	3.5531	2.60724	2.82673	2.94152	2.67469
2	Polysaccharide synthases and glycosyl transferases	2.3	Glycosyl transferases	2.3.4	GT family 34	GT family 34	93522646	Gorai.008G084100	Gorai.008G084100.1.D		PTHR31311:SF3 - GLYCOSYLTRANSFERASE 6-RELATED (1 of 3)	AT2G22900.1	Galactosyl transferase GMA12/MNN10 family protein		8.16249	7.8104	7.66173	7.29286	7.2416	6.97718	6.74189	6.95939	6.97613	6.35734	6.47922	4.39167	4.81998	2.83266	3.61423	2.60224	3.13972	2.90123	2.82769
2	Polysaccharide synthases and glycosyl transferases	2.3	Glycosyl transferases	2.3.4	GT family 34	GT family 34	93521898	Gorai.008G195000	Gorai.008G195000.1.A	Gohir.A12G179100	PTHR31311:SF4 - GLYCOSYLTRANSFERASE 3-RELATED (1 of 2)	AT5G07720.1	Galactosyl transferase GMA12/MNN10 family protein		4.66041	4.23225	4.42378	3.79651	4.08534	4.38588	4.1193	4.44679	4.56751	4.29959	4.27585	3.10339	3.70732	3.94419	3.87286	3.74203	4.05285	3.39988	2.94137
2	Polysaccharide synthases and glycosyl transferases	2.3	Glycosyl transferases	2.3.4	GT family 34	GT family 34	93521898	Gorai.008G195000	Gorai.008G195000.1.D	Gohir.D12G181700	PTHR31311:SF4 - GLYCOSYLTRANSFERASE 3-RELATED (1 of 2)	AT5G07720.1	Galactosyl transferase GMA12/MNN10 family protein		4.84702	4.45111	4.59296	4.00224	4.05322	4.35932	4.04077	4.3401	4.57414	4.36083	4.36543	3.33532	3.82064	3.61568	3.69167	3.43311	3.67852	2.94871	2.68662
2	Polysaccharide synthases and glycosyl transferases	2.3	Glycosyl transferases	2.3.5	GT family 31	A	93522243	Gorai.001G249900	Gorai.001G249900.1.A	Gohir.A13G092600	PTHR10811//PTHR10811:SF13 - FRINGE-RELATED // SUBFAMILY NOT NAMED (1 of 1)	AT2G37730.1	Protein of unknown function (DUF604)		0.0124771	0.00666426	0.0159343	0	0.0183863	0.137953	0.132502	0.354731	0.416965	0.346156	0.275263	0.229245	0.109564	0.117932	0.227864	0.292744	0.197428	0.246373	0.243954
2	Polysaccharide synthases and glycosyl transferases	2.3	Glycosyl transferases	2.3.5	GT family 31	A	93522243	Gorai.001G249900	Gorai.001G249900.1.D	Gohir.D13G098200	PTHR10811//PTHR10811:SF13 - FRINGE-RELATED // SUBFAMILY NOT NAMED (1 of 1)	AT2G37730.1	Protein of unknown function (DUF604)		0.00873929	0.00666426	0.00895581	0.0103058	0.19248	0.321261	0.595944	0.981004	1.48886	1.12094	1.36936	0.210485	0.710615	0.276013	0.579855	0.286473	0.20059	0.391237	0.0959663
2	Polysaccharide synthases and glycosyl transferases	2.3	Glycosyl transferases	2.3.5	GT family 31	A	93523553	Gorai.003G155900	Gorai.003G155900.1.A		PTHR10811//PTHR10811:SF11 - FRINGE-RELATED // SUBFAMILY NOT NAMED (1 of 5)	AT4G23490.1	Protein of unknown function (DUF604)		2.84428	3.03093	2.90321	2.61929	2.68062	2.71698	2.81712	3.09364	3.20461	3.15775	3.17174	2.45819	2.62575	2.942	3.1227	2.86948	2.98741	2.77555	2.45025
2	Polysaccharide synthases and glycosyl transferases	2.3	Glycosyl transferases	2.3.5	GT family 31	A	93523553	Gorai.003G155900	Gorai.003G155900.1.D	Gohir.D03G148400	PTHR10811//PTHR10811:SF11 - FRINGE-RELATED // SUBFAMILY NOT NAMED (1 of 5)	AT4G23490.1	Protein of unknown function (DUF604)		4.32748	4.18653	4.13175	3.76694	3.68413	3.71103	3.32286	3.5482	3.46413	2.87182	3.1636	1.74537	2.04025	2.34704	2.18253	2.06332	2.22448	2.53942	1.86805
2	Polysaccharide synthases and glycosyl transferases	2.3	Glycosyl transferases	2.3.5	GT family 31	A	93523553	Gorai.004G139200	Gorai.004G139200.1.A	Gohir.A08G115400	PTHR10811//PTHR10811:SF11 - FRINGE-RELATED // SUBFAMILY NOT NAMED (1 of 5)	AT5G41460.1	Protein of unknown function (DUF604)		2.21892	2.12369	2.10453	1.60602	1.65702	1.66947	1.31162	1.12144	1.06589	0.789469	1.05775	0.335319	0.374471	0.697619	0.486306	0.271601	0.498495	1.27819	0.597836
2	Polysaccharide synthases and glycosyl transferases	2.3	Glycosyl transferases	2.3.5	GT family 31	A	93523553	Gorai.004G139200	Gorai.004G139200.1.D	Gohir.D08G136000	PTHR10811//PTHR10811:SF11 - FRINGE-RELATED // SUBFAMILY NOT NAMED (1 of 5)	AT5G41460.1	Protein of unknown function (DUF604)		2.21434	2.35996	2.50729	1.95413	2.22292	2.52851	1.91104	1.57156	1.9611	1.5832	1.75305	0.898724	1.47197	1.36593	1.39327	1.46887	1.30711	2.29659	1.30839
2	Polysaccharide synthases and glycosyl transferases	2.3	Glycosyl transferases	2.3.5	GT family 31	A	93524245	Gorai.005G209800	Gorai.005G209800.1.A	Gohir.A03G163900	PTHR10811//PTHR10811:SF25 - FRINGE-RELATED // SUBFAMILY NOT NAMED (1 of 1)	AT4G15240.1	Protein of unknown function (DUF604)		1.52588	1.59301	1.51991	1.06202	1.57191	1.59081	1.52765	1.57844	1.44497	1.37525	1.59728	1.03426	1.36339	1.50573	1.41865	1.27046	1.2742	1.26284	0.957822
2	Polysaccharide synthases and glycosyl transferases	2.3	Glycosyl transferases	2.3.5	GT family 31	A	93524245	Gorai.005G209800	Gorai.005G209800.1.D	Gohir.D02G187300	PTHR10811//PTHR10811:SF25 - FRINGE-RELATED // SUBFAMILY NOT NAMED (1 of 1)	AT4G15240.1	Protein of unknown function (DUF604)		1.52345	1.62438	1.36368	0.918372	1.18305	1.37606	1.18775	1.32183	1.31962	1.21008	1.36541	0.624807	0.964456	0.928314	1.04889	1.02485	0.978046	0.991305	0.725664
2	Polysaccharide synthases and glycosyl transferases	2.3	Glycosyl transferases	2.3.5	GT family 31	A	93524245	Gorai.005G209900	Gorai.005G209900.1.A	Gohir.A03G164000	PTHR10811//PTHR10811:SF19 - FRINGE-RELATED // SUBFAMILY NOT NAMED (1 of 2)	AT1G05280.1	Protein of unknown function (DUF604)		0.0265706	0	0.00122289	0.00803934	1.03376	1.72513	2.02806	3.57962	4.04165	4.27129	3.76406	2.76533	4.61062	4.19267	4.85762	4.12705	4.74837	4.3948	2.14524
2	Polysaccharide synthases and glycosyl transferases	2.3	Glycosyl transferases	2.3.5	GT family 31	A	93524245	Gorai.005G209900	Gorai.005G209900.1.D	Gohir.D02G187400	PTHR10811//PTHR10811:SF19 - FRINGE-RELATED // SUBFAMILY NOT NAMED (1 of 2)	AT1G05280.1	Protein of unknown function (DUF604)		0.032019	0.0236627	0.0239508	0.068236	1.07354	1.70413	2.16284	3.73667	4.34609	4.83996	4.22654	3.67287	5.21617	5.01675	5.65038	4.9039	5.61361	5.50965	3.07482
2	Polysaccharide synthases and glycosyl transferases	2.3	Glycosyl transferases	2.3.5	GT family 31	A	93524245	Gorai.006G127200	Gorai.006G127200.1.D	Gohir.D09G109600	PTHR10811:SF16 - FRINGE-LIKE PROTEIN (1 of 1)	AT5G12460.1	Protein of unknown function (DUF604)		0.0667175	0.0328217	0.0619186	0.0975083	0.0712094	0.0571425	0.0521863	0.05588	0.113187	0.256286	0.124642	0.187353	0.429874	0.457895	0.619039	0.340063	0.531482	1.50488	0.671801
2	Polysaccharide synthases and glycosyl transferases	2.3	Glycosyl transferases	2.3.5	GT family 31	A	93524245	Gorai.008G149800	Gorai.008G149800.1.D	Gohir.D12G138300	PTHR10811//PTHR10811:SF19 - FRINGE-RELATED // SUBFAMILY NOT NAMED (1 of 2)	AT1G05280.1	Protein of unknown function (DUF604)		0	0	0.00143333	0	0	0	0.0890303	0.521053	0.495432	0.791212	0.544131	0.1757	0.575753	0.0421792	0.463172	0.194971	0.224564	0.0089386	0.0901949
2	Polysaccharide synthases and glycosyl transferases	2.3	Glycosyl transferases	2.3.5	GT family 31	A	93523553	Gorai.008G249300	Gorai.008G249300.1.A	Gohir.A12G234400	PTHR10811//PTHR10811:SF11 - FRINGE-RELATED // SUBFAMILY NOT NAMED (1 of 5)	AT4G23490.1	Protein of unknown function (DUF604)		0.669403	0.634271	0.71184	0.730395	0.817659	1.09338	0.929676	1.36776	1.23799	1.52843	1.44341	3.44884	4.20795	5.59986	4.85594	5.0385	5.24632	3.8763	3.87834
2	Polysaccharide synthases and glycosyl transferases	2.3	Glycosyl transferases	2.3.5	GT family 31	A	93523553	Gorai.008G249300	Gorai.008G249300.1.D	Gohir.D12G232900	PTHR10811//PTHR10811:SF11 - FRINGE-RELATED // SUBFAMILY NOT NAMED (1 of 5)	AT4G23490.1	Protein of unknown function (DUF604)		0.329403	0.354121	0.333997	0.229325	0.194973	0.489572	0.262072	0.418373	0.528574	0.63573	0.578607	2.42008	2.66248	5.05185	4.79714	5.05888	5.2017	3.31439	3.8928
2	Polysaccharide synthases and glycosyl transferases	2.3	Glycosyl transferases	2.3.5	GT family 31	A	93514986	Gorai.008G262500	Gorai.008G262500.1.A	Gohir.A12G243900	PTHR10811:SF5 - BETA-1,3-GLUCOSYLTRANSFERASE (1 of 1)	AT1G33250.1	Protein of unknown function (DUF604)		3.53579	3.29959	3.2816	2.90098	2.92733	3.40733	2.82256	3.23368	3.14076	2.68813	3.00209	1.63781	2.24158	1.80196	2.08072	2.10793	2.29482	2.28811	1.29912
2	Polysaccharide synthases and glycosyl transferases	2.3	Glycosyl transferases	2.3.5	GT family 31	A	93514986	Gorai.008G262500	Gorai.008G262500.1.D	Gohir.D12G244900	PTHR10811:SF5 - BETA-1,3-GLUCOSYLTRANSFERASE (1 of 1)	AT1G33250.1	Protein of unknown function (DUF604)		3.3302	2.91282	3.13089	2.70834	2.68487	3.15685	2.57116	2.99893	2.86917	2.6664	2.81693	3.03274	3.18162	4.51036	3.65907	4.54913	4.59978	3.79835	3.31807
2	Polysaccharide synthases and glycosyl transferases	2.3	Glycosyl transferases	2.3.5	GT family 31	A	93522243	Gorai.011G268000	Gorai.011G268000.1.A	Gohir.A10G222100	PTHR10811//PTHR10811:SF14 - FRINGE-RELATED // SUBFAMILY NOT NAMED (1 of 1)	AT3G11420.1	Protein of unknown function (DUF604)		2.64269	2.71351	2.76087	2.42584	2.76962	3.11233	3.29544	3.78717	4.19184	4.18114	4.18888	3.65994	3.89624	5.42718	4.47	5.46452	5.53119	4.51709	4.26741
2	Polysaccharide synthases and glycosyl transferases	2.3	Glycosyl transferases	2.3.5	GT family 31	A	93522243	Gorai.011G268000	Gorai.011G268000.1.D	Gohir.D10G234400	PTHR10811//PTHR10811:SF14 - FRINGE-RELATED // SUBFAMILY NOT NAMED (1 of 1)	AT3G11420.1	Protein of unknown function (DUF604)		4.37084	4.30791	3.69901	2.82336	3.29269	3.34735	3.5814	3.25419	3.2338	2.72497	3.22118	1.58168	2.14892	3.90155	2.64929	3.84567	4.06479	3.23138	2.98279
2	Polysaccharide synthases and glycosyl transferases	2.3	Glycosyl transferases	2.3.5	GT family 31	B	93523454	Gorai.001G079300	Gorai.001G079300.1.A	Gohir.A07G070700	PTHR11214:SF103 - BETA-1,3-GALACTOSYLTRANSFERASE 17-RELATED (1 of 4)	AT5G62620.1	Galactosyltransferase family protein		2.14267	1.64688	2.12279	1.75576	1.8907	1.87766	2.09671	1.96994	2.17841	2.20444	2.08065	1.75587	1.83701	2.30822	1.9323	1.94751	2.02292	1.91412	1.48718
2	Polysaccharide synthases and glycosyl transferases	2.3	Glycosyl transferases	2.3.5	GT family 31	B	93523454	Gorai.001G079300	Gorai.001G079300.1.D	Gohir.D07G075200	PTHR11214:SF103 - BETA-1,3-GALACTOSYLTRANSFERASE 17-RELATED (1 of 4)	AT5G62620.1	Galactosyltransferase family protein		1.82308	1.23508	1.77946	1.4407	1.51008	1.41479	1.73152	1.41517	1.58516	1.62827	1.60102	1.41523	1.53296	2.00305	1.64408	1.46676	1.61471	1.67488	0.965218
2	Polysaccharide synthases and glycosyl transferases	2.3	Glycosyl transferases	2.3.5	GT family 31	B	93523454	Gorai.003G071200	Gorai.003G071200.1.A	Gohir.A03G075800	PTHR11214:SF103 - BETA-1,3-GALACTOSYLTRANSFERASE 17-RELATED (1 of 4)	AT5G62620.1	Galactosyltransferase family protein		3.70102	3.61001	3.75825	3.38728	3.4622	3.58098	3.26669	3.4171	3.66755	3.23036	3.32743	2.45618	2.73225	2.36444	2.79909	2.20391	2.38716	2.46111	1.92546
2	Polysaccharide synthases and glycosyl transferases	2.3	Glycosyl transferases	2.3.5	GT family 31	B	93523454	Gorai.003G071200	Gorai.003G071200.1.D	Gohir.D03G090100	PTHR11214:SF103 - BETA-1,3-GALACTOSYLTRANSFERASE 17-RELATED (1 of 4)	AT5G62620.1	Galactosyltransferase family protein		2.95028	2.73824	2.95868	2.50037	2.7754	2.97053	2.6551	2.95492	3.05676	2.84765	2.85153	2.29814	2.68393	2.57199	2.8131	2.54798	2.7574	2.98741	2.08418
2	Polysaccharide synthases and glycosyl transferases	2.3	Glycosyl transferases	2.3.5	GT family 31	B	93515253	Gorai.005G069600	Gorai.005G069600.1.A	Gohir.A02G056700	PTHR11214:SF131 - BETA-1,3-GALACTOSYLTRANSFERASE 16-RELATED (1 of 1)	AT3G06440.1	Galactosyltransferase family protein		2.05952	1.98544	2.02389	1.51158	1.88226	2.09684	1.91984	1.88326	2.01598	2.42108	2.12598	2.42095	2.48528	2.80874	2.73451	2.42401	2.62454	2.37167	1.90202
2	Polysaccharide synthases and glycosyl transferases	2.3	Glycosyl transferases	2.3.5	GT family 31	B	93515253	Gorai.005G069600	Gorai.005G069600.1.D	Gohir.D02G061900	PTHR11214:SF131 - BETA-1,3-GALACTOSYLTRANSFERASE 16-RELATED (1 of 1)	AT3G06440.1	Galactosyltransferase family protein		0.724599	0.308151	0.923552	0.660878	0.792879	0.788199	1.032	0.628621	0.649043	0.740524	0.807622	1.10866	0.937019	1.27883	1.19918	1.04168	0.991039	0.942396	0.677368
2	Polysaccharide synthases and glycosyl transferases	2.3	Glycosyl transferases	2.3.5	GT family 31	B	93518392	Gorai.008G180600	Gorai.008G180600.1.A	Gohir.A12G164600	K14413 - beta-1,3-galactosyltransferase (GALT1) (1 of 3)	AT1G26810.1	galactosyltransferase1	GALT1	0.585213	0.569946	0.68855	0.483975	0.74486	1.06353	1.01531	1.21068	1.50936	1.76472	1.49325	1.85647	2.33091	3.32171	2.64192	2.52194	2.70479	2.16264	1.81125
2	Polysaccharide synthases and glycosyl transferases	2.3	Glycosyl transferases	2.3.5	GT family 31	B	93518392	Gorai.008G180600	Gorai.008G180600.1.D	Gohir.D12G167700	K14413 - beta-1,3-galactosyltransferase (GALT1) (1 of 3)	AT1G26810.1	galactosyltransferase1	GALT1	0.984371	0.8275	1.08646	0.699459	0.898218	1.33446	1.4559	1.58417	2.02161	2.42981	2.00806	3.02408	3.26182	4.27365	3.80338	3.83254	4.01251	2.36531	2.81335
2	Polysaccharide synthases and glycosyl transferases	2.3	Glycosyl transferases	2.3.5	GT family 31	B	93521866	Gorai.011G048300	Gorai.011G048300.1.A	Gohir.A10G044200	PTHR11214:SF92 - BETA-1,3-GALACTOSYLTRANSFERASE 20-RELATED (1 of 1)	AT4G21060.2	Galactosyltransferase family protein		3.34399	2.96743	3.15783	2.58677	2.72347	3.01491	2.77435	3.08279	3.10408	2.88574	2.94316	2.32717	2.82945	3.20442	3.10412	3.16196	3.21907	2.90453	2.40575
2	Polysaccharide synthases and glycosyl transferases	2.3	Glycosyl transferases	2.3.5	GT family 31	B	93521866	Gorai.011G048300	Gorai.011G048300.1.D	Gohir.D10G045400	PTHR11214:SF92 - BETA-1,3-GALACTOSYLTRANSFERASE 20-RELATED (1 of 1)	AT4G21060.2	Galactosyltransferase family protein		3.28421	3.21966	3.19768	2.70707	2.88101	3.10254	2.79987	3.05348	3.24033	3.02552	3.05722	2.50972	2.95439	3.6728	3.47252	3.61231	3.65433	2.83309	2.4981
2	Polysaccharide synthases and glycosyl transferases	2.3	Glycosyl transferases	2.3.5	GT family 31	B	93523454	Gorai.012G121200	Gorai.012G121200.1.A	Gohir.A04G097200	PTHR11214:SF103 - BETA-1,3-GALACTOSYLTRANSFERASE 17-RELATED (1 of 4)	AT5G62620.1	Galactosyltransferase family protein		0.388119	0.466599	0.747661	0.258998	0.719565	0.957719	0.818604	0.929376	0.888264	1.03145	1.09975	0.633963	1.18432	1.10509	1.40419	1.06308	1.06824	1.63736	1.03022
2	Polysaccharide synthases and glycosyl transferases	2.3	Glycosyl transferases	2.3.5	GT family 31	B	93523454	Gorai.012G121200	Gorai.012G121200.1.D	Gohir.D04G137000	PTHR11214:SF103 - BETA-1,3-GALACTOSYLTRANSFERASE 17-RELATED (1 of 4)	AT5G62620.1	Galactosyltransferase family protein		0.854708	0.718672	1.19822	0.542828	1.15717	1.76399	1.06088	1.29983	1.49245	1.48748	1.53452	0.953186	1.81001	1.57803	1.58407	1.36331	1.54262	1.9341	1.01646
2	Polysaccharide synthases and glycosyl transferases	2.3	Glycosyl transferases	2.3.5	GT family 31	C	93521218	Gorai.002G062000	Gorai.002G062000.1.A		PTHR11214:SF108 - BETA-1,3-GALACTOSYLTRANSFERASE 13-RELATED (1 of 2)	AT1G53290.1	Galactosyltransferase family protein		2.13799	2.74179	2.31693	1.99728	1.77554	1.63713	1.87781	1.52208	1.73423	1.72894	1.80768	1.37797	1.38308	2.01051	1.78908	1.62543	1.8673	1.50602	1.23521
2	Polysaccharide synthases and glycosyl transferases	2.3	Glycosyl transferases	2.3.5	GT family 31	C	93521218	Gorai.002G062000	Gorai.002G062000.1.D	Gohir.D01G043000	PTHR11214:SF108 - BETA-1,3-GALACTOSYLTRANSFERASE 13-RELATED (1 of 2)	AT1G53290.1	Galactosyltransferase family protein		1.18397	1.35495	0.929939	0.89368	0.712936	0.691586	0.704475	1.05441	1.09162	1.51405	1.1551	1.32901	1.3259	1.2763	1.6639	1.24605	1.26983	0.689747	0.802243
2	Polysaccharide synthases and glycosyl transferases	2.3	Glycosyl transferases	2.3.5	GT family 31	C	93521218	Gorai.009G368400	Gorai.009G368400.1.A	Gohir.A04G041100	PTHR11214:SF108 - BETA-1,3-GALACTOSYLTRANSFERASE 13-RELATED (1 of 2)	AT1G53290.1	Galactosyltransferase family protein		5.24479	5.18854	4.83805	4.25759	4.26089	4.45644	4.06854	4.42791	4.35344	4.55074	4.46682	3.42645	3.60318	3.43125	3.78919	3.41308	3.62892	3.42916	2.98138
2	Polysaccharide synthases and glycosyl transferases	2.3	Glycosyl transferases	2.3.5	GT family 31	C	93521218	Gorai.009G368400	Gorai.009G368400.1.D	Gohir.D05G342000	PTHR11214:SF108 - BETA-1,3-GALACTOSYLTRANSFERASE 13-RELATED (1 of 2)	AT1G53290.1	Galactosyltransferase family protein		4.32456	4.0624	4.04043	3.43423	3.22205	3.38238	3.15043	3.41325	3.58007	3.57457	3.44335	3.53198	3.30503	3.51071	3.66393	3.33028	3.57773	2.97449	2.5726
2	Polysaccharide synthases and glycosyl transferases	2.3	Glycosyl transferases	2.3.5	GT family 31	C	93513688	Gorai.010G100900	Gorai.010G100900.1.A	Gohir.A06G089800	PTHR11214:SF85 - BETA-1,3-GALACTOSYLTRANSFERASE 12-RELATED (1 of 1)	AT2G26100.1	Galactosyltransferase family protein		3.06425	3.38884	2.86046	2.36062	2.27231	2.59319	2.33541	2.45524	2.62554	2.49988	2.66751	2.46785	2.4823	3.13336	2.86289	2.96326	2.96975	2.27103	2.06393
2	Polysaccharide synthases and glycosyl transferases	2.3	Glycosyl transferases	2.3.5	GT family 31	C	93513688	Gorai.010G100900	Gorai.010G100900.1.D	Gohir.D06G087400	PTHR11214:SF85 - BETA-1,3-GALACTOSYLTRANSFERASE 12-RELATED (1 of 1)	AT2G26100.1	Galactosyltransferase family protein		2.91729	3.21516	2.578	2.22393	2.26474	2.51814	2.11181	2.40479	2.37129	2.50815	2.41356	2.3184	2.32467	3.04778	2.55967	2.78531	2.95644	2.31385	1.942
2	Polysaccharide synthases and glycosyl transferases	2.3	Glycosyl transferases	2.3.5	GT family 31	D	93523510	Gorai.003G156200	Gorai.003G156200.1.A	Gohir.A03G020000	PTHR11214//PTHR11214:SF7 - BETA-1,3-N-ACETYLGLUCOSAMINYLTRANSFERASE // SUBFAMILY NOT NAMED (1 of 3)	AT5G53340.1	Galactosyltransferase family protein		3.09997	2.87131	2.845	2.61168	2.52462	2.67349	2.21945	2.45149	2.68103	2.75583	2.432	2.55499	2.18835	2.18396	2.43926	2.15575	2.21449	1.77933	1.71281
2	Polysaccharide synthases and glycosyl transferases	2.3	Glycosyl transferases	2.3.5	GT family 31	D	93523510	Gorai.003G156200	Gorai.003G156200.1.D	Gohir.D03G148900	PTHR11214//PTHR11214:SF7 - BETA-1,3-N-ACETYLGLUCOSAMINYLTRANSFERASE // SUBFAMILY NOT NAMED (1 of 3)	AT5G53340.1	Galactosyltransferase family protein		3.15474	2.14651	2.96024	2.47473	2.44272	2.54718	2.42426	2.29343	2.57362	2.57925	2.3742	2.47228	2.18181	2.23726	2.26382	2.26933	2.36327	1.71156	1.61835
2	Polysaccharide synthases and glycosyl transferases	2.3	Glycosyl transferases	2.3.5	GT family 31	D	93523510	Gorai.004G292900	Gorai.004G292900.1.A	Gohir.A08G252800	PTHR11214:SF124 - BETA-1,3-GALACTOSYLTRANSFERASE 10-RELATED (1 of 2)	AT4G32120.1	Galactosyltransferase family protein		1.80976	1.32354	2.05991	1.85647	1.86657	1.85316	1.68059	1.01791	1.27589	1.16461	1.34132	1.68274	1.34343	2.53671	2.01871	1.83075	1.74817	1.48189	1.12243
2	Polysaccharide synthases and glycosyl transferases	2.3	Glycosyl transferases	2.3.5	GT family 31	D	93523510	Gorai.004G292900	Gorai.004G292900.1.D	Gohir.D08G274400	PTHR11214:SF124 - BETA-1,3-GALACTOSYLTRANSFERASE 10-RELATED (1 of 2)	AT4G32120.1	Galactosyltransferase family protein		3.62849	3.31184	3.55957	3.37851	3.30803	3.17232	3.19133	3.06768	3.4142	3.22734	3.06352	3.12033	2.867	3.21089	3.37126	3.02368	3.22901	2.47728	2.40742
2	Polysaccharide synthases and glycosyl transferases	2.3	Glycosyl transferases	2.3.5	GT family 31	D	93523510	Gorai.006G208900	Gorai.006G208900.1.A	Gohir.A09G191800	PTHR11214//PTHR11214:SF7 - BETA-1,3-N-ACETYLGLUCOSAMINYLTRANSFERASE // SUBFAMILY NOT NAMED (1 of 3)	AT5G53340.1	Galactosyltransferase family protein		0.408218	0.445855	0.56483	0.384993	0.467726	0.515036	0.856389	0.96308	1.3185	2.03807	1.41614	2.62666	2.31329	2.98363	2.92026	2.90994	2.91769	2.28044	1.91175
2	Polysaccharide synthases and glycosyl transferases	2.3	Glycosyl transferases	2.3.5	GT family 31	D	93523510	Gorai.006G208900	Gorai.006G208900.1.D	Gohir.D09G186200	PTHR11214//PTHR11214:SF7 - BETA-1,3-N-ACETYLGLUCOSAMINYLTRANSFERASE // SUBFAMILY NOT NAMED (1 of 3)	AT5G53340.1	Galactosyltransferase family protein		0.796894	0.738012	0.824009	0.679072	0.757825	0.979635	1.13603	1.30141	1.67355	2.35314	1.70833	2.66546	2.14665	2.52286	2.45182	2.73203	2.74247	2.15534	1.73804
2	Polysaccharide synthases and glycosyl transferases	2.3	Glycosyl transferases	2.3.5	GT family 31	D	93523510	Gorai.007G014300	Gorai.007G014300.1.A	Gohir.A11G013700	PTHR11214//PTHR11214:SF7 - BETA-1,3-N-ACETYLGLUCOSAMINYLTRANSFERASE // SUBFAMILY NOT NAMED (1 of 3)	AT5G53340.1	Galactosyltransferase family protein		3.62789	3.4919	3.61625	3.13595	3.29704	3.17545	3.19648	2.99378	3.36433	3.28238	3.06132	3.32468	2.72446	3.28837	3.12078	3.09234	3.11924	2.75933	2.62945
2	Polysaccharide synthases and glycosyl transferases	2.3	Glycosyl transferases	2.3.5	GT family 31	D	93523510	Gorai.007G014300	Gorai.007G014300.1.D	Gohir.D11G013900	PTHR11214//PTHR11214:SF7 - BETA-1,3-N-ACETYLGLUCOSAMINYLTRANSFERASE // SUBFAMILY NOT NAMED (1 of 3)	AT5G53340.1	Galactosyltransferase family protein		3.61262	2.83548	3.27258	2.91812	2.88784	3.01227	2.90518	3.20783	3.26065	3.26312	3.15623	2.72446	2.46842	2.95733	3.02285	2.82818	2.83737	2.16624	2.08641
2	Polysaccharide synthases and glycosyl transferases	2.3	Glycosyl transferases	2.3.5	GT family 31	E	93522348	Gorai.002G089700	Gorai.002G089700.1.A		PTHR11214:SF104 - BETA-1,3-GALACTOSYLTRANSFERASE 4-RELATED (1 of 1)	AT4G26940.1	Galactosyltransferase family protein		1.53733	1.42396	1.29439	0.972341	1.18881	1.35983	1.33291	1.74364	2.01914	2.28908	1.80476	3.01283	2.06355	2.91402	2.47566	2.56037	3.02373	2.93942	2.28595
2	Polysaccharide synthases and glycosyl transferases	2.3	Glycosyl transferases	2.3.5	GT family 31	E	93522348	Gorai.002G089700	Gorai.002G089700.1.D	Gohir.D01G067800	PTHR11214:SF104 - BETA-1,3-GALACTOSYLTRANSFERASE 4-RELATED (1 of 1)	AT4G26940.1	Galactosyltransferase family protein		2.58889	2.61323	2.42466	2.12453	2.37179	2.21131	2.15233	2.08172	2.11937	1.95514	1.81985	1.753	1.48403	2.00732	1.5697	2.33921	2.4701	3.33047	2.34739
2	Polysaccharide synthases and glycosyl transferases	2.3	Glycosyl transferases	2.3.5	GT family 31	E	93518377	Gorai.004G268200	Gorai.004G268200.1.D	Gohir.D08G251500	PTHR11214:SF125 - BETA-1,3-GALACTOSYLTRANSFERASE 8-RELATED (1 of 1)	AT1G33430.1	Galactosyltransferase family protein		0	0	0	0	0.123195	0.343938	0.256464	0.44821	0.214615	0.196056	0.317027	0.165396	0.884927	0.410902	0.397825	0.475601	0.802925	0.291059	0.125213
2	Polysaccharide synthases and glycosyl transferases	2.3	Glycosyl transferases	2.3.5	GT family 31	E	93522348	Gorai.005G149400	Gorai.005G149400.1.A	Gohir.A03G108233	PTHR11214:SF5 - BETA-1,3-GALACTOSYLTRANSFERASE 2-RELATED (1 of 4)	AT1G05170.1	Galactosyltransferase family protein		1.62786	0.791071	1.56743	1.28357	1.43036	1.50809	1.21366	0.699874	0.853602	0.630452	0.876278	0.583951	0.660168	0.685056	0.551273	0.594636	0.75529	0.692115	0.313454
2	Polysaccharide synthases and glycosyl transferases	2.3	Glycosyl transferases	2.3.5	GT family 31	E	93513933	Gorai.006G204700	Gorai.006G204700.1.A	Gohir.A09G187600	PTHR11214:SF106 - BETA-1,3-GALACTOSYLTRANSFERASE 6-RELATED (1 of 2)	AT1G32930.1	Galactosyltransferase family protein		0.538572	0.56151	0.837959	0.616289	1.03142	1.25232	1.76266	2.51569	2.96414	3.15325	3.02794	2.57757	3.15911	4.31733	3.69721	3.22646	3.82022	0.687633	2.2271
2	Polysaccharide synthases and glycosyl transferases	2.3	Glycosyl transferases	2.3.5	GT family 31	E	93513933	Gorai.006G204700	Gorai.006G204700.1.D	Gohir.D09G182400	PTHR11214:SF106 - BETA-1,3-GALACTOSYLTRANSFERASE 6-RELATED (1 of 2)	AT1G32930.1	Galactosyltransferase family protein		0.879016	0.609504	1.11701	0.744793	1.24553	1.37448	1.26893	1.65416	2.42986	3.42233	2.63137	4.68619	5.44476	6.74578	6.22492	5.33671	6.01133	1.01156	3.92776
2	Polysaccharide synthases and glycosyl transferases	2.3	Glycosyl transferases	2.3.5	GT family 31	E	93513933	Gorai.008G260300	Gorai.008G260300.1.A	Gohir.A12G241900	PTHR11214:SF106 - BETA-1,3-GALACTOSYLTRANSFERASE 6-RELATED (1 of 2)	AT1G32930.1	Galactosyltransferase family protein		3.82287	3.24083	3.33275	2.76509	2.9416	3.37325	2.97436	3.04906	3.15425	3.04112	3.08344	2.92982	3.39361	4.17333	3.57424	4.37464	4.44329	3.19476	3.15082
2	Polysaccharide synthases and glycosyl transferases	2.3	Glycosyl transferases	2.3.5	GT family 31	E	93513933	Gorai.008G260300	Gorai.008G260300.1.D	Gohir.D12G243100	PTHR11214:SF106 - BETA-1,3-GALACTOSYLTRANSFERASE 6-RELATED (1 of 2)	AT1G32930.1	Galactosyltransferase family protein		4.24004	3.43317	3.90023	3.28798	3.54919	3.71755	3.65233	3.94557	4.12538	4.18755	4.0771	3.71553	3.99718	4.71132	4.22154	4.76822	4.94205	3.97571	3.68668
2	Polysaccharide synthases and glycosyl transferases	2.3	Glycosyl transferases	2.3.5	GT family 31	E	93519624	Gorai.009G242100	Gorai.009G242100.1.A	Gohir.A05G231700	PTHR11214:SF74 - BETA-1,3-GALACTOSYLTRANSFERASE 7-RELATED (1 of 2)	AT1G77810.2	Galactosyltransferase family protein		0.154728	0.167088	0.110712	0.156992	0.0643062	0.224742	0.114502	0.108464	0.0176497	0.0602231	0.0613255	0.178442	0.303597	0.694627	0.43195	0.427703	0.460742	0.108562	0.149522
2	Polysaccharide synthases and glycosyl transferases	2.3	Glycosyl transferases	2.3.5	GT family 31	E	93522348	Gorai.009G440200	Gorai.009G440200.1.A	Gohir.A04G014300	PTHR11214:SF5 - BETA-1,3-GALACTOSYLTRANSFERASE 2-RELATED (1 of 4)	AT1G05170.1	Galactosyltransferase family protein		5.03398	4.58041	4.8718	4.17502	4.32346	4.53332	4.23306	4.51806	4.86558	5.15172	4.78628	5.64394	4.86148	4.7835	5.30817	5.17659	5.55419	5.23744	4.83972
2	Polysaccharide synthases and glycosyl transferases	2.3	Glycosyl transferases	2.3.5	GT family 31	E	93522348	Gorai.009G440200	Gorai.009G440200.1.D	Gohir.D05G372000	PTHR11214:SF5 - BETA-1,3-GALACTOSYLTRANSFERASE 2-RELATED (1 of 4)	AT1G05170.1	Galactosyltransferase family protein		4.82504	3.66082	4.32689	3.97977	3.5438	3.60146	3.29986	3.17605	3.38318	4.18284	3.44422	5.73938	4.57634	4.67577	5.19257	4.80578	5.29528	4.36086	4.28137
2	Polysaccharide synthases and glycosyl transferases	2.3	Glycosyl transferases	2.3.5	GT family 31	E	93519624	Gorai.010G046600	Gorai.010G046600.1.A	Gohir.A06G040400	PTHR11214:SF74 - BETA-1,3-GALACTOSYLTRANSFERASE 7-RELATED (1 of 2)	AT1G77810.2	Galactosyltransferase family protein		3.21809	2.84425	3.01983	2.37195	2.47078	2.59393	2.5265	2.5966	2.57941	2.21504	2.42221	1.80902	2.31632	3.10882	2.63133	2.50064	2.55958	2.45857	1.85155
2	Polysaccharide synthases and glycosyl transferases	2.3	Glycosyl transferases	2.3.5	GT family 31	E	93519624	Gorai.010G046600	Gorai.010G046600.1.D	Gohir.D06G041400	PTHR11214:SF74 - BETA-1,3-GALACTOSYLTRANSFERASE 7-RELATED (1 of 2)	AT1G77810.2	Galactosyltransferase family protein		2.60537	2.64658	2.3777	1.76548	1.90169	2.07673	2.09008	2.10138	2.07634	1.80231	2.09635	1.46186	1.88552	2.29382	2.07303	2.02567	2.12499	1.87453	1.31811
2	Polysaccharide synthases and glycosyl transferases	2.3	Glycosyl transferases	2.3.5	GT family 31	E	93522348	Gorai.013G101400	Gorai.013G101400.1.A	Gohir.A13G094800	PTHR11214:SF5 - BETA-1,3-GALACTOSYLTRANSFERASE 2-RELATED (1 of 4)	AT1G05170.2	Galactosyltransferase family protein		0.294677	0.330369	0.352919	0.140928	0.294571	0.432179	0.62816	0.482352	0.541012	0.741624	0.549635	1.4496	1.46584	2.52131	1.87691	3.57751	3.37001	4.25045	3.30768
2	Polysaccharide synthases and glycosyl transferases	2.3	Glycosyl transferases	2.3.5	GT family 31	E	93522348	Gorai.013G101400	Gorai.013G101400.1.D	Gohir.D13G088700	PTHR11214:SF5 - BETA-1,3-GALACTOSYLTRANSFERASE 2-RELATED (1 of 4)	AT1G05170.2	Galactosyltransferase family protein		2.65826	2.62788	2.74584	2.69528	3.395	2.6524	3.50537	3.11065	3.85931	3.86227	3.25558	4.31319	3.53694	4.62947	3.76684	4.73963	4.78653	4.69368	4.04797
2	Polysaccharide synthases and glycosyl transferases	2.3	Glycosyl transferases	2.3.5	GT family 31	F	93521090	Gorai.004G100500	Gorai.004G100500.1.A	Gohir.A08G085800	PTHR11214//PTHR11214:SF141 - BETA-1,3-N-ACETYLGLUCOSAMINYLTRANSFERASE // SUBFAMILY NOT NAMED (1 of 1)	AT5G57500.1	Galactosyltransferase family protein		0	0	0.025138	0	0.230392	0.304131	0.210221	1.04775	1.20847	1.89963	1.44821	1.3412	3.44695	2.53938	2.95657	2.13919	3.09024	3.1634	1.5148
2	Polysaccharide synthases and glycosyl transferases	2.3	Glycosyl transferases	2.3.5	GT family 31	F	93521090	Gorai.004G100500	Gorai.004G100500.1.D	Gohir.D08G094600	PTHR11214//PTHR11214:SF141 - BETA-1,3-N-ACETYLGLUCOSAMINYLTRANSFERASE // SUBFAMILY NOT NAMED (1 of 1)	AT5G57500.1	Galactosyltransferase family protein		0	0.0246714	0.00270972	0	0.259921	0.542366	0.532918	1.66837	2.15506	2.53771	2.32997	1.9025	3.64517	3.56238	3.89057	3.25739	4.20677	4.16402	1.97103
2	Polysaccharide synthases and glycosyl transferases	2.4	Callose synthase genes			Callose synthase genes	93523983	Gorai.003G109000	Gorai.003G109000.1.A		PTHR12741:SF5 - CALLOSE SYNTHASE 10 (1 of 1)	AT2G36850.1	glucan synthase-like 8	ATGSL08,ATGSL8,CHOR,GSL08,GSL8	4.15486	3.96434	4.24291	3.87452	4.25479	4.33471	4.16383	3.9001	4.18928	3.74224	3.9548	3.28041	3.48734	3.73734	3.80486	3.6341	3.65206	3.33285	2.79965	1182	Gorai.003G109000.1.A	case 1
2	Polysaccharide synthases and glycosyl transferases	2.4	Callose synthase genes			Callose synthase genes	93523983	Gorai.003G109000	Gorai.003G109000.1.D		PTHR12741:SF5 - CALLOSE SYNTHASE 10 (1 of 1)	AT2G36850.1	glucan synthase-like 8	ATGSL08,ATGSL8,CHOR,GSL08,GSL8	4.64634	4.36274	4.82008	4.60284	4.9938	5.132	5.11729	5.07178	5.31905	4.94902	5.12578	3.92294	4.19937	4.20785	4.26442	4.01569	4.08042	3.58493	3.06458
2	Polysaccharide synthases and glycosyl transferases	2.4	Callose synthase genes			Callose synthase genes	93523983	Gorai.004G018200	Gorai.004G018200.1.A		PTHR12741:SF12 - CALLOSE SYNTHASE 9 (1 of 1)	AT3G07160.1	glucan synthase-like 10	ATGSL10,CALS9,gsl10	4.05592	3.82292	4.13257	3.70265	4.04091	4.23162	4.06131	3.7969	4.0737	3.97265	4.18852	3.46642	3.82003	4.13251	4.08588	4.11888	4.25603	3.6104	3.13981	1361	Gorai.004G018200.1.A;Gorai.004G018200.1.D	case 2
2	Polysaccharide synthases and glycosyl transferases	2.4	Callose synthase genes			Callose synthase genes	93523983	Gorai.004G018200	Gorai.004G018200.1.D		PTHR12741:SF12 - CALLOSE SYNTHASE 9 (1 of 1)	AT3G07160.1	glucan synthase-like 10	ATGSL10,CALS9,gsl10	3.37385	3.17731	3.42657	2.95997	3.48287	3.63551	3.56724	3.29024	3.44024	3.22477	3.55166	2.67231	3.19055	3.39454	3.37163	3.38706	3.59435	3.17627	2.49753	1361	Gorai.004G018200.1.A;Gorai.004G018200.1.D	case 2
2	Polysaccharide synthases and glycosyl transferases	2.4	Callose synthase genes			Callose synthase genes	93522862	Gorai.004G092500	Gorai.004G092500.1.A		PTHR12741:SF21 - CALLOSE SYNTHASE 3 (1 of 2)	AT5G13000.1	glucan synthase-like 12	ATGSL12,gsl12	3.68206	3.54792	3.70062	3.25566	3.62251	3.77171	3.64687	3.6892	3.66477	3.43057	3.61353	3.36258	3.76805	4.34832	4.27424	4.02895	4.20301	3.72124	3.1456	1504	Gorai.004G092500.1.A;Gorai.004G092500.1.D;Gorai.004G092600.1.A;Gorai.004G092600.1.D	case 3
2	Polysaccharide synthases and glycosyl transferases	2.4	Callose synthase genes			Callose synthase genes	93522862	Gorai.004G092500	Gorai.004G092500.1.D		PTHR12741:SF21 - CALLOSE SYNTHASE 3 (1 of 2)	AT5G13000.1	glucan synthase-like 12	ATGSL12,gsl12	3.00988	2.91279	2.95444	2.51705	2.85886	3.15324	3.15992	3.07381	3.08266	2.92064	3.24015	2.7633	3.10684	3.70146	3.4559	3.67519	3.71371	3.44063	2.8181	1504	Gorai.004G092500.1.A;Gorai.004G092500.1.D;Gorai.004G092600.1.A;Gorai.004G092600.1.D	case 3
2	Polysaccharide synthases and glycosyl transferases	2.4	Callose synthase genes			Callose synthase genes	93522433	Gorai.005G201500	Gorai.005G201500.1.A	Gohir.A03G156600	PTHR12741:SF14 - CALLOSE SYNTHASE 12 (1 of 5)	AT4G03550.1	glucan synthase-like 5	ATGSL05,ATGSL5,GSL05,GSL5,PMR4	3.40676	3.21664	3.34258	2.86345	3.01197	3.24715	2.80539	2.8844	2.7884	2.2592	2.65052	1.09896	1.80495	2.02227	1.94408	2.00072	2.0063	1.94328	1.43127	2164	Gorai.005G201500.1.A;Gorai.005G201500.1.D	case 2
2	Polysaccharide synthases and glycosyl transferases	2.4	Callose synthase genes			Callose synthase genes	93522433	Gorai.005G201500	Gorai.005G201500.1.D	Gohir.D02G179801	PTHR12741:SF14 - CALLOSE SYNTHASE 12 (1 of 5)	AT4G03550.1	glucan synthase-like 5	ATGSL05,ATGSL5,GSL05,GSL5,PMR4	3.7376	3.32951	3.75869	3.25175	3.52407	3.78107	3.32697	3.48067	3.56766	3.05043	3.38667	1.83942	2.20819	2.25192	2.67849	3.13122	2.97981	3.11184	2.48102	2164	Gorai.005G201500.1.A;Gorai.005G201500.1.D	case 2
2	Polysaccharide synthases and glycosyl transferases	2.4	Callose synthase genes			Callose synthase genes	93522433	Gorai.009G169700	Gorai.009G169700.1.A	Gohir.A05G161700	PTHR12741:SF23 - CALLOSE SYNTHASE 11 (1 of 1)	AT4G04970.1	glucan synthase-like 1	ATGSL01,ATGSL1,GSL01,GSL1	1.08314	0.830605	1.28208	0.705197	1.15471	1.43835	1.36191	1.26626	1.18187	1.15542	1.4917	1.14052	1.57577	1.79003	1.81513	1.99716	1.87441	2.35763	1.61385
2	Polysaccharide synthases and glycosyl transferases	2.4	Callose synthase genes			Callose synthase genes	93522433	Gorai.009G169700	Gorai.009G169700.1.D	Gohir.D05G164500	PTHR12741:SF23 - CALLOSE SYNTHASE 11 (1 of 1)	AT4G04970.1	glucan synthase-like 1	ATGSL01,ATGSL1,GSL01,GSL1	0.790358	0.580885	1.01674	0.615311	0.997094	1.23881	1.13455	0.953908	1.1123	0.954534	1.24617	0.768547	1.27437	1.42937	1.58972	1.55149	1.40553	2.01639	1.1066
2	Polysaccharide synthases and glycosyl transferases	2.4	Callose synthase genes			Callose synthase genes	93523983	Gorai.011G120300	Gorai.011G120300.1.A	Gohir.A10G156100	K11000 - callose synthase [EC:2.4.1.-] Glc b1-3 Glc (CALS) (1 of 12)	AT2G13680.1	callose synthase 5	ATGSL02,CALS5,GLS2	1.53299	1.27683	1.1509	0.881329	1.0035	1.01367	1.0294	0.664133	0.760988	0.58339	0.64262	0.386846	0.383903	0.23727	0.349078	0.297234	0.28714	0.342129	0.215261	5318	Gorai.011G120300.1.A;Gorai.011G120300.1.D	case 2
2	Polysaccharide synthases and glycosyl transferases	2.4	Callose synthase genes			Callose synthase genes	93523983	Gorai.011G120300	Gorai.011G120300.1.D	Gohir.D10G109551,Gohir.D10G109501	K11000 - callose synthase [EC:2.4.1.-] Glc b1-3 Glc (CALS) (1 of 12)	AT2G13680.1	callose synthase 5	ATGSL02,CALS5,GLS2	0.108785	0.105065	0.09211	0.0507859	0.0939495	0.0926432	0.0907315	0.0304364	0.115699	0.0881294	0.0984371	0.0633594	0.0513637	0.0427578	0.043856	0.0489783	0.038991	0.0452081	0.0199182	5318	Gorai.011G120300.1.A;Gorai.011G120300.1.D	case 2
2	Polysaccharide synthases and glycosyl transferases	2.4	Callose synthase genes			Callose synthase genes	93519796	Gorai.012G040000	Gorai.012G040000.1.A		PTHR12741:SF16 - CALLOSE SYNTHASE 7-RELATED (1 of 3)	AT1G06490.1	glucan synthase-like 7	ATGSL07,atgsl7,gsl07	0.561883	0.258936	0.719264	0.549719	0.763599	1.05201	0.81638	0.521635	0.563552	0.44432	0.839281	0.348785	0.546094	0.507754	0.495694	0.672033	0.469876	0.570819	0.35575
3	Secretion and targeting pathways	3.1	Vesicle trafficking			Vesicle trafficking	93523762	Gorai.001G223000	Gorai.001G223000.1.A	Gohir.A07G192800	PTHR22811:SF50 - TRANSMEMBRANE EMP24 DOMAIN-CONTAINING PROTEIN P24BETA2 (1 of 3)	AT3G07680.1	emp24/gp25L/p24 family/GOLD family protein		0	0.0543414	0.0381721	0	0.0240033	0.040971	0.0881036	0.0468361	0.0256734	0.585757	0.0550957	3.15884	1.93353	2.7232	2.07815	2.03607	2.1673	1.52084	1.46149
3	Secretion and targeting pathways	3.1	Vesicle trafficking			Vesicle trafficking	93523762	Gorai.001G223000	Gorai.001G223000.1.D	Gohir.D07G199200	PTHR22811:SF50 - TRANSMEMBRANE EMP24 DOMAIN-CONTAINING PROTEIN P24BETA2 (1 of 3)	AT3G07680.1	emp24/gp25L/p24 family/GOLD family protein		0.0188464	0	0.135283	0.10225	0.334743	0.449474	0.85905	1.37464	1.71245	1.92922	1.57904	2.86193	2.00403	3.13528	3.03585	3.08954	2.95721	1.72709	2.47468
3	Secretion and targeting pathways	3.1	Vesicle trafficking			Vesicle trafficking	93523762	Gorai.002G101200	Gorai.002G101200.1.A	Gohir.A01G092400	PTHR22811:SF50 - TRANSMEMBRANE EMP24 DOMAIN-CONTAINING PROTEIN P24BETA2 (1 of 3)	AT3G07680.1	emp24/gp25L/p24 family/GOLD family protein		5.66367	5.61927	5.46126	5.24022	5.37672	5.27802	5.18904	5.3652	5.33781	5.42524	5.30848	5.04208	4.79445	4.78265	5.04531	4.95536	5.02628	5.18632	4.71286	702	Gorai.002G101200.1.A	case 1
3	Secretion and targeting pathways	3.1	Vesicle trafficking			Vesicle trafficking	93523762	Gorai.002G101200	Gorai.002G101200.1.D	Gohir.D01G076800	PTHR22811:SF50 - TRANSMEMBRANE EMP24 DOMAIN-CONTAINING PROTEIN P24BETA2 (1 of 3)	AT3G07680.1	emp24/gp25L/p24 family/GOLD family protein		5.80855	6.02218	5.68477	5.49603	5.46566	5.52497	5.38541	5.73575	5.59436	5.85574	5.61271	5.57238	5.21732	5.4103	5.49243	5.41241	5.57428	5.44967	5.09483
3	Secretion and targeting pathways	3.1	Vesicle trafficking			Vesicle trafficking	93523762	Gorai.006G242900	Gorai.006G242900.1.A	Gohir.A09G219500	PTHR22811:SF31 - RE49489P (1 of 3)	AT3G22845.1	emp24/gp25L/p24 family/GOLD family protein		5.61658	5.46955	5.33132	5.05635	5.18463	5.19081	4.95974	5.43078	5.53207	5.80386	5.57776	5.36577	5.16291	5.36521	5.4435	5.33853	5.48718	5.368	4.98303
3	Secretion and targeting pathways	3.1	Vesicle trafficking			Vesicle trafficking	93523762	Gorai.006G242900	Gorai.006G242900.1.D	Gohir.D09G221700	PTHR22811:SF31 - RE49489P (1 of 3)	AT3G22845.1	emp24/gp25L/p24 family/GOLD family protein		5.46392	5.28885	5.2837	4.94737	5.12775	5.1947	5.06022	5.34731	5.47696	5.89761	5.5557	5.16208	5.02068	5.31592	5.36751	5.26372	5.36063	5.38523	4.86426	2741	Gorai.006G242900.1.D	case 1
3	Secretion and targeting pathways	3.1	Vesicle trafficking			Vesicle trafficking	93524412	Gorai.008G042200	Gorai.008G042200.1.A	Gohir.A12G031800	PTHR22811//PTHR22811:SF68 - TRANSMEMBRANE EMP24 DOMAIN-CONTAINING PROTEIN // SUBFAMILY NOT NAMED (1 of 3)	AT1G09580.1	emp24/gp25L/p24 family/GOLD family protein		2.37381	2.11639	2.2475	2.11021	2.29819	2.02413	1.55636	2.11172	1.86905	1.93781	1.25845	0.947546	0.790782	0.600693	0.646752	0.269437	0.683262	0.407203	0
3	Secretion and targeting pathways	3.1	Vesicle trafficking			Vesicle trafficking	93524412	Gorai.008G042200	Gorai.008G042200.1.D	Gohir.D12G040500	PTHR22811//PTHR22811:SF68 - TRANSMEMBRANE EMP24 DOMAIN-CONTAINING PROTEIN // SUBFAMILY NOT NAMED (1 of 3)	AT1G09580.1	emp24/gp25L/p24 family/GOLD family protein		0.798207	0.985318	0.881693	0.618345	1.29928	1.52951	1.00072	1.12301	0.998237	1.16898	0.977712	0.329752	0.45855	0.222697	0.555774	0.20283	0.194743	0.123391	0
3	Secretion and targeting pathways	3.1	Vesicle trafficking			Vesicle trafficking	93524412	Gorai.009G325400	Gorai.009G325400.1.A	Gohir.A05G305400	PTHR22811:SF47 - EMP24/GP25L/P24 FAMILY/GOLD DOMAIN-CONTAINING PROTEIN-RELATED (1 of 6)	AT1G26690.1	emp24/gp25L/p24 family/GOLD family protein		4.46315	3.77027	4.01347	3.77067	3.92684	4.01844	3.78809	4.26421	4.44752	4.419	4.1612	4.358	4.23039	4.51073	4.54968	4.36342	4.63845	4.22068	4.01405	4558	Gorai.009G325400.3.A;Gorai.009G325400.2.D	case 2
3	Secretion and targeting pathways	3.1	Vesicle trafficking			Vesicle trafficking	93524412	Gorai.009G325400	Gorai.009G325400.1.D	Gohir.D05G305300	PTHR22811:SF47 - EMP24/GP25L/P24 FAMILY/GOLD DOMAIN-CONTAINING PROTEIN-RELATED (1 of 6)	AT1G26690.1	emp24/gp25L/p24 family/GOLD family protein		3.96153	3.77989	3.74735	3.38995	3.66706	3.92061	3.62917	4.01663	4.14087	4.27995	4.06608	4.22371	3.97308	4.32357	4.52831	4.42254	4.39985	4.35827	3.97902	4558	Gorai.009G325400.3.A;Gorai.009G325400.2.D	case 2
3	Secretion and targeting pathways	3.1	Vesicle trafficking			Vesicle trafficking	93524412	Gorai.010G049000	Gorai.010G049000.1.A	Gohir.A06G043100	PTHR22811//PTHR22811:SF68 - TRANSMEMBRANE EMP24 DOMAIN-CONTAINING PROTEIN // SUBFAMILY NOT NAMED (1 of 3)	AT1G21900.1	emp24/gp25L/p24 family/GOLD family protein		4.92866	4.53212	4.49077	4.19627	4.10442	4.0943	3.84998	3.68925	3.95552	3.81007	3.74454	3.28492	3.04058	3.00613	3.10139	2.91482	3.13253	2.80696	2.5714
3	Secretion and targeting pathways	3.1	Vesicle trafficking			Vesicle trafficking	93524412	Gorai.010G049000	Gorai.010G049000.1.D	Gohir.D06G043900	PTHR22811//PTHR22811:SF68 - TRANSMEMBRANE EMP24 DOMAIN-CONTAINING PROTEIN // SUBFAMILY NOT NAMED (1 of 3)	AT1G21900.1	emp24/gp25L/p24 family/GOLD family protein		4.59406	3.99375	4.11552	3.818	3.75893	3.69207	3.28722	3.18942	3.3421	3.20731	3.1292	2.38307	2.26535	1.92463	2.26912	2.10417	2.10435	2.43132	2.08336
3	Secretion and targeting pathways	3.1	Vesicle trafficking			Vesicle trafficking	93524412	Gorai.012G161000	Gorai.012G161000.1.A	Gohir.A04G127200	PTHR22811//PTHR22811:SF68 - TRANSMEMBRANE EMP24 DOMAIN-CONTAINING PROTEIN // SUBFAMILY NOT NAMED (1 of 3)	AT1G09580.1	emp24/gp25L/p24 family/GOLD family protein		4.89903	4.48913	4.66759	4.41395	4.48064	4.60225	4.54384	4.91132	5.02772	4.81585	4.71467	4.70633	4.81511	5.03431	4.87288	5.10872	5.22694	5.15218	4.82958	5851	Gorai.012G161000.1.A;Gorai.012G161000.1.D	case 2
3	Secretion and targeting pathways	3.1	Vesicle trafficking			Vesicle trafficking	93524412	Gorai.012G161000	Gorai.012G161000.1.D	Gohir.D04G172000	PTHR22811//PTHR22811:SF68 - TRANSMEMBRANE EMP24 DOMAIN-CONTAINING PROTEIN // SUBFAMILY NOT NAMED (1 of 3)	AT1G09580.1	emp24/gp25L/p24 family/GOLD family protein		5.22536	4.96791	5.06702	4.84974	4.95417	5.13108	5.09905	5.54083	5.79507	5.61643	5.41854	5.33257	5.55674	5.63742	5.60092	5.80225	5.91775	5.70326	5.33584	5851	Gorai.012G161000.1.A;Gorai.012G161000.1.D	case 2
3	Secretion and targeting pathways	3.4	Endocytosis			Endocytosis	93524686	Gorai.001G113000	Gorai.001G113000.1.A	Gohir.A07G101000	K07904 - Ras-related protein Rab-11A (RAB11A) (1 of 34)	AT1G07410.1	RAB GTPase homolog A2B	ATRAB-A2B,ATRABA2B,RAB-A2B,RABA2b	4.39245	4.36356	4.29665	4.17509	3.92874	4.07161	3.8916	3.80138	3.73024	3.59158	3.51161	2.88724	2.97877	3.01505	2.693	2.5173	2.4786	2.82071	2.12853	265	Gorai.001G113000.1.A;Gorai.001G113000.1.D	case 2
3	Secretion and targeting pathways	3.4	Endocytosis			Endocytosis	93524686	Gorai.001G113000	Gorai.001G113000.1.D	Gohir.D07G105100	K07904 - Ras-related protein Rab-11A (RAB11A) (1 of 34)	AT1G07410.1	RAB GTPase homolog A2B	ATRAB-A2B,ATRABA2B,RAB-A2B,RABA2b	4.32226	3.86813	4.26998	4.04039	3.75416	4.15803	3.76339	3.97557	3.69186	3.83414	3.64518	3.15343	3.15491	3.05612	2.87688	2.5696	2.87824	2.6781	2.21872	265	Gorai.001G113000.1.A;Gorai.001G113000.1.D	case 2
3	Secretion and targeting pathways	3.4	Endocytosis			Endocytosis	93522876	Gorai.001G199400	Gorai.001G199400.1.A	Gohir.A07G171600	PTHR11216:SF72 - CALCIUM-BINDING EF HAND-CONTAINING PROTEIN (1 of 3)	AT1G21630.1	Calcium-binding EF hand family protein		4.80013	4.45487	4.55126	3.91901	4.09228	4.3862	4.20752	4.22444	4.28268	4.25854	4.27736	3.47419	3.746	4.03609	4.02345	3.78252	3.88633	3.66372	3.04396	389	Gorai.001G199400.1.A	case 1	APO_V5	20.0746	21.0482	20.0746	20.3606	20.3577	20.494	20.6303	20.7666	20.7348	20.703	21.5783	20.3695
3	Secretion and targeting pathways	3.4	Endocytosis			Endocytosis	93522876	Gorai.001G199400	Gorai.001G199400.1.D	Gohir.D07G178300	PTHR11216:SF72 - CALCIUM-BINDING EF HAND-CONTAINING PROTEIN (1 of 3)	AT1G21630.1	Calcium-binding EF hand family protein		4.79023	4.46337	4.62694	3.84617	4.14356	4.32358	4.13485	4.11638	4.2874	4.11645	4.1249	3.48464	3.73634	3.92288	3.95094	3.64046	3.90389	3.51752	2.85331	390	Gorai.001G199400.1.D	case 1
3	Secretion and targeting pathways	3.4	Endocytosis			Endocytosis	93524686	Gorai.001G229200	Gorai.001G229200.1.A	Gohir.A07G197200	K07904 - Ras-related protein Rab-11A (RAB11A) (1 of 34)	AT1G05810.1	RAB GTPase homolog A5E	ARA,ARA-1,ATRAB11D,ATRABA5E,RABA5E	7.18766	6.62972	6.67874	6.45361	5.96398	5.69789	5.59026	5.79779	5.74152	5.49436	5.35282	3.96084	3.72123	3.0907	2.91531	3.2985	2.93252	3.63723	3.54726	447	Gorai.001G229200.1.A;Gorai.001G229200.1.D	case 2	APO_V5	21.8423	21.7872	21.8423	22.1076	22.1375	22.2038	22.1757	22.1476	21.7896	21.3712	21.5754	21.9296
3	Secretion and targeting pathways	3.4	Endocytosis			Endocytosis	93524686	Gorai.001G229200	Gorai.001G229200.1.D	Gohir.D07G203600	K07904 - Ras-related protein Rab-11A (RAB11A) (1 of 34)	AT1G05810.1	RAB GTPase homolog A5E	ARA,ARA-1,ATRAB11D,ATRABA5E,RABA5E	6.38036	6.20692	6.72254	6.60047	6.42357	6.31274	6.06896	6.51005	6.26286	5.76683	6.03367	4.34572	4.26991	4.42937	3.72826	4.24673	4.09428	3.99214	3.92393	447	Gorai.001G229200.1.A;Gorai.001G229200.1.D	case 2	APO_V5	21.8423	21.7872	21.8423	22.1076	22.1375	22.2038	22.1757	22.1476	21.7896	21.3712	21.5754	21.9296
3	Secretion and targeting pathways	3.4	Endocytosis			Endocytosis	93522876	Gorai.002G114800	Gorai.002G114800.1.A	Gohir.A01G103800	PTHR11216:SF72 - CALCIUM-BINDING EF HAND-CONTAINING PROTEIN (1 of 3)	AT1G20760.1	Calcium-binding EF hand family protein		4.26105	4.10475	3.93044	3.25592	3.65302	3.81662	3.76813	3.80786	3.99518	4.06412	4.0135	3.30786	3.50907	3.77587	3.75746	3.28956	3.70892	3.25073	2.80539	726	Gorai.002G114800.1.A	case 1
3	Secretion and targeting pathways	3.4	Endocytosis			Endocytosis	93522876	Gorai.002G114800	Gorai.002G114800.1.D	Gohir.D01G089100	PTHR11216:SF72 - CALCIUM-BINDING EF HAND-CONTAINING PROTEIN (1 of 3)	AT1G20760.1	Calcium-binding EF hand family protein		4.32329	4.06234	4.01681	3.3552	3.69473	3.81706	3.78776	3.87565	3.88779	3.91423	4.00218	3.05286	3.2913	3.67337	3.62945	3.29423	3.54893	3.16489	2.57653	727	Gorai.002G114800.1.D	case 1	APO_V3	21.2179	21.2936	21.2179	20.8776	20.8534	20.8095	20.7656	20.7216	21.0056	21.2896	21.5993	21.4725
3	Secretion and targeting pathways	3.4	Endocytosis			Endocytosis	93524686	Gorai.002G157000	Gorai.002G157000.1.A	Gohir.A01G137682	PTHR24073:SF578 - RAS-RELATED PROTEIN RABA4D (1 of 2)	AT3G12160.1	RAB GTPase homolog A4D	ATRABA4D,RABA4D	0.972313	0.39883	0.845109	0.611445	0.599296	0.646528	0.793716	0.828532	0.889429	1.02518	0.627975	1.09152	1.02253	1.31971	1.01039	1.11638	1.14873	1.05136	0.813823
3	Secretion and targeting pathways	3.4	Endocytosis			Endocytosis	93524686	Gorai.002G157000	Gorai.002G157000.1.D	Gohir.D01G126500	PTHR24073:SF578 - RAS-RELATED PROTEIN RABA4D (1 of 2)	AT3G12160.1	RAB GTPase homolog A4D	ATRABA4D,RABA4D	0.901156	0.432581	0.782822	0.40516	0.675648	0.617573	0.740586	0.927899	0.764388	1.34846	0.961497	0.832308	1.08106	1.6085	1.5697	1.69782	1.59267	1.65413	1.14594
3	Secretion and targeting pathways	3.4	Endocytosis			Endocytosis	93524408	Gorai.003G014900	Gorai.003G014900.1.A	Gohir.A02G165400	PTHR11753:SF2 - ADAPTOR PROTEIN COMPLEX AP-3 SMALL CHAIN SIGMA3 (1 of 2)	AT3G50860.1	Clathrin adaptor complex small chain family protein		2.14398	1.69452	1.8207	1.71031	1.66519	1.66411	1.48053	1.62416	1.46252	1.72725	1.87588	1.57044	1.39899	1.74513	1.64293	1.71313	1.70524	1.63027	1.44947
3	Secretion and targeting pathways	3.4	Endocytosis			Endocytosis	93524408	Gorai.003G014900	Gorai.003G014900.1.D	Gohir.D03G014601	PTHR11753:SF2 - ADAPTOR PROTEIN COMPLEX AP-3 SMALL CHAIN SIGMA3 (1 of 2)	AT3G50860.1	Clathrin adaptor complex small chain family protein		1.82959	1.85867	1.88371	1.75685	1.51548	1.52843	1.85616	1.12161	1.25241	1.72111	1.5515	1.5985	1.35366	1.551	1.21336	1.07306	1.38034	1.06363	1.3634
3	Secretion and targeting pathways	3.4	Endocytosis			Endocytosis	93521182	Gorai.003G115000	Gorai.003G115000.1.A	Gohir.A03G057300	PTHR23115//PTHR23115:SF146 - TRANSLATION FACTOR // SUBFAMILY NOT NAMED (1 of 1)	AT4G20360.1	RAB GTPase homolog E1B	ATRAB8D,ATRABE1B,RABE1b	3.76357	3.61987	3.39099	2.69968	3.34565	3.71398	3.4672	4.09522	3.91513	3.86405	4.13372	3.14899	3.70828	3.96543	4.09172	4.02753	4.02522	4.30847	3.62933	1195	Gorai.003G115000.1.A;Gorai.003G115000.1.D	case 2	APO_V3	21.3622	21.5322	21.3622	21.1923	21.2946	21.1769	21.0593	20.9416	20.4202	19.8987	20.8602	20.5936
3	Secretion and targeting pathways	3.4	Endocytosis			Endocytosis	93521182	Gorai.003G115000	Gorai.003G115000.1.D	Gohir.D03G109000	PTHR23115//PTHR23115:SF146 - TRANSLATION FACTOR // SUBFAMILY NOT NAMED (1 of 1)	AT4G20360.1	RAB GTPase homolog E1B	ATRAB8D,ATRABE1B,RABE1b	3.79425	4.1355	3.61217	2.8045	3.49864	3.80971	3.47988	4.1232	3.94195	3.86053	4.15748	3.00355	3.60022	3.68074	3.82751	3.86102	3.80353	4.02717	3.26527	1195	Gorai.003G115000.1.A;Gorai.003G115000.1.D	case 2	APO_V3	21.3622	21.5322	21.3622	21.1923	21.2946	21.1769	21.0593	20.9416	20.4202	19.8987	20.8602	20.5936
3	Secretion and targeting pathways	3.4	Endocytosis			Endocytosis	93524686	Gorai.004G006300	Gorai.004G006300.1.A	Gohir.A08G001600	K07904 - Ras-related protein Rab-11A (RAB11A) (1 of 34)	AT1G07410.1	RAB GTPase homolog A2B	ATRAB-A2B,ATRABA2B,RAB-A2B,RABA2b	5.25639	4.73161	5.20178	5.08353	4.89384	5.03194	5.0728	5.41938	5.46534	5.05609	4.941	4.61417	4.34387	3.26971	3.90124	2.89473	3.05473	2.78604	2.74179	1335	Gorai.004G006300.1.A	case 1
3	Secretion and targeting pathways	3.4	Endocytosis			Endocytosis	93524686	Gorai.004G006300	Gorai.004G006300.1.D	Gohir.D08G012300	K07904 - Ras-related protein Rab-11A (RAB11A) (1 of 34)	AT1G07410.1	RAB GTPase homolog A2B	ATRAB-A2B,ATRABA2B,RAB-A2B,RABA2b	5.08456	4.40058	4.9516	4.81675	4.50099	4.73333	4.62588	4.77928	4.84164	4.75873	4.34648	4.69838	4.17505	3.4286	3.82514	3.13268	3.48833	2.55518	2.54604	1336	Gorai.004G006300.1.D	case 1
3	Secretion and targeting pathways	3.4	Endocytosis			Endocytosis	93524686	Gorai.004G067600	Gorai.004G067600.1.A	Gohir.A08G056000	K07893 - Ras-related protein Rab-6A (RAB6A) (1 of 6)	AT2G44610.1	Ras-related small GTP-binding family protein	ATRAB6A,ATRABH1B,RAB6,RAB6A	6.26474	6.32278	6.25106	6.05668	5.95715	6.0367	5.93724	6.39426	6.28313	6.11929	6.17429	5.52474	5.51499	5.79833	5.84621	5.59197	5.69322	5.34297	5.02343	1480	Gorai.004G067600.1.A	case 1
3	Secretion and targeting pathways	3.4	Endocytosis			Endocytosis	93524686	Gorai.004G067600	Gorai.004G067600.1.D	Gohir.D08G065300	K07893 - Ras-related protein Rab-6A (RAB6A) (1 of 6)	AT2G44610.1	Ras-related small GTP-binding family protein	ATRAB6A,ATRABH1B,RAB6,RAB6A	5.9848	6.06106	6.01905	5.74593	5.62085	5.68802	5.61203	5.97609	5.88247	5.76888	5.78622	5.14794	5.21145	5.56265	5.58443	5.35066	5.34418	5.17794	4.87956
3	Secretion and targeting pathways	3.4	Endocytosis			Endocytosis	93524686	Gorai.004G070000	Gorai.004G070000.1.A	Gohir.A08G058100	K07874 - Ras-related protein Rab-1A (RAB1A) (1 of 8)	AT1G02130.1	RAS 5	ARA-5,ARA5,ATRAB1B,ATRABD2A,RA-5,RABD2A	5.11415	5.29538	5.2459	5.02841	5.1315	5.29538	5.2889	5.41042	5.49081	5.54685	5.3843	5.53302	5.24613	5.42658	5.37119	5.17202	5.38046	5.5227	4.95388	1485	Gorai.004G070000.1.A;Gorai.004G070000.1.D	case 2
3	Secretion and targeting pathways	3.4	Endocytosis			Endocytosis	93524686	Gorai.004G070000	Gorai.004G070000.1.D	Gohir.D08G067400	K07874 - Ras-related protein Rab-1A (RAB1A) (1 of 8)	AT1G02130.1	RAS 5	ARA-5,ARA5,ATRAB1B,ATRABD2A,RA-5,RABD2A	5.44501	5.47294	5.52998	5.3122	5.25732	5.64148	5.48722	5.74559	5.80073	5.79457	5.67709	5.88654	5.4367	5.54244	5.70474	5.39706	5.59343	5.64188	5.17799	1485	Gorai.004G070000.1.A;Gorai.004G070000.1.D	case 2
3	Secretion and targeting pathways	3.4	Endocytosis			Endocytosis	93524686	Gorai.004G174200	Gorai.004G174200.1.A	Gohir.A08G145900	K07904 - Ras-related protein Rab-11A (RAB11A) (1 of 34)	AT5G47960.1	RAB GTPase homolog A4C	ATRABA4C,RABA4C,SMG1	4.47875	4.15062	4.26222	3.91988	3.81649	3.95113	3.86361	4.19791	4.29001	4.0971	4.06237	3.87251	3.52404	3.33298	3.7613	3.41103	3.43697	3.30413	3.1263	1636	Gorai.004G174200.1.A;Gorai.004G174200.1.D	case 2
3	Secretion and targeting pathways	3.4	Endocytosis			Endocytosis	93524686	Gorai.004G174200	Gorai.004G174200.1.D	Gohir.D08G166800	K07904 - Ras-related protein Rab-11A (RAB11A) (1 of 34)	AT5G47960.1	RAB GTPase homolog A4C	ATRABA4C,RABA4C,SMG1	2.45544	2.41552	2.45562	2.22916	2.36247	2.50509	2.47413	2.73854	2.66893	2.65516	2.55857	2.44567	2.36924	2.53725	2.66158	2.42193	2.47942	2.5865	2.26255	1636	Gorai.004G174200.1.A;Gorai.004G174200.1.D	case 2
3	Secretion and targeting pathways	3.4	Endocytosis			Endocytosis	93518998	Gorai.004G188100	Gorai.004G188100.1.A	Gohir.A08G159200	PTHR11200:SF107 - TYPE I INOSITOL 1,4,5-TRISPHOSPHATE 5-PHOSPHATASE 2 (1 of 3)	AT4G18010.2	myo-inositol polyphosphate 5-phosphatase 2	5PTASE2,AT5PTASE2,IP5PII	1.13737	1.14966	1.29872	1.05279	1.49194	1.71879	1.30675	1.06981	1.33709	1.18408	1.55775	0.958656	0.875796	1.12694	0.815625	0.903335	0.731562	1.12792	0.521856
3	Secretion and targeting pathways	3.4	Endocytosis			Endocytosis	93518998	Gorai.004G188100	Gorai.004G188100.1.D	Gohir.D08G179600	PTHR11200:SF107 - TYPE I INOSITOL 1,4,5-TRISPHOSPHATE 5-PHOSPHATASE 2 (1 of 3)	AT4G18010.2	myo-inositol polyphosphate 5-phosphatase 2	5PTASE2,AT5PTASE2,IP5PII	2.12568	1.63953	2.1784	1.82377	2.06644	1.94822	2.06814	1.61793	2.12506	2.23524	1.9114	1.73762	1.67755	1.48557	1.2538	1.12569	1.15056	1.58951	0.978653
3	Secretion and targeting pathways	3.4	Endocytosis			Endocytosis	93524686	Gorai.004G194200	Gorai.004G194200.1.A	Gohir.A08G166000	K07874 - Ras-related protein Rab-1A (RAB1A) (1 of 8)	AT1G02130.1	RAS 5	ARA-5,ARA5,ATRAB1B,ATRABD2A,RA-5,RABD2A	0.807617	0.750623	1.35572	1.47805	1.56713	2.15102	2.10301	2.6516	2.87591	3.21105	3.11678	3.05231	2.8259	2.90583	3.11659	3.63434	3.30493	3.81454	3.3502	1671	Gorai.004G194200.1.A;Gorai.004G194200.1.D	case 2
3	Secretion and targeting pathways	3.4	Endocytosis			Endocytosis	93524686	Gorai.004G194200	Gorai.004G194200.1.D	Gohir.D08G184900	K07874 - Ras-related protein Rab-1A (RAB1A) (1 of 8)	AT1G02130.1	RAS 5	ARA-5,ARA5,ATRAB1B,ATRABD2A,RA-5,RABD2A	4.61556	4.1062	4.46001	4.07512	3.96034	4.39129	4.17514	4.7822	4.69772	5.02998	5.04741	4.83633	4.3946	4.5044	4.87514	4.73816	4.58286	4.66048	4.32976	1671	Gorai.004G194200.1.A;Gorai.004G194200.1.D	case 2
3	Secretion and targeting pathways	3.4	Endocytosis			Endocytosis	93520017	Gorai.004G288200	Gorai.004G288200.1.A	Gohir.A08G249500	PTHR12276:SF7 - CLATHRIN INTERACTOR EPSIN 1 (1 of 2)	AT5G11710.1	ENTH/VHS family protein		3.12709	2.77942	3.33941	2.90741	2.81788	2.93637	3.00989	2.69219	2.80039	2.72829	2.76598	1.96468	1.84407	1.13349	1.30207	0.677493	1.28618	0.710552	0.542145
3	Secretion and targeting pathways	3.4	Endocytosis			Endocytosis	93520017	Gorai.004G288200	Gorai.004G288200.1.D	Gohir.D08G270300	PTHR12276:SF7 - CLATHRIN INTERACTOR EPSIN 1 (1 of 2)	AT5G11710.1	ENTH/VHS family protein		3.85841	3.83392	3.81171	3.22879	3.09114	3.2513	3.02053	2.92324	2.79511	3.10199	3.07304	2.261	2.13981	2.61916	2.39503	2.12776	2.44335	1.45724	1.44262
3	Secretion and targeting pathways	3.4	Endocytosis			Endocytosis	93524686	Gorai.005G017600	Gorai.005G017600.1.A	Gohir.A02G013300	PTHR24073:SF394 - RAS-RELATED PROTEIN RABA5B-RELATED (1 of 3)	AT1G05810.1	RAB GTPase homolog A5E	ARA,ARA-1,ATRAB11D,ATRABA5E,RABA5E	4.44989	4.17801	4.36848	4.01078	3.78943	3.63448	3.60952	3.48818	3.84104	3.12243	3.13001	3.00259	3.28014	3.12106	2.28948	2.28375	2.38281	3.29505	2.26738
3	Secretion and targeting pathways	3.4	Endocytosis			Endocytosis	93524686	Gorai.005G017600	Gorai.005G017600.1.D	Gohir.D12G053101	PTHR24073:SF394 - RAS-RELATED PROTEIN RABA5B-RELATED (1 of 3)	AT1G05810.1	RAB GTPase homolog A5E	ARA,ARA-1,ATRAB11D,ATRABA5E,RABA5E	4.54155	4.32035	4.27385	3.87498	3.96746	3.94461	3.78451	4.14042	4.1723	3.96989	4.12608	4.17186	3.77275	3.5601	3.59487	3.42626	3.72894	3.49754	3.21063
3	Secretion and targeting pathways	3.4	Endocytosis			Endocytosis	93520721	Gorai.005G018100	Gorai.005G018100.1.A		K12471 - epsin (EPN) (1 of 2)	AT3G59290.1	ENTH/VHS family protein		5.23313	4.8774	5.14145	4.37839	4.63669	4.8131	4.86083	4.92983	5.30067	5.09257	5.01979	4.82115	5.26558	5.70678	5.07245	4.72022	5.09318	5.09354	4.08142	1889	Gorai.005G018100.1.A	case 1
3	Secretion and targeting pathways	3.4	Endocytosis			Endocytosis	93520721	Gorai.005G018100	Gorai.005G018100.1.D	Gohir.D02G014700	K12471 - epsin (EPN) (1 of 2)	AT3G59290.1	ENTH/VHS family protein		5.54658	5.60453	5.38278	4.72338	5.05966	5.29103	5.28021	5.49257	5.73304	5.71902	5.71018	5.55902	5.69875	6.11174	6.10043	5.6347	5.93904	5.21456	4.89553	1890	Gorai.005G018100.1.D	case 1
3	Secretion and targeting pathways	3.4	Endocytosis			Endocytosis	93524686	Gorai.005G084300	Gorai.005G084300.1.A	Gohir.A02G068400	K07910 - Ras-related protein Rab-18 (RAB18) (1 of 6)	AT1G43890.1	RAB GTPASE HOMOLOG B18	ATRAB-C1,ATRAB18,ATRABC1,RAB18,RAB18-1,RABC1	4.37213	4.3168	4.31076	4.19383	4.37002	4.34225	4.40617	4.56252	4.42766	4.44517	4.38181	3.74758	3.98552	3.96943	3.91161	3.87046	4.02293	4.04381	3.71088	1985	Gorai.005G084300.1.A;Gorai.005G084300.1.D	case 2
3	Secretion and targeting pathways	3.4	Endocytosis			Endocytosis	93524686	Gorai.005G084300	Gorai.005G084300.1.D	Gohir.D02G074900	K07910 - Ras-related protein Rab-18 (RAB18) (1 of 6)	AT1G43890.1	RAB GTPASE HOMOLOG B18	ATRAB-C1,ATRAB18,ATRABC1,RAB18,RAB18-1,RABC1	4.17957	3.75838	3.91905	3.76003	3.7372	3.84947	3.80187	3.88175	3.94205	3.97819	3.81065	3.85027	3.8159	4.00811	4.00252	3.78541	3.97858	3.88091	3.32855	1985	Gorai.005G084300.1.A;Gorai.005G084300.1.D	case 2
3	Secretion and targeting pathways	3.4	Endocytosis			Endocytosis	93523769	Gorai.005G180000	Gorai.005G180000.1.A	Gohir.A03G136700	K12393 - AP-1 complex subunit mu (AP1M) (1 of 2)	AT1G60780.1	Clathrin adaptor complexes medium subunit family protein	HAP13	4.85069	4.20424	4.72544	4.29241	4.24137	4.57349	4.25762	4.51577	4.6086	4.73719	4.65886	4.23307	4.3284	4.69492	4.73997	4.51089	4.52233	4.08435	3.78795	2134	Gorai.005G180000.1.A;Gorai.005G180000.1.D	case 2
3	Secretion and targeting pathways	3.4	Endocytosis			Endocytosis	93523769	Gorai.005G180000	Gorai.005G180000.1.D	Gohir.D02G159900	K12393 - AP-1 complex subunit mu (AP1M) (1 of 2)	AT1G60780.1	Clathrin adaptor complexes medium subunit family protein	HAP13	5.71599	5.10708	5.33601	4.84848	4.96275	4.95565	4.84577	5.14674	5.25193	5.36311	5.10072	4.75203	4.81366	4.98669	5.02533	4.88332	4.95282	4.62078	4.29515	2134	Gorai.005G180000.1.A;Gorai.005G180000.1.D	case 2
3	Secretion and targeting pathways	3.4	Endocytosis			Endocytosis	93524686	Gorai.005G265900	Gorai.005G265900.1.A	Gohir.A03G215800	PTHR24073:SF484 - RAS-RELATED PROTEIN RABA2B (1 of 2)	AT1G09630.1	RAB GTPase 11C	ATRAB-A2A,ATRAB11C,ATRABA2A,RAB-A2A,RAB11c	2.54079	2.51838	2.69845	2.3983	2.89869	2.90361	3.06603	3.79749	3.95922	4.52971	3.99309	3.54817	3.81934	4.17102	3.87483	3.77967	3.95845	4.08532	3.38363
3	Secretion and targeting pathways	3.4	Endocytosis			Endocytosis	93524686	Gorai.005G265900	Gorai.005G265900.1.D	Gohir.D02G237400	PTHR24073:SF484 - RAS-RELATED PROTEIN RABA2B (1 of 2)	AT1G09630.1	RAB GTPase 11C	ATRAB-A2A,ATRAB11C,ATRABA2A,RAB-A2A,RAB11c	2.4178	2.35805	2.56944	2.54397	2.58017	2.88485	3.14766	3.95851	4.23289	4.83875	4.08063	3.25264	3.92259	3.76156	3.31897	3.19386	3.72936	3.64561	2.81732
3	Secretion and targeting pathways	3.4	Endocytosis			Endocytosis	93524686	Gorai.006G035100	Gorai.006G035100.1.A	Gohir.A09G030500	K07877 - Ras-related protein Rab-2A (RAB2A) (1 of 4)	AT4G35860.1	GTP-binding 2	ATGB2,ATRAB2C,ATRABB1B,GB2	4.29677	4.11071	4.29724	4.11492	4.07984	4.15524	4.19035	4.52781	4.34165	4.25745	4.32967	4.35479	4.31805	4.43631	4.47694	4.54304	4.64558	5.20448	4.54151	2355	Gorai.006G035100.1.A;Gorai.006G035100.1.D	case 2
3	Secretion and targeting pathways	3.4	Endocytosis			Endocytosis	93524686	Gorai.006G035100	Gorai.006G035100.1.D	Gohir.D09G030100	K07877 - Ras-related protein Rab-2A (RAB2A) (1 of 4)	AT4G35860.1	GTP-binding 2	ATGB2,ATRAB2C,ATRABB1B,GB2	3.25342	2.85944	3.24329	2.97414	3.19571	3.36419	3.31584	3.67798	3.46008	3.5469	3.43587	3.43491	3.71967	3.84795	3.96784	3.90836	4.34078	4.90821	4.16218	2355	Gorai.006G035100.1.A;Gorai.006G035100.1.D	case 2
3	Secretion and targeting pathways	3.4	Endocytosis			Endocytosis	93524686	Gorai.006G140300	Gorai.006G140300.1.A	Gohir.A09G125600	PTHR24073:SF578 - RAS-RELATED PROTEIN RABA4D (1 of 2)	AT3G12160.1	RAB GTPase homolog A4D	ATRABA4D,RABA4D	0.658522	1.02535	0.692327	0.546196	0.489981	0.413953	0.662681	0.478242	0.605969	0.452304	0.681351	0.606755	0.834693	1.03214	0.921742	1.03569	1.06779	1.13564	0.668021
3	Secretion and targeting pathways	3.4	Endocytosis			Endocytosis	93524686	Gorai.006G140300	Gorai.006G140300.1.D	Gohir.D09G122500	PTHR24073:SF578 - RAS-RELATED PROTEIN RABA4D (1 of 2)	AT3G12160.1	RAB GTPase homolog A4D	ATRABA4D,RABA4D	1.22185	1.24899	1.07456	0.876682	0.824802	0.973238	0.901545	0.878694	0.950639	1.12481	1.20481	1.32992	1.51759	2.03467	1.93117	1.69947	1.93291	1.46885	1.471
3	Secretion and targeting pathways	3.4	Endocytosis			Endocytosis	93518998	Gorai.006G215700	Gorai.006G215700.1.A	Gohir.A09G198200	PTHR11200:SF107 - TYPE I INOSITOL 1,4,5-TRISPHOSPHATE 5-PHOSPHATASE 2 (1 of 3)	AT4G18010.2	myo-inositol polyphosphate 5-phosphatase 2	5PTASE2,AT5PTASE2,IP5PII	0.458952	0.645038	0.651623	0.601355	0.900606	1.06929	0.657184	0.298485	0.523779	0.378092	0.889799	0.36991	0.471903	0.960525	0.522115	0.602903	0.621566	0.508143	0.393541
3	Secretion and targeting pathways	3.4	Endocytosis			Endocytosis	93524686	Gorai.007G004100	Gorai.007G004100.1.A	Gohir.A11G003600	PTHR24073:SF486 - RAS-RELATED PROTEIN RABA6A-RELATED (1 of 2)	AT1G18200.1	RAB GTPase homolog A6B	AtRABA6b,RABA6b	0.822238	0.431308	0.782222	0.8217	1.36687	0.921234	1.75081	1.4519	1.21866	1.29832	1.26502	0.399194	0.292587	0.220602	0.0688735	0.140563	0.151986	0.59032	0.219185
3	Secretion and targeting pathways	3.4	Endocytosis			Endocytosis	93524686	Gorai.007G004100	Gorai.007G004100.1.D	Gohir.D11G003100	PTHR24073:SF486 - RAS-RELATED PROTEIN RABA6A-RELATED (1 of 2)	AT1G18200.1	RAB GTPase homolog A6B	AtRABA6b,RABA6b	0.0900296	0.0808486	0.229806	0.344505	0.566716	0.652465	1.07173	1.28254	1.00876	1.85785	1.52925	0.712693	0.873083	1.07584	1.06453	1.21741	1.21538	1.81287	1.82006
3	Secretion and targeting pathways	3.4	Endocytosis			Endocytosis	93524686	Gorai.007G085600	Gorai.007G085600.1.A	Gohir.A12G068900	K07874 - Ras-related protein Rab-1A (RAB1A) (1 of 8)	AT1G02130.1	RAS 5	ARA-5,ARA5,ATRAB1B,ATRABD2A,RA-5,RABD2A	4.75606	4.03754	4.84599	4.60977	4.59726	4.58685	4.53219	4.55936	4.4552	4.43757	4.31824	4.50082	4.19378	4.76708	4.4834	4.56122	4.54985	4.62227	4.10684	2972	Gorai.007G085600.1.A;Gorai.007G085600.1.D	case 2
3	Secretion and targeting pathways	3.4	Endocytosis			Endocytosis	93524686	Gorai.007G085600	Gorai.007G085600.1.D	Gohir.D11G080000	K07874 - Ras-related protein Rab-1A (RAB1A) (1 of 8)	AT1G02130.1	RAS 5	ARA-5,ARA5,ATRAB1B,ATRABD2A,RA-5,RABD2A	3.93613	4.15569	3.87863	3.50944	3.55037	3.64959	3.59715	3.69628	3.60736	3.9113	3.71826	3.38496	3.20526	3.48468	3.63739	3.19538	3.31124	3.51527	3.40384	2972	Gorai.007G085600.1.A;Gorai.007G085600.1.D	case 2
3	Secretion and targeting pathways	3.4	Endocytosis			Endocytosis	93524686	Gorai.007G110800	Gorai.007G110800.1.A	Gohir.A11G099000	PTHR24073:SF345 - RAS-RELATED PROTEIN RABA3 (1 of 2)	AT1G01200.1	RAB GTPase homolog A3	ATRAB-A3,ATRABA3,RABA3	0.844255	0.666899	0.911916	0.737286	0.842281	0.954887	1.02394	0.443503	0.98206	0.338744	0.586746	0.247428	0.222544	0.28263	0.0811962	0.135868	0.222531	0.261903	0.0831507
3	Secretion and targeting pathways	3.4	Endocytosis			Endocytosis	93524686	Gorai.007G110800	Gorai.007G110800.1.D	Gohir.D11G103500	PTHR24073:SF345 - RAS-RELATED PROTEIN RABA3 (1 of 2)	AT1G01200.1	RAB GTPase homolog A3	ATRAB-A3,ATRABA3,RABA3	1.26174	0.792598	1.25369	1.11616	1.50597	1.88662	1.98083	1.82378	1.6888	1.08362	1.51814	0.521583	0.461612	0.624452	0.508117	0.387649	0.557984	0.45185	0.28155
3	Secretion and targeting pathways	3.4	Endocytosis			Endocytosis	93524686	Gorai.007G234300	Gorai.007G234300.1.A	Gohir.A11G205700	K07904 - Ras-related protein Rab-11A (RAB11A) (1 of 34)	AT5G65270.1	RAB GTPase homolog A4A	AtRABA4a,RABA4a	5.40702	4.73925	5.16023	4.70146	4.87903	5.00187	4.69789	5.07232	5.26915	5.38573	5.24239	4.26546	4.47881	4.23488	4.41172	4.22299	3.99059	4.30735	4.11106	3208	Gorai.007G234300.1.A	case 1
3	Secretion and targeting pathways	3.4	Endocytosis			Endocytosis	93524686	Gorai.007G234300	Gorai.007G234300.1.D	Gohir.D11G219500	K07904 - Ras-related protein Rab-11A (RAB11A) (1 of 34)	AT5G65270.1	RAB GTPase homolog A4A	AtRABA4a,RABA4a	5.80913	5.4779	5.59638	5.39563	5.1789	5.43132	5.15738	5.68804	5.83957	5.89669	5.64383	5.70849	5.21673	5.2596	5.43998	5.12932	5.21608	4.78404	4.65077	3209	Gorai.007G234300.1.D	case 1
3	Secretion and targeting pathways	3.4	Endocytosis			Endocytosis	93524686	Gorai.007G238500	Gorai.007G238500.1.A	Gohir.A11G201200	K07893 - Ras-related protein Rab-6A (RAB6A) (1 of 6)	AT5G10260.1	RAB GTPase homolog H1E	AtRABH1e,RABH1e	4.81561	4.5602	4.57865	4.38155	4.33738	4.19496	4.13524	4.31113	4.38167	4.64636	4.44189	3.89881	3.27969	3.73645	3.64326	3.38453	3.58109	3.31395	3.08498	3215	Gorai.007G238500.1.A;Gorai.007G238500.1.D	case 2
3	Secretion and targeting pathways	3.4	Endocytosis			Endocytosis	93524686	Gorai.007G238500	Gorai.007G238500.1.D	Gohir.D11G221500	K07893 - Ras-related protein Rab-6A (RAB6A) (1 of 6)	AT5G10260.1	RAB GTPase homolog H1E	AtRABH1e,RABH1e	4.80418	4.35743	4.68373	4.42038	4.31803	4.40022	4.29113	4.54701	4.5854	4.88017	4.63319	4.32569	3.74955	3.81091	3.84723	3.23129	3.29075	3.01236	2.90456	3215	Gorai.007G238500.1.A;Gorai.007G238500.1.D	case 2
3	Secretion and targeting pathways	3.4	Endocytosis			Endocytosis	93524408	Gorai.008G012700	Gorai.008G012700.1.A	Gohir.A12G012100	K12394 - AP-1 complex subunit sigma 1/2 (AP1S1_2) (1 of 2)	AT4G35410.2	Clathrin adaptor complex small chain family protein		3.37024	2.8311	2.93718	3.00233	2.89705	2.68759	3.07075	2.82882	3.21361	4.08071	3.32318	3.94207	3.33115	3.74686	3.88795	3.1354	2.9871	2.4094	2.45514
3	Secretion and targeting pathways	3.4	Endocytosis			Endocytosis	93524408	Gorai.008G012700	Gorai.008G012700.1.D	Gohir.D12G012500	K12394 - AP-1 complex subunit sigma 1/2 (AP1S1_2) (1 of 2)	AT4G35410.2	Clathrin adaptor complex small chain family protein		3.47291	2.85412	2.9906	3.07916	2.99511	2.44696	2.73859	2.54146	3.032	3.74918	2.77852	3.50079	2.95506	3.15821	3.02693	2.86805	2.87571	2.15036	2.08246
3	Secretion and targeting pathways	3.4	Endocytosis			Endocytosis	93524686	Gorai.008G028300	Gorai.008G028300.1.A	Gohir.A12G028200	PTHR24073:SF375 - RAS-RELATED PROTEIN RABG3F (1 of 4)	AT3G18820.1	RAB GTPase homolog G3F	ATRAB7B,ATRABG3F,RAB71,RAB7B,RABG3F	4.66654	4.38602	4.66633	4.4174	4.60245	4.59648	4.56959	4.98391	4.82236	4.91976	4.81358	4.89056	4.80557	5.3427	5.12936	5.23842	5.29587	5.43716	5.01751	3455	Gorai.008G028300.1.A;Gorai.008G028300.1.D	case 2
3	Secretion and targeting pathways	3.4	Endocytosis			Endocytosis	93524686	Gorai.008G028300	Gorai.008G028300.1.D	Gohir.D12G027800	PTHR24073:SF375 - RAS-RELATED PROTEIN RABG3F (1 of 4)	AT3G18820.1	RAB GTPase homolog G3F	ATRAB7B,ATRABG3F,RAB71,RAB7B,RABG3F	4.61831	4.13434	4.77753	4.53409	4.65562	4.95024	4.80068	5.13161	5.14206	5.13358	5.09096	4.95373	4.9713	5.29614	5.23944	5.05005	5.25541	5.27037	4.76825	3455	Gorai.008G028300.1.A;Gorai.008G028300.1.D	case 2
3	Secretion and targeting pathways	3.4	Endocytosis			Endocytosis	93524686	Gorai.008G046400	Gorai.008G046400.1.A	Gohir.A12G045100	PTHR24073:SF484 - RAS-RELATED PROTEIN RABA2B (1 of 2)	AT1G09630.1	RAB GTPase 11C	ATRAB-A2A,ATRAB11C,ATRABA2A,RAB-A2A,RAB11c	5.81033	5.58138	5.51553	5.27806	5.26534	5.23376	5.09213	5.42055	5.4641	5.5324	5.3554	5.10209	4.93634	4.79002	4.87198	4.41829	4.8422	4.65119	4.17387	3492	Gorai.008G046400.1.A	case 1	APO_V5	21.4029	21.3403	21.4029	21.4654	21.5526	20.5982	21.6347	22.6712	20.9336	21.5581	22.9698	21.996
3	Secretion and targeting pathways	3.4	Endocytosis			Endocytosis	93524686	Gorai.008G046400	Gorai.008G046400.1.D	Gohir.D12G044000	PTHR24073:SF484 - RAS-RELATED PROTEIN RABA2B (1 of 2)	AT1G09630.1	RAB GTPase 11C	ATRAB-A2A,ATRAB11C,ATRABA2A,RAB-A2A,RAB11c	5.72778	5.41228	5.47185	5.13894	5.11359	5.11979	4.76907	5.18632	5.27033	5.49746	5.23653	5.14821	4.88805	4.76383	4.96017	4.47129	4.75517	4.4452	4.04508	3493	Gorai.008G046400.1.D	case 1
3	Secretion and targeting pathways	3.4	Endocytosis			Endocytosis	93524686	Gorai.008G046500	Gorai.008G046500.1.A	Gohir.A12G045200	K07874 - Ras-related protein Rab-1A (RAB1A) (1 of 8)	AT3G11730.1	Ras-related small GTP-binding family protein	ATFP8,ATRABD1,RABD1	3.09887	2.673	3.26735	2.97817	3.61054	3.84942	4.04872	4.33325	4.02204	4.14689	4.18466	4.02551	4.29039	5.04194	4.58806	4.65368	4.81162	5.51563	4.78487
3	Secretion and targeting pathways	3.4	Endocytosis			Endocytosis	93524686	Gorai.008G046500	Gorai.008G046500.1.D	Gohir.D12G044100	K07874 - Ras-related protein Rab-1A (RAB1A) (1 of 8)	AT3G11730.1	Ras-related small GTP-binding family protein	ATFP8,ATRABD1,RABD1	3.70488	3.36892	3.64478	3.24919	3.85384	4.03738	4.19287	4.48962	4.0565	3.93744	4.03642	3.86443	4.21626	4.86861	4.52351	4.52416	4.53344	5.15163	4.52369
3	Secretion and targeting pathways	3.4	Endocytosis			Endocytosis	93524408	Gorai.008G068000	Gorai.008G068000.1.A	Gohir.A12G064766	PTHR11753:SF2 - ADAPTOR PROTEIN COMPLEX AP-3 SMALL CHAIN SIGMA3 (1 of 2)	AT3G50860.1	Clathrin adaptor complex small chain family protein		5.56855	5.16215	5.23957	5.09377	4.70095	4.6902	4.2026	3.87161	3.77738	3.3377	3.54542	3.23243	3.08069	3.00425	3.23399	2.94271	2.9709	3.14169	2.64554
3	Secretion and targeting pathways	3.4	Endocytosis			Endocytosis	93524408	Gorai.008G068000	Gorai.008G068000.1.D	Gohir.D12G064800	PTHR11753:SF2 - ADAPTOR PROTEIN COMPLEX AP-3 SMALL CHAIN SIGMA3 (1 of 2)	AT3G50860.1	Clathrin adaptor complex small chain family protein		3.76921	3.20236	3.55653	3.42132	3.47132	3.38127	3.21187	3.07362	3.21634	3.06782	2.8727	3.26659	2.75453	3.11769	3.08099	2.87068	2.80885	2.92105	2.43211
3	Secretion and targeting pathways	3.4	Endocytosis			Endocytosis	93524686	Gorai.008G090100	Gorai.008G090100.1.A	Gohir.A12G086900	K07893 - Ras-related protein Rab-6A (RAB6A) (1 of 6)	AT5G10260.1	RAB GTPase homolog H1E	AtRABH1e,RABH1e	2.40965	1.86632	1.73908	1.0351	1.34554	1.3541	1.11433	0.840595	0.6966	0.476726	0.841885	0.378908	0.560618	0.576533	0.478541	0.371237	0.314429	0.443045	0.408804
3	Secretion and targeting pathways	3.4	Endocytosis			Endocytosis	93524686	Gorai.008G090100	Gorai.008G090100.1.D	Gohir.D12G083100	K07893 - Ras-related protein Rab-6A (RAB6A) (1 of 6)	AT5G10260.1	RAB GTPase homolog H1E	AtRABH1e,RABH1e	2.86715	2.13651	2.62423	2.42098	2.23455	2.53761	2.3051	2.14839	2.20836	2.18154	2.25442	1.93071	1.73948	2.3391	2.1068	1.90597	1.91786	1.61706	1.51753
3	Secretion and targeting pathways	3.4	Endocytosis			Endocytosis	93523769	Gorai.008G160500	Gorai.008G160500.1.A	Gohir.A12G144500	K12393 - AP-1 complex subunit mu (AP1M) (1 of 2)	AT1G60780.1	Clathrin adaptor complexes medium subunit family protein	HAP13	5.87505	5.50799	5.75835	5.2165	5.33017	5.45172	5.19345	5.21549	5.2841	4.85602	4.95863	3.75046	3.91412	3.98097	3.86052	3.64	3.97926	3.90223	3.27335
3	Secretion and targeting pathways	3.4	Endocytosis			Endocytosis	93523769	Gorai.008G160500	Gorai.008G160500.1.D	Gohir.D12G149100	K12393 - AP-1 complex subunit mu (AP1M) (1 of 2)	AT1G60780.1	Clathrin adaptor complexes medium subunit family protein	HAP13	5.58542	5.01581	5.34017	4.90073	4.96399	5.00366	4.85972	5.0368	5.09081	5.04406	5.03294	4.37973	4.33083	4.19614	4.3535	3.95254	4.19988	3.82768	3.33802	3656	Gorai.008G160500.1.D	case 1
3	Secretion and targeting pathways	3.4	Endocytosis			Endocytosis	93518998	Gorai.008G228600	Gorai.008G228600.1.A	Gohir.A12G210300	PTHR11200:SF107 - TYPE I INOSITOL 1,4,5-TRISPHOSPHATE 5-PHOSPHATASE 2 (1 of 3)	AT4G18010.2	myo-inositol polyphosphate 5-phosphatase 2	5PTASE2,AT5PTASE2,IP5PII	0.1813	0.145857	0.301077	0.186683	0.285814	0.283963	0.551612	0.252907	0.386251	0.357866	0.525215	0.912345	0.892933	1.45716	1.04996	1.65811	1.38882	2.00339	1.57074
3	Secretion and targeting pathways	3.4	Endocytosis			Endocytosis	93518998	Gorai.008G228600	Gorai.008G228600.1.D	Gohir.D12G213000	PTHR11200:SF107 - TYPE I INOSITOL 1,4,5-TRISPHOSPHATE 5-PHOSPHATASE 2 (1 of 3)	AT4G18010.2	myo-inositol polyphosphate 5-phosphatase 2	5PTASE2,AT5PTASE2,IP5PII	0.371863	0.226931	0.691777	0.271989	0.785934	1.02174	1.38714	1.18115	0.848162	0.999354	1.04386	1.46241	1.70713	3.32252	2.33976	3.05513	2.96317	3.34482	2.36192
3	Secretion and targeting pathways	3.4	Endocytosis			Endocytosis	93524686	Gorai.008G289500	Gorai.008G289500.1.A	Gohir.A12G268800	PTHR24073:SF486 - RAS-RELATED PROTEIN RABA6A-RELATED (1 of 2)	AT1G18200.1	RAB GTPase homolog A6B	AtRABA6b,RABA6b	2.9853	2.42231	2.1519	1.61612	1.53718	1.49405	1.71881	1.11265	1.153	1.40069	1.30961	1.37331	1.19629	1.7766	1.53937	2.02836	2.15061	2.91385	2.39972
3	Secretion and targeting pathways	3.4	Endocytosis			Endocytosis	93524686	Gorai.008G289500	Gorai.008G289500.1.D	Gohir.D12G269200	PTHR24073:SF486 - RAS-RELATED PROTEIN RABA6A-RELATED (1 of 2)	AT1G18200.1	RAB GTPase homolog A6B	AtRABA6b,RABA6b	1.29365	0.518796	0.998166	1.10833	1.02497	1.07206	1.08162	0.879218	1.24365	1.42786	1.1955	1.8679	1.45055	1.94177	1.6269	2.24036	2.24489	2.79199	2.11548
3	Secretion and targeting pathways	3.4	Endocytosis			Endocytosis	93524408	Gorai.009G029200	Gorai.009G029200.1.A	Gohir.A05G027200	K12403 - AP-4 complex subunit sigma-1 (AP4S1) (1 of 2)	AT2G19790.1	SNARE-like superfamily protein		3.23479	2.69267	2.74201	2.56602	2.54043	2.60021	2.49589	2.84567	2.94777	3.24978	3.262	3.22665	3.12263	3.39273	3.64031	3.34674	3.33685	3.38964	2.99343
3	Secretion and targeting pathways	3.4	Endocytosis			Endocytosis	93524408	Gorai.009G029200	Gorai.009G029200.1.D	Gohir.D05G029100	K12403 - AP-4 complex subunit sigma-1 (AP4S1) (1 of 2)	AT2G19790.1	SNARE-like superfamily protein		2.47631	1.95432	2.24855	2.18747	2.23755	2.34488	2.52327	2.57537	2.61418	3.00138	2.90119	2.7559	2.53303	3.0919	3.03952	3.06226	2.87541	2.96407	2.81274
3	Secretion and targeting pathways	3.4	Endocytosis			Endocytosis	93520017	Gorai.009G047500	Gorai.009G047500.1.A	Gohir.A05G044500	K12471 - epsin (EPN) (1 of 2)	AT5G11710.1	ENTH/VHS family protein		5.98145	6.03052	5.71717	5.19977	5.39304	5.67653	5.47708	5.9317	5.96446	5.99986	6.01463	5.10661	5.39725	5.53508	5.67762	5.32679	5.6198	5.06556	4.70347	4017	Gorai.009G047500.1.A	case 1	APO_V25	0	0	0	20.4341	20.9129	20.9304	20.9479	20.9655	21.0107	21.0559	21.2048	20.4438
3	Secretion and targeting pathways	3.4	Endocytosis			Endocytosis	93520017	Gorai.009G047500	Gorai.009G047500.1.D	Gohir.D05G046100	K12471 - epsin (EPN) (1 of 2)	AT5G11710.1	ENTH/VHS family protein		5.86463	5.90498	5.53796	4.9541	5.15905	5.43022	5.22012	5.6677	5.70595	5.69903	5.7392	4.54599	5.1596	5.54227	5.47486	5.31434	5.49243	4.98616	4.64752
3	Secretion and targeting pathways	3.4	Endocytosis			Endocytosis	93521620	Gorai.009G150100	Gorai.009G150100.1.A	Gohir.A05G143900	PTHR24073:SF570 - RAS-RELATED PROTEIN RABF2A-RELATED (1 of 4)	AT4G19640.1	Ras-related small GTP-binding family protein	ARA-7,ARA7,ATRAB-F2B,ATRAB5B,ATRABF2B,RAB-F2B,RABF2B	4.97129	4.87042	4.88321	4.68429	4.7906	4.80393	4.77649	4.81198	4.704	4.57627	4.52682	4.25957	4.21932	4.61629	4.58769	4.66599	4.65838	5.06848	4.62242
3	Secretion and targeting pathways	3.4	Endocytosis			Endocytosis	93521620	Gorai.009G150100	Gorai.009G150100.1.D	Gohir.D05G146200	PTHR24073:SF570 - RAS-RELATED PROTEIN RABF2A-RELATED (1 of 4)	AT4G19640.1	Ras-related small GTP-binding family protein	ARA-7,ARA7,ATRAB-F2B,ATRAB5B,ATRABF2B,RAB-F2B,RABF2B	4.66981	4.50955	4.50268	4.22455	4.25934	4.23942	4.1887	4.35336	4.3613	4.26737	4.18018	4.21943	4.16413	4.61287	4.74024	4.45007	4.5949	4.71684	4.06618
3	Secretion and targeting pathways	3.4	Endocytosis			Endocytosis	93524686	Gorai.009G160700	Gorai.009G160700.1.A	Gohir.A05G153500	PTHR24073:SF432 - RAS-RELATED PROTEIN RABA1C-RELATED (1 of 4)	AT5G45750.1	RAB GTPase homolog A1C	AtRABA1c,RABA1c	6.01443	5.72491	5.74578	5.52275	5.15823	5.27173	5.08793	5.42267	5.37982	5.39488	5.25273	4.20933	4.13161	4.01161	3.98771	3.97252	3.99621	4.49944	4.25867	4262	Gorai.009G160700.1.A;Gorai.009G160700.1.D	case 2	APO_V3	22.098	21.4183	22.098	21.8193	22.4156	22.3899	22.3642	22.3385	21.8659	21.3933	21.5537	21.6618
3	Secretion and targeting pathways	3.4	Endocytosis			Endocytosis	93524686	Gorai.009G160700	Gorai.009G160700.1.D	Gohir.D05G156200	PTHR24073:SF432 - RAS-RELATED PROTEIN RABA1C-RELATED (1 of 4)	AT5G45750.1	RAB GTPase homolog A1C	AtRABA1c,RABA1c	6.75679	6.49219	6.72136	6.56156	6.2932	6.40945	6.31159	6.25389	6.26712	6.20834	6.11629	5.71402	5.26854	4.56917	5.13828	4.89776	4.93171	5.11524	4.85111	4262	Gorai.009G160700.1.A;Gorai.009G160700.1.D	case 2	APO_V3	22.098	21.4183	22.098	21.8193	22.4156	22.3899	22.3642	22.3385	21.8659	21.3933	21.5537	21.6618
3	Secretion and targeting pathways	3.4	Endocytosis			Endocytosis	93524686	Gorai.009G185200	Gorai.009G185200.1.A	Gohir.A05G176900	K07877 - Ras-related protein Rab-2A (RAB2A) (1 of 4)	AT4G17170.1	RAB GTPase homolog B1C	AT-RAB2,ATRAB-B1B,ATRAB2A,ATRABB1C,RAB-B1B,RAB2A,RABB1C	6.45054	6.11812	6.19508	6.00488	5.81149	5.93088	5.68016	6.07642	6.02552	5.69367	5.66596	5.64786	5.25113	5.31939	5.70827	5.42212	5.39755	5.41271	4.97534	4313	Gorai.009G185200.1.A;Gorai.009G185200.1.D	case 2
3	Secretion and targeting pathways	3.4	Endocytosis			Endocytosis	93524686	Gorai.009G185200	Gorai.009G185200.1.D	Gohir.D05G180300	K07877 - Ras-related protein Rab-2A (RAB2A) (1 of 4)	AT4G17170.1	RAB GTPase homolog B1C	AT-RAB2,ATRAB-B1B,ATRAB2A,ATRABB1C,RAB-B1B,RAB2A,RABB1C	6.56146	6.19327	6.42513	6.33436	6.08848	6.20923	6.08538	6.45808	6.44336	6.17102	6.05723	6.43836	5.90753	6.15214	6.40804	6.09962	6.16119	5.92343	5.5993	4313	Gorai.009G185200.1.A;Gorai.009G185200.1.D	case 2
3	Secretion and targeting pathways	3.4	Endocytosis			Endocytosis	93523769	Gorai.009G230200	Gorai.009G230200.1.A	Gohir.A05G220200	K12402 - AP-4 complex subunit mu-1 (AP4M1) (1 of 2)	AT4G24550.2	Clathrin adaptor complexes medium subunit family protein		3.86598	3.53999	3.50108	3.13487	3.27523	3.43671	3.36021	3.81603	3.81831	4.10607	3.75006	3.18601	3.09934	3.38758	3.52509	3.28688	3.24819	3.17669	2.81057	4386	Gorai.009G230200.1.A;Gorai.009G230200.1.D;Gorai.010G035200.1.A;Gorai.010G035200.1.D	case 3
3	Secretion and targeting pathways	3.4	Endocytosis			Endocytosis	93523769	Gorai.009G230200	Gorai.009G230200.1.D	Gohir.D05G222800	K12402 - AP-4 complex subunit mu-1 (AP4M1) (1 of 2)	AT4G24550.2	Clathrin adaptor complexes medium subunit family protein		3.61187	3.26959	3.4135	3.03127	3.24799	3.40474	3.25307	3.58008	3.433	3.80539	3.53169	2.92614	2.90652	3.15276	3.28723	3.03589	3.06576	3.19226	2.62392	4386	Gorai.009G230200.1.A;Gorai.009G230200.1.D;Gorai.010G035200.1.A;Gorai.010G035200.1.D	case 3
3	Secretion and targeting pathways	3.4	Endocytosis			Endocytosis	93524686	Gorai.009G259500	Gorai.009G259500.1.A	Gohir.A05G247000	PTHR24073:SF586 - RAS-RELATED PROTEIN RABG3A (1 of 4)	AT4G09720.1	RAB GTPase homolog G3A	ATRABG3A,RABG3A	4.9528	4.06577	4.46881	4.14763	3.96032	3.70985	3.71521	3.62793	3.60966	3.47766	3.25521	3.3613	2.82614	2.77645	2.72494	2.52418	2.70892	2.55004	2.19868	4438	Gorai.009G259500.1.A;Gorai.009G259500.1.D	case 2
3	Secretion and targeting pathways	3.4	Endocytosis			Endocytosis	93524686	Gorai.009G259500	Gorai.009G259500.1.D	Gohir.D05G248500	PTHR24073:SF586 - RAS-RELATED PROTEIN RABG3A (1 of 4)	AT4G09720.1	RAB GTPase homolog G3A	ATRABG3A,RABG3A	4.84832	4.24541	4.15752	3.66551	3.73465	3.63165	3.42639	3.41277	3.44992	3.41749	3.28766	3.07599	2.85154	2.62745	2.83499	2.2621	2.62498	2.35064	1.83596	4438	Gorai.009G259500.1.A;Gorai.009G259500.1.D	case 2
3	Secretion and targeting pathways	3.4	Endocytosis			Endocytosis	93524686	Gorai.009G412800	Gorai.009G412800.1.A	Gohir.A04G070300	K07910 - Ras-related protein Rab-18 (RAB18) (1 of 6)	AT5G03530.1	RAB GTPase homolog C2A	ATRAB,ATRAB ALPHA,ATRAB18B,ATRABC2A,RABC2A	3.60193	3.33261	3.63163	3.4243	3.4685	3.49679	3.4405	3.73198	3.46914	3.34798	3.32841	2.43804	2.08189	1.40107	2.2149	1.96416	1.70512	1.89475	1.66792	4658	Gorai.009G412800.1.A	case 1
3	Secretion and targeting pathways	3.4	Endocytosis			Endocytosis	93524686	Gorai.009G412800	Gorai.009G412800.1.D	Gohir.D04G108800	K07910 - Ras-related protein Rab-18 (RAB18) (1 of 6)	AT5G03530.1	RAB GTPase homolog C2A	ATRAB,ATRAB ALPHA,ATRAB18B,ATRABC2A,RABC2A	2.71228	2.32087	2.72916	2.50023	2.43969	2.59554	2.70202	2.99357	2.82795	2.80051	2.69768	1.82147	1.81129	1.36369	1.72398	1.70957	1.75455	1.95662	1.85753
3	Secretion and targeting pathways	3.4	Endocytosis			Endocytosis	93524408	Gorai.010G004600	Gorai.010G004600.1.A	Gohir.A06G004400	K11827 - AP-2 complex subunit sigma-1 (AP2S1) (1 of 1)	AT1G47830.1	SNARE-like superfamily protein		6.50199	6.23361	6.10661	6.1129	6.21376	6.02369	6.06642	6.22052	6.28832	6.32867	6.00904	6.20657	5.70944	5.47617	5.66753	5.3753	5.48498	5.31407	5.05312	4738	Gorai.010G004600.1.A;Gorai.010G004600.1.D	case 2
3	Secretion and targeting pathways	3.4	Endocytosis			Endocytosis	93524408	Gorai.010G004600	Gorai.010G004600.1.D	Gohir.D06G000200	K11827 - AP-2 complex subunit sigma-1 (AP2S1) (1 of 1)	AT1G47830.1	SNARE-like superfamily protein		6.70169	6.23234	6.25216	6.23585	6.28427	6.19872	6.0311	6.34394	6.24646	6.21253	5.95376	6.27713	5.58524	5.37245	5.5524	5.20737	5.38716	5.0709	4.86176	4738	Gorai.010G004600.1.A;Gorai.010G004600.1.D	case 2
3	Secretion and targeting pathways	3.4	Endocytosis			Endocytosis	93524686	Gorai.010G140100	Gorai.010G140100.1.A	Gohir.A13G090400	PTHR24073:SF541 - RAS-RELATED PROTEIN RABE1A (1 of 3)	AT5G59840.1	Ras-related small GTP-binding family protein		4.7117	4.40318	4.50778	4.28373	4.13084	4.31452	4.15124	4.34772	4.35452	4.55709	4.34104	4.19043	3.93547	4.29458	4.31881	3.98158	4.09398	3.95539	3.54409	4959	Gorai.010G140100.1.A	case 1
3	Secretion and targeting pathways	3.4	Endocytosis			Endocytosis	93524686	Gorai.010G140100	Gorai.010G140100.1.D	Gohir.D13G092900	PTHR24073:SF541 - RAS-RELATED PROTEIN RABE1A (1 of 3)	AT5G59840.1	Ras-related small GTP-binding family protein		2.51133	2.22093	2.64486	2.49748	2.17753	2.29598	2.54109	2.15961	1.89671	2.21949	2.18138	2.58514	2.04834	2.8056	2.48481	2.48814	2.237	2.28601	1.7698
3	Secretion and targeting pathways	3.4	Endocytosis			Endocytosis	93524686	Gorai.010G161100	Gorai.010G161100.1.A	Gohir.A06G133200	PTHR24073:SF432 - RAS-RELATED PROTEIN RABA1C-RELATED (1 of 4)	AT5G45750.1	RAB GTPase homolog A1C	AtRABA1c,RABA1c	6.3217	5.61119	5.90947	5.63568	4.99787	5.27199	4.7154	4.94342	4.91134	4.65463	4.56627	4.07563	3.90623	4.26469	3.92026	4.02579	3.91516	3.88388	3.52678
3	Secretion and targeting pathways	3.4	Endocytosis			Endocytosis	93524686	Gorai.010G161100	Gorai.010G161100.1.D	Gohir.D06G138600	PTHR24073:SF432 - RAS-RELATED PROTEIN RABA1C-RELATED (1 of 4)	AT5G45750.1	RAB GTPase homolog A1C	AtRABA1c,RABA1c	5.51178	4.85355	5.07345	4.70264	4.31639	4.62924	3.94555	4.16206	4.11679	3.95465	3.78566	3.31218	3.02255	3.72746	3.34503	3.28405	3.24901	3.04941	2.68683	4982	Gorai.010G161100.1.D	case 1	APO_V26	23.233	24.5032	24.911	24.443	25.2568	24.5357	23.1743	24.946	24.2159	24.5256	24.9493	24.8633
3	Secretion and targeting pathways	3.4	Endocytosis			Endocytosis	93524686	Gorai.010G188100	Gorai.010G188100.1.A	Gohir.A06G154500	PTHR24073:SF430 - RAS-RELATED PROTEIN RABA5A (1 of 2)	AT5G47520.1	RAB GTPase homolog A5A	AtRABA5a,RABA5a	4.12662	3.86217	3.88871	3.50826	3.5192	3.66054	3.5565	3.11137	3.37414	3.35295	3.34027	3.68365	3.5464	4.95819	4.06188	4.69168	4.68911	5.36963	4.29508
3	Secretion and targeting pathways	3.4	Endocytosis			Endocytosis	93524686	Gorai.010G188100	Gorai.010G188100.1.D	Gohir.D06G161200	PTHR24073:SF430 - RAS-RELATED PROTEIN RABA5A (1 of 2)	AT5G47520.1	RAB GTPase homolog A5A	AtRABA5a,RABA5a	4.23814	3.72236	4.04899	3.6142	3.66686	3.77941	3.68313	3.37893	3.64666	3.4314	3.52837	2.93922	3.11739	3.76969	3.3132	3.45194	3.69278	4.58828	3.54102	5027	Gorai.010G188100.1.D	case 1
3	Secretion and targeting pathways	3.4	Endocytosis			Endocytosis	93524686	Gorai.010G243000	Gorai.010G243000.1.A	Gohir.A06G208301	K07904//K07976 - Ras-related protein Rab-11A (RAB11A) // Rab family, other (RAB) (1 of 4)	AT5G60860.1	RAB GTPase homolog A1F	AtRABA1f,RABA1f	0.931095	1.04541	1.49543	1.65864	1.48648	1.12467	1.60067	0.988399	1.60907	1.23901	1.1272	2.53871	1.50923	1.45749	1.18477	1.236	1.13543	0.818036	0.945778
3	Secretion and targeting pathways	3.4	Endocytosis			Endocytosis	93524686	Gorai.010G243000	Gorai.010G243000.1.D	Gohir.D06G209200	K07904//K07976 - Ras-related protein Rab-11A (RAB11A) // Rab family, other (RAB) (1 of 4)	AT5G60860.1	RAB GTPase homolog A1F	AtRABA1f,RABA1f	1.17834	1.34093	1.06775	1.01262	0.994773	0.99906	0.945029	0.989136	1.0854	1.07001	0.850387	1.47306	0.976394	1.60275	1.16376	1.22749	1.26052	1.17296	0.882819
3	Secretion and targeting pathways	3.4	Endocytosis			Endocytosis	93524686	Gorai.011G009000	Gorai.011G009000.1.A	Gohir.A10G008500	PTHR24073:SF430 - RAS-RELATED PROTEIN RABA5A (1 of 2)	AT5G47520.1	RAB GTPase homolog A5A	AtRABA5a,RABA5a	4.50658	3.98674	4.15797	3.79669	3.65188	3.75595	3.27693	3.27961	3.35039	2.93186	2.99059	2.56142	2.92008	3.48673	3.03529	3.2857	3.26967	3.38659	2.84933
3	Secretion and targeting pathways	3.4	Endocytosis			Endocytosis	93524686	Gorai.011G009000	Gorai.011G009000.1.D	Gohir.D10G008300	PTHR24073:SF430 - RAS-RELATED PROTEIN RABA5A (1 of 2)	AT5G47520.1	RAB GTPase homolog A5A	AtRABA5a,RABA5a	3.24309	2.3838	2.96911	2.64942	2.79501	2.69193	2.77996	2.83943	2.80979	2.8429	2.72982	2.88013	3.00041	3.62675	3.45568	3.4151	3.37881	3.17678	2.73308
3	Secretion and targeting pathways	3.4	Endocytosis			Endocytosis	93524686	Gorai.011G031200	Gorai.011G031200.1.A	Gohir.A10G028900	K07904//K07976 - Ras-related protein Rab-11A (RAB11A) // Rab family, other (RAB) (1 of 4)	AT5G60860.1	RAB GTPase homolog A1F	AtRABA1f,RABA1f	3.90042	3.35983	3.44031	2.88708	3.07862	3.34764	3.31765	3.577	3.68167	3.68347	3.57209	3.03901	3.41589	3.68506	3.45959	3.2889	3.60749	3.49145	3.05842	5191	Gorai.011G031200.1.A;Gorai.011G031200.1.D	case 2
3	Secretion and targeting pathways	3.4	Endocytosis			Endocytosis	93524686	Gorai.011G031200	Gorai.011G031200.1.D	Gohir.D10G029300	K07904//K07976 - Ras-related protein Rab-11A (RAB11A) // Rab family, other (RAB) (1 of 4)	AT5G60860.1	RAB GTPase homolog A1F	AtRABA1f,RABA1f	4.51846	3.946	4.06752	3.78168	3.53354	3.8501	3.45049	3.55205	3.5207	3.41808	3.52053	2.67262	2.86823	3.11767	2.87808	2.80846	2.97473	2.69454	2.69041	5191	Gorai.011G031200.1.A;Gorai.011G031200.1.D	case 2
3	Secretion and targeting pathways	3.4	Endocytosis			Endocytosis	93524686	Gorai.011G037400	Gorai.011G037400.1.A	Gohir.A10G034800	PTHR24073:SF432 - RAS-RELATED PROTEIN RABA1C-RELATED (1 of 4)	AT5G45750.1	RAB GTPase homolog A1C	AtRABA1c,RABA1c	5.19721	4.55091	4.9616	4.73926	4.80151	5.03657	4.9691	5.38409	5.31548	4.96186	4.95448	3.83123	4.01793	3.49416	3.90355	3.60159	3.78223	3.76371	3.32578	5198	Gorai.011G037400.1.A;Gorai.011G037400.1.D	case 2	APO_V3	20.9216	21.1183	20.9216	20.7248	21.1843	22.2805	22.0586	21.8366	21.6146	20.9951	20.8302	20.9607
3	Secretion and targeting pathways	3.4	Endocytosis			Endocytosis	93524686	Gorai.011G037400	Gorai.011G037400.1.D	Gohir.D10G035500	PTHR24073:SF432 - RAS-RELATED PROTEIN RABA1C-RELATED (1 of 4)	AT5G45750.1	RAB GTPase homolog A1C	AtRABA1c,RABA1c	5.34937	4.72984	5.03456	4.7526	4.32113	4.78685	4.15526	4.28582	4.03819	3.37315	3.85602	2.31352	3.13943	2.48412	2.55821	2.57618	2.6959	2.92147	2.06246	5198	Gorai.011G037400.1.A;Gorai.011G037400.1.D	case 2	APO_V3	20.9216	21.1183	20.9216	20.7248	21.1843	22.2805	22.0586	21.8366	21.6146	20.9951	20.8302	20.9607
3	Secretion and targeting pathways	3.4	Endocytosis			Endocytosis	93524686	Gorai.011G074700	Gorai.011G074700.1.A	Gohir.A10G081000	PTHR24073:SF502 - RAS-RELATED PROTEIN RABG3D (1 of 3)	AT1G52280.1	RAB GTPase homolog G3D	AtRABG3d,RABG3d	3.98568	3.72366	3.96953	3.7269	4.12493	3.81603	4.11701	4.13453	4.25754	4.29216	4.13701	4.5183	4.1513	4.17532	4.29557	4.12771	4.31788	4.97351	4.44902	5249	Gorai.011G074700.1.A;Gorai.011G074700.1.D	case 2
3	Secretion and targeting pathways	3.4	Endocytosis			Endocytosis	93524686	Gorai.011G074700	Gorai.011G074700.1.D	Gohir.D10G070400	PTHR24073:SF502 - RAS-RELATED PROTEIN RABG3D (1 of 3)	AT1G52280.1	RAB GTPase homolog G3D	AtRABG3d,RABG3d	3.89067	3.7823	3.79922	3.58301	3.87762	3.82951	3.92324	4.08976	4.23835	4.3108	3.90312	4.50655	3.99671	3.93452	4.14031	3.76247	4.08513	4.61698	4.19515	5249	Gorai.011G074700.1.A;Gorai.011G074700.1.D	case 2
3	Secretion and targeting pathways	3.4	Endocytosis			Endocytosis	93520721	Gorai.011G144900	Gorai.011G144900.1.A	Gohir.A10G135400	PTHR12276:SF45 - CLATHRIN INTERACTOR 1 (1 of 1)	AT3G59290.1	ENTH/VHS family protein		5.00701	4.63629	4.71168	3.96161	3.97932	4.30776	3.88665	4.20408	4.37838	4.30156	4.42609	3.76023	4.34092	4.78325	4.48177	4.26822	4.61818	3.86784	3.24734
3	Secretion and targeting pathways	3.4	Endocytosis			Endocytosis	93520721	Gorai.011G144900	Gorai.011G144900.1.D	Gohir.D10G131300	PTHR12276:SF45 - CLATHRIN INTERACTOR 1 (1 of 1)	AT3G59290.1	ENTH/VHS family protein		4.60634	4.53515	4.25751	3.61384	3.45022	3.92365	3.49704	3.79709	4.02984	3.76664	4.00033	3.00901	3.58895	3.77011	3.58964	3.43714	3.69733	2.90932	2.32038
3	Secretion and targeting pathways	3.4	Endocytosis			Endocytosis	93524686	Gorai.011G237500	Gorai.011G237500.1.A	Gohir.A10G203500	PTHR24073:SF485 - RAS-RELATED PROTEIN RABJ (1 of 1)	AT3G54840.1	Ras-related small GTP-binding family protein	ARA-6,ARA6,ATRAB5C,ATRABF1,RABF1	4.84986	4.56187	4.83227	4.80266	4.92554	4.87525	4.80903	4.98614	4.90961	5.04141	4.87741	5.17545	4.69861	5.01418	4.96646	5.0014	4.97865	5.00745	4.56813	5500	Gorai.011G237500.1.A;Gorai.011G237500.1.D	case 2
3	Secretion and targeting pathways	3.4	Endocytosis			Endocytosis	93524686	Gorai.011G237500	Gorai.011G237500.1.D	Gohir.D10G211600	PTHR24073:SF485 - RAS-RELATED PROTEIN RABJ (1 of 1)	AT3G54840.1	Ras-related small GTP-binding family protein	ARA-6,ARA6,ATRAB5C,ATRABF1,RABF1	5.02411	4.99578	5.0663	5.0507	5.09148	5.08647	5.01573	5.31348	5.26604	5.42291	5.23546	5.42055	5.0855	5.31897	5.33062	5.28159	5.41804	5.32577	5.00016	5500	Gorai.011G237500.1.A;Gorai.011G237500.1.D	case 2
3	Secretion and targeting pathways	3.4	Endocytosis			Endocytosis	93521970	Gorai.013G017300	Gorai.013G017300.1.A	Gohir.A13G014600	K04646 - clathrin heavy chain (CLTC) (1 of 4)	AT3G11130.1	Clathrin, heavy chain		4.58587	4.39998	4.47609	3.85458	4.14659	4.40573	4.26235	4.47126	4.71149	4.67323	4.65143	3.78214	4.00619	3.89362	4.14562	3.90246	4.02474	3.48713	3.10449	5912	Gorai.013G017300.1.A	case 1
3	Secretion and targeting pathways	3.4	Endocytosis			Endocytosis	93521970	Gorai.013G017300	Gorai.013G017300.1.D	Gohir.D13G015800	K04646 - clathrin heavy chain (CLTC) (1 of 4)	AT3G11130.1	Clathrin, heavy chain		4.73687	4.34781	4.5497	3.93528	4.23625	4.48521	4.27161	4.44985	4.58754	4.44026	4.49489	3.87059	4.05564	3.90668	4.20469	3.78516	3.95607	3.34813	2.91974	5913	Gorai.013G017300.1.D	case 1	APO_V21	23.3285	25.2737	24.3998	25.4096	23.8132	25.9168	24.8913	23.6328	26.1601	26.1965	25.8537	25.8341
3	Secretion and targeting pathways	3.4	Endocytosis			Endocytosis	93524686	Gorai.013G023100	Gorai.013G023100.1.A	Gohir.A13G020100	PTHR24073:SF541 - RAS-RELATED PROTEIN RABE1A (1 of 3)	AT5G59840.1	Ras-related small GTP-binding family protein		5.35756	5.11132	5.25749	5.08545	5.07825	5.08545	5.05943	5.20398	5.19835	5.42222	5.17697	6.01622	5.336	6.23547	5.87093	5.96469	6.01772	5.81272	5.55202	5928	Gorai.013G023100.1.A;Gorai.013G023100.1.D	case 2	APO_V3	21.3167	20.6202	21.3167	21.2169	21.7739	21.5398	21.3807	21.2217	21.7074	21.5508	22.4338	21.4172
3	Secretion and targeting pathways	3.4	Endocytosis			Endocytosis	93524686	Gorai.013G023100	Gorai.013G023100.1.D	Gohir.D13G020700	PTHR24073:SF541 - RAS-RELATED PROTEIN RABE1A (1 of 3)	AT5G59840.1	Ras-related small GTP-binding family protein		5.8191	5.49855	5.61006	5.36196	5.4253	5.453	5.37591	5.47253	5.51695	5.63053	5.37428	6.19664	5.54661	6.26697	6.03334	6.00794	6.07359	5.85535	5.6991	5928	Gorai.013G023100.1.A;Gorai.013G023100.1.D	case 2	APO_V3	21.3167	20.6202	21.3167	21.2169	21.7739	21.5398	21.3807	21.2217	21.7074	21.5508	22.4338	21.4172
3	Secretion and targeting pathways	3.4	Endocytosis			Endocytosis	93514026	Gorai.013G109400	Gorai.013G109400.1.A	Gohir.A02G109900	PTHR23172:SF33 - AUXILIN-LIKE PROTEIN 1-RELATED (1 of 2)	AT1G21660.1	Chaperone DnaJ-domain superfamily protein		3.95815	3.71756	3.9386	3.1374	3.31183	3.66055	3.55028	3.78414	3.86295	3.86541	3.94911	3.27698	3.67865	4.07849	4.08925	3.6812	4.04245	3.78795	3.13763
3	Secretion and targeting pathways	3.4	Endocytosis			Endocytosis	93514026	Gorai.013G109400	Gorai.013G109400.1.D	Gohir.D03G069300	PTHR23172:SF33 - AUXILIN-LIKE PROTEIN 1-RELATED (1 of 2)	AT1G21660.1	Chaperone DnaJ-domain superfamily protein		3.3419	2.94986	3.1783	2.50534	2.722	3.16636	3.06389	3.11668	3.25859	3.33424	3.39762	3.10999	3.37639	3.90068	3.7268	3.57126	3.89026	3.5577	2.94384
3	Secretion and targeting pathways	3.4	Endocytosis			Endocytosis	93524686	Gorai.013G172400	Gorai.013G172400.1.A	Gohir.A13G147900	K07904//K07976 - Ras-related protein Rab-11A (RAB11A) // Rab family, other (RAB) (1 of 4)	AT5G60860.1	RAB GTPase homolog A1F	AtRABA1f,RABA1f	3.89654	3.33924	3.69413	3.40058	2.87677	2.4267	2.10445	1.90046	1.36132	1.05781	1.21862	1.00454	1.30268	1.26308	1.08815	1.03577	0.896294	1.44369	0.635336
3	Secretion and targeting pathways	3.4	Endocytosis			Endocytosis	93524686	Gorai.013G172400	Gorai.013G172400.1.D	Gohir.D13G152500	K07904//K07976 - Ras-related protein Rab-11A (RAB11A) // Rab family, other (RAB) (1 of 4)	AT5G60860.1	RAB GTPase homolog A1F	AtRABA1f,RABA1f	5.23954	4.63821	4.91308	4.56223	4.25313	4.29956	3.49174	3.99325	3.67103	3.31817	3.36402	2.54596	2.89028	2.84998	3.01314	2.85874	2.9637	2.76504	2.2183	6173	Gorai.013G172400.1.D	case 1	APO_V5	20.7632	20.5378	20.7632	20.319	20.7887	20.8383	20.8765	20.9147	20.6608	20.4069	21.2442	20.76
3	Secretion and targeting pathways	3.4	Endocytosis			Endocytosis	93524408	Gorai.013G229100	Gorai.013G229100.1.A	Gohir.A13G194600	K12403 - AP-4 complex subunit sigma-1 (AP4S1) (1 of 2)	AT2G19790.1	SNARE-like superfamily protein		4.08338	3.66409	3.78712	3.68092	3.68043	3.75056	3.57443	3.78258	3.75629	3.96495	3.96627	4.07063	3.67125	3.80341	3.8598	3.79394	3.77348	3.63788	3.3615	6263	Gorai.013G229100.1.A;Gorai.013G229100.1.D	case 2
3	Secretion and targeting pathways	3.4	Endocytosis			Endocytosis	93524408	Gorai.013G229100	Gorai.013G229100.1.D	Gohir.D13G200300	K12403 - AP-4 complex subunit sigma-1 (AP4S1) (1 of 2)	AT2G19790.1	SNARE-like superfamily protein		3.579	3.39692	3.37768	3.21222	3.10313	3.29144	3.05894	3.20817	3.25467	3.53093	3.48165	3.39026	3.02557	2.90235	3.09979	2.89795	2.83151	2.81484	2.61519	6263	Gorai.013G229100.1.A;Gorai.013G229100.1.D	case 2
4	Assembly, Architecture, and Growth	4.1	Growth modifying proteins	4.1.1	Expansins	ALPHA	93524682	Gorai.001G083300	Gorai.001G083300.1.A	Gohir.A07G074100	PTHR31867:SF3 - EXPANSIN-A13 (1 of 1)	AT3G03220.1	expansin A13	ATEXP13,ATEXPA13,ATHEXP ALPHA 1.22,EXP13,EXPA13	5.91453	5.63562	5.71254	5.5073	5.36196	5.22844	4.83	5.22249	5.01126	4.57559	4.76477	3.14886	3.87871	2.95752	3.6606	3.22023	3.16689	3.48843	2.46898
4	Assembly, Architecture, and Growth	4.1	Growth modifying proteins	4.1.1	Expansins	ALPHA	93524682	Gorai.001G083300	Gorai.001G083300.1.D	Gohir.D07G078800	PTHR31867:SF3 - EXPANSIN-A13 (1 of 1)	AT3G03220.1	expansin A13	ATEXP13,ATEXPA13,ATHEXP ALPHA 1.22,EXP13,EXPA13	5.7446	5.2812	5.22001	5.0082	4.92441	4.94829	4.36038	4.64798	4.59241	4.18943	4.42016	2.85607	3.55607	3.09401	3.40176	3.16178	2.9233	3.29369	2.61046
4	Assembly, Architecture, and Growth	4.1	Growth modifying proteins	4.1.1	Expansins	ALPHA	93524682	Gorai.001G239700	Gorai.001G239700.1.D	Gohir.D07G212000	PF01357 - Pollen allergen (Pollen_allerg_1) (1 of 50)	AT3G29030.1	expansin A5	ATEXP5,ATEXPA5,ATHEXP ALPHA 1.4,EXP5,EXPA5	1.41756	1.5697	1.51505	1.25613	0.502862	0.61021	0.235249	0.020217	0.155586	0	0.0502621	0	0.0199253	0	0	0	0.0275901	0.190679	0.593827
4	Assembly, Architecture, and Growth	4.1	Growth modifying proteins	4.1.1	Expansins	ALPHA	93524682	Gorai.002G203200	Gorai.002G203200.1.A	Gohir.A01G172600	PTHR31692:SF4 - EXPANSIN-LIKE A1-RELATED (1 of 3)	AT3G45970.1	expansin-like A1	ATEXLA1,ATEXPL1,ATHEXP BETA 2.1,EXLA1,EXPL1	1.27825	0.678872	1.8007	1.36878	2.04322	1.87807	1.63841	1.81521	1.90531	2.14267	2.37853	2.23437	2.65593	2.9369	2.22546	2.8162	2.25532	2.89067	2.17474
4	Assembly, Architecture, and Growth	4.1	Growth modifying proteins	4.1.1	Expansins	ALPHA	93524682	Gorai.002G203200	Gorai.002G203200.1.D	Gohir.D01G163700	PTHR31692:SF4 - EXPANSIN-LIKE A1-RELATED (1 of 3)	AT3G45970.1	expansin-like A1	ATEXLA1,ATEXPL1,ATHEXP BETA 2.1,EXLA1,EXPL1	1.2294	0.895588	1.1748	0.88784	1.7091	1.85682	1.37097	1.62781	1.6844	1.82779	2.27327	2.42333	2.83779	3.25256	2.40373	3.04195	2.44672	3.41035	2.36254
4	Assembly, Architecture, and Growth	4.1	Growth modifying proteins	4.1.1	Expansins	ALPHA	93524682	Gorai.002G257400	Gorai.002G257400.1.A	Gohir.A01G222100	PTHR31867:SF9 - EXPANSIN-A6 (1 of 8)	AT2G39700.1	expansin A4	ATEXP4,ATEXPA4,ATHEXP ALPHA 1.6,EXPA4	0.246282	0.33253	0.278885	0.220815	0.319649	0.488895	0.263924	0.57023	0.883265	1.10351	0.989658	0.7442	1.75092	1.28501	2.07252	1.8516	2.08881	2.15214	0.994694
4	Assembly, Architecture, and Growth	4.1	Growth modifying proteins	4.1.1	Expansins	ALPHA	93524682	Gorai.002G257400	Gorai.002G257400.1.D	Gohir.D01G211600	PTHR31867:SF9 - EXPANSIN-A6 (1 of 8)	AT2G39700.1	expansin A4	ATEXP4,ATEXPA4,ATHEXP ALPHA 1.6,EXPA4	0.678503	0.346311	0.741489	0.521329	0.722145	0.708576	0.605594	0.578202	0.716843	0.862802	0.889502	0.721009	1.28039	1.57729	1.40293	1.87975	1.82598	1.66981	0.974176
4	Assembly, Architecture, and Growth	4.1	Growth modifying proteins	4.1.1	Expansins	ALPHA	93524682	Gorai.003G131000	Gorai.003G131000.1.A	Gohir.A03G043000	PTHR31867:SF9 - EXPANSIN-A6 (1 of 8)	AT2G39700.1	expansin A4	ATEXP4,ATEXPA4,ATHEXP ALPHA 1.6,EXPA4	6.34616	6.38286	6.11147	5.90919	6.07847	5.99729	5.69585	6.00595	5.64973	4.79417	5.5209	2.28622	2.97729	1.68958	1.94559	1.94926	1.44711	2.19013	1.33866
4	Assembly, Architecture, and Growth	4.1	Growth modifying proteins	4.1.1	Expansins	ALPHA	93524682	Gorai.003G131000	Gorai.003G131000.1.D	Gohir.D03G124600,Gohir.D03G124400	PTHR31867:SF9 - EXPANSIN-A6 (1 of 8)	AT2G39700.1	expansin A4	ATEXP4,ATEXPA4,ATHEXP ALPHA 1.6,EXPA4	5.4137	5.65105	5.47098	5.54309	5.4576	5.57045	5.23925	5.49893	4.90867	3.29505	4.51495	1.32776	1.47491	1.30669	1.3346	1.31466	1.22212	2.45267	1.45801
4	Assembly, Architecture, and Growth	4.1	Growth modifying proteins	4.1.1	Expansins	ALPHA	93524682	Gorai.004G192500	Gorai.004G192500.1.D	Gohir.D08G183400	PTHR31692:SF10 - EXPANSIN-LIKE B1 (1 of 4)	AT4G17030.1	expansin-like B1	AT-EXPR,ATEXLB1,ATEXPR1,ATHEXP BETA 3.1,EXLB1,EXPR	0.0166675	0	0.0242927	0.03635	0.397139	0	0.0167373	0.117547	0	0.308587	0.0245566	0.0489866	1.66547	0.02428	0.740446	0.0274768	0	0.417574	0.141918
4	Assembly, Architecture, and Growth	4.1	Growth modifying proteins	4.1.1	Expansins	ALPHA	93524682	Gorai.005G142200	Gorai.005G142200.1.A	Gohir.A03G101900	PF01357 - Pollen allergen (Pollen_allerg_1) (1 of 50)	AT2G03090.1	expansin A15	ATEXP15,ATEXPA15,ATHEXP ALPHA 1.3,EXP15,EXPA15	3.60087	3.51609	3.0526	2.26877	2.39161	2.47495	2.68802	2.77309	2.04378	1.70521	2.15849	0.554368	0.821121	0.671637	0.447779	0.456756	0.770158	2.23413	1.05263
4	Assembly, Architecture, and Growth	4.1	Growth modifying proteins	4.1.1	Expansins	ALPHA	93524682	Gorai.005G142200	Gorai.005G142200.1.D	Gohir.D02G126700	PF01357 - Pollen allergen (Pollen_allerg_1) (1 of 50)	AT2G03090.1	expansin A15	ATEXP15,ATEXPA15,ATHEXP ALPHA 1.3,EXP15,EXPA15	2.61875	2.11397	2.6682	1.7735	2.31318	2.36534	2.4623	2.15439	1.73332	1.17687	2.08893	0.569574	0.803263	0.918382	0.801061	0.659297	0.58528	2.34704	1.40857
4	Assembly, Architecture, and Growth	4.1	Growth modifying proteins	4.1.1	Expansins	ALPHA	93524682	Gorai.005G257500	Gorai.005G257500.1.A	Gohir.A03G208300	PTHR31692:SF4 - EXPANSIN-LIKE A1-RELATED (1 of 3)	AT3G45970.1	expansin-like A1	ATEXLA1,ATEXPL1,ATHEXP BETA 2.1,EXLA1,EXPL1	0.271617	0.179721	0.389917	0.243687	0.376608	0.657577	0.649547	0.952765	0.932033	1.65202	1.3171	2.8323	3.60637	2.20301	3.17431	2.62528	2.43258	3.87768	2.51434
4	Assembly, Architecture, and Growth	4.1	Growth modifying proteins	4.1.1	Expansins	ALPHA	93524682	Gorai.005G257500	Gorai.005G257500.1.D	Gohir.D02G229800	PTHR31692:SF4 - EXPANSIN-LIKE A1-RELATED (1 of 3)	AT3G45970.1	expansin-like A1	ATEXLA1,ATEXPL1,ATHEXP BETA 2.1,EXLA1,EXPL1	0.183314	0.109981	0.206167	0.203187	0.0925214	0.224887	0.228799	0.0810423	0.302625	0.574994	0.421113	0.608023	1.49358	0.674658	0.909137	0.818975	0.932207	1.70596	1.06813
4	Assembly, Architecture, and Growth	4.1	Growth modifying proteins	4.1.1	Expansins	ALPHA	93524682	Gorai.006G015100	Gorai.006G015100.1.A	Gohir.A09G014500	PF01357 - Pollen allergen (Pollen_allerg_1) (1 of 50)	AT3G29030.1	expansin A5	ATEXP5,ATEXPA5,ATHEXP ALPHA 1.4,EXP5,EXPA5	0.732746	0.465293	1.83348	0.785569	1.38763	2.03659	0.922698	1.05122	0.66526	0.79589	0.935112	0.377656	0.755445	0.325191	0.445199	0.325581	0.208987	0.695074	0.112274
4	Assembly, Architecture, and Growth	4.1	Growth modifying proteins	4.1.1	Expansins	ALPHA	93524682	Gorai.006G015100	Gorai.006G015100.1.D	Gohir.D09G013100	PF01357 - Pollen allergen (Pollen_allerg_1) (1 of 50)	AT3G29030.1	expansin A5	ATEXP5,ATEXPA5,ATHEXP ALPHA 1.4,EXP5,EXPA5	1.85911	1.7337	1.92004	1.10827	1.56219	2.28374	1.35755	1.68114	1.4544	1.53442	1.81723	0.505647	1.45859	0.617292	0.939471	0.959044	0.496542	1.85693	0.591969
4	Assembly, Architecture, and Growth	4.1	Growth modifying proteins	4.1.1	Expansins	ALPHA	93524682	Gorai.007G266900	Gorai.007G266900.1.D	Gohir.D11G249200	PF01357 - Pollen allergen (Pollen_allerg_1) (1 of 50)	AT2G03090.1	expansin A15	ATEXP15,ATEXPA15,ATHEXP ALPHA 1.3,EXP15,EXPA15	0.0429048	0.0664323	0.0495151	0.101323	0.211742	0.252423	0.214315	0.145461	0.115302	0.16726	0.516572	0.68909	0.385189	0.8247	0.632179	1.46937	0.561088	0.336962	0.239964
4	Assembly, Architecture, and Growth	4.1	Growth modifying proteins	4.1.1	Expansins	ALPHA	93524682	Gorai.008G013200	Gorai.008G013200.1.A	Gohir.A12G012600	PTHR31867:SF7 - EXPANSIN-A20 (1 of 1)	AT4G38210.1	expansin A20	ATEXP20,ATEXPA20,ATHEXP ALPHA 1.23,EXP20,EXPA20	0.297884	0.124647	0.190959	0.297183	0.23607	0.200542	0.279784	0.0991215	0.194553	0.119218	0.163834	0.349426	0.294555	0.651511	0.511603	0.296766	0.42097	0.600664	0.160494
4	Assembly, Architecture, and Growth	4.1	Growth modifying proteins	4.1.1	Expansins	ALPHA	93524682	Gorai.008G153800	Gorai.008G153800.1.A	Gohir.A12G138200	PTHR31692:SF5 - EXPANSIN-B1-RELATED (1 of 2)	AT4G28250.1	expansin B3	ATEXPB3,ATHEXP BETA 1.6,EXPB3	1.60426	1.2229	1.52822	1.14029	1.85057	2.19051	2.05069	2.80712	2.88604	2.54245	2.75055	1.33112	2.80568	1.55563	2.75301	1.81923	2.10921	1.44209	0.531551
4	Assembly, Architecture, and Growth	4.1	Growth modifying proteins	4.1.1	Expansins	ALPHA	93524682	Gorai.008G153800	Gorai.008G153800.1.D	Gohir.D12G142300	PTHR31692:SF5 - EXPANSIN-B1-RELATED (1 of 2)	AT4G28250.1	expansin B3	ATEXPB3,ATHEXP BETA 1.6,EXPB3	4.35008	4.42891	4.57271	4.30399	4.51624	4.25538	3.84269	4.13476	4.02594	3.16347	3.54107	1.76513	2.27699	1.23471	1.67104	0.900787	0.890892	1.34444	0.756698
4	Assembly, Architecture, and Growth	4.1	Growth modifying proteins	4.1.1	Expansins	ALPHA	93524682	Gorai.008G194200	Gorai.008G194200.1.A	Gohir.A12G178500	PF01357 - Pollen allergen (Pollen_allerg_1) (1 of 50)	AT1G69530.1	expansin A1	AT-EXP1,ATEXP1,ATEXPA1,ATHEXP ALPHA 1.2,EXP1,EXPA1	1.0167	0.955685	1.52808	0.687925	1.35406	1.37143	1.2052	1.92439	1.271	1.87602	2.26274	1.11613	1.63835	1.1151	2.19922	3.04294	3.05043	1.97929	2.41666
4	Assembly, Architecture, and Growth	4.1	Growth modifying proteins	4.1.1	Expansins	ALPHA	93524682	Gorai.008G194200	Gorai.008G194200.1.D	Gohir.D12G180900	PF01357 - Pollen allergen (Pollen_allerg_1) (1 of 50)	AT1G69530.1	expansin A1	AT-EXP1,ATEXP1,ATEXPA1,ATHEXP ALPHA 1.2,EXP1,EXPA1	0.468805	0.252895	0.726664	0.394382	0.902456	0.871319	1.09004	1.7691	1.39061	2.21328	1.93906	1.2308	1.48354	1.97314	2.44453	2.51379	2.65536	3.14424	2.80637
4	Assembly, Architecture, and Growth	4.1	Growth modifying proteins	4.1.1	Expansins	ALPHA	93524682	Gorai.009G098800	Gorai.009G098800.1.A	Gohir.A05G095200	PTHR31867:SF9 - EXPANSIN-A6 (1 of 8)	AT2G39700.1	expansin A4	ATEXP4,ATEXPA4,ATHEXP ALPHA 1.6,EXPA4	2.37507	2.51569	2.51108	1.7566	2.14324	2.7568	3.25751	3.89031	4.2987	3.90653	4.70465	2.32341	1.5985	2.53587	2.23751	0.984149	1.60748	1.25592	0.921661
4	Assembly, Architecture, and Growth	4.1	Growth modifying proteins	4.1.1	Expansins	ALPHA	93524682	Gorai.009G098800	Gorai.009G098800.1.D	Gohir.D05G095500	PTHR31867:SF9 - EXPANSIN-A6 (1 of 8)	AT2G39700.1	expansin A4	ATEXP4,ATEXPA4,ATHEXP ALPHA 1.6,EXPA4	2.93763	2.8522	3.21128	2.73335	3.08248	3.647	4.41522	4.76492	5.00513	4.10784	5.06693	2.17848	1.74615	2.5292	2.20367	1.55345	1.78721	2.08377	1.4552
4	Assembly, Architecture, and Growth	4.1	Growth modifying proteins	4.1.1	Expansins	ALPHA	93524682	Gorai.009G192100	Gorai.009G192100.1.A	Gohir.A05G184100	PTHR31867:SF4 - EXPANSIN-A11 (1 of 3)	AT1G20190.1	expansin 11	ATEXP11,ATEXPA11,ATHEXP ALPHA 1.14,EXP11,EXPA11	1.23162	0.542354	1.17932	0.681417	0.979021	1.22785	0.637181	0.778723	0.558098	0.471511	0.807512	0.381409	0.533128	1.06098	1.20469	0.491635	0.299759	1.94046	0.823746
4	Assembly, Architecture, and Growth	4.1	Growth modifying proteins	4.1.1	Expansins	ALPHA	93524682	Gorai.009G192100	Gorai.009G192100.1.D	Gohir.D05G186900	PTHR31867:SF4 - EXPANSIN-A11 (1 of 3)	AT1G20190.1	expansin 11	ATEXP11,ATEXPA11,ATHEXP ALPHA 1.14,EXP11,EXPA11	1.31258	0.604163	1.23606	0.71838	1.10041	1.26782	0.519506	0.495778	0.318127	0.364977	0.366904	0.24292	0.261002	0.953145	1.31079	0.778585	0.48957	2.13509	1.46826
4	Assembly, Architecture, and Growth	4.1	Growth modifying proteins	4.1.1	Expansins	ALPHA	93524682	Gorai.009G293500	Gorai.009G293500.1.A	Gohir.A05G278300	PTHR31867:SF22 - EXPANSIN-A8 (1 of 6)	AT2G40610.1	expansin A8	ATEXP8,ATEXPA8,ATHEXP ALPHA 1.11,EXP8,EXPA8	3.14799	3.66917	3.80368	4.06064	5.22751	5.23404	5.50569	5.69284	5.18392	3.49948	4.54805	2.50031	2.65621	2.31441	2.32339	2.16693	1.12855	1.15556	0.870096
4	Assembly, Architecture, and Growth	4.1	Growth modifying proteins	4.1.1	Expansins	ALPHA	93524682	Gorai.009G293500	Gorai.009G293500.1.D	Gohir.D05G280000	PTHR31867:SF22 - EXPANSIN-A8 (1 of 6)	AT2G40610.1	expansin A8	ATEXP8,ATEXPA8,ATHEXP ALPHA 1.11,EXP8,EXPA8	3.04803	3.76289	3.96533	4.03729	4.90323	4.61083	4.71918	5.13613	4.69141	3.80572	4.2737	2.10921	1.87281	0.912684	1.18766	0.752266	0.499292	0.975956	0.571321
4	Assembly, Architecture, and Growth	4.1	Growth modifying proteins	4.1.1	Expansins	ALPHA	93524682	Gorai.011G123000	Gorai.011G123000.1.A	Gohir.A10G154600	PF01357 - Pollen allergen (Pollen_allerg_1) (1 of 50)	AT3G29030.1	expansin A5	ATEXP5,ATEXPA5,ATHEXP ALPHA 1.4,EXP5,EXPA5	0.637781	0.315586	0.45628	0.451413	0.253166	0.201542	0.0525481	0.0213802	0.0484688	0.0518774	0.00906334	0.0330177	0.0470232	0	0	0	0.0121567	0.0775247	0
4	Assembly, Architecture, and Growth	4.1	Growth modifying proteins	4.1.1	Expansins	ALPHA	93524682	Gorai.011G209100	Gorai.011G209100.1.D	Gohir.D10G186200	PTHR31867:SF22 - EXPANSIN-A8 (1 of 6)	AT2G40610.1	expansin A8	ATEXP8,ATEXPA8,ATHEXP ALPHA 1.11,EXP8,EXPA8	2.21474	1.67047	1.79643	1.15362	1.31751	1.71329	0.530342	0.417259	0.371069	0.0577982	0.587293	0.283841	0.178766	0.58368	0.32769	0.594566	0.0856504	0.693673	0.172886
4	Assembly, Architecture, and Growth	4.1	Growth modifying proteins	4.1.1	Expansins	ALPHA	93524682	Gorai.011G266000	Gorai.011G266000.1.A	Gohir.A10G220300	PTHR31867:SF9 - EXPANSIN-A6 (1 of 8)	AT2G39700.1	expansin A4	ATEXP4,ATEXPA4,ATHEXP ALPHA 1.6,EXPA4	0.136101	0.144866	0.322902	0.296975	0.33656	0.350359	0.319973	0.209493	0.117287	0.0774454	0.357921	0.0375425	0.0753711	0.0678011	0.0294098	0.0291701	0	0.0387143	0
4	Assembly, Architecture, and Growth	4.1	Growth modifying proteins	4.1.1	Expansins	ALPHA	93524682	Gorai.011G266000	Gorai.011G266000.1.D	Gohir.D10G232600	PTHR31867:SF9 - EXPANSIN-A6 (1 of 8)	AT2G39700.1	expansin A4	ATEXP4,ATEXPA4,ATHEXP ALPHA 1.6,EXPA4	0.406689	1.03306	0.549589	0.395349	0.587538	0.618108	0.518074	0.347619	0.687876	0.265931	0.432676	0.180313	0.0360785	0.58562	0.419743	0.35032	0.203692	1.08409	0.0468822
4	Assembly, Architecture, and Growth	4.1	Growth modifying proteins	4.1.1	Expansins	ALPHA	93524682	Gorai.012G014400	Gorai.012G014400.1.A	Gohir.A05G403600	PTHR31867:SF22 - EXPANSIN-A8 (1 of 6)	AT2G40610.1	expansin A8	ATEXP8,ATEXPA8,ATHEXP ALPHA 1.11,EXP8,EXPA8	2.99518	2.74959	3.49838	2.82739	2.95768	1.30319	2.20193	2.64089	2.6398	2.53087	2.21872	2.74905	1.19806	0.988656	1.1029	0.27964	0.468703	0.349294	0.239334
4	Assembly, Architecture, and Growth	4.1	Growth modifying proteins	4.1.1	Expansins	ALPHA	93524682	Gorai.012G014400	Gorai.012G014400.1.D	Gohir.D04G012150	PTHR31867:SF22 - EXPANSIN-A8 (1 of 6)	AT2G40610.1	expansin A8	ATEXP8,ATEXPA8,ATHEXP ALPHA 1.11,EXP8,EXPA8	5.82032	5.79565	5.89761	5.39548	4.76881	3.38934	3.79684	4.21496	2.92905	1.76125	2.99391	0.509066	0.395404	0.616465	1.03354	0.438607	0.270189	1.03115	0.353208
4	Assembly, Architecture, and Growth	4.1	Growth modifying proteins	4.1.1	Expansins	ALPHA	93524682	Gorai.012G049300	Gorai.012G049300.1.A	Gohir.A05G371800	PTHR31867:SF33 - EXPANSIN-A21-RELATED (1 of 1)	AT5G39280.1	expansin A23	ATEXP23,ATEXPA23,ATHEXP ALPHA 1.17,EXPA23	2.45852	2.26251	2.95849	0.966894	3.18279	0.97744	0.206543	0.457416	0.701487	0.680648	0.593424	0.115678	0.0843759	0.231483	0.0855599	0.0534728	0.231236	0.0644732	0
4	Assembly, Architecture, and Growth	4.1	Growth modifying proteins	4.1.1	Expansins	ALPHA	93524682	Gorai.012G049300	Gorai.012G049300.1.D	Gohir.D04G044000	PTHR31867:SF33 - EXPANSIN-A21-RELATED (1 of 1)	AT5G39280.1	expansin A23	ATEXP23,ATEXPA23,ATHEXP ALPHA 1.17,EXPA23	1.9438	2.56623	3.76268	1.969	3.03605	1.51963	0.0833128	0.0141939	0	0	0	0	0	0	0.0136759	0.0460356	0	0	0.0441451
4	Assembly, Architecture, and Growth	4.1	Growth modifying proteins	4.1.1	Expansins	ALPHA	93524682	Gorai.012G104400	Gorai.012G104400.1.A	Gohir.A04G082900	PTHR31867:SF9 - EXPANSIN-A6 (1 of 8)	AT2G39700.1	expansin A4	ATEXP4,ATEXPA4,ATHEXP ALPHA 1.6,EXPA4	1.9522	1.50667	2.73788	1.50535	2.26434	2.6567	2.2159	2.58555	1.8244	2.07818	2.48154	1.61492	2.96411	3.00234	3.13732	2.36826	3.15366	3.5322	2.25316
4	Assembly, Architecture, and Growth	4.1	Growth modifying proteins	4.1.1	Expansins	ALPHA	93524682	Gorai.012G104400	Gorai.012G104400.1.D	Gohir.D04G121700	PTHR31867:SF9 - EXPANSIN-A6 (1 of 8)	AT2G39700.1	expansin A4	ATEXP4,ATEXPA4,ATHEXP ALPHA 1.6,EXPA4	1.36189	1.09485	1.86553	1.0937	1.31793	1.69578	0.678492	0.71119	0.769314	0.949563	1.29583	0.733689	2.01579	2.24602	1.9588	1.27362	2.27331	3.12791	1.23282
4	Assembly, Architecture, and Growth	4.1	Growth modifying proteins	4.1.1	Expansins	ALPHA	93524682	Gorai.013G007000	Gorai.013G007000.1.A	Gohir.A13G006600	PTHR31867:SF22 - EXPANSIN-A8 (1 of 6)	AT2G40610.1	expansin A8	ATEXP8,ATEXPA8,ATHEXP ALPHA 1.11,EXP8,EXPA8	0.297557	0.282276	1.29407	0.660057	0.573413	1.12494	0.64341	0.511576	0.404127	0.132712	0.169376	0.0828334	0.0709649	0.168021	0.145699	0.02018	0.0207888	0.0611665	0.282294
4	Assembly, Architecture, and Growth	4.1	Growth modifying proteins	4.1.1	Expansins	ALPHA	93524682	Gorai.013G007000	Gorai.013G007000.1.D	Gohir.D13G006800	PTHR31867:SF22 - EXPANSIN-A8 (1 of 6)	AT2G40610.1	expansin A8	ATEXP8,ATEXPA8,ATHEXP ALPHA 1.11,EXP8,EXPA8	1.29566	1.23213	1.87132	1.35939	1.51302	1.99206	2.47732	2.94464	1.34786	1.32203	1.59552	0.49885	0.178007	0.174787	0.366874	0.21731	0.332542	0.0807136	0.333701
4	Assembly, Architecture, and Growth	4.1	Growth modifying proteins	4.1.1	Expansins	ALPHA	93524682	Gorai.013G022200	Gorai.013G022200.1.A	Gohir.A13G019200	PTHR31867:SF5 - EXPANSIN-A16-RELATED (1 of 1)	AT2G39700.1	expansin A4	ATEXP4,ATEXPA4,ATHEXP ALPHA 1.6,EXPA4	0.439478	0.260269	0.590604	0.454558	1.68153	0.591255	0.447027	0.452169	0.646046	0.564535	0.784616	0.388462	0.25788	1.0117	1.26981	1.3541	0.11817	2.36675	0.429147
4	Assembly, Architecture, and Growth	4.1	Growth modifying proteins	4.1.1	Expansins	ALPHA	93524682	Gorai.013G022200	Gorai.013G022200.1.D	Gohir.D13G019800	PTHR31867:SF5 - EXPANSIN-A16-RELATED (1 of 1)	AT2G39700.1	expansin A4	ATEXP4,ATEXPA4,ATHEXP ALPHA 1.6,EXPA4	0.596685	0.320395	0.547398	0.437951	1.15405	0.681273	0.314757	0.242204	0.298325	0.407357	0.589357	0.246033	0.241272	0.665707	0.652707	0.772519	0.246864	2.24552	0.196246
4	Assembly, Architecture, and Growth	4.1	Growth modifying proteins	4.1.1	Expansins	ALPHA	93524682	Gorai.013G086900	Gorai.013G086900.1.A	Gohir.A13G076500	PF01357 - Pollen allergen (Pollen_allerg_1) (1 of 50)	AT2G03090.1	expansin A15	ATEXP15,ATEXPA15,ATHEXP ALPHA 1.3,EXP15,EXPA15	2.27393	1.86348	2.27132	1.75707	1.74605	2.12281	1.22435	1.37451	1.0626	0.996808	1.15114	0.535725	0.383695	1.78173	2.13856	2.30982	0.500684	2.01246	0.355381
4	Assembly, Architecture, and Growth	4.1	Growth modifying proteins	4.1.1	Expansins	ALPHA	93524682	Gorai.013G086900	Gorai.013G086900.1.D	Gohir.D13G076200	PF01357 - Pollen allergen (Pollen_allerg_1) (1 of 50)	AT2G03090.1	expansin A15	ATEXP15,ATEXPA15,ATHEXP ALPHA 1.3,EXP15,EXPA15	3.69804	4.10421	4.05345	3.67581	4.23408	3.74311	3.94707	3.59806	3.76578	3.89838	4.67959	3.32101	3.39163	4.46024	3.70172	4.97089	4.01949	4.22949	3.59295
4	Assembly, Architecture, and Growth	4.1	Growth modifying proteins	4.1.1	Expansins	BETA	93524682	Gorai.001G083300	Gorai.001G083300.1.A	Gohir.A07G074100	PTHR31867:SF3 - EXPANSIN-A13 (1 of 1)	AT3G03220.1	expansin A13	ATEXP13,ATEXPA13,ATHEXP ALPHA 1.22,EXP13,EXPA13	5.91453	5.63562	5.71254	5.5073	5.36196	5.22844	4.83	5.22249	5.01126	4.57559	4.76477	3.14886	3.87871	2.95752	3.6606	3.22023	3.16689	3.48843	2.46898
4	Assembly, Architecture, and Growth	4.1	Growth modifying proteins	4.1.1	Expansins	BETA	93524682	Gorai.001G083300	Gorai.001G083300.1.D	Gohir.D07G078800	PTHR31867:SF3 - EXPANSIN-A13 (1 of 1)	AT3G03220.1	expansin A13	ATEXP13,ATEXPA13,ATHEXP ALPHA 1.22,EXP13,EXPA13	5.7446	5.2812	5.22001	5.0082	4.92441	4.94829	4.36038	4.64798	4.59241	4.18943	4.42016	2.85607	3.55607	3.09401	3.40176	3.16178	2.9233	3.29369	2.61046
4	Assembly, Architecture, and Growth	4.1	Growth modifying proteins	4.1.1	Expansins	BETA	93524682	Gorai.001G239700	Gorai.001G239700.1.D	Gohir.D07G212000	PF01357 - Pollen allergen (Pollen_allerg_1) (1 of 50)	AT3G29030.1	expansin A5	ATEXP5,ATEXPA5,ATHEXP ALPHA 1.4,EXP5,EXPA5	1.41756	1.5697	1.51505	1.25613	0.502862	0.61021	0.235249	0.020217	0.155586	0	0.0502621	0	0.0199253	0	0	0	0.0275901	0.190679	0.593827
4	Assembly, Architecture, and Growth	4.1	Growth modifying proteins	4.1.1	Expansins	BETA	93524682	Gorai.002G203200	Gorai.002G203200.1.A	Gohir.A01G172600	PTHR31692:SF4 - EXPANSIN-LIKE A1-RELATED (1 of 3)	AT3G45970.1	expansin-like A1	ATEXLA1,ATEXPL1,ATHEXP BETA 2.1,EXLA1,EXPL1	1.27825	0.678872	1.8007	1.36878	2.04322	1.87807	1.63841	1.81521	1.90531	2.14267	2.37853	2.23437	2.65593	2.9369	2.22546	2.8162	2.25532	2.89067	2.17474
4	Assembly, Architecture, and Growth	4.1	Growth modifying proteins	4.1.1	Expansins	BETA	93524682	Gorai.002G203200	Gorai.002G203200.1.D	Gohir.D01G163700	PTHR31692:SF4 - EXPANSIN-LIKE A1-RELATED (1 of 3)	AT3G45970.1	expansin-like A1	ATEXLA1,ATEXPL1,ATHEXP BETA 2.1,EXLA1,EXPL1	1.2294	0.895588	1.1748	0.88784	1.7091	1.85682	1.37097	1.62781	1.6844	1.82779	2.27327	2.42333	2.83779	3.25256	2.40373	3.04195	2.44672	3.41035	2.36254
4	Assembly, Architecture, and Growth	4.1	Growth modifying proteins	4.1.1	Expansins	BETA	93524682	Gorai.002G257400	Gorai.002G257400.1.A	Gohir.A01G222100	PTHR31867:SF9 - EXPANSIN-A6 (1 of 8)	AT2G39700.1	expansin A4	ATEXP4,ATEXPA4,ATHEXP ALPHA 1.6,EXPA4	0.246282	0.33253	0.278885	0.220815	0.319649	0.488895	0.263924	0.57023	0.883265	1.10351	0.989658	0.7442	1.75092	1.28501	2.07252	1.8516	2.08881	2.15214	0.994694
4	Assembly, Architecture, and Growth	4.1	Growth modifying proteins	4.1.1	Expansins	BETA	93524682	Gorai.002G257400	Gorai.002G257400.1.D	Gohir.D01G211600	PTHR31867:SF9 - EXPANSIN-A6 (1 of 8)	AT2G39700.1	expansin A4	ATEXP4,ATEXPA4,ATHEXP ALPHA 1.6,EXPA4	0.678503	0.346311	0.741489	0.521329	0.722145	0.708576	0.605594	0.578202	0.716843	0.862802	0.889502	0.721009	1.28039	1.57729	1.40293	1.87975	1.82598	1.66981	0.974176
4	Assembly, Architecture, and Growth	4.1	Growth modifying proteins	4.1.1	Expansins	BETA	93524682	Gorai.003G131000	Gorai.003G131000.1.A	Gohir.A03G043000	PTHR31867:SF9 - EXPANSIN-A6 (1 of 8)	AT2G39700.1	expansin A4	ATEXP4,ATEXPA4,ATHEXP ALPHA 1.6,EXPA4	6.34616	6.38286	6.11147	5.90919	6.07847	5.99729	5.69585	6.00595	5.64973	4.79417	5.5209	2.28622	2.97729	1.68958	1.94559	1.94926	1.44711	2.19013	1.33866
4	Assembly, Architecture, and Growth	4.1	Growth modifying proteins	4.1.1	Expansins	BETA	93524682	Gorai.003G131000	Gorai.003G131000.1.D	Gohir.D03G124600,Gohir.D03G124400	PTHR31867:SF9 - EXPANSIN-A6 (1 of 8)	AT2G39700.1	expansin A4	ATEXP4,ATEXPA4,ATHEXP ALPHA 1.6,EXPA4	5.4137	5.65105	5.47098	5.54309	5.4576	5.57045	5.23925	5.49893	4.90867	3.29505	4.51495	1.32776	1.47491	1.30669	1.3346	1.31466	1.22212	2.45267	1.45801
4	Assembly, Architecture, and Growth	4.1	Growth modifying proteins	4.1.1	Expansins	BETA	93524226	Gorai.004G103600	Gorai.004G103600.1.A		PTHR22595//PTHR22595:SF33 - CHITINASE-RELATED // SUBFAMILY NOT NAMED (1 of 3)	AT2G18660.1	plant natriuretic peptide A	PNP-A	0	0	0.0677626	0.319227	2.30228	0.122471	3.93981	2.24041	3.36177	2.43836	4.38687	4.57823	3.72374	5.23991	4.04089	5.41125	4.73241	6.45355	4.8625
4	Assembly, Architecture, and Growth	4.1	Growth modifying proteins	4.1.1	Expansins	BETA	93524682	Gorai.004G192500	Gorai.004G192500.1.D	Gohir.D08G183400	PTHR31692:SF10 - EXPANSIN-LIKE B1 (1 of 4)	AT4G17030.1	expansin-like B1	AT-EXPR,ATEXLB1,ATEXPR1,ATHEXP BETA 3.1,EXLB1,EXPR	0.0166675	0	0.0242927	0.03635	0.397139	0	0.0167373	0.117547	0	0.308587	0.0245566	0.0489866	1.66547	0.02428	0.740446	0.0274768	0	0.417574	0.141918
4	Assembly, Architecture, and Growth	4.1	Growth modifying proteins	4.1.1	Expansins	BETA	93524682	Gorai.005G142200	Gorai.005G142200.1.A	Gohir.A03G101900	PF01357 - Pollen allergen (Pollen_allerg_1) (1 of 50)	AT2G03090.1	expansin A15	ATEXP15,ATEXPA15,ATHEXP ALPHA 1.3,EXP15,EXPA15	3.60087	3.51609	3.0526	2.26877	2.39161	2.47495	2.68802	2.77309	2.04378	1.70521	2.15849	0.554368	0.821121	0.671637	0.447779	0.456756	0.770158	2.23413	1.05263
4	Assembly, Architecture, and Growth	4.1	Growth modifying proteins	4.1.1	Expansins	BETA	93524682	Gorai.005G142200	Gorai.005G142200.1.D	Gohir.D02G126700	PF01357 - Pollen allergen (Pollen_allerg_1) (1 of 50)	AT2G03090.1	expansin A15	ATEXP15,ATEXPA15,ATHEXP ALPHA 1.3,EXP15,EXPA15	2.61875	2.11397	2.6682	1.7735	2.31318	2.36534	2.4623	2.15439	1.73332	1.17687	2.08893	0.569574	0.803263	0.918382	0.801061	0.659297	0.58528	2.34704	1.40857
4	Assembly, Architecture, and Growth	4.1	Growth modifying proteins	4.1.1	Expansins	BETA	93524682	Gorai.005G257500	Gorai.005G257500.1.A	Gohir.A03G208300	PTHR31692:SF4 - EXPANSIN-LIKE A1-RELATED (1 of 3)	AT3G45970.1	expansin-like A1	ATEXLA1,ATEXPL1,ATHEXP BETA 2.1,EXLA1,EXPL1	0.271617	0.179721	0.389917	0.243687	0.376608	0.657577	0.649547	0.952765	0.932033	1.65202	1.3171	2.8323	3.60637	2.20301	3.17431	2.62528	2.43258	3.87768	2.51434
4	Assembly, Architecture, and Growth	4.1	Growth modifying proteins	4.1.1	Expansins	BETA	93524682	Gorai.005G257500	Gorai.005G257500.1.D	Gohir.D02G229800	PTHR31692:SF4 - EXPANSIN-LIKE A1-RELATED (1 of 3)	AT3G45970.1	expansin-like A1	ATEXLA1,ATEXPL1,ATHEXP BETA 2.1,EXLA1,EXPL1	0.183314	0.109981	0.206167	0.203187	0.0925214	0.224887	0.228799	0.0810423	0.302625	0.574994	0.421113	0.608023	1.49358	0.674658	0.909137	0.818975	0.932207	1.70596	1.06813
4	Assembly, Architecture, and Growth	4.1	Growth modifying proteins	4.1.1	Expansins	BETA	93524682	Gorai.006G015100	Gorai.006G015100.1.A	Gohir.A09G014500	PF01357 - Pollen allergen (Pollen_allerg_1) (1 of 50)	AT3G29030.1	expansin A5	ATEXP5,ATEXPA5,ATHEXP ALPHA 1.4,EXP5,EXPA5	0.732746	0.465293	1.83348	0.785569	1.38763	2.03659	0.922698	1.05122	0.66526	0.79589	0.935112	0.377656	0.755445	0.325191	0.445199	0.325581	0.208987	0.695074	0.112274
4	Assembly, Architecture, and Growth	4.1	Growth modifying proteins	4.1.1	Expansins	BETA	93524682	Gorai.006G015100	Gorai.006G015100.1.D	Gohir.D09G013100	PF01357 - Pollen allergen (Pollen_allerg_1) (1 of 50)	AT3G29030.1	expansin A5	ATEXP5,ATEXPA5,ATHEXP ALPHA 1.4,EXP5,EXPA5	1.85911	1.7337	1.92004	1.10827	1.56219	2.28374	1.35755	1.68114	1.4544	1.53442	1.81723	0.505647	1.45859	0.617292	0.939471	0.959044	0.496542	1.85693	0.591969
4	Assembly, Architecture, and Growth	4.1	Growth modifying proteins	4.1.1	Expansins	BETA	93524682	Gorai.007G266900	Gorai.007G266900.1.D	Gohir.D11G249200	PF01357 - Pollen allergen (Pollen_allerg_1) (1 of 50)	AT2G03090.1	expansin A15	ATEXP15,ATEXPA15,ATHEXP ALPHA 1.3,EXP15,EXPA15	0.0429048	0.0664323	0.0495151	0.101323	0.211742	0.252423	0.214315	0.145461	0.115302	0.16726	0.516572	0.68909	0.385189	0.8247	0.632179	1.46937	0.561088	0.336962	0.239964
4	Assembly, Architecture, and Growth	4.1	Growth modifying proteins	4.1.1	Expansins	BETA	93524682	Gorai.008G013200	Gorai.008G013200.1.A	Gohir.A12G012600	PTHR31867:SF7 - EXPANSIN-A20 (1 of 1)	AT4G38210.1	expansin A20	ATEXP20,ATEXPA20,ATHEXP ALPHA 1.23,EXP20,EXPA20	0.297884	0.124647	0.190959	0.297183	0.23607	0.200542	0.279784	0.0991215	0.194553	0.119218	0.163834	0.349426	0.294555	0.651511	0.511603	0.296766	0.42097	0.600664	0.160494
4	Assembly, Architecture, and Growth	4.1	Growth modifying proteins	4.1.1	Expansins	BETA	93524682	Gorai.008G153800	Gorai.008G153800.1.A	Gohir.A12G138200	PTHR31692:SF5 - EXPANSIN-B1-RELATED (1 of 2)	AT4G28250.1	expansin B3	ATEXPB3,ATHEXP BETA 1.6,EXPB3	1.60426	1.2229	1.52822	1.14029	1.85057	2.19051	2.05069	2.80712	2.88604	2.54245	2.75055	1.33112	2.80568	1.55563	2.75301	1.81923	2.10921	1.44209	0.531551
4	Assembly, Architecture, and Growth	4.1	Growth modifying proteins	4.1.1	Expansins	BETA	93524682	Gorai.008G153800	Gorai.008G153800.1.D	Gohir.D12G142300	PTHR31692:SF5 - EXPANSIN-B1-RELATED (1 of 2)	AT4G28250.1	expansin B3	ATEXPB3,ATHEXP BETA 1.6,EXPB3	4.35008	4.42891	4.57271	4.30399	4.51624	4.25538	3.84269	4.13476	4.02594	3.16347	3.54107	1.76513	2.27699	1.23471	1.67104	0.900787	0.890892	1.34444	0.756698
4	Assembly, Architecture, and Growth	4.1	Growth modifying proteins	4.1.1	Expansins	BETA	93524682	Gorai.008G194200	Gorai.008G194200.1.A	Gohir.A12G178500	PF01357 - Pollen allergen (Pollen_allerg_1) (1 of 50)	AT1G69530.1	expansin A1	AT-EXP1,ATEXP1,ATEXPA1,ATHEXP ALPHA 1.2,EXP1,EXPA1	1.0167	0.955685	1.52808	0.687925	1.35406	1.37143	1.2052	1.92439	1.271	1.87602	2.26274	1.11613	1.63835	1.1151	2.19922	3.04294	3.05043	1.97929	2.41666
4	Assembly, Architecture, and Growth	4.1	Growth modifying proteins	4.1.1	Expansins	BETA	93524682	Gorai.008G194200	Gorai.008G194200.1.D	Gohir.D12G180900	PF01357 - Pollen allergen (Pollen_allerg_1) (1 of 50)	AT1G69530.1	expansin A1	AT-EXP1,ATEXP1,ATEXPA1,ATHEXP ALPHA 1.2,EXP1,EXPA1	0.468805	0.252895	0.726664	0.394382	0.902456	0.871319	1.09004	1.7691	1.39061	2.21328	1.93906	1.2308	1.48354	1.97314	2.44453	2.51379	2.65536	3.14424	2.80637
4	Assembly, Architecture, and Growth	4.1	Growth modifying proteins	4.1.1	Expansins	BETA	93524682	Gorai.009G098800	Gorai.009G098800.1.A	Gohir.A05G095200	PTHR31867:SF9 - EXPANSIN-A6 (1 of 8)	AT2G39700.1	expansin A4	ATEXP4,ATEXPA4,ATHEXP ALPHA 1.6,EXPA4	2.37507	2.51569	2.51108	1.7566	2.14324	2.7568	3.25751	3.89031	4.2987	3.90653	4.70465	2.32341	1.5985	2.53587	2.23751	0.984149	1.60748	1.25592	0.921661
4	Assembly, Architecture, and Growth	4.1	Growth modifying proteins	4.1.1	Expansins	BETA	93524682	Gorai.009G098800	Gorai.009G098800.1.D	Gohir.D05G095500	PTHR31867:SF9 - EXPANSIN-A6 (1 of 8)	AT2G39700.1	expansin A4	ATEXP4,ATEXPA4,ATHEXP ALPHA 1.6,EXPA4	2.93763	2.8522	3.21128	2.73335	3.08248	3.647	4.41522	4.76492	5.00513	4.10784	5.06693	2.17848	1.74615	2.5292	2.20367	1.55345	1.78721	2.08377	1.4552
4	Assembly, Architecture, and Growth	4.1	Growth modifying proteins	4.1.1	Expansins	BETA	93524682	Gorai.009G192100	Gorai.009G192100.1.A	Gohir.A05G184100	PTHR31867:SF4 - EXPANSIN-A11 (1 of 3)	AT1G20190.1	expansin 11	ATEXP11,ATEXPA11,ATHEXP ALPHA 1.14,EXP11,EXPA11	1.23162	0.542354	1.17932	0.681417	0.979021	1.22785	0.637181	0.778723	0.558098	0.471511	0.807512	0.381409	0.533128	1.06098	1.20469	0.491635	0.299759	1.94046	0.823746
4	Assembly, Architecture, and Growth	4.1	Growth modifying proteins	4.1.1	Expansins	BETA	93524682	Gorai.009G192100	Gorai.009G192100.1.D	Gohir.D05G186900	PTHR31867:SF4 - EXPANSIN-A11 (1 of 3)	AT1G20190.1	expansin 11	ATEXP11,ATEXPA11,ATHEXP ALPHA 1.14,EXP11,EXPA11	1.31258	0.604163	1.23606	0.71838	1.10041	1.26782	0.519506	0.495778	0.318127	0.364977	0.366904	0.24292	0.261002	0.953145	1.31079	0.778585	0.48957	2.13509	1.46826
4	Assembly, Architecture, and Growth	4.1	Growth modifying proteins	4.1.1	Expansins	BETA	93524682	Gorai.009G293500	Gorai.009G293500.1.A	Gohir.A05G278300	PTHR31867:SF22 - EXPANSIN-A8 (1 of 6)	AT2G40610.1	expansin A8	ATEXP8,ATEXPA8,ATHEXP ALPHA 1.11,EXP8,EXPA8	3.14799	3.66917	3.80368	4.06064	5.22751	5.23404	5.50569	5.69284	5.18392	3.49948	4.54805	2.50031	2.65621	2.31441	2.32339	2.16693	1.12855	1.15556	0.870096
4	Assembly, Architecture, and Growth	4.1	Growth modifying proteins	4.1.1	Expansins	BETA	93524682	Gorai.009G293500	Gorai.009G293500.1.D	Gohir.D05G280000	PTHR31867:SF22 - EXPANSIN-A8 (1 of 6)	AT2G40610.1	expansin A8	ATEXP8,ATEXPA8,ATHEXP ALPHA 1.11,EXP8,EXPA8	3.04803	3.76289	3.96533	4.03729	4.90323	4.61083	4.71918	5.13613	4.69141	3.80572	4.2737	2.10921	1.87281	0.912684	1.18766	0.752266	0.499292	0.975956	0.571321
4	Assembly, Architecture, and Growth	4.1	Growth modifying proteins	4.1.1	Expansins	BETA	93524682	Gorai.011G123000	Gorai.011G123000.1.A	Gohir.A10G154600	PF01357 - Pollen allergen (Pollen_allerg_1) (1 of 50)	AT3G29030.1	expansin A5	ATEXP5,ATEXPA5,ATHEXP ALPHA 1.4,EXP5,EXPA5	0.637781	0.315586	0.45628	0.451413	0.253166	0.201542	0.0525481	0.0213802	0.0484688	0.0518774	0.00906334	0.0330177	0.0470232	0	0	0	0.0121567	0.0775247	0
4	Assembly, Architecture, and Growth	4.1	Growth modifying proteins	4.1.1	Expansins	BETA	93524682	Gorai.011G209100	Gorai.011G209100.1.D	Gohir.D10G186200	PTHR31867:SF22 - EXPANSIN-A8 (1 of 6)	AT2G40610.1	expansin A8	ATEXP8,ATEXPA8,ATHEXP ALPHA 1.11,EXP8,EXPA8	2.21474	1.67047	1.79643	1.15362	1.31751	1.71329	0.530342	0.417259	0.371069	0.0577982	0.587293	0.283841	0.178766	0.58368	0.32769	0.594566	0.0856504	0.693673	0.172886
4	Assembly, Architecture, and Growth	4.1	Growth modifying proteins	4.1.1	Expansins	BETA	93524682	Gorai.011G266000	Gorai.011G266000.1.A	Gohir.A10G220300	PTHR31867:SF9 - EXPANSIN-A6 (1 of 8)	AT2G39700.1	expansin A4	ATEXP4,ATEXPA4,ATHEXP ALPHA 1.6,EXPA4	0.136101	0.144866	0.322902	0.296975	0.33656	0.350359	0.319973	0.209493	0.117287	0.0774454	0.357921	0.0375425	0.0753711	0.0678011	0.0294098	0.0291701	0	0.0387143	0
4	Assembly, Architecture, and Growth	4.1	Growth modifying proteins	4.1.1	Expansins	BETA	93524682	Gorai.011G266000	Gorai.011G266000.1.D	Gohir.D10G232600	PTHR31867:SF9 - EXPANSIN-A6 (1 of 8)	AT2G39700.1	expansin A4	ATEXP4,ATEXPA4,ATHEXP ALPHA 1.6,EXPA4	0.406689	1.03306	0.549589	0.395349	0.587538	0.618108	0.518074	0.347619	0.687876	0.265931	0.432676	0.180313	0.0360785	0.58562	0.419743	0.35032	0.203692	1.08409	0.0468822
4	Assembly, Architecture, and Growth	4.1	Growth modifying proteins	4.1.1	Expansins	BETA	93524682	Gorai.012G014400	Gorai.012G014400.1.A	Gohir.A05G403600	PTHR31867:SF22 - EXPANSIN-A8 (1 of 6)	AT2G40610.1	expansin A8	ATEXP8,ATEXPA8,ATHEXP ALPHA 1.11,EXP8,EXPA8	2.99518	2.74959	3.49838	2.82739	2.95768	1.30319	2.20193	2.64089	2.6398	2.53087	2.21872	2.74905	1.19806	0.988656	1.1029	0.27964	0.468703	0.349294	0.239334
4	Assembly, Architecture, and Growth	4.1	Growth modifying proteins	4.1.1	Expansins	BETA	93524682	Gorai.012G014400	Gorai.012G014400.1.D	Gohir.D04G012150	PTHR31867:SF22 - EXPANSIN-A8 (1 of 6)	AT2G40610.1	expansin A8	ATEXP8,ATEXPA8,ATHEXP ALPHA 1.11,EXP8,EXPA8	5.82032	5.79565	5.89761	5.39548	4.76881	3.38934	3.79684	4.21496	2.92905	1.76125	2.99391	0.509066	0.395404	0.616465	1.03354	0.438607	0.270189	1.03115	0.353208
4	Assembly, Architecture, and Growth	4.1	Growth modifying proteins	4.1.1	Expansins	BETA	93524682	Gorai.012G049300	Gorai.012G049300.1.A	Gohir.A05G371800	PTHR31867:SF33 - EXPANSIN-A21-RELATED (1 of 1)	AT5G39280.1	expansin A23	ATEXP23,ATEXPA23,ATHEXP ALPHA 1.17,EXPA23	2.45852	2.26251	2.95849	0.966894	3.18279	0.97744	0.206543	0.457416	0.701487	0.680648	0.593424	0.115678	0.0843759	0.231483	0.0855599	0.0534728	0.231236	0.0644732	0
4	Assembly, Architecture, and Growth	4.1	Growth modifying proteins	4.1.1	Expansins	BETA	93524682	Gorai.012G049300	Gorai.012G049300.1.D	Gohir.D04G044000	PTHR31867:SF33 - EXPANSIN-A21-RELATED (1 of 1)	AT5G39280.1	expansin A23	ATEXP23,ATEXPA23,ATHEXP ALPHA 1.17,EXPA23	1.9438	2.56623	3.76268	1.969	3.03605	1.51963	0.0833128	0.0141939	0	0	0	0	0	0	0.0136759	0.0460356	0	0	0.0441451
4	Assembly, Architecture, and Growth	4.1	Growth modifying proteins	4.1.1	Expansins	BETA	93524682	Gorai.012G104400	Gorai.012G104400.1.A	Gohir.A04G082900	PTHR31867:SF9 - EXPANSIN-A6 (1 of 8)	AT2G39700.1	expansin A4	ATEXP4,ATEXPA4,ATHEXP ALPHA 1.6,EXPA4	1.9522	1.50667	2.73788	1.50535	2.26434	2.6567	2.2159	2.58555	1.8244	2.07818	2.48154	1.61492	2.96411	3.00234	3.13732	2.36826	3.15366	3.5322	2.25316
4	Assembly, Architecture, and Growth	4.1	Growth modifying proteins	4.1.1	Expansins	BETA	93524682	Gorai.012G104400	Gorai.012G104400.1.D	Gohir.D04G121700	PTHR31867:SF9 - EXPANSIN-A6 (1 of 8)	AT2G39700.1	expansin A4	ATEXP4,ATEXPA4,ATHEXP ALPHA 1.6,EXPA4	1.36189	1.09485	1.86553	1.0937	1.31793	1.69578	0.678492	0.71119	0.769314	0.949563	1.29583	0.733689	2.01579	2.24602	1.9588	1.27362	2.27331	3.12791	1.23282
4	Assembly, Architecture, and Growth	4.1	Growth modifying proteins	4.1.1	Expansins	BETA	93524682	Gorai.013G007000	Gorai.013G007000.1.A	Gohir.A13G006600	PTHR31867:SF22 - EXPANSIN-A8 (1 of 6)	AT2G40610.1	expansin A8	ATEXP8,ATEXPA8,ATHEXP ALPHA 1.11,EXP8,EXPA8	0.297557	0.282276	1.29407	0.660057	0.573413	1.12494	0.64341	0.511576	0.404127	0.132712	0.169376	0.0828334	0.0709649	0.168021	0.145699	0.02018	0.0207888	0.0611665	0.282294
4	Assembly, Architecture, and Growth	4.1	Growth modifying proteins	4.1.1	Expansins	BETA	93524682	Gorai.013G007000	Gorai.013G007000.1.D	Gohir.D13G006800	PTHR31867:SF22 - EXPANSIN-A8 (1 of 6)	AT2G40610.1	expansin A8	ATEXP8,ATEXPA8,ATHEXP ALPHA 1.11,EXP8,EXPA8	1.29566	1.23213	1.87132	1.35939	1.51302	1.99206	2.47732	2.94464	1.34786	1.32203	1.59552	0.49885	0.178007	0.174787	0.366874	0.21731	0.332542	0.0807136	0.333701
4	Assembly, Architecture, and Growth	4.1	Growth modifying proteins	4.1.1	Expansins	BETA	93524682	Gorai.013G022200	Gorai.013G022200.1.A	Gohir.A13G019200	PTHR31867:SF5 - EXPANSIN-A16-RELATED (1 of 1)	AT2G39700.1	expansin A4	ATEXP4,ATEXPA4,ATHEXP ALPHA 1.6,EXPA4	0.439478	0.260269	0.590604	0.454558	1.68153	0.591255	0.447027	0.452169	0.646046	0.564535	0.784616	0.388462	0.25788	1.0117	1.26981	1.3541	0.11817	2.36675	0.429147
4	Assembly, Architecture, and Growth	4.1	Growth modifying proteins	4.1.1	Expansins	BETA	93524682	Gorai.013G022200	Gorai.013G022200.1.D	Gohir.D13G019800	PTHR31867:SF5 - EXPANSIN-A16-RELATED (1 of 1)	AT2G39700.1	expansin A4	ATEXP4,ATEXPA4,ATHEXP ALPHA 1.6,EXPA4	0.596685	0.320395	0.547398	0.437951	1.15405	0.681273	0.314757	0.242204	0.298325	0.407357	0.589357	0.246033	0.241272	0.665707	0.652707	0.772519	0.246864	2.24552	0.196246
4	Assembly, Architecture, and Growth	4.1	Growth modifying proteins	4.1.1	Expansins	BETA	93524682	Gorai.013G086900	Gorai.013G086900.1.A	Gohir.A13G076500	PF01357 - Pollen allergen (Pollen_allerg_1) (1 of 50)	AT2G03090.1	expansin A15	ATEXP15,ATEXPA15,ATHEXP ALPHA 1.3,EXP15,EXPA15	2.27393	1.86348	2.27132	1.75707	1.74605	2.12281	1.22435	1.37451	1.0626	0.996808	1.15114	0.535725	0.383695	1.78173	2.13856	2.30982	0.500684	2.01246	0.355381
4	Assembly, Architecture, and Growth	4.1	Growth modifying proteins	4.1.1	Expansins	BETA	93524682	Gorai.013G086900	Gorai.013G086900.1.D	Gohir.D13G076200	PF01357 - Pollen allergen (Pollen_allerg_1) (1 of 50)	AT2G03090.1	expansin A15	ATEXP15,ATEXPA15,ATHEXP ALPHA 1.3,EXP15,EXPA15	3.69804	4.10421	4.05345	3.67581	4.23408	3.74311	3.94707	3.59806	3.76578	3.89838	4.67959	3.32101	3.39163	4.46024	3.70172	4.97089	4.01949	4.22949	3.59295
4	Assembly, Architecture, and Growth	4.1	Growth modifying proteins	4.1.2	Yieldins	Yieldins	93524516	Gorai.008G272000	Gorai.008G272000.1.A	Gohir.A12G254900	3.2.1.17 - Lysozyme / Muramidase (1 of 4)	AT5G24090.1	chitinase A	ATCHIA,CHIA	0	0.0749534	0.118135	0.146658	3.02451	0.17893	3.42913	2.56425	3.34446	2.21629	4.0006	3.54823	2.89077	4.05612	4.18813	5.642	3.41186	3.74637	3.23915
4	Assembly, Architecture, and Growth	4.1	Growth modifying proteins	4.1.2	Yieldins	Yieldins	93524516	Gorai.008G272000	Gorai.008G272000.1.D	Gohir.D12G254300	3.2.1.17 - Lysozyme / Muramidase (1 of 4)	AT5G24090.1	chitinase A	ATCHIA,CHIA	0	0	0.0733802	0.214751	2.49368	0.13909	2.65213	2.26936	2.16305	1.59908	3.33475	2.80931	2.16065	3.03065	3.14378	4.52423	2.44431	2.90685	2.17255
4	Assembly, Architecture, and Growth	4.1	Growth modifying proteins	4.1.2	Yieldins	Yieldins	93524516	Gorai.008G272100	Gorai.008G272100.1.A	Gohir.A12G254933	3.2.1.17 - Lysozyme / Muramidase (1 of 4)	AT5G24090.1	chitinase A	ATCHIA,CHIA	0	0	0	0	0	0	0	0	0	0.018251	0	0	0	0	0	0	0	0	0	3864	Gorai.008G272100.1.A;Gorai.008G272100.1.D	case 2
4	Assembly, Architecture, and Growth	4.1	Growth modifying proteins	4.1.2	Yieldins	Yieldins	93524516	Gorai.008G272100	Gorai.008G272100.1.D	Gohir.D12G254400	3.2.1.17 - Lysozyme / Muramidase (1 of 4)	AT5G24090.1	chitinase A	ATCHIA,CHIA	0.0448096	0	0.0323026	0.13195	2.89964	0.178381	2.38267	2.55202	2.29654	1.56352	3.22807	2.58235	2.46652	3.76914	3.65901	5.24478	3.05336	2.62837	2.11285	3864	Gorai.008G272100.1.A;Gorai.008G272100.1.D	case 2
4	Assembly, Architecture, and Growth	4.2	Xyloglucan endotransglucosylase/hydrolases			A	93524658	Gorai.003G033600	Gorai.003G033600.1.A	Gohir.A02G148400	PTHR31062:SF48 - XYLOGLUCAN ENDOTRANSGLUCOSYLASE/HYDROLASE PROTEIN 6-RELATED (1 of 4)	AT5G65730.1	xyloglucan endotransglucosylase/hydrolase 6	XTH6	0.224029	0.110752	0.393135	0.317553	0.467403	0.366758	0.60978	0.301688	0.875287	0.532929	0.921359	1.61055	2.86119	4.55152	1.60998	2.34886	2.11414	4.31434	1.39507
4	Assembly, Architecture, and Growth	4.2	Xyloglucan endotransglucosylase/hydrolases			A	93524658	Gorai.003G033600	Gorai.003G033600.1.D	Gohir.D03G032100	PTHR31062:SF48 - XYLOGLUCAN ENDOTRANSGLUCOSYLASE/HYDROLASE PROTEIN 6-RELATED (1 of 4)	AT5G65730.1	xyloglucan endotransglucosylase/hydrolase 6	XTH6	2.19323	1.61556	2.94726	3.62502	4.08229	4.14722	4.92588	4.74293	5.13153	5.04493	4.64219	5.07615	4.64513	3.74385	4.53411	4.069	4.75954	2.98047	3.12334
4	Assembly, Architecture, and Growth	4.2	Xyloglucan endotransglucosylase/hydrolases			A	93524658	Gorai.003G052400	Gorai.003G052400.1.D	Gohir.D03G050800	PTHR31062:SF32 - XYLOGLUCAN ENDOTRANSGLUCOSYLASE/HYDROLASE PROTEIN 25-RELATED (1 of 5)	AT5G57560.1	Xyloglucan endotransglucosylase/hydrolase family protein	TCH4,XTH22	0	0.0248572	0.00989748	0	0.121815	0	0.0527943	0.0482334	0.0396416	0.0215195	0.064142	0.0947333	2.0617	0.430682	0.463356	0.298481	0.400076	0.517611	0.0363725
4	Assembly, Architecture, and Growth	4.2	Xyloglucan endotransglucosylase/hydrolases			A	93524658	Gorai.004G182100	Gorai.004G182100.1.A	Gohir.A08G153500	PTHR31062:SF16 - XYLOGLUCAN ENDOTRANSGLUCOSYLASE/HYDROLASE PROTEIN 29-RELATED (1 of 2)	AT1G32170.1	xyloglucan endotransglucosylase/hydrolase 30	XTH30,XTR4	1.55261	1.43128	1.86997	1.81632	2.22167	2.51115	3.71684	4.4417	5.17262	5.5367	5.19555	2.88711	3.46144	3.86382	3.12582	4.64702	4.78314	5.02898	4.07701
4	Assembly, Architecture, and Growth	4.2	Xyloglucan endotransglucosylase/hydrolases			A	93524658	Gorai.004G182100	Gorai.004G182100.1.D	Gohir.D08G174400	PTHR31062:SF16 - XYLOGLUCAN ENDOTRANSGLUCOSYLASE/HYDROLASE PROTEIN 29-RELATED (1 of 2)	AT1G32170.1	xyloglucan endotransglucosylase/hydrolase 30	XTH30,XTR4	0.27906	0.274783	0.788147	0.732459	1.04696	1.42122	2.1853	3.06336	4.2564	4.27512	3.93198	2.91871	3.12347	3.86806	3.79312	4.47269	4.69533	5.12171	4.15091
4	Assembly, Architecture, and Growth	4.2	Xyloglucan endotransglucosylase/hydrolases			A	93524658	Gorai.004G231400	Gorai.004G231400.1.A	Gohir.A08G200500	K08235 - xyloglucan:xyloglucosyl transferase (E2.4.1.207) (1 of 27)	AT2G36870.1	xyloglucan endotransglucosylase/hydrolase 32	XTH32	0.012899	0	0.0223195	0.0927338	0.0912042	0.0875674	2.24356	1.30997	2.04593	2.67593	1.78248	2.58326	2.48342	1.40419	2.45716	1.99135	2.68267	3.08827	2.97831
4	Assembly, Architecture, and Growth	4.2	Xyloglucan endotransglucosylase/hydrolases			A	93524658	Gorai.004G231400	Gorai.004G231400.1.D	Gohir.D08G217700	K08235 - xyloglucan:xyloglucosyl transferase (E2.4.1.207) (1 of 27)	AT2G36870.1	xyloglucan endotransglucosylase/hydrolase 32	XTH32	0.218934	0.111039	0.335515	0.272705	0.49751	0.816007	1.64768	1.93883	2.56227	2.62634	2.19312	2.63386	3.08022	2.22257	2.80059	2.81948	3.12565	4.60205	4.11056
4	Assembly, Architecture, and Growth	4.2	Xyloglucan endotransglucosylase/hydrolases			A	93524658	Gorai.005G113400	Gorai.005G113400.1.A	Gohir.A02G084100	PTHR31062:SF32 - XYLOGLUCAN ENDOTRANSGLUCOSYLASE/HYDROLASE PROTEIN 25-RELATED (1 of 5)	AT5G57560.1	Xyloglucan endotransglucosylase/hydrolase family protein	TCH4,XTH22	0.183114	0.125397	0.14998	0.137441	0.241578	0.236733	0.187549	0.209732	0.428994	0.421893	0.216948	1.1366	1.26203	1.42352	0.900282	1.79335	1.67474	0.986934	1.03262
4	Assembly, Architecture, and Growth	4.2	Xyloglucan endotransglucosylase/hydrolases			A	93524658	Gorai.005G113400	Gorai.005G113400.1.D	Gohir.D02G099900	PTHR31062:SF32 - XYLOGLUCAN ENDOTRANSGLUCOSYLASE/HYDROLASE PROTEIN 25-RELATED (1 of 5)	AT5G57560.1	Xyloglucan endotransglucosylase/hydrolase family protein	TCH4,XTH22	0.261076	0.0239423	0.145877	0.122361	0.217922	0.0550485	0.0328611	0.0602038	0.355375	0.177172	0.33204	0.849886	0.605451	0.311667	0.423962	0.347812	0.0652979	0.364456	0.0412752
4	Assembly, Architecture, and Growth	4.2	Xyloglucan endotransglucosylase/hydrolases			A	93524658	Gorai.005G153200	Gorai.005G153200.1.A	Gohir.A03G112700	PTHR31062:SF44 - XYLOGLUCAN ENDOTRANSGLUCOSYLASE/HYDROLASE PROTEIN 27-RELATED (1 of 2)	AT1G14720.1	xyloglucan endotransglucosylase/hydrolase 28	ATXTH28,EXGT-A2,XTH28,XTR2	5.53438	5.4712	5.60628	5.42217	5.73723	6.06921	6.19266	6.89023	7.16163	7.0003	7.12818	5.81304	5.95412	6.27952	6.52909	7.23869	7.21316	6.57352	6.32537
4	Assembly, Architecture, and Growth	4.2	Xyloglucan endotransglucosylase/hydrolases			A	93524658	Gorai.005G153200	Gorai.005G153200.1.D	Gohir.D02G137101	PTHR31062:SF44 - XYLOGLUCAN ENDOTRANSGLUCOSYLASE/HYDROLASE PROTEIN 27-RELATED (1 of 2)	AT1G14720.1	xyloglucan endotransglucosylase/hydrolase 28	ATXTH28,EXGT-A2,XTH28,XTR2	3.39748	2.89927	4.10238	3.84282	4.81375	5.30916	6.39166	6.67238	7.5311	8.1471	7.51872	7.61466	7.75444	6.98848	7.53544	6.40049	6.93324	5.87346	5.42667
4	Assembly, Architecture, and Growth	4.2	Xyloglucan endotransglucosylase/hydrolases			A	93519258	Gorai.005G208300	Gorai.005G208300.1.A	Gohir.A03G162700	PTHR31062:SF11 - XYLOGLUCAN ENDOTRANSGLUCOSYLASE/HYDROLASE PROTEIN 9 (1 of 2)	AT4G03210.1	xyloglucan endotransglucosylase/hydrolase 9	XTH9	4.55621	4.00714	4.40718	3.66494	4.29603	4.24177	3.22717	2.63067	2.39213	2.498	3.55466	1.913	2.7658	3.07946	1.81078	2.3866	2.31368	3.65026	1.67067
4	Assembly, Architecture, and Growth	4.2	Xyloglucan endotransglucosylase/hydrolases			A	93519258	Gorai.005G208300	Gorai.005G208300.1.D	Gohir.D02G186000	PTHR31062:SF11 - XYLOGLUCAN ENDOTRANSGLUCOSYLASE/HYDROLASE PROTEIN 9 (1 of 2)	AT4G03210.1	xyloglucan endotransglucosylase/hydrolase 9	XTH9	5.8445	5.11301	5.49829	5.05922	5.34599	4.80754	3.76613	3.00589	2.73224	1.44765	3.00738	1.16453	1.82493	2.69963	1.39877	2.00329	2.13653	3.31884	1.47999
4	Assembly, Architecture, and Growth	4.2	Xyloglucan endotransglucosylase/hydrolases			A	93524658	Gorai.006G162400	Gorai.006G162400.1.A	Gohir.A09G145400	PTHR31062:SF52 - XYLOGLUCAN ENDOTRANSGLUCOSYLASE/HYDROLASE PROTEIN 31-RELATED (1 of 4)	AT2G36870.1	xyloglucan endotransglucosylase/hydrolase 32	XTH32	1.61747	0.822178	1.4011	1.00875	1.10242	1.05144	0.394038	0.29054	0.26194	0.148056	0.418726	0.0113654	0.146859	0.0928163	0.024319	0.0760049	0.194011	0.79483	0.167197
4	Assembly, Architecture, and Growth	4.2	Xyloglucan endotransglucosylase/hydrolases			A	93524658	Gorai.006G162400	Gorai.006G162400.1.D	Gohir.D09G141500	PTHR31062:SF52 - XYLOGLUCAN ENDOTRANSGLUCOSYLASE/HYDROLASE PROTEIN 31-RELATED (1 of 4)	AT2G36870.1	xyloglucan endotransglucosylase/hydrolase 32	XTH32	3.19071	2.88559	2.38301	1.35166	2.19567	2.04266	0.846613	0.545385	0.630317	0.326667	0.753391	0.0599201	0.0700389	0.0192251	0.0482349	0.0304533	0.164969	0.285433	0.0698245
4	Assembly, Architecture, and Growth	4.2	Xyloglucan endotransglucosylase/hydrolases			A	93521877	Gorai.007G068800	Gorai.007G068800.1.A	Gohir.A11G059500	PTHR31062:SF15 - XYLOGLUCAN ENDOTRANSGLUCOSYLASE/HYDROLASE PROTEIN 4-RELATED (1 of 2)	AT5G13870.1	xyloglucan endotransglucosylase/hydrolase 5	EXGT-A4,XTH5	4.37118	3.84654	2.73806	2.60223	2.94758	2.98644	3.28501	4.48583	4.13702	4.39296	4.3631	1.40581	2.43169	1.10418	2.20052	1.22044	1.22581	0.414984	0.891604	2936	Gorai.007G068800.1.A;Gorai.007G068800.1.D	case 2
4	Assembly, Architecture, and Growth	4.2	Xyloglucan endotransglucosylase/hydrolases			A	93521877	Gorai.007G068800	Gorai.007G068800.1.D	Gohir.D11G063600	PTHR31062:SF15 - XYLOGLUCAN ENDOTRANSGLUCOSYLASE/HYDROLASE PROTEIN 4-RELATED (1 of 2)	AT5G13870.1	xyloglucan endotransglucosylase/hydrolase 5	EXGT-A4,XTH5	10.23	9.94743	9.13252	8.5316	6.95184	6.94969	5.02653	5.39751	4.9951	4.32726	4.39611	2.69407	2.1359	1.18538	2.91429	1.59369	1.56617	1.14844	1.10342	2936	Gorai.007G068800.1.A;Gorai.007G068800.1.D	case 2
4	Assembly, Architecture, and Growth	4.2	Xyloglucan endotransglucosylase/hydrolases			A	93521877	Gorai.008G094900	Gorai.008G094900.1.A	Gohir.A12G079400	PTHR31062:SF15 - XYLOGLUCAN ENDOTRANSGLUCOSYLASE/HYDROLASE PROTEIN 4-RELATED (1 of 2)	AT5G13870.1	xyloglucan endotransglucosylase/hydrolase 5	EXGT-A4,XTH5	0.593558	0.730002	0.714216	0.65898	0.328225	0.520954	0.611065	0.0744465	0.266706	0.0754382	0.0871817	0	0.145303	0.106505	2.17782	0.919017	0.0415864	2.03911	1.53422
4	Assembly, Architecture, and Growth	4.2	Xyloglucan endotransglucosylase/hydrolases			A	93521877	Gorai.008G094900	Gorai.008G094900.1.D	Gohir.D12G084700	PTHR31062:SF15 - XYLOGLUCAN ENDOTRANSGLUCOSYLASE/HYDROLASE PROTEIN 4-RELATED (1 of 2)	AT5G13870.1	xyloglucan endotransglucosylase/hydrolase 5	EXGT-A4,XTH5	1.35674	1.23996	2.2456	1.5757	2.29194	3.5495	3.74262	1.08799	2.33781	1.53972	1.64522	0.526442	1.30942	0.249033	3.15224	0.633161	0.0806849	1.26139	0.720112
4	Assembly, Architecture, and Growth	4.2	Xyloglucan endotransglucosylase/hydrolases			A	93524658	Gorai.009G006400	Gorai.009G006400.1.A	Gohir.A05G005600	PTHR31062:SF32 - XYLOGLUCAN ENDOTRANSGLUCOSYLASE/HYDROLASE PROTEIN 25-RELATED (1 of 5)	AT5G57560.1	Xyloglucan endotransglucosylase/hydrolase family protein	TCH4,XTH22	0.912533	0.26295	0.665224	0.562084	0.597615	0.895867	0.674253	0.276523	1.53122	1.17597	0.479863	0.938959	3.09325	0.642377	0.431484	0.259976	0.180001	0.720518	0.208964
4	Assembly, Architecture, and Growth	4.2	Xyloglucan endotransglucosylase/hydrolases			A	93524658	Gorai.009G006400	Gorai.009G006400.1.D	Gohir.D05G006300	PTHR31062:SF32 - XYLOGLUCAN ENDOTRANSGLUCOSYLASE/HYDROLASE PROTEIN 25-RELATED (1 of 5)	AT5G57560.1	Xyloglucan endotransglucosylase/hydrolase family protein	TCH4,XTH22	3.54281	2.94585	3.90877	3.60893	2.06403	3.82344	1.92051	1.87533	2.67593	1.64823	1.46907	1.20338	2.5993	0.772376	0.749966	0.451541	0.384272	0.868091	0.368734
4	Assembly, Architecture, and Growth	4.2	Xyloglucan endotransglucosylase/hydrolases			A	93524658	Gorai.009G337400	Gorai.009G337400.1.A	Gohir.A05G313900	PTHR31062:SF32 - XYLOGLUCAN ENDOTRANSGLUCOSYLASE/HYDROLASE PROTEIN 25-RELATED (1 of 5)	AT5G57560.1	Xyloglucan endotransglucosylase/hydrolase family protein	TCH4,XTH22	0.315022	0.0616822	1.18265	0.928754	0.578719	1.39106	0.37916	0.739718	1.47836	0.953676	0.956023	1.07905	1.04734	0.387699	0.229022	0.236157	0.338316	0.16271	0.175097
4	Assembly, Architecture, and Growth	4.2	Xyloglucan endotransglucosylase/hydrolases			A	93524658	Gorai.009G337400	Gorai.009G337400.1.D	Gohir.D05G315400	PTHR31062:SF32 - XYLOGLUCAN ENDOTRANSGLUCOSYLASE/HYDROLASE PROTEIN 25-RELATED (1 of 5)	AT5G57560.1	Xyloglucan endotransglucosylase/hydrolase family protein	TCH4,XTH22	0.0249409	0.0378475	0.0984721	0.0671389	0.1072	0.0169555	0.0446459	0.158031	0.701711	0.311719	0.281873	0.944083	1.22951	0.67365	0.284498	0.419155	0.0270804	0.338759	0.142132
4	Assembly, Architecture, and Growth	4.2	Xyloglucan endotransglucosylase/hydrolases			A	93524658	Gorai.010G074000	Gorai.010G074000.1.A	Gohir.A06G064900	PTHR31062:SF55 - XYLOGLUCAN ENDOTRANSGLUCOSYLASE/HYDROLASE PROTEIN 26-RELATED (1 of 1)	AT4G28850.1	xyloglucan endotransglucosylase/hydrolase 26	ATXTH26,XTH26	0.691119	0.32863	0.828191	0.632908	0.546154	0.822388	0.994226	0.454345	0.100737	0.320654	0.46045	0.622029	0.612348	1.23668	0.736765	0.715986	0.595069	0.540644	0.289621
4	Assembly, Architecture, and Growth	4.2	Xyloglucan endotransglucosylase/hydrolases			A	93516878	Gorai.010G177300	Gorai.010G177300.1.A	Gohir.A06G145900	PTHR31062:SF1 - XYLOGLUCAN ENDOTRANSGLUCOSYLASE/HYDROLASE PROTEIN 8-RELATED (1 of 2)	AT1G11545.1	xyloglucan endotransglucosylase/hydrolase 8	XTH8	5.72181	4.54108	4.67692	4.22239	3.34396	2.72629	1.4541	1.62129	0.779512	0.763288	0.990966	0.385482	0.311205	0.0549582	0.218898	0.147492	0.0615827	0.100212	0	5006	Gorai.010G177300.1.A;Gorai.010G177300.1.D	case 2
4	Assembly, Architecture, and Growth	4.2	Xyloglucan endotransglucosylase/hydrolases			A	93516878	Gorai.010G177300	Gorai.010G177300.1.D	Gohir.D06G151900	PTHR31062:SF1 - XYLOGLUCAN ENDOTRANSGLUCOSYLASE/HYDROLASE PROTEIN 8-RELATED (1 of 2)	AT1G11545.1	xyloglucan endotransglucosylase/hydrolase 8	XTH8	2.90099	2.5286	2.55038	2.54762	2.18303	2.08919	1.93148	2.68626	2.59719	2.40792	2.50004	1.33305	1.7285	0.258449	0.851811	0.297544	0.592086	0.178823	0.408769	5006	Gorai.010G177300.1.A;Gorai.010G177300.1.D	case 2
4	Assembly, Architecture, and Growth	4.2	Xyloglucan endotransglucosylase/hydrolases			A	93516878	Gorai.011G016500	Gorai.011G016500.1.A	Gohir.A10G014900	PTHR31062:SF1 - XYLOGLUCAN ENDOTRANSGLUCOSYLASE/HYDROLASE PROTEIN 8-RELATED (1 of 2)	AT1G11545.1	xyloglucan endotransglucosylase/hydrolase 8	XTH8	2.00782	2.13802	1.64138	1.64156	1.64449	1.75712	1.69987	1.59506	1.52428	1.15595	1.49338	0.452764	1.40819	0.333624	0.309213	0.154973	0.622705	2.15218	0.734817
4	Assembly, Architecture, and Growth	4.2	Xyloglucan endotransglucosylase/hydrolases			A	93516878	Gorai.011G016500	Gorai.011G016500.1.D	Gohir.D10G014900	PTHR31062:SF1 - XYLOGLUCAN ENDOTRANSGLUCOSYLASE/HYDROLASE PROTEIN 8-RELATED (1 of 2)	AT1G11545.1	xyloglucan endotransglucosylase/hydrolase 8	XTH8	3.21458	2.34133	2.14705	2.00037	1.41446	1.23702	0.784867	0.483785	0.801532	0.165105	0.401139	0.0827135	0.118486	0.0557746	0	0.036689	0.0829927	1.31291	0.329514
4	Assembly, Architecture, and Growth	4.2	Xyloglucan endotransglucosylase/hydrolases			A	93524658	Gorai.011G034600	Gorai.011G034600.1.A	Gohir.A10G032000	PTHR31062:SF34 - XYLOGLUCAN ENDOTRANSGLUCOSYLASE/HYDROLASE PROTEIN 15-RELATED (1 of 2)	AT4G14130.1	xyloglucan endotransglucosylase/hydrolase 15	XTH15,XTR7	0.38511	0.356601	0.616836	0.39095	0.645246	0.603438	0.613519	0.594356	0.460522	0.807566	0.697844	0.782442	0.829127	0.686201	0.48906	0.623195	0.565423	1.26014	0.849689
4	Assembly, Architecture, and Growth	4.2	Xyloglucan endotransglucosylase/hydrolases			A	93524658	Gorai.011G034600	Gorai.011G034600.1.D	Gohir.D10G032800	PTHR31062:SF34 - XYLOGLUCAN ENDOTRANSGLUCOSYLASE/HYDROLASE PROTEIN 15-RELATED (1 of 2)	AT4G14130.1	xyloglucan endotransglucosylase/hydrolase 15	XTH15,XTR7	1.86883	1.92916	1.99404	2.0138	2.11562	1.67733	1.9273	1.72656	1.50195	1.39801	1.60331	1.45019	1.10534	1.41097	1.12949	1.3448	1.52853	1.54484	1.5239
4	Assembly, Architecture, and Growth	4.2	Xyloglucan endotransglucosylase/hydrolases			A	93524658	Gorai.013G032000	Gorai.013G032000.1.A	Gohir.A13G029900	PTHR31062:SF44 - XYLOGLUCAN ENDOTRANSGLUCOSYLASE/HYDROLASE PROTEIN 27-RELATED (1 of 2)	AT1G14720.1	xyloglucan endotransglucosylase/hydrolase 28	ATXTH28,EXGT-A2,XTH28,XTR2	1.99971	2.94115	2.78274	2.85623	3.66525	3.70925	4.38788	5.19141	5.43592	5.27198	5.36362	3.7031	4.0741	4.16196	3.68693	4.44012	4.16905	5.13042	4.31289
4	Assembly, Architecture, and Growth	4.2	Xyloglucan endotransglucosylase/hydrolases			A	93524658	Gorai.013G032000	Gorai.013G032000.1.D	Gohir.D13G028000	PTHR31062:SF44 - XYLOGLUCAN ENDOTRANSGLUCOSYLASE/HYDROLASE PROTEIN 27-RELATED (1 of 2)	AT1G14720.1	xyloglucan endotransglucosylase/hydrolase 28	ATXTH28,EXGT-A2,XTH28,XTR2	1.91379	1.71106	1.92788	1.44828	2.08588	2.30252	2.59189	3.07068	2.88222	2.68525	3.19337	2.54078	3.19162	3.12594	2.90437	3.31506	3.07963	3.91423	3.12033
4	Assembly, Architecture, and Growth	4.2	Xyloglucan endotransglucosylase/hydrolases			A	93519258	Gorai.013G072200	Gorai.013G072200.1.A	Gohir.A13G058300	PTHR31062:SF11 - XYLOGLUCAN ENDOTRANSGLUCOSYLASE/HYDROLASE PROTEIN 9 (1 of 2)	AT4G03210.1	xyloglucan endotransglucosylase/hydrolase 9	XTH9	1.42143	1.53017	2.03128	1.64531	1.90425	2.11759	2.0572	1.06961	1.28801	1.06047	1.23558	0.868318	1.25628	2.03164	1.36628	0.955982	1.57482	1.89437	0.579027
4	Assembly, Architecture, and Growth	4.2	Xyloglucan endotransglucosylase/hydrolases			A	93519258	Gorai.013G072200	Gorai.013G072200.1.D	Gohir.D13G063700	PTHR31062:SF11 - XYLOGLUCAN ENDOTRANSGLUCOSYLASE/HYDROLASE PROTEIN 9 (1 of 2)	AT4G03210.1	xyloglucan endotransglucosylase/hydrolase 9	XTH9	1.67965	1.7394	1.53746	1.43387	1.44297	1.76232	0.99797	0.639132	0.517857	0.780044	0.647577	1.36457	1.05003	2.31241	0.862403	1.31056	1.81936	2.38375	0.565366
4	Assembly, Architecture, and Growth	4.2	Xyloglucan endotransglucosylase/hydrolases			B	93524658	Gorai.003G033600	Gorai.003G033600.1.A	Gohir.A02G148400	PTHR31062:SF48 - XYLOGLUCAN ENDOTRANSGLUCOSYLASE/HYDROLASE PROTEIN 6-RELATED (1 of 4)	AT5G65730.1	xyloglucan endotransglucosylase/hydrolase 6	XTH6	0.224029	0.110752	0.393135	0.317553	0.467403	0.366758	0.60978	0.301688	0.875287	0.532929	0.921359	1.61055	2.86119	4.55152	1.60998	2.34886	2.11414	4.31434	1.39507
4	Assembly, Architecture, and Growth	4.2	Xyloglucan endotransglucosylase/hydrolases			B	93524658	Gorai.003G033600	Gorai.003G033600.1.D	Gohir.D03G032100	PTHR31062:SF48 - XYLOGLUCAN ENDOTRANSGLUCOSYLASE/HYDROLASE PROTEIN 6-RELATED (1 of 4)	AT5G65730.1	xyloglucan endotransglucosylase/hydrolase 6	XTH6	2.19323	1.61556	2.94726	3.62502	4.08229	4.14722	4.92588	4.74293	5.13153	5.04493	4.64219	5.07615	4.64513	3.74385	4.53411	4.069	4.75954	2.98047	3.12334
4	Assembly, Architecture, and Growth	4.2	Xyloglucan endotransglucosylase/hydrolases			B	93524658	Gorai.003G052400	Gorai.003G052400.1.D	Gohir.D03G050800	PTHR31062:SF32 - XYLOGLUCAN ENDOTRANSGLUCOSYLASE/HYDROLASE PROTEIN 25-RELATED (1 of 5)	AT5G57560.1	Xyloglucan endotransglucosylase/hydrolase family protein	TCH4,XTH22	0	0.0248572	0.00989748	0	0.121815	0	0.0527943	0.0482334	0.0396416	0.0215195	0.064142	0.0947333	2.0617	0.430682	0.463356	0.298481	0.400076	0.517611	0.0363725
4	Assembly, Architecture, and Growth	4.2	Xyloglucan endotransglucosylase/hydrolases			B	93524658	Gorai.004G182100	Gorai.004G182100.1.A	Gohir.A08G153500	PTHR31062:SF16 - XYLOGLUCAN ENDOTRANSGLUCOSYLASE/HYDROLASE PROTEIN 29-RELATED (1 of 2)	AT1G32170.1	xyloglucan endotransglucosylase/hydrolase 30	XTH30,XTR4	1.55261	1.43128	1.86997	1.81632	2.22167	2.51115	3.71684	4.4417	5.17262	5.5367	5.19555	2.88711	3.46144	3.86382	3.12582	4.64702	4.78314	5.02898	4.07701
4	Assembly, Architecture, and Growth	4.2	Xyloglucan endotransglucosylase/hydrolases			B	93524658	Gorai.004G182100	Gorai.004G182100.1.D	Gohir.D08G174400	PTHR31062:SF16 - XYLOGLUCAN ENDOTRANSGLUCOSYLASE/HYDROLASE PROTEIN 29-RELATED (1 of 2)	AT1G32170.1	xyloglucan endotransglucosylase/hydrolase 30	XTH30,XTR4	0.27906	0.274783	0.788147	0.732459	1.04696	1.42122	2.1853	3.06336	4.2564	4.27512	3.93198	2.91871	3.12347	3.86806	3.79312	4.47269	4.69533	5.12171	4.15091
4	Assembly, Architecture, and Growth	4.2	Xyloglucan endotransglucosylase/hydrolases			B	93524658	Gorai.004G231400	Gorai.004G231400.1.A	Gohir.A08G200500	K08235 - xyloglucan:xyloglucosyl transferase (E2.4.1.207) (1 of 27)	AT2G36870.1	xyloglucan endotransglucosylase/hydrolase 32	XTH32	0.012899	0	0.0223195	0.0927338	0.0912042	0.0875674	2.24356	1.30997	2.04593	2.67593	1.78248	2.58326	2.48342	1.40419	2.45716	1.99135	2.68267	3.08827	2.97831
4	Assembly, Architecture, and Growth	4.2	Xyloglucan endotransglucosylase/hydrolases			B	93524658	Gorai.004G231400	Gorai.004G231400.1.D	Gohir.D08G217700	K08235 - xyloglucan:xyloglucosyl transferase (E2.4.1.207) (1 of 27)	AT2G36870.1	xyloglucan endotransglucosylase/hydrolase 32	XTH32	0.218934	0.111039	0.335515	0.272705	0.49751	0.816007	1.64768	1.93883	2.56227	2.62634	2.19312	2.63386	3.08022	2.22257	2.80059	2.81948	3.12565	4.60205	4.11056
4	Assembly, Architecture, and Growth	4.2	Xyloglucan endotransglucosylase/hydrolases			B	93524658	Gorai.005G113400	Gorai.005G113400.1.A	Gohir.A02G084100	PTHR31062:SF32 - XYLOGLUCAN ENDOTRANSGLUCOSYLASE/HYDROLASE PROTEIN 25-RELATED (1 of 5)	AT5G57560.1	Xyloglucan endotransglucosylase/hydrolase family protein	TCH4,XTH22	0.183114	0.125397	0.14998	0.137441	0.241578	0.236733	0.187549	0.209732	0.428994	0.421893	0.216948	1.1366	1.26203	1.42352	0.900282	1.79335	1.67474	0.986934	1.03262
4	Assembly, Architecture, and Growth	4.2	Xyloglucan endotransglucosylase/hydrolases			B	93524658	Gorai.005G113400	Gorai.005G113400.1.D	Gohir.D02G099900	PTHR31062:SF32 - XYLOGLUCAN ENDOTRANSGLUCOSYLASE/HYDROLASE PROTEIN 25-RELATED (1 of 5)	AT5G57560.1	Xyloglucan endotransglucosylase/hydrolase family protein	TCH4,XTH22	0.261076	0.0239423	0.145877	0.122361	0.217922	0.0550485	0.0328611	0.0602038	0.355375	0.177172	0.33204	0.849886	0.605451	0.311667	0.423962	0.347812	0.0652979	0.364456	0.0412752
4	Assembly, Architecture, and Growth	4.2	Xyloglucan endotransglucosylase/hydrolases			B	93524658	Gorai.005G153200	Gorai.005G153200.1.A	Gohir.A03G112700	PTHR31062:SF44 - XYLOGLUCAN ENDOTRANSGLUCOSYLASE/HYDROLASE PROTEIN 27-RELATED (1 of 2)	AT1G14720.1	xyloglucan endotransglucosylase/hydrolase 28	ATXTH28,EXGT-A2,XTH28,XTR2	5.53438	5.4712	5.60628	5.42217	5.73723	6.06921	6.19266	6.89023	7.16163	7.0003	7.12818	5.81304	5.95412	6.27952	6.52909	7.23869	7.21316	6.57352	6.32537
4	Assembly, Architecture, and Growth	4.2	Xyloglucan endotransglucosylase/hydrolases			B	93524658	Gorai.005G153200	Gorai.005G153200.1.D	Gohir.D02G137101	PTHR31062:SF44 - XYLOGLUCAN ENDOTRANSGLUCOSYLASE/HYDROLASE PROTEIN 27-RELATED (1 of 2)	AT1G14720.1	xyloglucan endotransglucosylase/hydrolase 28	ATXTH28,EXGT-A2,XTH28,XTR2	3.39748	2.89927	4.10238	3.84282	4.81375	5.30916	6.39166	6.67238	7.5311	8.1471	7.51872	7.61466	7.75444	6.98848	7.53544	6.40049	6.93324	5.87346	5.42667
4	Assembly, Architecture, and Growth	4.2	Xyloglucan endotransglucosylase/hydrolases			B	93524658	Gorai.006G162400	Gorai.006G162400.1.A	Gohir.A09G145400	PTHR31062:SF52 - XYLOGLUCAN ENDOTRANSGLUCOSYLASE/HYDROLASE PROTEIN 31-RELATED (1 of 4)	AT2G36870.1	xyloglucan endotransglucosylase/hydrolase 32	XTH32	1.61747	0.822178	1.4011	1.00875	1.10242	1.05144	0.394038	0.29054	0.26194	0.148056	0.418726	0.0113654	0.146859	0.0928163	0.024319	0.0760049	0.194011	0.79483	0.167197
4	Assembly, Architecture, and Growth	4.2	Xyloglucan endotransglucosylase/hydrolases			B	93524658	Gorai.006G162400	Gorai.006G162400.1.D	Gohir.D09G141500	PTHR31062:SF52 - XYLOGLUCAN ENDOTRANSGLUCOSYLASE/HYDROLASE PROTEIN 31-RELATED (1 of 4)	AT2G36870.1	xyloglucan endotransglucosylase/hydrolase 32	XTH32	3.19071	2.88559	2.38301	1.35166	2.19567	2.04266	0.846613	0.545385	0.630317	0.326667	0.753391	0.0599201	0.0700389	0.0192251	0.0482349	0.0304533	0.164969	0.285433	0.0698245
4	Assembly, Architecture, and Growth	4.2	Xyloglucan endotransglucosylase/hydrolases			B	93524658	Gorai.009G006400	Gorai.009G006400.1.A	Gohir.A05G005600	PTHR31062:SF32 - XYLOGLUCAN ENDOTRANSGLUCOSYLASE/HYDROLASE PROTEIN 25-RELATED (1 of 5)	AT5G57560.1	Xyloglucan endotransglucosylase/hydrolase family protein	TCH4,XTH22	0.912533	0.26295	0.665224	0.562084	0.597615	0.895867	0.674253	0.276523	1.53122	1.17597	0.479863	0.938959	3.09325	0.642377	0.431484	0.259976	0.180001	0.720518	0.208964
4	Assembly, Architecture, and Growth	4.2	Xyloglucan endotransglucosylase/hydrolases			B	93524658	Gorai.009G006400	Gorai.009G006400.1.D	Gohir.D05G006300	PTHR31062:SF32 - XYLOGLUCAN ENDOTRANSGLUCOSYLASE/HYDROLASE PROTEIN 25-RELATED (1 of 5)	AT5G57560.1	Xyloglucan endotransglucosylase/hydrolase family protein	TCH4,XTH22	3.54281	2.94585	3.90877	3.60893	2.06403	3.82344	1.92051	1.87533	2.67593	1.64823	1.46907	1.20338	2.5993	0.772376	0.749966	0.451541	0.384272	0.868091	0.368734
4	Assembly, Architecture, and Growth	4.2	Xyloglucan endotransglucosylase/hydrolases			B	93524658	Gorai.009G337400	Gorai.009G337400.1.A	Gohir.A05G313900	PTHR31062:SF32 - XYLOGLUCAN ENDOTRANSGLUCOSYLASE/HYDROLASE PROTEIN 25-RELATED (1 of 5)	AT5G57560.1	Xyloglucan endotransglucosylase/hydrolase family protein	TCH4,XTH22	0.315022	0.0616822	1.18265	0.928754	0.578719	1.39106	0.37916	0.739718	1.47836	0.953676	0.956023	1.07905	1.04734	0.387699	0.229022	0.236157	0.338316	0.16271	0.175097
4	Assembly, Architecture, and Growth	4.2	Xyloglucan endotransglucosylase/hydrolases			B	93524658	Gorai.009G337400	Gorai.009G337400.1.D	Gohir.D05G315400	PTHR31062:SF32 - XYLOGLUCAN ENDOTRANSGLUCOSYLASE/HYDROLASE PROTEIN 25-RELATED (1 of 5)	AT5G57560.1	Xyloglucan endotransglucosylase/hydrolase family protein	TCH4,XTH22	0.0249409	0.0378475	0.0984721	0.0671389	0.1072	0.0169555	0.0446459	0.158031	0.701711	0.311719	0.281873	0.944083	1.22951	0.67365	0.284498	0.419155	0.0270804	0.338759	0.142132
4	Assembly, Architecture, and Growth	4.2	Xyloglucan endotransglucosylase/hydrolases			B	93524658	Gorai.010G074000	Gorai.010G074000.1.A	Gohir.A06G064900	PTHR31062:SF55 - XYLOGLUCAN ENDOTRANSGLUCOSYLASE/HYDROLASE PROTEIN 26-RELATED (1 of 1)	AT4G28850.1	xyloglucan endotransglucosylase/hydrolase 26	ATXTH26,XTH26	0.691119	0.32863	0.828191	0.632908	0.546154	0.822388	0.994226	0.454345	0.100737	0.320654	0.46045	0.622029	0.612348	1.23668	0.736765	0.715986	0.595069	0.540644	0.289621
4	Assembly, Architecture, and Growth	4.2	Xyloglucan endotransglucosylase/hydrolases			B	93524658	Gorai.011G034600	Gorai.011G034600.1.A	Gohir.A10G032000	PTHR31062:SF34 - XYLOGLUCAN ENDOTRANSGLUCOSYLASE/HYDROLASE PROTEIN 15-RELATED (1 of 2)	AT4G14130.1	xyloglucan endotransglucosylase/hydrolase 15	XTH15,XTR7	0.38511	0.356601	0.616836	0.39095	0.645246	0.603438	0.613519	0.594356	0.460522	0.807566	0.697844	0.782442	0.829127	0.686201	0.48906	0.623195	0.565423	1.26014	0.849689
4	Assembly, Architecture, and Growth	4.2	Xyloglucan endotransglucosylase/hydrolases			B	93524658	Gorai.011G034600	Gorai.011G034600.1.D	Gohir.D10G032800	PTHR31062:SF34 - XYLOGLUCAN ENDOTRANSGLUCOSYLASE/HYDROLASE PROTEIN 15-RELATED (1 of 2)	AT4G14130.1	xyloglucan endotransglucosylase/hydrolase 15	XTH15,XTR7	1.86883	1.92916	1.99404	2.0138	2.11562	1.67733	1.9273	1.72656	1.50195	1.39801	1.60331	1.45019	1.10534	1.41097	1.12949	1.3448	1.52853	1.54484	1.5239
4	Assembly, Architecture, and Growth	4.2	Xyloglucan endotransglucosylase/hydrolases			B	93524658	Gorai.013G032000	Gorai.013G032000.1.A	Gohir.A13G029900	PTHR31062:SF44 - XYLOGLUCAN ENDOTRANSGLUCOSYLASE/HYDROLASE PROTEIN 27-RELATED (1 of 2)	AT1G14720.1	xyloglucan endotransglucosylase/hydrolase 28	ATXTH28,EXGT-A2,XTH28,XTR2	1.99971	2.94115	2.78274	2.85623	3.66525	3.70925	4.38788	5.19141	5.43592	5.27198	5.36362	3.7031	4.0741	4.16196	3.68693	4.44012	4.16905	5.13042	4.31289
4	Assembly, Architecture, and Growth	4.2	Xyloglucan endotransglucosylase/hydrolases			B	93524658	Gorai.013G032000	Gorai.013G032000.1.D	Gohir.D13G028000	PTHR31062:SF44 - XYLOGLUCAN ENDOTRANSGLUCOSYLASE/HYDROLASE PROTEIN 27-RELATED (1 of 2)	AT1G14720.1	xyloglucan endotransglucosylase/hydrolase 28	ATXTH28,EXGT-A2,XTH28,XTR2	1.91379	1.71106	1.92788	1.44828	2.08588	2.30252	2.59189	3.07068	2.88222	2.68525	3.19337	2.54078	3.19162	3.12594	2.90437	3.31506	3.07963	3.91423	3.12033
4	Assembly, Architecture, and Growth	4.2	Xyloglucan endotransglucosylase/hydrolases			C	93524658	Gorai.003G033600	Gorai.003G033600.1.A	Gohir.A02G148400	PTHR31062:SF48 - XYLOGLUCAN ENDOTRANSGLUCOSYLASE/HYDROLASE PROTEIN 6-RELATED (1 of 4)	AT5G65730.1	xyloglucan endotransglucosylase/hydrolase 6	XTH6	0.224029	0.110752	0.393135	0.317553	0.467403	0.366758	0.60978	0.301688	0.875287	0.532929	0.921359	1.61055	2.86119	4.55152	1.60998	2.34886	2.11414	4.31434	1.39507
4	Assembly, Architecture, and Growth	4.2	Xyloglucan endotransglucosylase/hydrolases			C	93524658	Gorai.003G033600	Gorai.003G033600.1.D	Gohir.D03G032100	PTHR31062:SF48 - XYLOGLUCAN ENDOTRANSGLUCOSYLASE/HYDROLASE PROTEIN 6-RELATED (1 of 4)	AT5G65730.1	xyloglucan endotransglucosylase/hydrolase 6	XTH6	2.19323	1.61556	2.94726	3.62502	4.08229	4.14722	4.92588	4.74293	5.13153	5.04493	4.64219	5.07615	4.64513	3.74385	4.53411	4.069	4.75954	2.98047	3.12334
4	Assembly, Architecture, and Growth	4.2	Xyloglucan endotransglucosylase/hydrolases			C	93524658	Gorai.003G052400	Gorai.003G052400.1.D	Gohir.D03G050800	PTHR31062:SF32 - XYLOGLUCAN ENDOTRANSGLUCOSYLASE/HYDROLASE PROTEIN 25-RELATED (1 of 5)	AT5G57560.1	Xyloglucan endotransglucosylase/hydrolase family protein	TCH4,XTH22	0	0.0248572	0.00989748	0	0.121815	0	0.0527943	0.0482334	0.0396416	0.0215195	0.064142	0.0947333	2.0617	0.430682	0.463356	0.298481	0.400076	0.517611	0.0363725
4	Assembly, Architecture, and Growth	4.2	Xyloglucan endotransglucosylase/hydrolases			C	93524658	Gorai.004G182100	Gorai.004G182100.1.A	Gohir.A08G153500	PTHR31062:SF16 - XYLOGLUCAN ENDOTRANSGLUCOSYLASE/HYDROLASE PROTEIN 29-RELATED (1 of 2)	AT1G32170.1	xyloglucan endotransglucosylase/hydrolase 30	XTH30,XTR4	1.55261	1.43128	1.86997	1.81632	2.22167	2.51115	3.71684	4.4417	5.17262	5.5367	5.19555	2.88711	3.46144	3.86382	3.12582	4.64702	4.78314	5.02898	4.07701
4	Assembly, Architecture, and Growth	4.2	Xyloglucan endotransglucosylase/hydrolases			C	93524658	Gorai.004G182100	Gorai.004G182100.1.D	Gohir.D08G174400	PTHR31062:SF16 - XYLOGLUCAN ENDOTRANSGLUCOSYLASE/HYDROLASE PROTEIN 29-RELATED (1 of 2)	AT1G32170.1	xyloglucan endotransglucosylase/hydrolase 30	XTH30,XTR4	0.27906	0.274783	0.788147	0.732459	1.04696	1.42122	2.1853	3.06336	4.2564	4.27512	3.93198	2.91871	3.12347	3.86806	3.79312	4.47269	4.69533	5.12171	4.15091
4	Assembly, Architecture, and Growth	4.2	Xyloglucan endotransglucosylase/hydrolases			C	93524658	Gorai.004G231400	Gorai.004G231400.1.A	Gohir.A08G200500	K08235 - xyloglucan:xyloglucosyl transferase (E2.4.1.207) (1 of 27)	AT2G36870.1	xyloglucan endotransglucosylase/hydrolase 32	XTH32	0.012899	0	0.0223195	0.0927338	0.0912042	0.0875674	2.24356	1.30997	2.04593	2.67593	1.78248	2.58326	2.48342	1.40419	2.45716	1.99135	2.68267	3.08827	2.97831
4	Assembly, Architecture, and Growth	4.2	Xyloglucan endotransglucosylase/hydrolases			C	93524658	Gorai.004G231400	Gorai.004G231400.1.D	Gohir.D08G217700	K08235 - xyloglucan:xyloglucosyl transferase (E2.4.1.207) (1 of 27)	AT2G36870.1	xyloglucan endotransglucosylase/hydrolase 32	XTH32	0.218934	0.111039	0.335515	0.272705	0.49751	0.816007	1.64768	1.93883	2.56227	2.62634	2.19312	2.63386	3.08022	2.22257	2.80059	2.81948	3.12565	4.60205	4.11056
4	Assembly, Architecture, and Growth	4.2	Xyloglucan endotransglucosylase/hydrolases			C	93524658	Gorai.005G113400	Gorai.005G113400.1.A	Gohir.A02G084100	PTHR31062:SF32 - XYLOGLUCAN ENDOTRANSGLUCOSYLASE/HYDROLASE PROTEIN 25-RELATED (1 of 5)	AT5G57560.1	Xyloglucan endotransglucosylase/hydrolase family protein	TCH4,XTH22	0.183114	0.125397	0.14998	0.137441	0.241578	0.236733	0.187549	0.209732	0.428994	0.421893	0.216948	1.1366	1.26203	1.42352	0.900282	1.79335	1.67474	0.986934	1.03262
4	Assembly, Architecture, and Growth	4.2	Xyloglucan endotransglucosylase/hydrolases			C	93524658	Gorai.005G113400	Gorai.005G113400.1.D	Gohir.D02G099900	PTHR31062:SF32 - XYLOGLUCAN ENDOTRANSGLUCOSYLASE/HYDROLASE PROTEIN 25-RELATED (1 of 5)	AT5G57560.1	Xyloglucan endotransglucosylase/hydrolase family protein	TCH4,XTH22	0.261076	0.0239423	0.145877	0.122361	0.217922	0.0550485	0.0328611	0.0602038	0.355375	0.177172	0.33204	0.849886	0.605451	0.311667	0.423962	0.347812	0.0652979	0.364456	0.0412752
4	Assembly, Architecture, and Growth	4.2	Xyloglucan endotransglucosylase/hydrolases			C	93524658	Gorai.005G153200	Gorai.005G153200.1.A	Gohir.A03G112700	PTHR31062:SF44 - XYLOGLUCAN ENDOTRANSGLUCOSYLASE/HYDROLASE PROTEIN 27-RELATED (1 of 2)	AT1G14720.1	xyloglucan endotransglucosylase/hydrolase 28	ATXTH28,EXGT-A2,XTH28,XTR2	5.53438	5.4712	5.60628	5.42217	5.73723	6.06921	6.19266	6.89023	7.16163	7.0003	7.12818	5.81304	5.95412	6.27952	6.52909	7.23869	7.21316	6.57352	6.32537
4	Assembly, Architecture, and Growth	4.2	Xyloglucan endotransglucosylase/hydrolases			C	93524658	Gorai.005G153200	Gorai.005G153200.1.D	Gohir.D02G137101	PTHR31062:SF44 - XYLOGLUCAN ENDOTRANSGLUCOSYLASE/HYDROLASE PROTEIN 27-RELATED (1 of 2)	AT1G14720.1	xyloglucan endotransglucosylase/hydrolase 28	ATXTH28,EXGT-A2,XTH28,XTR2	3.39748	2.89927	4.10238	3.84282	4.81375	5.30916	6.39166	6.67238	7.5311	8.1471	7.51872	7.61466	7.75444	6.98848	7.53544	6.40049	6.93324	5.87346	5.42667
[truncated: 1,610 more rows]
[truncated: 47 more columns]

## Sheet: Data S14B Correlation
Supplementary Data Set S14B. Cell wall related gene family proteins that show high correlations (PCC > 0.75) with their mRNAs.
[truncated: 290 more rows]
[truncated: 11 more columns]
