# Supplementary material for: Systems-level proteomic models of cotton fiber development: a high-resolution data resource to analyze cell dynamics and trait engineering
Source: Plant Physiol. 2026 Jul 2;201(3):kiag318. doi: 10.1093/plphys/kiag318 (PMC13326644; doi:10.1093/plphys/kiag318)
Supplement: kiag318_Supplementary_Data [file kiag318_supplementary_data.zip › Supplementary Data Set S4.xlsx]

## Sheet: Table of Contents
Supplementary Data Set S4. SOM clustering results and filtering used to generate protein expression group profiles (APOT, P200, and S200).
Tab	Description	Note
Supplementary Data Set S4A	Profiles of the SOM groups at 30 module size (APOT).	Figure 2A & Supplemental Figure S3.
Supplementary Data Set S4B	Profiles of members present in the protein expression groups (APOT).	Figure 2B & Supplemental Figure S3.
Supplementary Data Set S4C	Profiles of the SOM groups at 40 module size (P200).	Figure 2A & Supplemental Figure S4.
Supplementary Data Set S4D	Profiles of members present in the protein expression groups (P200).	Figure 2B & Supplemental Figure S4.
Supplementary Data Set S4E	Profiles of the SOM groups at 20 module size (S200).	Figure 2A & Supplemental Figure S5.
Supplementary Data Set S4F	Profiles of members present in the protein expression groups (S200).	Figure 2B & Supplemental Figure S5.

## Sheet: Data S4A SOM group profiles_A
Supplementary Data Set S4A. Profiles of the SOM groups at 30 module size (APOT).
Cell fraction SOM protein expression group IDs	Is the cell fraction protein expression group profile Informative?	# of members with informative profiles	Group profiles	DPA
				5	6	7	8	9	10	11	12	13	14	15	16	17	18	19	20	21	22	23	24
V1				20.2467	19.8267	19.8738	20.1285	20.0179	16.0768	2.44528	0.778704	0.976483	0.992687	9.04548	8.2531	6.20355	0.554865	0.0127801	1.17772	0.00413711	1.99851615795671e-08	0.108367	0.459221
V2	Yes	10		20.2758	20.0575	20.0879	20.3356	19.7806	18.1039	13.4481	12.7095	13.0577	5.83851	9.85113	10.4286	12.6655	1.47434	0.0171272	0.715056	0.00518091	2.60921908813795e-08	0.193985	0.363781
V3	Yes	88		21.0605	20.2518	20.3151	20.3837	21.0499	20.908	20.8943	20.8984	21.0281	20.4682	20.2087	20.3022	19.552	5.30227	0.245293	0.416325	0.00339129	1.63052623536456e-08	0.20976	0.229815
V4	Yes	5		21.5012	21.5065	21.7579	21.8193	21.9128	21.8687	21.8268	21.7195	21.7241	21.258	21.3431	21.3524	20.7733	18.4529	17.6767	17.1956	0.00356191	1.74335660020798e-08	0.0308419	0.052641
V5	Yes	478		21.7368	21.9252	22.1815	22.118	22.1671	22.1148	22.0271	21.8427	21.8719	21.5213	21.836	21.8848	21.7515	21.4366	21.3954	21.6643	0.000764296	1.37246946681507e-13	6.94246989264349e-07	0.00186997
V6				20.1851	20.1411	20.1267	19.3477	19.1868	15.4548	3.55664	0.470671	0.696829	0.684006	14.6512	18.5748	18.0089	3.89789	2.29671	2.49588	0.0170642	0.000269982	0.482697	1.092
V7				20.7326	20.5007	20.6018	20.2589	20.1562	15.9638	9.82904	7.53566	9.33722	9.99184	16.7228	17.5583	15.7838	7.64882	5.78683	6.62726	1.86774	0.000506907	0.27599	0.735566
V8	Yes	13		20.281	19.9328	20.16	20.862	21.0272	20.5162	20.573	20.0641	20.5052	19.2789	19.0076	17.3362	9.76233	5.30268	2.89614	6.32971	2.32995	0.00067873	0.127807	1.19937
V9				21.6635	21.6665	21.9519	21.9449	22.0245	21.9586	21.8802	21.7501	21.9218	21.4549	21.5666	21.6097	21.0947	19.216	18.2554	18.5557	1.20416	7.65870817702888e-07	0.0272866	3.83322
V10				21.6195	21.7948	22.0554	21.9885	21.9252	21.8444	21.7649	21.6824	21.6132	19.5087	19.6963	20.1012	21.7415	21.5111	21.1613	21.0195	0.00334617	1.86544030873115e-07	0.00564266	4.30824
V11				20.6834	20.7426	20.7324	19.9755	19.533	15.936	5.40025	0.0761432	1.03501	3.4236	17.3251	20.0712	20.5087	18.5067	17.8565	17.5279	0.251248	0.129595	0.540333	1.47534
V12				20.7974	20.7827	20.9081	20.2688	20.0037	17.6129	11.4746	4.23432	4.7245	5.59608	18.391	20.2824	18.4876	13.585	8.28951	9.2135	2.8728	0.330195	0.945341	2.46489
V13				22.5885	22.2457	22.9833	23.0735	23.0719	22.407	22.3746	21.3747	21.9229	21.9156	22.8676	22.5511	21.0673	20.2005	18.4344	19.8598	18.4255	0.0348512	0.107189	1.071
V14				21.2008	21.2529	21.5555	21.5123	21.4167	20.8526	20.7255	20.6652	22.2323	21.4513	21.2955	21.2557	20.2199	19.7767	14.8824	13.8619	2.92895	0.00844364	0.243863	16.6668
V15				21.8775	22.0228	22.418	22.3887	22.2286	22.2236	22.0139	21.8205	22.5574	21.7899	21.9245	22.297	22.28	22.475	21.8695	21.888	0.00322808	0.000731432	0.00307869	21.8209
V16				22.9524	22.6188	23.407	23.2674	22.8998	21.8198	17.9684	14.3272	14.9871	15.6788	21.5517	23.2591	23.3822	23.1454	21.9821	22.2422	16.2413	15.6604	15.8272	16.4071
V17				22.4703	21.9964	22.8119	22.7874	23.1062	22.3201	19.3529	16.6965	17.3405	17.7757	22.5953	23.5654	23.4902	23.1706	21.9261	22.4005	16.6398	13.6347	13.7955	14.3155
V18				14.9138	14.0601	14.3976	14.918	18.6919	15.889	15.7925	14.083	17.6403	20.0348	22.0185	21.875	20.6582	19.3076	14.9486	14.5787	12.1977	6.49286	6.61344	11.065
V19				12.7647	12.0125	12.2709	14.2408	19.294	18.7767	18.8834	18.9054	20.5333	20.83	21.0877	20.8766	20.7481	19.4359	17.1822	17.0798	3.5849	0.886881	0.917242	11.8823
V20				10.3632	9.76964	9.9329	14.3458	19.1241	18.4218	18.5024	18.5725	20.2699	20.5676	20.7558	20.6577	20.4628	19.1761	16.879	16.5779	0.012493	0.00547554	0.0386132	14.1961
V21	Yes	137		24.3684	23.7609	25.0504	25.1113	25.143	25.1661	24.7593	24.2265	24.8558	24.3667	25.0913	25.191	24.9472	24.4474	23.6931	24.4932	23.638	22.668	22.7573	22.6712
V22	Yes	37		22.0992	21.6549	22.4876	22.6362	23.2627	22.9583	22.6523	21.9156	23.2828	22.9391	23.3169	24.127	24.2491	24.0972	23.7346	23.5028	22.861	22.5463	22.7947	23.5568
V23	Yes	6		8.62616	6.90582	7.0623	8.53262	15.9429	14.8218	13.548	13.0943	15.3787	16.7092	18.688	20.5454	21.2378	21.0116	19.8859	18.7084	14.554	14.6959	15.2344	17.5725
V24				1.57263	0.0534756	0.0539823	2.11713	11.7397	6.19542	4.17362	4.1543	8.86502	13.7631	18.088	18.2282	16.4475	12.3596	8.25626	7.54487	1.10337	1.09992	1.48515	5.69928
V25	Yes	38		1.38494	0.0112445	0.0115095	5.63765	16.7046	17.341	16.2915	15.8387	16.3498	15.4522	18.157	18.2496	18.4779	14.9171	12.216	12.0916	0.0721795	0.00197253	0.0675256	2.2021
V26	Yes	82		23.0998	23.0047	23.678	23.5874	23.6234	23.5075	23.4947	23.145	23.4791	23.4055	23.4587	23.6876	23.5318	23.2725	23.2046	23.4526	23.0308	22.7009	22.6062	22.7467
V27	Yes	54		21.7699	21.5429	22.1664	22.1825	22.7363	22.471	22.2849	22.1009	23.1566	21.9706	22.157	22.52	23.5848	23.6893	23.4889	23.1459	22.8508	22.8937	23.1357	23.6257
V28	Yes	4		6.88912	5.07663	5.19038	5.83867	11.1547	7.35431	5.84934	5.42415	9.84978	11.3517	14.0797	17.0741	20.1187	19.9188	18.3378	14.1052	11.1302	11.9119	14.657	19.3054
V29				1.93981	0.0299477	0.0301268	2.98334	13.6551	10.5448	4.79225	3.08354	3.94602	6.30769	14.4803	18.5783	18.8951	16.8872	15.3	14.3797	1.17578	1.00127	1.35738	3.67926
V30				0.749181	3.20090664691027e-05	3.20158150885686e-05	3.87823	15.3856	10.9542	3.92045	1.93268	2.32472	3.68789	16.4683	17.9982	13.8901	5.80963	2.68302	2.84573	0.313216	0.00174988	0.427421	2.20589

## Sheet: Data S4B SOM member profiles_A
Supplementary Data Set S4B. Profiles of members present in the protein expression groups (APOT).
Cotton annotations											Arabidopsis ortholog information			SOM clustering results and filtering								Merged SOM network module IDs	Raw profiles																				Interpolated profiles
id	Protein IDs	Majority protein IDs	protein assignment (homoeolog/ortholog determination by unique peptides)	classification of protein assignment	Leading protein IDs	Gene IDs	cotton name	Gohir_UTX	Gohir_CRI	OG IDs	ATG IDs	Best-hit ortholog name	Symbol	Cell fraction SOM protein expression group IDs	outlier removed	unreliable profile removed	informative groups	informative groups with average of > 20	countif	number of zeros	average of abundances		5 DPA	6 DPA	7 DPA	8 DPA	9 DPA	10 DPA	11 DPA	12 DPA	13 DPA	14 DPA	15 DPA	16 DPA	17 DPA	18 DPA	19 DPA	20 DPA	21 DPA	22 DPA	23 DPA	24 DPA	5 DPA	6 DPA	7 DPA	8 DPA	9 DPA	10 DPA	11 DPA
2012	Gorai.005G107900.3.A;Gorai.005G107900.1.A;Gorai.005G107900.4.A;Gorai.005G107900.2.A	Gorai.005G107900.3.A;Gorai.005G107900.1.A;Gorai.005G107900.4.A;Gorai.005G107900.2.A	Gorai.005G107900.1.A	case 1	Gorai.005G107900.3.A	Gorai.005G107900	K06287 - septum formation protein (maf) (1 of 3)	Gohir.A03G078800		93522610	AT5G42770.2	Maf-like protein		#N/A	#N/A	#N/A	#N/A	#N/A	6	14	20.0653		0	0	20.4366	0	19.8165	0	19.7733	0	0	0	20.2912	0	20.028	0	0	20.0463	0	0	0	0
5572	Gorai.012G005800.2.D	Gorai.012G005800.2.D	Gorai.012G005800.1.D	case 1	Gorai.012G005800.2.D	Gorai.012G005800	PTHR11679:SF1 - VACUOLAR PROTEIN SORTING-ASSOCIATED PROTEIN 33B (1 of 1)	Gohir.D04G004600		93516609	AT3G54860.1	Sec1/munc18-like (SM) proteins superfamily	ATVPS33,VPS33	#N/A	#N/A	#N/A	#N/A	#N/A	6	14	20.3003		0	0	19.6563	0	19.9039	0	20.6358	0	0	0	20.4809	0	20.1472	0	0	20.9776	0	0	0	0
2063	Gorai.005G130000.2.D;Gorai.005G130000.1.D;Gorai.005G130000.5.D;Gorai.005G130000.4.D;Gorai.005G130000.3.D;Gorai.005G130000.11.D;Gorai.005G130000.10.D;Gorai.005G130000.9.D;Gorai.005G130000.13.D;Gorai.005G130000.8.D;Gorai.005G130000.12.D;Gorai.005G130000.6.D;Gorai.005G130000.7.D.p2;Gorai.005G130000.7.D	Gorai.005G130000.2.D;Gorai.005G130000.1.D;Gorai.005G130000.5.D;Gorai.005G130000.4.D;Gorai.005G130000.3.D;Gorai.005G130000.11.D;Gorai.005G130000.10.D;Gorai.005G130000.9.D;Gorai.005G130000.13.D;Gorai.005G130000.8.D;Gorai.005G130000.12.D;Gorai.005G130000.6.D;Gorai.005G130000.7.D.p2	Gorai.005G130000.1.D	case 1	Gorai.005G130000.2.D	Gorai.005G130000	PTHR13020:SF34 - UBX DOMAIN-CONTAINING PROTEIN 4 (1 of 2)	Gohir.D02G114300		93517859	AT1G04850.1	ubiquitin-associated (UBA)/TS-N domain-containing protein		#N/A	#N/A	#N/A	#N/A	#N/A	6	14	20.5072		0	0	20.8767	0	20.5715	0	20.4471	0	20.6973	0	20.3465	0	20.1041	0	0	0	0	0	0	0
3246	Gorai.007G260200.10.A;Gorai.007G260200.9.A;Gorai.007G260200.8.A;Gorai.007G260200.6.A;Gorai.007G260200.5.A;Gorai.007G260200.11.A;Gorai.007G260200.4.A;Gorai.007G260200.3.A;Gorai.007G260200.2.A;Gorai.007G260200.1.A;Gorai.007G260200.7.D;Gorai.007G260200.7.A	Gorai.007G260200.10.A;Gorai.007G260200.9.A;Gorai.007G260200.8.A;Gorai.007G260200.6.A;Gorai.007G260200.5.A;Gorai.007G260200.11.A;Gorai.007G260200.4.A;Gorai.007G260200.3.A;Gorai.007G260200.2.A;Gorai.007G260200.1.A	Gorai.007G260200.1.A	case 1	Gorai.007G260200.10.A	Gorai.007G260200	#N/A	Gohir.A11G233401		93069733	X			#N/A	#N/A	#N/A	#N/A	#N/A	6	14	23.1427		0	0	0	0	0	22.0784	0	0	25.1322	0	21.7733	0	22.3966	0	0	23.2316	0	0	24.2441	0
2713	Gorai.006G230700.1.A;Gorai.006G230700.1.D	Gorai.006G230700.1.A;Gorai.006G230700.1.D	Gorai.006G230700.1.A;Gorai.006G230700.1.D	case 2	Gorai.006G230700.1.A	Gorai.006G230700	PTHR22595//PTHR22595:SF61 - CHITINASE-RELATED // SUBFAMILY NOT NAMED (1 of 5)	Gohir.A09G213100		93439585	AT3G54420.1	homolog of carrot EP3-3 chitinase	ATCHITIV,ATEP3,CHIV,EP3	#N/A	#N/A	#N/A	#N/A	#N/A	5	15	21.0533		0	0	0	21.5932	0	21.4107	0	0	20.7979	0	0	21.2428	0	20.2219	0	0	0	0	0	0
3478	Gorai.008G042800.1.A;Gorai.008G042600.1.A.p2;Gorai.002G211300.1.D;Gorai.002G211300.1.A	Gorai.008G042800.1.A;Gorai.008G042600.1.A.p2	Gorai.008G042600.1.A;Gorai.008G042800.1.A	case 3	Gorai.008G042800.1.A	Gorai.008G042800	PTHR10286:SF3 - INORGANIC PYROPHOSPHATASE (1 of 3)	Gohir.A12G031300		93518958	AT5G09650.1	pyrophosphorylase 6	AtPPa6,PPa6	#N/A	#N/A	#N/A	#N/A	#N/A	5	15	19.8968		0	0	20.1628	0	20.5268	0	0	0	19.8502	0	19.0567	0	19.8875	0	0	0	0	0	0	0
2989	Gorai.007G095000.1.D;Gorai.007G095000.1.A;Gorai.007G095000.2.A	Gorai.007G095000.1.D;Gorai.007G095000.1.A;Gorai.007G095000.2.A	Gorai.007G095000.1.A;Gorai.007G095000.1.D	case 2	Gorai.007G095000.1.D	Gorai.007G095000	2.4.1.207 - Xyloglucan:xyloglucosyl transferase / Xyloglucan endotransglycosylase (1 of 41)	Gohir.D11G088900		93440507	AT2G18800.1	xyloglucan endotransglucosylase/hydrolase 21	ATXTH21,XTH21	#N/A	#N/A	#N/A	#N/A	#N/A	5	15	20.431		0	0	0	20.3035	0	19.8646	0	0	0	0	0	0	20.3954	0	0	20.3121	0	0	0	21.2793
5769	Gorai.012G130300.1.A	Gorai.012G130300.1.A	Gorai.012G130300.1.A	case 1	Gorai.012G130300.1.A	Gorai.012G130300	PTHR10992//PTHR10992:SF869 - ALPHA/BETA HYDROLASE FOLD-CONTAINING PROTEIN // SUBFAMILY NOT NAMED (1 of 8)	Gohir.A04G104500		93439446	AT3G51000.1	alpha/beta-Hydrolases superfamily protein		#N/A	#N/A	#N/A	#N/A	#N/A	5	15	20.927		0	0	21.341	0	20.2966	0	21.2329	0	0	0	0	21.0297	0	0	0	20.7349	0	0	0	0
3029	Gorai.007G122600.1.D;Gorai.007G122600.1.A;Gorai.007G122500.1.D;Gorai.007G122500.1.A	Gorai.007G122600.1.D;Gorai.007G122600.1.A	Gorai.007G122500.1.D;Gorai.007G122600.1.A;Gorai.007G122600.1.D	case 3	Gorai.007G122600.1.D	Gorai.007G122600	PTHR31460:SF0 - EXPRESSED PROTEIN-RELATED (1 of 3)	Gohir.D11G114000		93519286	AT2G16760.1	Calcium-dependent phosphotriesterase superfamily protein		#N/A	#N/A	#N/A	#N/A	#N/A	5	15	20.7594		0	0	21.1827	0	21.5663	0	0	0	0	0	20.2852	0	19.8345	0	0	20.9283	0	0	0	0
3832	Gorai.008G262000.1.A;Gorai.008G262000.1.D;Gorai.008G262000.3.A;Gorai.008G262000.2.A;Gorai.008G262000.3.D;Gorai.008G262000.2.D	Gorai.008G262000.1.A;Gorai.008G262000.1.D;Gorai.008G262000.3.A;Gorai.008G262000.2.A;Gorai.008G262000.3.D;Gorai.008G262000.2.D	Gorai.008G262000.1.A;Gorai.008G262000.1.D	case 2	Gorai.008G262000.1.A	Gorai.008G262000	K02940 - large subunit ribosomal protein L9e (RP-L9e, RPL9) (1 of 4)	Gohir.A12G243400		93523067	AT1G33140.1	Ribosomal protein L6 family	PGY2	#N/A	#N/A	#N/A	#N/A	#N/A	5	15	19.4232		0	0	20.218	0	19.5221	0	0	0	0	0	18.8834	0	19.2477	0	0	19.2447	0	0	0	0
1096	Gorai.003G058700.2.D;Gorai.003G058700.1.D;Gorai.003G058700.4.D;Gorai.003G058700.3.D;Gorai.010G171200.10.D;Gorai.010G171200.9.D;Gorai.010G171200.8.D;Gorai.010G171200.7.D;Gorai.010G171200.6.D;Gorai.010G171200.5.D	Gorai.003G058700.2.D;Gorai.003G058700.1.D;Gorai.003G058700.4.D;Gorai.003G058700.3.D	Gorai.003G058700.1.D	case 1	Gorai.003G058700.2.D	Gorai.003G058700	PTHR11649:SF62 - PROTEIN SEY1 HOMOLOG (1 of 10)	Gohir.D03G055900		93523590	AT3G13870.1	Root hair defective 3 GTP-binding protein (RHD3)	RHD3	#N/A	#N/A	#N/A	#N/A	#N/A	5	15	20.4826		0	0	0	0	20.5438	0	20.0344	0	0	0	20.8773	0	20.1142	0	0	20.8434	0	0	0	0
1575	Gorai.004G131200.1.D;Gorai.004G131200.1.A;Gorai.004G131200.2.A;Gorai.004G131200.2.D	Gorai.004G131200.1.D;Gorai.004G131200.1.A;Gorai.004G131200.2.A;Gorai.004G131200.2.D	Gorai.004G131200.1.A;Gorai.004G131200.1.D	case 2	Gorai.004G131200.1.D	Gorai.004G131200	K06158 - ATP-binding cassette, subfamily F, member 3 (ABCF3) (1 of 1)	Gohir.D08G124500		93515106	AT1G64550.1	general control non-repressible 3	ATGCN3,GCN3	#N/A	#N/A	#N/A	#N/A	#N/A	5	15	19.9385		20.22	0	0	0	20.0657	0	0	0	0	0	19.8525	0	19.7791	0	0	19.7752	0	0	0	0
4934	Gorai.010G125100.1.A;Gorai.010G125100.3.A;Gorai.010G125100.2.A	Gorai.010G125100.1.A;Gorai.010G125100.3.A;Gorai.010G125100.2.A	Gorai.010G125100.1.A	case 1	Gorai.010G125100.1.A	Gorai.010G125100	PTHR22166:SF12 - PROTEIN LUNAPARK (1 of 1)	Gohir.A06G108000		93522052	AT4G31080.1	Protein of unknown function (DUF2296)		#N/A	#N/A	#N/A	#N/A	#N/A	5	15	20.044		0	0	0	0	19.9821	0	0	0	20.2205	0	19.9016	0	19.7471	0	0	20.3685	0	0	0	0
3122	Gorai.007G174000.4.A;Gorai.007G174000.1.A;Gorai.007G174000.3.A;Gorai.007G174000.2.A	Gorai.007G174000.4.A;Gorai.007G174000.1.A;Gorai.007G174000.3.A;Gorai.007G174000.2.A	Gorai.007G174000.1.A	case 1	Gorai.007G174000.4.A	Gorai.007G174000	PTHR18937//PTHR18937:SF225 - STRUCTURAL MAINTENANCE OF CHROMOSOMES SMC FAMILY MEMBER // SUBFAMILY NOT NAMED (1 of 2)	Gohir.A11G156200		93514241	AT2G32240.1			#N/A	#N/A	#N/A	#N/A	#N/A	5	15	20.0729		0	0	0	0	19.3741	0	0	0	20.4837	0	20.6842	0	20.2986	0	0	19.5239	0	0	0	0
1621	Gorai.004G166300.1.A;Gorai.004G166300.2.A	Gorai.004G166300.1.A;Gorai.004G166300.2.A	Gorai.004G166300.1.A	case 1	Gorai.004G166300.1.A	Gorai.004G166300	K13199 - plasminogen activator inhibitor 1 RNA-binding protein (SERBP1) (1 of 4)	Gohir.A08G138900		93496836	AT4G17520.1	Hyaluronan / mRNA binding family		#N/A	#N/A	#N/A	#N/A	#N/A	5	15	20.533		20.5967	0	0	0	0	0	20.4924	0	0	21.0089	0	20.1562	0	0	0	20.4106	0	0	0	0
4470	Gorai.009G278900.1.A;Gorai.009G278900.2.A	Gorai.009G278900.1.A;Gorai.009G278900.2.A	Gorai.009G278900.1.A	case 1	Gorai.009G278900.1.A	Gorai.009G278900	K10592 - E3 ubiquitin-protein ligase HUWE1 (HUWE1, MULE, ARF-BP1) (1 of 4)	Gohir.A05G264300	Gh_A05G254100	93522411	AT1G70320.1	ubiquitin-protein ligase 2	UPL2	#N/A	#N/A	#N/A	#N/A	#N/A	5	15	20.4719		0	0	0	0	20.4317	0	0	0	20.8625	0	20.0562	0	20.222	0	0	20.7874	0	0	0	0
5975	Gorai.013G046000.2.D;Gorai.013G046000.1.D;Gorai.013G046000.5.D;Gorai.013G046000.4.D;Gorai.013G046000.3.D	Gorai.013G046000.2.D;Gorai.013G046000.1.D;Gorai.013G046000.5.D;Gorai.013G046000.4.D;Gorai.013G046000.3.D	Gorai.013G046000.1.D	case 1	Gorai.013G046000.2.D	Gorai.013G046000	K13126 - polyadenylate-binding protein (PABPC) (1 of 11)	Gohir.D13G041000		93523572	AT1G49760.1	poly(A) binding protein 8	PAB8,PABP8	#N/A	#N/A	#N/A	#N/A	#N/A	5	15	20.2911		0	0	0	0	20.6361	0	0	0	0	0	19.0947	0	20.1475	0	0	20.223	0	0	0	21.3541
3451	Gorai.008G027500.3.D;Gorai.008G027500.2.D;Gorai.008G027500.1.D	Gorai.008G027500.3.D;Gorai.008G027500.2.D;Gorai.008G027500.1.D	Gorai.008G027500.1.D	case 1	Gorai.008G027500.3.D	Gorai.008G027500	PTHR31346:SF5 - DAG-LIKE PROTEIN (1 of 1)	Gohir.D12G027000		93439185	AT4G20020.2			#N/A	#N/A	#N/A	#N/A	#N/A	5	15	19.3324		0	0	19.0307	0	19.3277	0	19.8558	0	0	19.7111	0	0	0	0	0	18.7368	0	0	0	0
4466	Gorai.009G273200.2.D;Gorai.009G273200.2.A;Gorai.009G273200.1.D;Gorai.009G273200.1.A;Gorai.009G273200.4.D;Gorai.009G273200.4.A;Gorai.009G273200.3.D;Gorai.009G273200.3.A	Gorai.009G273200.2.D;Gorai.009G273200.2.A;Gorai.009G273200.1.D;Gorai.009G273200.1.A;Gorai.009G273200.4.D;Gorai.009G273200.4.A	Gorai.009G273200.1.A;Gorai.009G273200.1.D	case 2	Gorai.009G273200.2.D	Gorai.009G273200	K06287 - septum formation protein (maf) (1 of 3)	Gohir.D05G261300		93522610	AT5G42770.1	Maf-like protein		#N/A	#N/A	#N/A	#N/A	#N/A	5	15	19.5359		0	0	0	0	0	19.9562	0	0	18.7718	0	18.9723	0	19.9485	0	20.0306	0	0	0	0	0
4091	Gorai.009G085400.2.D;Gorai.009G085400.1.D	Gorai.009G085400.2.D;Gorai.009G085400.1.D	Gorai.009G085400.1.D	case 1	Gorai.009G085400.2.D	Gorai.009G085400	K02639 - ferredoxin (petF) (1 of 5)	Gohir.D05G083700,Gohir.D05G083800,Gohir.D05G083850	Gh_D05G082400,Gh_D05G082200	93524311	AT2G27510.1	ferredoxin 3	ATFD3,FD3	#N/A	#N/A	#N/A	#N/A	#N/A	4	16	21.4107		0	0	0	0	0	0	0	0	21.9789	0	0	0	20.689	0	21.6903	0	0	0	21.2846	0
4533	Gorai.009G306800.1.A	Gorai.009G306800.1.A	Gorai.009G306800.1.A	case 1	Gorai.009G306800.1.A	Gorai.009G306800	#N/A	Gohir.A05G355900		93488418	X			#N/A	#N/A	#N/A	#N/A	#N/A	4	16	21.7219		0	0	0	0	0	0	0	0	22.2948	0	20.6113	0	21.6971	0	0	22.2843	0	0	0	0
790	Gorai.002G154600.2.D;Gorai.002G154600.1.D	Gorai.002G154600.2.D;Gorai.002G154600.1.D	Gorai.002G154600.1.D	case 1	Gorai.002G154600.2.D	Gorai.002G154600	2.5.1.117 - Homogentisate solanesyltransferase / HST (1 of 3)	Gohir.D01G123600		93440174	AT3G11950.1	TRAF-like superfamily protein		#N/A	#N/A	#N/A	#N/A	#N/A	4	16	21.5219		0	0	0	0	0	0	0	0	22.0695	0	20.9383	0	21.453	0	21.6268	0	0	0	0	0
4070	Gorai.009G076000.1.A	Gorai.009G076000.1.A	Gorai.009G076000.1.A	case 1	Gorai.009G076000.1.A	Gorai.009G076000	PTHR11595:SF24 - ELONGATION FACTOR 1-BETA 1-RELATED (1 of 2)	Gohir.A05G071900		93523891	AT5G12110.1	Glutathione S-transferase, C-terminal-like;Translation elongation factor EF1B/ribosomal protein S6		#N/A	#N/A	#N/A	#N/A	#N/A	4	16	22.8942		0	0	0	21.5817	0	22.1599	0	0	24.6036	0	0	0	23.2317	0	0	0	0	0	0	0
5344	Gorai.011G129900.1.A;Gorai.011G129900.2.A;Gorai.009G361800.1.D;Gorai.009G361800.1.A;Gorai.011G211300.1.A;Gorai.004G234900.1.D;Gorai.004G234900.1.A;Gorai.011G211300.1.D	Gorai.011G129900.1.A;Gorai.011G129900.2.A	Gorai.011G129900.1.A	case 1	Gorai.011G129900.1.A	Gorai.011G129900	K00430 - peroxidase (E1.11.1.7) (1 of 79)	Gohir.A10G148700		93438916	AT5G05340.1	Peroxidase superfamily protein		#N/A	#N/A	#N/A	#N/A	#N/A	4	16	19.9091		0	0	0	20.0766	0	19.363	0	0	20.4598	0	0	0	19.7369	0	0	0	0	0	0	0
3084	Gorai.007G155600.1.A;Gorai.007G155600.2.A;Gorai.007G155600.1.D;Gorai.007G155600.2.D;Gorai.007G155600.4.A;Gorai.007G155600.3.A;Gorai.007G155600.5.A;Gorai.007G155600.5.D;Gorai.007G155600.3.D;Gorai.007G155600.4.D;Gorai.007G155600.3.D.p2;Gorai.007G155600.4.A.p2;Gorai.007G155600.4.D.p2;Gorai.007G155600.3.A.p2;Gorai.005G032400.2.D;Gorai.005G032400.2.A;Gorai.005G032400.1.A;Gorai.005G032400.1.D	Gorai.007G155600.1.A;Gorai.007G155600.2.A;Gorai.007G155600.1.D;Gorai.007G155600.2.D;Gorai.007G155600.4.A;Gorai.007G155600.3.A;Gorai.007G155600.5.A;Gorai.007G155600.5.D;Gorai.007G155600.3.D;Gorai.007G155600.4.D	Gorai.007G155600.1.A;Gorai.007G155600.1.D	case 2	Gorai.007G155600.1.A	Gorai.007G155600	3.1.3.2//3.1.3.26 - Acid phosphatase / Phosphomonoesterase // 4-phytase / Phytate 6-phosphatase (1 of 2)	Gohir.A11G138900		93523174	AT3G07130.1	purple acid phosphatase 15	ATPAP15,PAP15	#N/A	#N/A	#N/A	#N/A	#N/A	4	16	20.0838		0	0	0	0	20.9615	0	20.2608	0	0	0	20.4608	0	18.6521	0	0	0	0	0	0	0
2997	Gorai.007G097600.2.D;Gorai.007G097600.2.A;Gorai.007G097600.1.D;Gorai.007G097600.1.A;Gorai.007G097600.4.A;Gorai.007G097600.4.D;Gorai.007G097600.5.D;Gorai.007G097600.5.A;Gorai.007G097600.3.D;Gorai.007G097600.3.A	Gorai.007G097600.2.D;Gorai.007G097600.2.A;Gorai.007G097600.1.D;Gorai.007G097600.1.A;Gorai.007G097600.4.A;Gorai.007G097600.4.D;Gorai.007G097600.5.D;Gorai.007G097600.5.A;Gorai.007G097600.3.D;Gorai.007G097600.3.A	Gorai.007G097600.1.A;Gorai.007G097600.1.D	case 2	Gorai.007G097600.2.D	Gorai.007G097600	K12614 - ATP-dependent RNA helicase DDX6/DHH1 (DDX6, RCK, DHH1) (1 of 4)	Gohir.D11G091500	Gh_D11G096400	93521681	AT4G00660.1	RNAhelicase-like 8	ATRH8,RH8	#N/A	#N/A	#N/A	#N/A	#N/A	4	16	20.005		0	0	0	0	20.3249	0	0	0	19.9127	0	19.4015	0	20.3809	0	0	0	0	0	0	0
490	Gorai.001G251500.1.A	Gorai.001G251500.1.A	Gorai.001G251500.1.A	case 1	Gorai.001G251500.1.A	Gorai.001G251500	1.14.99.29 - Deoxyhypusine monooxygenase / DOHH (1 of 1)	Gohir.A07G211100		93518115	AT3G58180.1	ARM repeat superfamily protein		#N/A	#N/A	#N/A	#N/A	#N/A	4	16	19.397		0	0	0	19.3799	0	19.2104	0	0	19.7129	0	0	0	19.2846	0	0	0	0	0	0	0
3309	Gorai.007G307000.1.D;Gorai.007G307000.2.D;Gorai.007G307000.3.D	Gorai.007G307000.1.D;Gorai.007G307000.2.D;Gorai.007G307000.3.D	Gorai.007G307000.1.D	case 1	Gorai.007G307000.1.D	Gorai.007G307000	K02736 - 20S proteasome subunit beta 7 (PSMB4) (1 of 2)	Gohir.D11G284100		93520660	AT1G56450.1	20S proteasome beta subunit G1	PBG1	#N/A	#N/A	#N/A	#N/A	#N/A	4	16	21.2493		0	0	0	0	0	21.7125	0	0	21.6566	0	21.1502	0	20.478	0	0	0	0	0	0	0
1326	Gorai.003G186200.5.D;Gorai.003G186200.1.D;Gorai.003G186200.2.D;Gorai.003G186200.3.D	Gorai.003G186200.5.D;Gorai.003G186200.1.D;Gorai.003G186200.2.D	Gorai.003G186200.1.D	case 1	Gorai.003G186200.5.D	Gorai.003G186200	K03039 - 26S proteasome regulatory subunit N9 (PSMD13, RPN9) (1 of 3)	Gohir.D03G177000,Gohir.D03G176901		93521440	AT5G45620.1	Proteasome component (PCI) domain protein		#N/A	#N/A	#N/A	#N/A	#N/A	4	16	21.0492		0	0	21.5342	0	21.1179	0	0	0	0	0	20.9554	0	20.5892	0	0	0	0	0	0	0
4327	Gorai.009G192800.1.D;Gorai.009G192800.2.D	Gorai.009G192800.1.D;Gorai.009G192800.2.D	Gorai.009G192800.1.D	case 1	Gorai.009G192800.1.D	Gorai.009G192800	PTHR22835//PTHR22835:SF196 - ZINC FINGER FYVE DOMAIN CONTAINING PROTEIN // SUBFAMILY NOT NAMED (1 of 2)	Gohir.D05G187600		93521330	AT1G20110.1	RING/FYVE/PHD zinc finger superfamily protein		#N/A	#N/A	#N/A	#N/A	#N/A	4	16	20.3243		0	0	0	0	20.6592	0	0	0	0	0	20.6664	0	19.8506	0	0	20.1211	0	0	0	0
6019	Gorai.013G074400.4.D;Gorai.013G074400.4.A;Gorai.013G074400.3.A;Gorai.013G074400.1.D;Gorai.013G074400.1.A;Gorai.013G074400.3.D;Gorai.013G074400.2.D;Gorai.013G074400.2.A	Gorai.013G074400.4.D;Gorai.013G074400.4.A;Gorai.013G074400.3.A;Gorai.013G074400.1.D;Gorai.013G074400.1.A;Gorai.013G074400.3.D;Gorai.013G074400.2.D;Gorai.013G074400.2.A	Gorai.013G074400.1.A;Gorai.013G074400.1.D	case 2	Gorai.013G074400.4.D	Gorai.013G074400	PTHR10687:SF22 - SECRETORY CARRIER-ASSOCIATED MEMBRANE PROTEIN 1-RELATED (1 of 9)	Gohir.D13G065200		93524106	AT2G20840.1	Secretory carrier membrane protein (SCAMP) family protein		#N/A	#N/A	#N/A	#N/A	#N/A	4	16	21.1564		0	0	0	0	20.9553	0	20.4835	0	22.0501	0	21.1368	0	0	0	0	0	0	0	0	0
2677	Gorai.006G214500.1.D;Gorai.006G214500.1.A	Gorai.006G214500.1.D;Gorai.006G214500.1.A	Gorai.006G214500.1.A;Gorai.006G214500.1.D	case 2	Gorai.006G214500.1.D	Gorai.006G214500	PTHR21337//PTHR21337:SF3 - PHOSPHO-2-DEHYDRO-3-DEOXYHEPTONATE ALDOLASE 1, 2 // SUBFAMILY NOT NAMED (1 of 1)	Gohir.D09G191700		93438874	AT4G33510.1	3-deoxy-d-arabino-heptulosonate 7-phosphate synthase	DHS2	#N/A	#N/A	#N/A	#N/A	#N/A	4	16	19.9912		0	0	20.0399	0	20.2817	0	19.8502	0	0	0	19.793	0	0	0	0	0	0	0	0	0
3769	Gorai.008G230000.3.A;Gorai.008G230000.1.A;Gorai.008G230000.6.A;Gorai.008G230000.5.A;Gorai.008G230000.4.A;Gorai.008G230000.2.A;Gorai.008G230000.7.A;Gorai.008G230000.8.A	Gorai.008G230000.3.A;Gorai.008G230000.1.A;Gorai.008G230000.6.A;Gorai.008G230000.5.A;Gorai.008G230000.4.A;Gorai.008G230000.2.A;Gorai.008G230000.7.A;Gorai.008G230000.8.A	Gorai.008G230000.1.A	case 1	Gorai.008G230000.3.A	Gorai.008G230000	K14648 - poly(U)-specific endoribonuclease (ENDOU, PP11) (1 of 1)	Gohir.A12G211900		93516203	AT4G17100.1			#N/A	#N/A	#N/A	#N/A	#N/A	4	16	20.538		0	0	0	0	20.4517	0	0	0	0	0	20.5251	0	19.9923	0	0	0	0	0	0	21.1829
5099	Gorai.010G238700.1.D;Gorai.010G238700.2.D;Gorai.010G238700.3.D	Gorai.010G238700.1.D;Gorai.010G238700.2.D;Gorai.010G238700.3.D	Gorai.010G238700.1.D	case 1	Gorai.010G238700.1.D	Gorai.010G238700	PTHR22792:SF58 - LA-RELATED PROTEIN 6A (1 of 2)	Gohir.D06G204600		93516336	AT5G46250.1	RNA-binding protein		#N/A	#N/A	#N/A	#N/A	#N/A	4	16	20.0073		0	0	0	0	19.7662	0	0	0	21.4051	0	19.669	0	19.189	0	0	0	0	0	0	0
2749	Gorai.006G245500.1.A;Gorai.006G245500.2.A;Gorai.006G245500.4.A;Gorai.006G245500.3.A;Gorai.006G245500.5.A	Gorai.006G245500.1.A;Gorai.006G245500.2.A;Gorai.006G245500.4.A;Gorai.006G245500.3.A;Gorai.006G245500.5.A	Gorai.006G245500.1.A	case 1	Gorai.006G245500.1.A	Gorai.006G245500	K01303 - acylaminoacyl-peptidase [EC:3.4.19.1] (APEH) (1 of 1)	Gohir.A09G221900	Gh_A09G268600	93519464	AT4G14570.1	acylaminoacyl-peptidase-related		#N/A	#N/A	#N/A	#N/A	#N/A	4	16	20.5758		20.5911	0	0	0	20.7829	0	0	0	0	0	20.1649	0	0	0	0	20.7645	0	0	0	0
307	Gorai.001G137600.2.D;Gorai.001G137600.2.A;Gorai.001G137600.1.D;Gorai.001G137600.1.A;Gorai.001G137600.3.D;Gorai.001G137600.3.A;Gorai.001G137600.4.D;Gorai.001G137600.4.A;Gorai.006G127400.1.A;Gorai.006G127400.3.A;Gorai.006G127400.2.A;Gorai.006G127400.1.D;Gorai.006G127400.3.D;Gorai.006G127400.2.D;Gorai.013G251600.1.D;Gorai.013G251600.1.A	Gorai.001G137600.2.D;Gorai.001G137600.2.A;Gorai.001G137600.1.D;Gorai.001G137600.1.A;Gorai.001G137600.3.D;Gorai.001G137600.3.A;Gorai.001G137600.4.D;Gorai.001G137600.4.A	Gorai.001G137600.1.A;Gorai.001G137600.1.D;Gorai.006G127400.1.A;Gorai.006G127400.1.D	case 3	Gorai.001G137600.2.D	Gorai.001G137600	PF11891 - Domain of unknown function (DUF3411) (DUF3411) (1 of 12)	Gohir.D07G127400	Gh_D07G132500	93522203	AT5G12470.1	Protein of unknown function (DUF3411)		#N/A	#N/A	#N/A	#N/A	#N/A	4	16	19.6656		0	0	0	0	19.8943	0	18.9593	0	0	0	19.2215	0	0	0	0	20.5872	0	0	0	0
3820	Gorai.008G251000.1.D;Gorai.008G251000.2.D	Gorai.008G251000.1.D;Gorai.008G251000.2.D	Gorai.008G251000.1.D	case 1	Gorai.008G251000.1.D	Gorai.008G251000	PTHR24349:SF95 - CALCIUM-DEPENDENT PROTEIN KINASE 3 (1 of 4)	Gohir.D12G234700		93520868	AT4G23650.1	calcium-dependent protein kinase 6	CDPK6,CPK3	#N/A	#N/A	#N/A	#N/A	#N/A	4	16	20.5841		0	0	20.3306	0	0	0	0	0	20.7296	0	20.6711	0	20.6051	0	0	0	0	0	0	0
3028	Gorai.007G121500.2.D;Gorai.007G121500.2.A;Gorai.007G121500.1.D;Gorai.007G121500.1.A;Gorai.007G121500.4.D;Gorai.007G121500.4.A;Gorai.007G121500.3.D;Gorai.007G121500.3.A;Gorai.008G154800.1.A;Gorai.008G154800.1.D	Gorai.007G121500.2.D;Gorai.007G121500.2.A;Gorai.007G121500.1.D;Gorai.007G121500.1.A;Gorai.007G121500.4.D;Gorai.007G121500.4.A;Gorai.007G121500.3.D;Gorai.007G121500.3.A	Gorai.007G121500.1.A;Gorai.007G121500.1.D;Gorai.008G154800.1.A	case 3	Gorai.007G121500.2.D	Gorai.007G121500	PTHR11071:SF200 - CYCLOPHILIN-LIKE PEPTIDYL-PROLYL CIS-TRANS ISOMERASE FAMILY PROTEIN-RELATED (1 of 4)	Gohir.D11G113000		93521453	AT3G66654.2	Cyclophilin-like peptidyl-prolyl cis-trans isomerase family protein		#N/A	#N/A	#N/A	#N/A	#N/A	4	16	20.0593		0	0	0	0	19.9862	0	20.008	0	0	0	20.2217	0	20.0216	0	0	0	0	0	0	0
592	Gorai.002G024400.2.D;Gorai.002G024400.1.D	Gorai.002G024400.2.D;Gorai.002G024400.1.D	Gorai.002G024400.1.D	case 1	Gorai.002G024400.2.D	Gorai.002G024400	KOG2449 - Methylmalonate semialdehyde dehydrogenase (1 of 1)	Gohir.D01G021900		93517762	AT1G04190.1	Tetratricopeptide repeat (TPR)-like superfamily protein		#N/A	#N/A	#N/A	#N/A	#N/A	4	16	19.5058		0	0	0	0	19.202	0	0	0	20.9291	0	19.1808	0	18.7113	0	0	0	0	0	0	0
1431	Gorai.004G046100.1.D;Gorai.004G046100.1.A;Gorai.004G046400.1.D;Gorai.004G046400.1.A	Gorai.004G046100.1.D;Gorai.004G046100.1.A	Gorai.004G046100.1.A;Gorai.004G046100.1.D;Gorai.004G046400.1.D	case 3	Gorai.004G046100.1.D	Gorai.004G046100	K10525 - allene oxide cyclase (AOC) (1 of 3)	Gohir.D08G047000		93488554	AT1G13280.1	allene oxide cyclase 4	AOC4	#N/A	#N/A	#N/A	#N/A	#N/A	4	16	20.4352		0	0	0	0	20.4689	0	0	0	20.9576	0	19.607	0	20.7072	0	0	0	0	0	0	0
3560	Gorai.008G097100.1.D;Gorai.008G097100.3.D;Gorai.008G097100.4.D;Gorai.008G097100.2.D	Gorai.008G097100.1.D;Gorai.008G097100.3.D;Gorai.008G097100.4.D;Gorai.008G097100.2.D	Gorai.008G097100.1.D	case 1	Gorai.008G097100.1.D	Gorai.008G097100	PTHR11206:SF85 - PROTEIN TRANSPARENT TESTA 12 (1 of 2)	Gohir.D12G086900		93524550	AT3G59030.1	MATE efflux family protein	ATTT12,TT12	#N/A	#N/A	#N/A	#N/A	#N/A	4	16	20.9659		0	0	0	0	20.3782	0	21.2721	0	0	21.26	0	20.9534	0	0	0	0	0	0	0	0
3755	Gorai.008G221800.1.A	Gorai.008G221800.1.A	Gorai.008G221800.1.A	case 1	Gorai.008G221800.1.A	Gorai.008G221800	PTHR11926//PTHR11926:SF366 - GLUCOSYL/GLUCURONOSYL TRANSFERASES // SUBFAMILY NOT NAMED (1 of 1)	Gohir.A12G204200		93524696	AT3G53160.1	UDP-glucosyl transferase 73C7	UGT73C7	#N/A	#N/A	#N/A	#N/A	#N/A	4	16	21.3233		0	0	0	0	21.4644	0	0	0	0	0	22.0044	0	20.3058	0	0	21.5185	0	0	0	0
255	Gorai.001G106800.3.D;Gorai.001G106800.2.D;Gorai.001G106800.1.D;Gorai.001G106800.3.A;Gorai.001G106800.2.A;Gorai.001G106800.1.A	Gorai.001G106800.3.D;Gorai.001G106800.2.D;Gorai.001G106800.1.D;Gorai.001G106800.3.A;Gorai.001G106800.2.A;Gorai.001G106800.1.A	Gorai.001G106800.1.A;Gorai.001G106800.1.D	case 2	Gorai.001G106800.3.D	Gorai.001G106800	PTHR24093:SF289 - CALCIUM-TRANSPORTING ATPASE 1, ENDOPLASMIC RETICULUM-TYPE-RELATED (1 of 3)	Gohir.D07G099100		93522379	AT1G07810.1	ER-type Ca2+-ATPase 1	ACA3,ATECA1,ECA1	#N/A	#N/A	#N/A	#N/A	#N/A	4	16	20.5629		0	0	0	0	20.2035	0	0	0	0	0	20.3959	0	19.9957	0	0	21.6566	0	0	0	0
574	Gorai.002G017100.1.A;Gorai.002G017100.2.A	Gorai.002G017100.1.A;Gorai.002G017100.2.A	Gorai.002G017100.1.A	case 1	Gorai.002G017100.1.A	Gorai.002G017100	PTHR23323:SF26 - VACUOLAR PROTEIN SORTING-ASSOCIATED PROTEIN 18 HOMOLOG (1 of 1)	Gohir.A01G015400	Gh_A01G017300	93515335	AT1G12470.1	zinc ion binding		#N/A	#N/A	#N/A	#N/A	#N/A	4	16	19.8734		0	0	0	0	19.6269	0	0	0	0	0	20.1388	0	19.653	0	0	20.075	0	0	0	0
4911	Gorai.010G110200.1.D;Gorai.010G110200.2.D	Gorai.010G110200.1.D;Gorai.010G110200.2.D	Gorai.010G110200.1.D	case 1	Gorai.010G110200.1.D	Gorai.010G110200	K15029 - translation initiation factor 3 subunit L (EIF3L) (1 of 2)	Gohir.D06G095700		93518262	AT5G25754.1	RNA polymerase I-associated factor PAF67		#N/A	#N/A	#N/A	#N/A	#N/A	4	16	20.6754		20.9439	0	0	0	20.2618	0	0	0	0	0	20.4804	0	0	0	0	21.0154	0	0	0	0
2843	Gorai.007G021300.1.A;Gorai.007G021300.2.A;Gorai.007G021300.3.A;Gorai.007G021300.2.D;Gorai.007G021300.1.D;Gorai.007G021300.3.D	Gorai.007G021300.1.A;Gorai.007G021300.2.A;Gorai.007G021300.3.A;Gorai.007G021300.2.D;Gorai.007G021300.1.D;Gorai.007G021300.3.D	Gorai.007G021300.1.A;Gorai.007G021300.1.D	case 2	Gorai.007G021300.1.A	Gorai.007G021300	K09560 - suppressor of tumorigenicity protein 13 (ST13) (1 of 3)	Gohir.A11G020300		93518535	AT4G22670.1	HSP70-interacting protein 1	AtHip1,HIP1	#N/A	#N/A	#N/A	#N/A	#N/A	4	16	20.4597		0	0	0	0	20.5064	0	0	0	20.6966	0	19.6794	0	20.9565	0	0	0	0	0	0	0
2391	Gorai.006G062600.2.A;Gorai.006G062600.1.A;Gorai.006G062600.4.A;Gorai.006G062600.3.A	Gorai.006G062600.2.A;Gorai.006G062600.1.A;Gorai.006G062600.4.A;Gorai.006G062600.3.A	Gorai.006G062600.1.A	case 1	Gorai.006G062600.2.A	Gorai.006G062600	K09313 - homeobox protein cut-like (CUTL) (1 of 1)	Gohir.A09G047000		93517061	AT3G18480.1	CCAAT-displacement protein alternatively spliced product	AtCASP,CASP	#N/A	#N/A	#N/A	#N/A	#N/A	4	16	20.2567		0	0	0	0	20.2992	0	0	0	0	0	20.817	0	19.5999	0	0	20.3105	0	0	0	0
551	Gorai.002G008700.4.D;Gorai.002G008700.2.D;Gorai.002G008700.1.D;Gorai.002G008700.3.D;Gorai.002G008700.3.D.p2;Gorai.005G235800.4.D;Gorai.005G235800.4.A;Gorai.005G235800.3.D;Gorai.005G235800.3.A;Gorai.005G235800.5.D;Gorai.005G235800.5.A;Gorai.005G235800.2.D;Gorai.005G235800.2.A;Gorai.005G235800.1.D;Gorai.005G235800.1.A	Gorai.002G008700.4.D;Gorai.002G008700.2.D;Gorai.002G008700.1.D;Gorai.002G008700.3.D	Gorai.002G008700.1.D	case 1	Gorai.002G008700.4.D	Gorai.002G008700	3.1.3.67 - Phosphatidylinositol-3,4,5-trisphosphate 3-phosphatase / Phosphatidylinositol-3,4,5-trisphosphate 3-phosphohydrolase (1 of 5)	Gohir.D01G007600		93521678	AT3G19420.1	PTEN 2	ATPEN2,PEN2	#N/A	#N/A	#N/A	#N/A	#N/A	4	16	19.4462		0	0	0	0	0	0	0	0	19.3109	0	19.1501	0	19.0903	0	0	0	0	0	0	20.2335
4052	Gorai.009G067100.1.D;Gorai.009G067100.3.D;Gorai.009G067100.2.D;Gorai.009G067100.3.D.p2	Gorai.009G067100.1.D;Gorai.009G067100.3.D;Gorai.009G067100.2.D	Gorai.009G067100.1.D	case 1	Gorai.009G067100.1.D	Gorai.009G067100	K17301 - coatomer, subunit beta (COPB1, SEC26) (1 of 3)	Gohir.D05G066300		93519886	AT4G31480.1	Coatomer, beta subunit		#N/A	#N/A	#N/A	#N/A	#N/A	4	16	20.8279		0	0	0	0	21.0184	0	0	0	0	0	21.311	0	19.9219	0	0	21.0602	0	0	0	0
5077	Gorai.010G223600.1.D;Gorai.010G223600.9.D;Gorai.010G223600.8.D;Gorai.010G223600.2.D;Gorai.010G223600.10.D;Gorai.010G223600.7.D;Gorai.010G223600.5.D;Gorai.010G223600.3.D;Gorai.010G223600.4.D;Gorai.010G223600.6.D;Gorai.010G223600.4.A;Gorai.010G223600.1.A;Gorai.010G223600.8.A;Gorai.010G223600.3.A;Gorai.010G223600.6.A;Gorai.010G223600.9.A;Gorai.010G223600.7.A;Gorai.010G223600.5.A;Gorai.010G223600.10.…	Gorai.010G223600.1.D;Gorai.010G223600.9.D;Gorai.010G223600.8.D;Gorai.010G223600.2.D;Gorai.010G223600.10.D;Gorai.010G223600.7.D;Gorai.010G223600.5.D;Gorai.010G223600.3.D;Gorai.010G223600.4.D;Gorai.010G223600.6.D;Gorai.010G223600.4.A;Gorai.010G223600.1.A;Gorai.010G223600.8.A;Gorai.010G223600.3.A;Gorai.010G223600.6.A;Gorai.010G223600.9.A;Gorai.010G223600.7.A;Gorai.010G223600.5.A;Gorai.010G223600.10.…	Gorai.010G223500.1.D;Gorai.010G223600.1.A;Gorai.010G223600.1.D	case 3	Gorai.010G223600.1.D	Gorai.010G223600	5.4.99.39//5.4.99.41 - Beta-amyrin synthase / 2,3-oxidosqualene beta-amyrin cyclase (1 of 1)	Gohir.D06G190666,Gohir.D06G190600		93073324	AT1G78955.1	camelliol C synthase 1	CAMS1	#N/A	#N/A	#N/A	#N/A	#N/A	4	16	20.5005		0	0	0	0	0	19.6515	0	0	0	0	21.0828	0	19.8635	0	0	21.4041	0	0	0	0
6112	Gorai.013G138100.2.A;Gorai.013G138100.1.A;Gorai.013G138100.3.A;Gorai.013G138100.4.A	Gorai.013G138100.2.A;Gorai.013G138100.1.A;Gorai.013G138100.3.A;Gorai.013G138100.4.A	Gorai.013G138100.1.A	case 1	Gorai.013G138100.2.A	Gorai.013G138100	PTHR23324:SF67 - PATELLIN-1-RELATED (1 of 2)	Gohir.A13G119300		93523576	AT4G09160.1	SEC14 cytosolic factor family protein / phosphoglyceride transfer family protein		#N/A	#N/A	#N/A	#N/A	#N/A	4	16	20.2286		0	0	0	0	19.6699	0	0	0	0	0	20.0382	0	19.6882	0	0	0	0	0	0	21.5183
4256	Gorai.009G157400.2.D;Gorai.009G157400.1.D;Gorai.009G157400.6.D;Gorai.009G157400.5.D;Gorai.009G157400.7.D;Gorai.009G157400.4.D;Gorai.009G157400.3.D;Gorai.011G041100.5.D;Gorai.011G041100.4.D;Gorai.011G041100.3.D;Gorai.011G041100.2.D;Gorai.011G041100.1.D	Gorai.009G157400.2.D;Gorai.009G157400.1.D;Gorai.009G157400.6.D;Gorai.009G157400.5.D;Gorai.009G157400.7.D;Gorai.009G157400.4.D;Gorai.009G157400.3.D	Gorai.009G157400.1.D	case 1	Gorai.009G157400.2.D	Gorai.009G157400	PTHR12758:SF20 - PEPTIDASE-C1 DOMAIN-CONTAINING PROTEIN (1 of 3)	Gohir.D05G153200		93523024	AT1G29350.1	Kinase-related protein of unknown function (DUF1296)		#N/A	#N/A	#N/A	#N/A	#N/A	4	16	19.7351		0	0	19.9411	0	20.2929	0	0	0	0	0	19.5458	0	19.1606	0	0	0	0	0	0	0
5416	Gorai.011G182800.2.D;Gorai.011G182800.2.A;Gorai.011G182800.1.D;Gorai.011G182800.1.A	Gorai.011G182800.2.D;Gorai.011G182800.2.A;Gorai.011G182800.1.D;Gorai.011G182800.1.A	Gorai.011G182800.1.A;Gorai.011G182800.1.D	case 2	Gorai.011G182800.2.D	Gorai.011G182800	PTHR10869:SF64 - OXIDOREDUCTASE, 2OG-FE(II) OXYGENASE FAMILY PROTEIN-RELATED (1 of 2)	Gohir.D10G163900		93521157	AT5G18900.1	2-oxoglutarate (2OG) and Fe(II)-dependent oxygenase superfamily protein		#N/A	#N/A	#N/A	#N/A	#N/A	4	16	19.9674		0	0	0	0	20.2516	0	0	0	20.5408	0	19.6451	0	19.4322	0	0	0	0	0	0	0
327	Gorai.001G152300.2.A;Gorai.001G152300.1.A;Gorai.001G152300.2.D;Gorai.001G152300.1.D	Gorai.001G152300.2.A;Gorai.001G152300.1.A;Gorai.001G152300.2.D;Gorai.001G152300.1.D	Gorai.001G152300.1.A;Gorai.001G152300.1.D	case 2	Gorai.001G152300.2.A	Gorai.001G152300	PTHR19359:SF22 - CYTOCHROME B5 ISOFORM A (1 of 4)	Gohir.A07G135400	Gh_A07G146500	93488542	AT5G53560.1	cytochrome B5 isoform E	ATB5-A,ATCB5-E,B5 #2,CB5-E	#N/A	#N/A	#N/A	#N/A	#N/A	4	16	21.5019		0	0	0	0	21.3152	0	0	0	22.5998	0	21.2131	0	20.8796	0	0	0	0	0	0	0
987	Gorai.002G262700.3.A;Gorai.002G262700.2.A;Gorai.002G262700.1.A;Gorai.002G262700.5.A;Gorai.002G262700.4.A	Gorai.002G262700.3.A;Gorai.002G262700.2.A;Gorai.002G262700.1.A;Gorai.002G262700.5.A;Gorai.002G262700.4.A	Gorai.002G262700.1.A	case 1	Gorai.002G262700.3.A	Gorai.002G262700	PTHR10804:SF11 - PROLIFERATION-ASSOCIATED PROTEIN 2G4 (1 of 2)	Gohir.A09G166400		93520331	AT3G51800.3	metallopeptidase M24 family protein	ATEBP1,ATG2,EBP1	#N/A	#N/A	#N/A	#N/A	#N/A	4	16	20.4276		0	0	20.9024	0	20.2389	0	20.1194	0	0	0	0	0	20.4498	0	0	0	0	0	0	0
990	Gorai.002G263200.1.D;Gorai.002G263200.1.A;Gorai.012G114200.5.A;Gorai.012G114200.3.A;Gorai.012G114200.2.A;Gorai.012G114200.1.A;Gorai.012G114200.4.A;Gorai.012G114200.5.D;Gorai.012G114200.3.D;Gorai.012G114200.2.D;Gorai.012G114200.1.D;Gorai.012G114200.4.D	Gorai.002G263200.1.D;Gorai.002G263200.1.A;Gorai.012G114200.5.A;Gorai.012G114200.3.A;Gorai.012G114200.2.A;Gorai.012G114200.1.A	Gorai.002G263200.1.A;Gorai.002G263200.1.D;Gorai.012G114200.1.A;Gorai.012G114200.1.D	case 3	Gorai.002G263200.1.D	Gorai.002G263200	PTHR24078:SF298 - HEAT SHOCK PROTEIN 40-LIKE (1 of 1)	Gohir.D01G216900		93520225	AT3G08910.1	DNAJ heat shock family protein		#N/A	#N/A	#N/A	#N/A	#N/A	4	16	20.0199		0	0	19.926	0	19.8764	0	19.9693	0	0	0	0	20.3077	0	0	0	0	0	0	0	0
135	Gorai.001G035500.4.D;Gorai.001G035500.4.A;Gorai.001G035500.2.D;Gorai.001G035500.2.A;Gorai.001G035500.1.D;Gorai.001G035500.1.A;Gorai.001G035500.3.D;Gorai.001G035500.3.A;Gorai.001G035500.5.D;Gorai.001G035500.5.A	Gorai.001G035500.4.D;Gorai.001G035500.4.A;Gorai.001G035500.2.D;Gorai.001G035500.2.A;Gorai.001G035500.1.D;Gorai.001G035500.1.A;Gorai.001G035500.3.D;Gorai.001G035500.3.A;Gorai.001G035500.5.D;Gorai.001G035500.5.A	Gorai.001G035500.1.A;Gorai.001G035500.1.D	case 2	Gorai.001G035500.4.D	Gorai.001G035500	#N/A	Gohir.D07G033900		93519544	AT5G25265.1			#N/A	#N/A	#N/A	#N/A	#N/A	4	16	20.0672		0	0	0	0	20.0245	0	0	0	0	0	20.1811	0	19.3558	0	0	20.7074	0	0	0	0
1815	Gorai.004G267900.1.D;Gorai.004G267900.1.A	Gorai.004G267900.1.D;Gorai.004G267900.1.A	Gorai.004G267900.1.A;Gorai.004G267900.1.D	case 2	Gorai.004G267900.1.D	Gorai.004G267900	PTHR27000:SF52 - LEUCINE-RICH REPEAT (LRR) FAMILY PROTEIN-RELATED (1 of 1)	Gohir.D08G251200	Gh_D08G263700	93521540	AT1G33590.1	Leucine-rich repeat (LRR) family protein		#N/A	#N/A	#N/A	#N/A	#N/A	4	16	20.5961		0	0	0	0	0	0	0	0	21.46	0	0	0	19.0815	0	0	21.216	0	0	20.6267	0
2131	Gorai.005G176700.1.A;Gorai.005G176700.1.D	Gorai.005G176700.1.A;Gorai.005G176700.1.D	Gorai.005G176700.1.A;Gorai.005G176700.1.D	case 2	Gorai.005G176700.1.A	Gorai.005G176700	PTHR32091:SF0 - EUKARYOTIC INITIATION FACTOR 4B-RELATED (1 of 2)	Gohir.A03G133200		93521761	AT3G26400.1	eukaryotic translation initiation factor 4B1	EIF4B1	#N/A	#N/A	#N/A	#N/A	#N/A	4	16	19.2695		0	0	0	0	19.5894	0	0	0	19.6734	0	18.5735	0	19.2418	0	0	0	0	0	0	0
4164	Gorai.009G118100.2.D;Gorai.009G118100.2.A;Gorai.009G118100.1.D;Gorai.009G118100.1.A	Gorai.009G118100.2.D;Gorai.009G118100.2.A;Gorai.009G118100.1.D;Gorai.009G118100.1.A	Gorai.009G118100.1.A;Gorai.009G118100.1.D	case 2	Gorai.009G118100.2.D	Gorai.009G118100	PTHR21236//PTHR21236:SF9 - GOLGI MEMBRANE PROTEIN YIP1 // SUBFAMILY NOT NAMED (1 of 3)	Gohir.D05G114100		93521209	AT2G18840.1	Integral membrane Yip1 family protein		#N/A	#N/A	#N/A	#N/A	#N/A	4	16	20.3715		0	0	0	0	20.1224	0	20.1694	0	0	0	0	0	20.0765	0	0	21.1177	0	0	0	0
6285	Gorai.013G235900.1.A;Gorai.013G247000.1.D;Gorai.013G247000.1.A;Gorai.013G247000.1.D.p2;Gorai.013G247000.1.A.p2	Gorai.013G235900.1.A	Gorai.013G235900.1.A	case 1	Gorai.013G235900.1.A	Gorai.013G235900	PTHR12526//PTHR12526:SF334 - GLYCOSYLTRANSFERASE // SUBFAMILY NOT NAMED (1 of 2)	Gohir.A13G201200	Gh_A13G253800	93521385	AT5G20280.1	sucrose phosphate synthase 1F	ATSPS1F,SPS1F	#N/A	#N/A	#N/A	#N/A	#N/A	4	16	19.8501		0	0	0	0	19.7628	0	0	0	19.9363	0	0	0	20.0001	0	0	19.7013	0	0	0	0
376	Gorai.001G194400.4.A;Gorai.001G194400.3.A;Gorai.001G194400.2.A;Gorai.001G194400.1.A	Gorai.001G194400.4.A;Gorai.001G194400.3.A;Gorai.001G194400.2.A;Gorai.001G194400.1.A	Gorai.001G194400.1.A	case 1	Gorai.001G194400.4.A	Gorai.001G194400	PTHR32077:SF3 - FASCICLIN-LIKE ARABINOGALACTAN PROTEIN 7 (1 of 4)	Gohir.A07G175700		93521435	AT2G04780.2	FASCICLIN-like arabinoogalactan 7	FLA7	#N/A	#N/A	#N/A	#N/A	#N/A	3	17	20.9636		0	0	0	0	0	0	20.6202	0	0	0	0	0	0	20.7476	0	0	0	0	0	21.5229
5534	Gorai.011G261700.1.A	Gorai.011G261700.1.A	Gorai.011G261700.1.A	case 1	Gorai.011G261700.1.A	Gorai.011G261700	K01803 - triosephosphate isomerase (TIM) (TPI, tpiA) (1 of 5)	Gohir.A10G219700	Gh_A10G250400	93521839	AT3G55440.1	triosephosphate isomerase	ATCTIMC,CYTOTPI,TPI	#N/A	#N/A	#N/A	#N/A	#N/A	3	17	22.4384		0	0	22.6192	0	21.4737	0	0	0	0	0	0	23.2222	0	0	0	0	0	0	0	0
5781	Gorai.012G137200.3.A;Gorai.012G137200.2.A;Gorai.012G137200.1.A;Gorai.012G137200.3.D;Gorai.012G137200.2.D;Gorai.012G137200.1.D;Gorai.005G214700.2.A;Gorai.005G214700.1.A	Gorai.012G137200.3.A;Gorai.012G137200.2.A;Gorai.012G137200.1.A;Gorai.012G137200.3.D;Gorai.012G137200.2.D;Gorai.012G137200.1.D	Gorai.012G137200.1.A;Gorai.012G137200.1.D	case 2	Gorai.012G137200.3.A	Gorai.012G137200	K01704 - 3-isopropylmalate/(R)-2-methylmalate dehydratase small subunit (leuD) (1 of 2)	Gohir.A04G110300		93520909	AT2G43090.1	Aconitase/3-isopropylmalate dehydratase protein		#N/A	#N/A	#N/A	#N/A	#N/A	3	17	20.6621		0	0	0	0	0	0	0	0	0	0	19.8327	0	21.023	0	0	0	0	0	0	21.1307
305	Gorai.001G136100.3.A;Gorai.001G136100.2.A;Gorai.001G136100.3.D;Gorai.001G136100.1.A;Gorai.001G136100.2.D;Gorai.001G136100.1.D	Gorai.001G136100.3.A;Gorai.001G136100.2.A;Gorai.001G136100.3.D;Gorai.001G136100.1.A;Gorai.001G136100.2.D;Gorai.001G136100.1.D	Gorai.001G136100.1.A;Gorai.001G136100.1.D	case 2	Gorai.001G136100.3.A	Gorai.001G136100	PF14368 - Probable lipid transfer (LTP_2) (1 of 75)	Gohir.A07G121800	Gh_A07G132200	93523686	AT4G33550.1	Bifunctional inhibitor/lipid-transfer protein/seed storage 2S albumin superfamily protein		#N/A	#N/A	#N/A	#N/A	#N/A	3	17	20.4803		0	0	0	20.9071	0	20.0056	0	0	0	0	0	20.5281	0	0	0	0	0	0	0	0
4770	Gorai.010G026100.2.D;Gorai.010G026100.3.D;Gorai.010G026100.1.D;Gorai.010G026100.1.A;Gorai.010G026100.3.A;Gorai.010G026100.2.A	Gorai.010G026100.2.D;Gorai.010G026100.3.D;Gorai.010G026100.1.D;Gorai.010G026100.1.A;Gorai.010G026100.3.A;Gorai.010G026100.2.A	Gorai.010G026100.1.A;Gorai.010G026100.1.D	case 2	Gorai.010G026100.2.D	Gorai.010G026100	PTHR24206:SF35 - TRANSCRIPTION FACTOR-RELATED (1 of 1)	Gohir.D06G021500		93524432	AT1G10200.1	GATA type zinc finger transcription factor family protein	WLIM1	#N/A	#N/A	#N/A	#N/A	#N/A	3	17	19.9558		0	0	0	0	20.7185	0	0	0	0	0	19.9566	0	19.1922	0	0	0	0	0	0	0
590	Gorai.002G024200.1.D;Gorai.002G024200.1.A	Gorai.002G024200.1.D;Gorai.002G024200.1.A	Gorai.002G024200.1.A;Gorai.002G024200.1.D	case 2	Gorai.002G024200.1.D	Gorai.002G024200	PTHR10374//PTHR10374:SF11 - LACTOYLGLUTATHIONE LYASE GLYOXALASE I // SUBFAMILY NOT NAMED (1 of 1)	Gohir.D01G021700		93516716	AT2G32090.1	Lactoylglutathione lyase / glyoxalase I family protein		#N/A	#N/A	#N/A	#N/A	#N/A	3	17	20.2869		0	0	20.312	0	0	20.2503	0	0	0	0	0	0	20.2983	0	0	0	0	0	0	0
2551	Gorai.006G146000.2.A;Gorai.006G146000.1.A	Gorai.006G146000.2.A;Gorai.006G146000.1.A	Gorai.006G146000.1.A	case 1	Gorai.006G146000.2.A	Gorai.006G146000	PTHR11205:SF24 - 40S RIBOSOMAL PROTEIN S5-1-RELATED (1 of 9)	Gohir.A09G131200		93522893	AT2G37270.2	ribosomal protein 5B	ATRPS5B,RPS5B	#N/A	#N/A	#N/A	#N/A	#N/A	3	17	21.4415		0	0	0	0	21.7522	0	0	0	21.2037	0	0	0	0	0	0	21.3687	0	0	0	0
1589	Gorai.004G141000.2.D;Gorai.004G141000.1.D	Gorai.004G141000.2.D;Gorai.004G141000.1.D	Gorai.004G141000.1.D	case 1	Gorai.004G141000.2.D	Gorai.004G141000	K18342 - OTU domain-containing protein 6 [EC:3.4.19.12] (OTUD6) (1 of 3)	Gohir.D08G137700		93518523	AT3G62940.3	Cysteine proteinases superfamily protein		#N/A	#N/A	#N/A	#N/A	#N/A	3	17	20.0615		0	0	0	0	19.7739	0	0	0	20.9904	0	0	19.4203	0	0	0	0	0	0	0	0
2193	Gorai.005G214800.1.D;Gorai.005G214800.3.D;Gorai.005G214800.2.D;Gorai.005G214800.5.D;Gorai.005G214800.4.D	Gorai.005G214800.1.D;Gorai.005G214800.3.D;Gorai.005G214800.2.D;Gorai.005G214800.5.D;Gorai.005G214800.4.D	Gorai.005G214800.1.D	case 1	Gorai.005G214800.1.D	Gorai.005G214800	PTHR24193//PTHR24193:SF88 - ANKYRIN REPEAT PROTEIN // SUBFAMILY NOT NAMED (1 of 4)	Gohir.D02G192000		93522142	AT4G35450.2	ankyrin repeat-containing protein 2	AFT,AKR2,AKR2A	#N/A	#N/A	#N/A	#N/A	#N/A	3	17	21.0151		0	0	0	0	21.2198	0	0	0	0	0	20.6223	0	21.2034	0	0	0	0	0	0	0
5509	Gorai.011G241800.1.A;Gorai.011G241800.3.A;Gorai.011G241800.3.D;Gorai.011G241800.4.A;Gorai.011G241800.2.A;Gorai.011G241800.4.D;Gorai.011G241800.2.D	Gorai.011G241800.1.A;Gorai.011G241800.3.A;Gorai.011G241800.3.D;Gorai.011G241800.4.A;Gorai.011G241800.2.A;Gorai.011G241800.4.D;Gorai.011G241800.2.D	Gorai.011G241800.1.A	case 1	Gorai.011G241800.1.A	Gorai.011G241800	K16546 - FGFR1 oncogene partner (FGFR10P) (1 of 2)	Gohir.A10G208060		93521306	AT3G55005.1	tonneau 1b (TON1b)	TON1B	#N/A	#N/A	#N/A	#N/A	#N/A	3	17	20.7368		0	0	0	0	0	20.3562	0	0	21.5241	0	0	0	20.33	0	0	0	0	0	0	0
369	Gorai.001G185200.2.A;Gorai.001G185200.1.A;Gorai.001G185200.2.D;Gorai.001G185200.1.D	Gorai.001G185200.2.A;Gorai.001G185200.1.A	Gorai.001G185200.1.A	case 1	Gorai.001G185200.2.A	Gorai.001G185200	2.3.1.16 - Acetyl-CoA C-acyltransferase / Beta-ketothiolase (1 of 3)	Gohir.A07G155500		93440394	AT2G33150.1	peroxisomal 3-ketoacyl-CoA thiolase 3	KAT2,PED1,PKT3	#N/A	#N/A	#N/A	#N/A	#N/A	3	17	19.4881		0	0	19.6151	0	0	0	0	0	0	0	19.2388	0	19.6104	0	0	0	0	0	0	0
4332	Gorai.009G195700.2.A;Gorai.009G195700.1.A;Gorai.009G195700.4.A;Gorai.009G195700.3.A;Gorai.009G195700.2.D;Gorai.009G195700.6.A;Gorai.009G195700.5.A;Gorai.009G195700.1.D;Gorai.009G195700.4.D;Gorai.009G195700.3.D;Gorai.009G195700.6.D;Gorai.009G195700.5.D;Gorai.009G195700.6.D.p2;Gorai.009G195700.6.A.p2;Gorai.009G195700.5.D.p2;Gorai.009G195700.5.A.p2	Gorai.009G195700.2.A;Gorai.009G195700.1.A;Gorai.009G195700.4.A;Gorai.009G195700.3.A;Gorai.009G195700.2.D;Gorai.009G195700.6.A;Gorai.009G195700.5.A;Gorai.009G195700.1.D;Gorai.009G195700.4.D;Gorai.009G195700.3.D	Gorai.009G195700.1.A;Gorai.009G195700.1.D	case 2	Gorai.009G195700.2.A	Gorai.009G195700	PTHR11055:SF25 - ATP SULFURYLASE 2 (1 of 1)	Gohir.A05G187500		93523504	AT1G19920.1	Pseudouridine synthase/archaeosine transglycosylase-like family protein	APS2,ASA1	#N/A	#N/A	#N/A	#N/A	#N/A	3	17	20.4015		0	0	20.3417	0	0	20.2019	0	0	0	0	0	20.6609	0	0	0	0	0	0	0	0
3724	Gorai.008G205700.1.D	Gorai.008G205700.1.D	Gorai.008G205700.1.D	case 1	Gorai.008G205700.1.D	Gorai.008G205700	PTHR13780:SF36 - SNF1-RELATED PROTEIN KINASE REGULATORY SUBUNIT GAMMA-1 (1 of 3)	Gohir.D12G191400		93519505	AT3G48530.1	SNF1-related protein kinase regulatory subunit gamma 1	KING1	#N/A	#N/A	#N/A	#N/A	#N/A	3	17	20.3442		0	0	0	0	0	20.7619	0	0	0	0	0	0	20.0231	0	0	20.2475	0	0	0	0
850	Gorai.002G195100.2.A;Gorai.002G195100.1.A	Gorai.002G195100.2.A;Gorai.002G195100.1.A	Gorai.002G195100.1.A	case 1	Gorai.002G195100.2.A	Gorai.002G195100	PTHR11544 - COLD SHOCK DOMAIN CONTAINING PROTEINS (1 of 8)	Gohir.A01G165700		93523644	AT2G21060.1	glycine-rich protein 2B	ATCSP4,ATGRP2B,GRP2B	#N/A	#N/A	#N/A	#N/A	#N/A	3	17	22.1547		0	0	0	0	0	0	0	0	0	0	0	21.9279	0	22.5718	0	0	0	0	0	21.9643
945	Gorai.002G243100.1.D;Gorai.002G243100.2.D;Gorai.002G243100.6.D;Gorai.002G243100.3.D;Gorai.002G243100.5.D;Gorai.002G243100.4.D;Gorai.002G243100.8.D;Gorai.002G243100.7.D;Gorai.002G243100.9.D	Gorai.002G243100.1.D;Gorai.002G243100.2.D;Gorai.002G243100.6.D;Gorai.002G243100.3.D;Gorai.002G243100.5.D;Gorai.002G243100.4.D;Gorai.002G243100.8.D;Gorai.002G243100.7.D;Gorai.002G243100.9.D	Gorai.002G243100.1.D	case 1	Gorai.002G243100.1.D	Gorai.002G243100	PTHR11902//PTHR11902:SF19 - ENOLASE // SUBFAMILY NOT NAMED (1 of 2)	Gohir.D01G198700		93523880	AT2G36530.1	Enolase	ENO2,LOS2	#N/A	#N/A	#N/A	#N/A	#N/A	3	17	22.5159		0	0	0	21.3325	0	21.7557	0	0	0	0	0	24.4594	0	0	0	0	0	0	0	0
1373	Gorai.004G024500.6.D;Gorai.004G024500.5.D;Gorai.004G024500.3.D;Gorai.004G024500.2.D;Gorai.004G024500.8.D;Gorai.004G024500.7.D;Gorai.004G024500.1.D;Gorai.004G024500.4.D;Gorai.004G024500.9.D	Gorai.004G024500.6.D;Gorai.004G024500.5.D;Gorai.004G024500.3.D;Gorai.004G024500.2.D;Gorai.004G024500.8.D;Gorai.004G024500.7.D;Gorai.004G024500.1.D;Gorai.004G024500.4.D;Gorai.004G024500.9.D	Gorai.004G024500.1.D	case 1	Gorai.004G024500.6.D	Gorai.004G024500	PTHR12225 - ADHESION REGULATING MOLECULE 1 110 KDA CELL MEMBRANE GLYCOPROTEIN (1 of 1)	Gohir.D08G027500		93515909	AT2G26590.3	regulatory particle non-ATPase 13	RPN13	#N/A	#N/A	#N/A	#N/A	#N/A	3	17	20.8647		0	0	0	0	20.7223	0	0	0	0	0	21.1163	0	20.7555	0	0	0	0	0	0	0
4287	Gorai.009G171800.1.A;Gorai.009G171800.1.D;Gorai.009G171800.3.D;Gorai.009G171800.6.D;Gorai.009G171800.3.A;Gorai.009G171800.4.D;Gorai.009G171800.4.A;Gorai.009G171800.5.D;Gorai.009G171800.5.A;Gorai.009G171800.8.D;Gorai.009G171800.8.A;Gorai.009G171800.7.D;Gorai.009G171800.7.A;Gorai.009G171800.6.A;Gorai.009G171800.9.D;Gorai.009G171800.2.D;Gorai.009G171800.2.A;Gorai.009G171800.10.D;Gorai.009G171800.10.…	Gorai.009G171800.1.A;Gorai.009G171800.1.D;Gorai.009G171800.3.D;Gorai.009G171800.6.D;Gorai.009G171800.3.A;Gorai.009G171800.4.D;Gorai.009G171800.4.A;Gorai.009G171800.5.D;Gorai.009G171800.5.A;Gorai.009G171800.8.D;Gorai.009G171800.8.A;Gorai.009G171800.7.D;Gorai.009G171800.7.A;Gorai.009G171800.6.A;Gorai.009G171800.9.D;Gorai.009G171800.2.D;Gorai.009G171800.2.A;Gorai.009G171800.10.D;Gorai.009G171800.10.…	Gorai.005G109400.1.A;Gorai.009G171800.1.A;Gorai.009G171800.1.D	case 3	Gorai.009G171800.1.A	Gorai.009G171800	PTHR10687:SF22 - SECRETORY CARRIER-ASSOCIATED MEMBRANE PROTEIN 1-RELATED (1 of 9)	Gohir.A05G163800		93524106	AT1G61250.1	secretory carrier 3	SC3	#N/A	#N/A	#N/A	#N/A	#N/A	3	17	20.0725		0	0	0	0	20.0729	0	0	0	0	0	19.9222	0	20.2224	0	0	0	0	0	0	0
527	Gorai.001G276500.2.D;Gorai.001G276500.2.A;Gorai.001G276500.1.D;Gorai.001G276500.1.A;Gorai.010G091600.5.D;Gorai.010G091600.4.D;Gorai.010G091600.3.D;Gorai.010G091600.2.D;Gorai.010G091600.1.D;Gorai.010G091600.5.A;Gorai.010G091600.4.A;Gorai.010G091600.3.A;Gorai.010G091600.2.A;Gorai.010G091600.1.A	Gorai.001G276500.2.D;Gorai.001G276500.2.A;Gorai.001G276500.1.D;Gorai.001G276500.1.A;Gorai.010G091600.5.D;Gorai.010G091600.4.D;Gorai.010G091600.3.D;Gorai.010G091600.2.D;Gorai.010G091600.1.D	Gorai.001G276500.1.A;Gorai.001G276500.1.D;Gorai.010G091600.1.A;Gorai.010G091600.1.D	case 3	Gorai.001G276500.2.D	Gorai.001G276500	PTHR23426:SF25 - ADRENODOXIN HOMOLOG, MITOCHONDRIAL (1 of 1)	Gohir.D07G240300		93522080	AT4G21090.1	MITOCHONDRIAL FERREDOXIN 2	ATMFDX2,MFDX2	#N/A	#N/A	#N/A	#N/A	#N/A	3	17	20.0807		0	0	0	20.1719	0	0	0	0	20.5772	0	0	0	19.4931	0	0	0	0	0	0	0
627	Gorai.002G056000.3.D;Gorai.002G056000.3.A;Gorai.002G056000.2.D;Gorai.002G056000.2.A;Gorai.002G056000.1.D;Gorai.002G056000.1.A;Gorai.002G056000.4.D;Gorai.002G056000.4.A	Gorai.002G056000.3.D;Gorai.002G056000.3.A;Gorai.002G056000.2.D;Gorai.002G056000.2.A;Gorai.002G056000.1.D;Gorai.002G056000.1.A	Gorai.002G056000.1.A;Gorai.002G056000.1.D	case 2	Gorai.002G056000.3.D	Gorai.002G056000	PTHR21397 - NUCLEIC ACID BINGING PROTEIN (1 of 1)	Gohir.D03G060604		93516461	AT1G65270.2			#N/A	#N/A	#N/A	#N/A	#N/A	3	17	20.0714		0	0	0	19.9732	0	19.9081	0	0	0	0	20.3328	0	0	0	0	0	0	0	0	0
3145	Gorai.007G186800.1.D;Gorai.007G186800.1.A	Gorai.007G186800.1.D;Gorai.007G186800.1.A	Gorai.007G186800.1.A;Gorai.007G186800.1.D	case 2	Gorai.007G186800.1.D	Gorai.007G186800	4.2.1.122 - Tryptophan synthase (indole-salvaging) / Tryptophan synthase beta-2 (1 of 1)	Gohir.D11G174300		93516295	AT5G38530.1	tryptophan synthase beta type 2	TSBtype2	#N/A	#N/A	#N/A	#N/A	#N/A	3	17	19.9699		0	0	0	0	19.817	0	0	0	0	0	20.1333	0	19.9594	0	0	0	0	0	0	0
3146	Gorai.007G187600.5.D;Gorai.007G187600.5.A;Gorai.007G187600.4.D;Gorai.007G187600.4.A;Gorai.007G187600.3.D;Gorai.007G187600.3.A;Gorai.007G187600.2.D;Gorai.007G187600.2.A;Gorai.007G187600.1.D;Gorai.007G187600.1.A	Gorai.007G187600.5.D;Gorai.007G187600.5.A;Gorai.007G187600.4.D;Gorai.007G187600.4.A;Gorai.007G187600.3.D;Gorai.007G187600.3.A;Gorai.007G187600.2.D;Gorai.007G187600.2.A;Gorai.007G187600.1.D;Gorai.007G187600.1.A	Gorai.007G187600.1.A;Gorai.007G187600.1.D	case 2	Gorai.007G187600.5.D	Gorai.007G187600	PTHR12961 - CONSERVED OLIGOMERIC GOLGI COMPLEX COMPONENT 2 (1 of 1)	Gohir.D11G175000		93519200	AT4G24840.1			#N/A	#N/A	#N/A	#N/A	#N/A	3	17	19.4313		0	0	0	0	0	0	0	0	0	0	19.7574	0	18.8828	0	0	19.6537	0	0	0	0
5291	Gorai.011G097000.5.D;Gorai.011G097000.5.A;Gorai.011G097000.4.D;Gorai.011G097000.4.A;Gorai.011G097000.2.D;Gorai.011G097000.2.A;Gorai.011G097000.1.D;Gorai.011G097000.1.A;Gorai.011G097000.3.D;Gorai.011G097000.3.A	Gorai.011G097000.5.D;Gorai.011G097000.5.A;Gorai.011G097000.4.D;Gorai.011G097000.4.A;Gorai.011G097000.2.D;Gorai.011G097000.2.A;Gorai.011G097000.1.D;Gorai.011G097000.1.A;Gorai.011G097000.3.D;Gorai.011G097000.3.A	Gorai.011G097000.1.A;Gorai.011G097000.1.D	case 2	Gorai.011G097000.5.D	Gorai.011G097000	K04460 - serine/threonine-protein phosphatase 5 (PPP5C) (1 of 3)	Gohir.D10G088250,Gohir.D10G088200		93518485	AT2G42810.1	protein phosphatase 5.2	PAPP5,PP5,PP5.2	#N/A	#N/A	#N/A	#N/A	#N/A	3	17	19.5232		0	0	19.8558	0	0	19.5742	0	0	0	0	0	0	19.1395	0	0	0	0	0	0	0
269	Gorai.001G118900.2.D;Gorai.001G118900.2.A;Gorai.001G118900.1.D;Gorai.001G118900.1.A;Gorai.001G118900.3.D;Gorai.001G118900.3.A	Gorai.001G118900.2.D;Gorai.001G118900.2.A;Gorai.001G118900.1.D;Gorai.001G118900.1.A;Gorai.001G118900.3.D;Gorai.001G118900.3.A	Gorai.001G118900.1.A;Gorai.001G118900.1.D	case 2	Gorai.001G118900.2.D	Gorai.001G118900	K12449 - UDP-apiose/xylose synthase (AXS) (1 of 4)	Gohir.D07G110700		93521472	AT1G08200.1	UDP-D-apiose/UDP-D-xylose synthase 2	AXS2	#N/A	#N/A	#N/A	#N/A	#N/A	3	17	20.5075		0	0	0	0	0	20.7627	0	0	0	0	20.1284	0	20.6313	0	0	0	0	0	0	0
486	Gorai.001G248400.2.D;Gorai.001G248400.1.D;Gorai.001G248400.2.A;Gorai.001G248400.1.A	Gorai.001G248400.2.D;Gorai.001G248400.1.D;Gorai.001G248400.2.A;Gorai.001G248400.1.A	Gorai.001G248400.1.A;Gorai.001G248400.1.D	case 2	Gorai.001G248400.2.D	Gorai.001G248400	K02930 - large subunit ribosomal protein L4e (RP-L4e, RPL4) (1 of 4)	Gohir.D13G096200		93442181	AT3G09630.2	Ribosomal protein L4/L1 family		#N/A	#N/A	#N/A	#N/A	#N/A	3	17	21.3461		21.3704	0	22.0495	0	0	0	0	0	0	0	0	0	0	0	0	20.6182	0	0	0	0
602	Gorai.002G030000.1.D;Gorai.002G030000.1.A	Gorai.002G030000.1.D;Gorai.002G030000.1.A	Gorai.002G030000.1.A;Gorai.002G030000.1.D	case 2	Gorai.002G030000.1.D	Gorai.002G030000	K03017 - DNA-directed RNA polymerase II subunit RPB9 (RPB9, POLR2I) (1 of 1)	Gohir.D01G023535	Gh_D01G027900	93521062	AT3G16980.1	RNA polymerases M/15 Kd subunit	NRPB9A,NRPD9A,NRPE9A	#N/A	#N/A	#N/A	#N/A	#N/A	3	17	20.5802		0	0	0	0	20.4191	0	0	0	21.3362	0	0	0	19.9855	0	0	0	0	0	0	0
824	Gorai.002G176500.3.A;Gorai.002G176500.2.A;Gorai.002G176500.1.A	Gorai.002G176500.3.A;Gorai.002G176500.2.A;Gorai.002G176500.1.A	Gorai.002G176500.1.A	case 1	Gorai.002G176500.3.A	Gorai.002G176500	PTHR31448:SF3 - IFA-BINDING PROTEIN (1 of 3)	Gohir.A01G150000		93522171	AT1G70750.1	Protein of unknown function, DUF593		#N/A	#N/A	#N/A	#N/A	#N/A	3	17	20.0881		0	0	0	0	0	0	0	0	0	0	19.7069	0	19.8323	0	0	20.7251	0	0	0	0
1320	Gorai.003G183800.1.A;Gorai.003G183800.2.A;Gorai.003G183800.3.A;Gorai.003G183800.4.A;Gorai.003G183800.4.D;Gorai.003G183800.4.A.p2;Gorai.008G225400.1.D;Gorai.008G225400.1.A	Gorai.003G183800.1.A;Gorai.003G183800.2.A;Gorai.003G183800.3.A;Gorai.003G183800.4.A	Gorai.003G183800.1.A	case 1	Gorai.003G183800.1.A	Gorai.003G183800	PTHR24221:SF138 - LP14331P-RELATED (1 of 2)	Gohir.A03G000048	Gh_A03G004200	93517772	AT4G25960.1	P-glycoprotein 2	PGP2	#N/A	#N/A	#N/A	#N/A	#N/A	3	17	20.0664		0	0	0	0	20.1664	0	0	0	20.181	0	19.8519	0	0	0	0	0	0	0	0	0
4462	Gorai.009G268600.1.A;Gorai.009G268600.1.D;Gorai.009G268600.2.D;Gorai.009G268600.2.A;Gorai.009G191000.1.D;Gorai.009G191000.1.A	Gorai.009G268600.1.A;Gorai.009G268600.1.D;Gorai.009G268600.2.D;Gorai.009G268600.2.A	Gorai.009G268600.1.A;Gorai.009G268600.1.D	case 2	Gorai.009G268600.1.A	Gorai.009G268600	2.1.1.142 - Cycloartenol 24-C-methyltransferase / Sterol C-methyltransferase (1 of 2)	Gohir.A05G255600		93520216	AT1G20330.1	sterol methyltransferase 2	CVP1,FRL1,SMT2	#N/A	#N/A	#N/A	#N/A	#N/A	3	17	21.3879		21.5391	0	21.0788	0	21.5459	0	0	0	0	0	0	0	0	0	0	0	0	0	0	0
5576	Gorai.012G006700.1.D;Gorai.012G006700.1.A.p2	Gorai.012G006700.1.D	Gorai.012G006700.1.D	case 1	Gorai.012G006700.1.D	Gorai.012G006700	2.3.1.84 - Alcohol O-acetyltransferase / AATASE (1 of 17)	Gohir.D04G005400		93439778	AT3G26040.1	HXXXD-type acyl-transferase family protein		#N/A	#N/A	#N/A	#N/A	#N/A	3	17	20.5009		0	0	0	0	20.6083	0	0	0	0	0	20.732	0	20.1625	0	0	0	0	0	0	0
3174	Gorai.007G203400.2.D;Gorai.007G203400.1.D;Gorai.007G203400.3.D;Gorai.007G203400.4.D	Gorai.007G203400.2.D;Gorai.007G203400.1.D;Gorai.007G203400.3.D;Gorai.007G203400.4.D	Gorai.007G203400.1.D	case 1	Gorai.007G203400.2.D	Gorai.007G203400	PTHR12894:SF10 - VAM6/VPS39-LIKE PROTEIN (1 of 2)	Gohir.D11G190900		93516684	AT4G36630.1	Vacuolar sorting protein 39	EMB2754	#N/A	#N/A	#N/A	#N/A	#N/A	3	17	20.7333		0	0	0	0	0	0	0	0	0	0	21.0447	0	19.9853	0	0	21.17	0	0	0	0
6257	Gorai.013G226300.7.D;Gorai.013G226300.7.A;Gorai.013G226300.6.D;Gorai.013G226300.6.A;Gorai.013G226300.5.D;Gorai.013G226300.5.A;Gorai.013G226300.2.D;Gorai.013G226300.2.A;Gorai.013G226300.4.D;Gorai.013G226300.4.A;Gorai.013G226300.3.D;Gorai.013G226300.3.A;Gorai.013G226300.1.D;Gorai.013G226300.1.A	Gorai.013G226300.7.D;Gorai.013G226300.7.A;Gorai.013G226300.6.D;Gorai.013G226300.6.A;Gorai.013G226300.5.D;Gorai.013G226300.5.A;Gorai.013G226300.2.D;Gorai.013G226300.2.A;Gorai.013G226300.4.D;Gorai.013G226300.4.A;Gorai.013G226300.3.D;Gorai.013G226300.3.A;Gorai.013G226300.1.D;Gorai.013G226300.1.A	Gorai.013G226300.1.A;Gorai.013G226300.1.D	case 2	Gorai.013G226300.7.D	Gorai.013G226300	KOG4391 - Predicted alpha/beta hydrolase BEM46 (1 of 1)	Gohir.D13G197600		93518042	AT5G20520.1	alpha/beta-Hydrolases superfamily protein	WAV2	#N/A	#N/A	#N/A	#N/A	#N/A	3	17	20.3185		0	0	0	0	20.1045	0	0	21.0176	0	0	0	19.8334	0	0	0	0	0	0	0	0
3843	Gorai.008G266300.4.A;Gorai.008G266300.3.A;Gorai.008G266300.2.A;Gorai.008G266300.1.A;Gorai.008G266300.4.D;Gorai.008G266300.3.D;Gorai.008G266300.2.D;Gorai.008G266300.1.D	Gorai.008G266300.4.A;Gorai.008G266300.3.A;Gorai.008G266300.2.A;Gorai.008G266300.1.A;Gorai.008G266300.4.D;Gorai.008G266300.3.D;Gorai.008G266300.2.D;Gorai.008G266300.1.D	Gorai.008G266300.1.A;Gorai.008G266300.1.D	case 2	Gorai.008G266300.4.A	Gorai.008G266300	K18466 - vacuolar protein sorting-associated protein 26 (VPS26) (1 of 4)	Gohir.A12G247600		93521313	AT5G53530.1	vacuolar protein sorting 26A	VPS26A	#N/A	#N/A	#N/A	#N/A	#N/A	3	17	20.0664		0	0	0	0	0	20.2144	0	0	20.1097	0	0	0	19.8749	0	0	0	0	0	0	0
4373	Gorai.009G219000.7.D;Gorai.009G219000.7.A;Gorai.009G219000.6.D;Gorai.009G219000.6.A;Gorai.009G219000.5.D;Gorai.009G219000.5.A;Gorai.009G219000.3.D;Gorai.009G219000.3.A;Gorai.009G219000.2.D;Gorai.009G219000.2.A;Gorai.009G219000.1.D;Gorai.009G219000.1.A;Gorai.009G219000.4.D;Gorai.009G219000.4.A	Gorai.009G219000.7.D;Gorai.009G219000.7.A;Gorai.009G219000.6.D;Gorai.009G219000.6.A;Gorai.009G219000.5.D;Gorai.009G219000.5.A;Gorai.009G219000.3.D;Gorai.009G219000.3.A;Gorai.009G219000.2.D;Gorai.009G219000.2.A;Gorai.009G219000.1.D;Gorai.009G219000.1.A;Gorai.009G219000.4.D;Gorai.009G219000.4.A	Gorai.009G219000.1.A;Gorai.009G219000.1.D	case 2	Gorai.009G219000.7.D	Gorai.009G219000	PTHR11776:SF8 - ADENINE PHOSPHORIBOSYLTRANSFERASE 1, CHLOROPLASTIC (1 of 2)	Gohir.D05G212300		93524186	AT1G27450.1	adenine phosphoribosyl transferase 1	APT1,ATAPT1	#N/A	#N/A	#N/A	#N/A	#N/A	3	17	20.3949		0	0	20.0518	0	0	20.7866	0	0	0	0	0	0	0	0	0	20.3464	0	0	0	0
544	Gorai.002G007100.1.A;Gorai.002G007100.2.A;Gorai.002G007100.3.A;Gorai.002G007100.4.A	Gorai.002G007100.1.A;Gorai.002G007100.2.A;Gorai.002G007100.3.A;Gorai.002G007100.4.A	Gorai.002G007100.1.A	case 1	Gorai.002G007100.1.A	Gorai.002G007100	KOG4199 - Uncharacterized conserved protein (1 of 1)	Gohir.A01G006000		93516400	AT4G33945.1	ARM repeat superfamily protein		#N/A	#N/A	#N/A	#N/A	#N/A	3	17	19.948		0	0	19.9702	0	19.9925	0	0	0	0	0	0	0	19.8813	0	0	0	0	0	0	0
6225	Gorai.013G212400.2.A;Gorai.013G212400.1.A;Gorai.013G212400.3.A;Gorai.013G212400.5.A;Gorai.013G212400.6.A;Gorai.013G212400.6.D;Gorai.013G212400.4.A	Gorai.013G212400.2.A;Gorai.013G212400.1.A;Gorai.013G212400.3.A;Gorai.013G212400.5.A;Gorai.013G212400.6.A;Gorai.013G212400.6.D	Gorai.013G212400.1.A	case 1	Gorai.013G212400.2.A	Gorai.013G212400	K16810 - TBCC domain-containing protein 1 (TBCCD1) (1 of 3)	Gohir.A04G058700		93521702	AT3G57890.1	Tubulin binding cofactor C domain-containing protein		#N/A	#N/A	#N/A	#N/A	#N/A	3	17	20.0953		0	0	0	0	19.9322	0	0	0	0	0	20.6807	0	19.6729	0	0	0	0	0	0	0
5585	Gorai.012G011900.1.A	Gorai.012G011900.1.A	Gorai.012G011900.1.A	case 1	Gorai.012G011900.1.A	Gorai.012G011900	PTHR31658:SF0 - CONSERVED OLIGOMERIC GOLGI COMPLEX SUBUNIT 1 (1 of 2)	Gohir.A05G405500		93518818	AT5G16300.1	Vps51/Vps67 family (components of vesicular transport) protein		#N/A	#N/A	#N/A	#N/A	#N/A	3	17	21.5726		0	0	0	0	0	0	0	0	0	0	21.733	0	20.8426	0	0	22.1423	0	0	0	0
5621	Gorai.012G036800.1.A;Gorai.012G036800.2.D;Gorai.012G036800.2.A	Gorai.012G036800.1.A;Gorai.012G036800.2.D;Gorai.012G036800.2.A	Gorai.012G036800.1.A	case 1	Gorai.012G036800.1.A	Gorai.012G036800	K12195 - charged multivesicular body protein 6 (CHMP6, VPS20) (1 of 1)	Gohir.A05G382800		93520622	AT5G63880.1	SNF7 family protein	VPS20.1	#N/A	#N/A	#N/A	#N/A	#N/A	3	17	20.2692		0	0	0	0	20.4422	0	0	0	0	0	20.1639	0	20.2015	0	0	0	0	0	0	0
4421	Gorai.009G246400.4.D;Gorai.009G246400.4.A;Gorai.009G246400.3.D;Gorai.009G246400.3.A;Gorai.009G246400.2.D;Gorai.009G246400.2.A;Gorai.009G246400.1.D;Gorai.009G246400.1.A;Gorai.009G246400.5.D;Gorai.009G246400.5.A;Gorai.009G246400.6.D;Gorai.009G246400.6.A;Gorai.013G201900.1.D;Gorai.013G201900.1.A	Gorai.009G246400.4.D;Gorai.009G246400.4.A;Gorai.009G246400.3.D;Gorai.009G246400.3.A;Gorai.009G246400.2.D;Gorai.009G246400.2.A;Gorai.009G246400.1.D;Gorai.009G246400.1.A;Gorai.009G246400.5.D;Gorai.009G246400.5.A;Gorai.009G246400.6.D;Gorai.009G246400.6.A	Gorai.009G246400.1.A;Gorai.009G246400.1.D	case 2	Gorai.009G246400.4.D	Gorai.009G246400	PTHR13803:SF4 - SEC24 (1 of 1)	Gohir.D05G238000		93072054	AT4G32640.1	Sec23/Sec24 protein transport family protein		#N/A	#N/A	#N/A	#N/A	#N/A	3	17	19.1304		0	0	0	0	19.2714	0	0	0	0	0	19.1529	0	18.967	0	0	0	0	0	0	0
954	Gorai.002G245700.2.D;Gorai.002G245700.3.D;Gorai.002G245700.1.D	Gorai.002G245700.2.D;Gorai.002G245700.3.D	Gorai.002G245700.1.D	case 1	Gorai.002G245700.2.D	Gorai.002G245700	PTHR24136:SF15 - PROTEIN SWAH-1 (1 of 1)	Gohir.D01G201000		93518832	AT3G09890.1	Ankyrin repeat family protein		#N/A	#N/A	#N/A	#N/A	#N/A	3	17	20.1556		0	0	20.4466	0	0	20.3233	0	0	0	0	0	0	19.697	0	0	0	0	0	0	0
1374	Gorai.004G024800.1.A;Gorai.004G024800.10.A;Gorai.004G024800.9.A;Gorai.004G024800.11.A;Gorai.004G024800.2.A;Gorai.004G024800.3.A;Gorai.004G024800.7.A;Gorai.004G024800.4.A;Gorai.004G024800.8.A;Gorai.004G024800.6.A;Gorai.004G024800.5.A;Gorai.004G024800.12.A;Gorai.009G118300.1.A;Gorai.009G118300.1.D;Gorai.009G118300.2.A;Gorai.009G118300.2.D;Gorai.009G118300.3.A;Gorai.009G118300.3.D;Gorai.009G118300.4…	Gorai.004G024800.1.A;Gorai.004G024800.10.A;Gorai.004G024800.9.A;Gorai.004G024800.11.A;Gorai.004G024800.2.A;Gorai.004G024800.3.A;Gorai.004G024800.7.A;Gorai.004G024800.4.A;Gorai.004G024800.8.A;Gorai.004G024800.6.A;Gorai.004G024800.5.A;Gorai.004G024800.12.A	Gorai.004G024800.1.A	case 1	Gorai.004G024800.1.A	Gorai.004G024800	PF00122//PF00689//PF00690//PF00702//PF12515 - E1-E2 ATPase (E1-E2_ATPase) // Cation transporting ATPase, C-terminus (Cation_ATPase_C) // Cation transporter/ATPase, N-terminus (Cation_ATPase_N) // haloacid dehalogenase-like hydrolase (Hydrolase) // Ca2+-ATPase N terminal autoinhibitory domain (CaATP_NAI) (1 of 3)	Gohir.A08G017200	Gh_A08G022800	93524375	AT4G29900.1	autoinhibited Ca(2+)-ATPase 10	ACA10,ATACA10,CIF1	#N/A	#N/A	#N/A	#N/A	#N/A	3	17	19.6948		0	0	0	0	0	0	0	0	0	0	19.8958	0	19.2375	0	0	19.9511	0	0	0	0
66	Gorai.001G002400.4.D;Gorai.001G002400.2.D;Gorai.001G002400.3.D;Gorai.001G002400.1.D	Gorai.001G002400.4.D;Gorai.001G002400.2.D;Gorai.001G002400.3.D;Gorai.001G002400.1.D	Gorai.001G002400.1.D	case 1	Gorai.001G002400.4.D	Gorai.001G002400	KOG0324 - Uncharacterized conserved protein (1 of 17)	Gohir.D07G002500		93442042	AT4G17486.1	PPPDE putative thiol peptidase family protein		#N/A	#N/A	#N/A	#N/A	#N/A	3	17	20.5781		0	0	0	0	20.5953	0	0	0	0	0	20.3323	0	20.8068	0	0	0	0	0	0	0
83	Gorai.001G012800.3.D;Gorai.001G012800.2.D;Gorai.001G012800.1.D;Gorai.001G012800.4.D	Gorai.001G012800.3.D;Gorai.001G012800.2.D;Gorai.001G012800.1.D;Gorai.001G012800.4.D	Gorai.001G012800.1.D	case 1	Gorai.001G012800.3.D	Gorai.001G012800	#N/A	Gohir.D07G012200	Gh_D07G014300	93522076	AT5G57000.1			#N/A	#N/A	#N/A	#N/A	#N/A	3	17	20.602		0	0	0	0	20.4509	0	0	0	0	0	20.7956	0	20.5596	0	0	0	0	0	0	0
3421	Gorai.008G015600.3.A;Gorai.008G015600.1.A;Gorai.008G015600.2.A;Gorai.012G142000.2.A.p2;Gorai.012G142000.4.A.p2;Gorai.012G142000.5.A;Gorai.012G142000.3.A	Gorai.008G015600.3.A;Gorai.008G015600.1.A;Gorai.008G015600.2.A	Gorai.008G015600.1.A	case 1	Gorai.008G015600.3.A	Gorai.008G015600	PTHR30540:SF8 - POTASSIUM TRANSPORTER 13-RELATED (1 of 2)	Gohir.A12G015100		93522856	AT5G09400.1	K+ uptake permease 7	KUP7	#N/A	#N/A	#N/A	#N/A	#N/A	3	17	19.0907		0	0	0	0	18.4683	0	0	0	0	0	19.5143	0	19.2894	0	0	0	0	0	0	0
568	Gorai.002G015000.1.D;Gorai.002G015000.3.D;Gorai.002G015000.2.D	Gorai.002G015000.1.D;Gorai.002G015000.3.D;Gorai.002G015000.2.D	Gorai.002G015000.1.D	case 1	Gorai.002G015000.1.D	Gorai.002G015000	K15498 - serine/threonine-protein phosphatase 6 catalytic subunit [EC:3.1.3.16] (PPP6C) (1 of 3)	Gohir.D01G013200		93521520	AT1G50370.1	Calcineurin-like metallo-phosphoesterase superfamily protein		#N/A	#N/A	#N/A	#N/A	#N/A	3	17	20.4359		0	0	20.2215	0	0	20.3665	0	0	20.7199	0	0	0	0	0	0	0	0	0	0	0
2559	Gorai.006G150600.1.A	Gorai.006G150600.1.A	Gorai.006G150600.1.A	case 1	Gorai.006G150600.1.A	Gorai.006G150600	PTHR13683:SF340 - ASPARTYL PROTEASE FAMILY PROTEIN (1 of 2)	Gohir.A09G135400		93520692	AT3G52500.1	Eukaryotic aspartyl protease family protein		#N/A	#N/A	#N/A	#N/A	#N/A	3	17	19.6742		0	0	0	19.2439	0	0	0	0	20.331	0	0	0	19.4477	0	0	0	0	0	0	0
4806	Gorai.010G053700.3.D;Gorai.010G053700.3.A;Gorai.010G053700.2.D;Gorai.010G053700.2.A;Gorai.010G053700.5.D;Gorai.010G053700.5.A;Gorai.010G053700.4.D;Gorai.010G053700.4.A;Gorai.010G053700.6.D;Gorai.010G053700.6.A;Gorai.010G053700.1.D;Gorai.010G053700.1.A	Gorai.010G053700.3.D;Gorai.010G053700.3.A;Gorai.010G053700.2.D;Gorai.010G053700.2.A;Gorai.010G053700.5.D;Gorai.010G053700.5.A;Gorai.010G053700.4.D;Gorai.010G053700.4.A;Gorai.010G053700.6.D;Gorai.010G053700.6.A;Gorai.010G053700.1.D;Gorai.010G053700.1.A	Gorai.010G053700.1.A;Gorai.010G053700.1.D	case 2	Gorai.010G053700.3.D	Gorai.010G053700	PTHR37252:SF1 - CTC-INTERACTING DOMAIN 5 (1 of 4)	Gohir.D06G047900		93519922	AT5G25540.1	CTC-interacting domain 6	CID6	#N/A	#N/A	#N/A	#N/A	#N/A	3	17	20.1285		0	0	0	0	0	0	0	0	19.9343	0	20.4254	0	0	0	0	20.0259	0	0	0	0
2124	Gorai.005G170200.3.D;Gorai.005G170200.2.D;Gorai.005G170200.1.D;Gorai.005G170200.3.A;Gorai.005G170200.2.A;Gorai.005G170200.1.A;Gorai.011G060400.2.A;Gorai.011G060400.3.A;Gorai.009G071200.1.D;Gorai.009G071200.1.A;Gorai.011G060400.1.A	Gorai.005G170200.3.D;Gorai.005G170200.2.D;Gorai.005G170200.1.D;Gorai.005G170200.3.A;Gorai.005G170200.2.A;Gorai.005G170200.1.A	Gorai.005G170200.1.A;Gorai.005G170200.1.D	case 2	Gorai.005G170200.3.D	Gorai.005G170200	PTHR11771:SF60 - LIPOXYGENASE 6, CHLOROPLASTIC (1 of 1)	Gohir.D02G151700		93514440	AT1G67560.1	PLAT/LH2 domain-containing lipoxygenase family protein		#N/A	#N/A	#N/A	#N/A	#N/A	3	17	19.9092		0	0	0	0	0	0	0	0	0	0	19.9625	0	20.2779	0	0	19.4873	0	0	0	0
2107	Gorai.005G158000.4.D;Gorai.005G158000.2.D;Gorai.005G158000.1.D;Gorai.005G158000.5.D;Gorai.005G158000.3.D	Gorai.005G158000.4.D;Gorai.005G158000.2.D;Gorai.005G158000.1.D;Gorai.005G158000.5.D;Gorai.005G158000.3.D	Gorai.005G158000.1.D	case 1	Gorai.005G158000.4.D	Gorai.005G158000	PTHR23322:SF6 - UBX DOMAIN-CONTAINING PROTEIN 7 (1 of 1)	Gohir.D02G139100		93521696	AT1G14570.1	UBX domain-containing protein		#N/A	#N/A	#N/A	#N/A	#N/A	3	17	19.4809		0	0	19.5486	0	0	0	0	0	0	0	0	18.617	0	0	0	0	0	0	0	20.2772
4061	Gorai.009G069600.2.A;Gorai.009G069600.1.A	Gorai.009G069600.2.A;Gorai.009G069600.1.A	Gorai.009G069600.1.A	case 1	Gorai.009G069600.2.A	Gorai.009G069600	K02738 - 20S proteasome subunit beta 1 (PSMB6) (1 of 2)	Gohir.A05G066200		93456191	AT4G31300.3	N-terminal nucleophile aminohydrolases (Ntn hydrolases) superfamily protein	PBA1	#N/A	#N/A	#N/A	#N/A	#N/A	3	17	20.2016		0	0	0	0	0	20.2601	0	0	20.1459	0	0	20.1988	0	0	0	0	0	0	0	0
4395	Gorai.009G234400.2.A;Gorai.009G234400.1.A	Gorai.009G234400.2.A;Gorai.009G234400.1.A	Gorai.009G234400.1.A	case 1	Gorai.009G234400.2.A	Gorai.009G234400	KOG3057 - Cytochrome c oxidase, subunit VIb/COX12 (1 of 2)	Gohir.A05G224000		93520572	AT1G22450.1	cytochrome C oxidase 6B	ATCOX6B2,COX6B	#N/A	#N/A	#N/A	#N/A	#N/A	3	17	20.1247		0	0	0	0	19.1875	0	0	0	20.9484	0	0	0	20.2383	0	0	0	0	0	0	0
237	Gorai.001G094400.1.D;Gorai.001G094400.2.D;Gorai.001G094400.3.D	Gorai.001G094400.1.D;Gorai.001G094400.2.D;Gorai.001G094400.3.D	Gorai.001G094400.1.D	case 1	Gorai.001G094400.1.D	Gorai.001G094400	PTHR36308:SF1 - DENTIN SIALOPHOSPHOPROTEIN-LIKE PROTEIN-RELATED (1 of 1)	Gohir.D07G088200		93440504	AT1G05090.1	dentin sialophosphoprotein-related		#N/A	#N/A	#N/A	#N/A	#N/A	3	17	19.3434		0	0	19.5652	0	0	0	0	0	19.0845	0	0	0	19.3806	0	0	0	0	0	0	0
858	Gorai.002G198900.2.D;Gorai.002G198900.1.D;Gorai.002G198900.6.D;Gorai.002G198900.5.D;Gorai.002G198900.3.D;Gorai.002G198900.2.A;Gorai.002G198900.1.A;Gorai.002G198900.4.D;Gorai.002G198900.6.A;Gorai.002G198900.5.A;Gorai.002G198900.3.A	Gorai.002G198900.2.D;Gorai.002G198900.1.D;Gorai.002G198900.6.D;Gorai.002G198900.5.D;Gorai.002G198900.3.D;Gorai.002G198900.2.A;Gorai.002G198900.1.A;Gorai.002G198900.4.D	Gorai.002G198900.1.A;Gorai.002G198900.1.D	case 2	Gorai.002G198900.2.D	Gorai.002G198900	PTHR19139:SF152 - AQUAPORIN PIP2-7 (1 of 5)	Gohir.D01G160500		93441283	AT4G35100.1	plasma membrane intrinsic protein 3	PIP2;7,PIP3,PIP3A,SIMIP	#N/A	#N/A	#N/A	#N/A	#N/A	3	17	20.8852		0	0	0	0	0	0	0	20.7117	0	0	0	0	20.5614	0	0	0	0	0	0	21.3826
3719	Gorai.008G204800.3.D;Gorai.008G204800.2.D;Gorai.008G204800.1.D;Gorai.008G204800.3.A;Gorai.008G204800.2.A;Gorai.008G204800.1.A;Gorai.008G204800.5.D;Gorai.008G204800.4.D;Gorai.008G204800.5.A;Gorai.008G204800.4.A	Gorai.008G204800.3.D;Gorai.008G204800.2.D;Gorai.008G204800.1.D;Gorai.008G204800.3.A;Gorai.008G204800.2.A;Gorai.008G204800.1.A;Gorai.008G204800.5.D;Gorai.008G204800.4.D;Gorai.008G204800.5.A;Gorai.008G204800.4.A	Gorai.008G204800.1.A;Gorai.008G204800.1.D	case 2	Gorai.008G204800.3.D	Gorai.008G204800	K03037 - 26S proteasome regulatory subunit N7 (PSMD6, RPN7) (1 of 3)	Gohir.D12G190900		93521023	AT4G24820.1	26S proteasome, regulatory subunit Rpn7;Proteasome component (PCI) domain		#N/A	#N/A	#N/A	#N/A	#N/A	3	17	19.8992		0	0	0	0	20.105	0	20.0989	0	0	0	19.4938	0	0	0	0	0	0	0	0	0
4961	Gorai.010G141100.2.D;Gorai.010G141100.1.D;Gorai.010G141100.3.D;Gorai.010G141100.4.D;Gorai.010G141100.5.D	Gorai.010G141100.2.D;Gorai.010G141100.1.D;Gorai.010G141100.3.D;Gorai.010G141100.4.D;Gorai.010G141100.5.D	Gorai.010G141100.1.D	case 1	Gorai.010G141100.2.D	Gorai.010G141100	PTHR31288:SF5 - GENOMIC DNA, CHROMOSOME 3, P1 CLONE: MXL8-RELATED (1 of 2)	Gohir.D06G120800		93521859	AT1G51630.1	O-fucosyltransferase family protein		#N/A	#N/A	#N/A	#N/A	#N/A	3	17	20.6546		0	0	0	0	0	0	0	0	0	0	20.4397	0	20.7315	0	0	20.7925	0	0	0	0
5845	Gorai.012G158800.1.A;Gorai.012G158800.2.A	Gorai.012G158800.1.A;Gorai.012G158800.2.A	Gorai.012G158800.1.A	case 1	Gorai.012G158800.1.A	Gorai.012G158800	K04523 - ubiquilin (UBQLN, DSK2) (1 of 5)	Gohir.A04G125500		93521982	AT2G17200.1	ubiquitin family protein	DSK2	#N/A	#N/A	#N/A	#N/A	#N/A	3	17	19.4608		0	0	0	0	19.2445	0	0	0	19.7393	0	19.3986	0	0	0	0	0	0	0	0	0
4066	Gorai.009G072900.1.D;Gorai.009G072900.2.D;Gorai.009G072900.3.D;Gorai.009G072900.5.D;Gorai.009G072900.4.D;Gorai.009G072900.5.D.p2	Gorai.009G072900.1.D;Gorai.009G072900.2.D;Gorai.009G072900.3.D;Gorai.009G072900.5.D;Gorai.009G072900.4.D	Gorai.009G072900.1.D	case 1	Gorai.009G072900.1.D	Gorai.009G072900	PTHR11699//PTHR11699:SF192 - ALDEHYDE DEHYDROGENASE-RELATED // SUBFAMILY NOT NAMED (1 of 1)	Gohir.D05G071900		93522585	AT4G36250.1	aldehyde dehydrogenase 3F1	ALDH3F1	#N/A	#N/A	#N/A	#N/A	#N/A	3	17	19.9404		19.8077	0	0	0	0	0	0	0	0	0	0	0	19.4088	0	0	20.6047	0	0	0	0
4589	Gorai.009G349000.1.D;Gorai.009G349000.3.D.p2	Gorai.009G349000.1.D	Gorai.009G349000.1.D	case 1	Gorai.009G349000.1.D	Gorai.009G349000	K03032 - 26S proteasome regulatory subunit N2 (PSMD1, RPN2) (1 of 4)	Gohir.D05G324800		93072765	AT2G32730.1	26S proteasome regulatory complex, non-ATPase subcomplex, Rpn2/Psmd1 subunit		#N/A	#N/A	#N/A	#N/A	#N/A	3	17	19.0462		0	0	18.946	0	19.5563	0	0	0	0	0	18.6364	0	0	0	0	0	0	0	0	0
5520	Gorai.011G246200.1.A	Gorai.011G246200.1.A	Gorai.011G246200.1.A	case 1	Gorai.011G246200.1.A	Gorai.011G246200	PTHR11260:SF171 - GLUTATHIONE S-TRANSFERASE DHAR3, CHLOROPLASTIC (1 of 3)	Gohir.A10G211200		93520418	AT1G75270.1	dehydroascorbate reductase 2	DHAR2	#N/A	#N/A	#N/A	#N/A	#N/A	3	17	20.5254		0	0	0	0	0	0	0	0	0	0	20.4035	0	20.1331	0	0	0	0	0	0	21.0397
3613	Gorai.008G133500.1.D;Gorai.008G133500.3.D;Gorai.008G133500.4.D;Gorai.008G133500.2.D;Gorai.008G133500.1.A;Gorai.008G133500.3.A;Gorai.008G133500.4.A;Gorai.008G133500.2.A;Gorai.007G118400.2.D;Gorai.007G118400.2.A;Gorai.007G118400.1.D;Gorai.007G118400.1.A	Gorai.008G133500.1.D;Gorai.008G133500.3.D;Gorai.008G133500.4.D;Gorai.008G133500.2.D;Gorai.008G133500.1.A;Gorai.008G133500.3.A;Gorai.008G133500.4.A;Gorai.008G133500.2.A	Gorai.008G133500.1.A;Gorai.008G133500.1.D	case 2	Gorai.008G133500.1.D	Gorai.008G133500	PTHR21562:SF5 - PECTINACETYLESTERASE FAMILY PROTEIN (1 of 3)	Gohir.D12G122700		93523677	AT2G46930.1	Pectinacetylesterase family protein		#N/A	#N/A	#N/A	#N/A	#N/A	3	17	21.446		0	0	0	0	0	0	0	0	0	0	0	20.4922	0	21.1068	0	0	0	0	0	22.7389
3775	Gorai.008G231600.5.D;Gorai.008G231600.4.D;Gorai.008G231600.3.D;Gorai.008G231600.2.D;Gorai.008G231600.1.D	Gorai.008G231600.5.D;Gorai.008G231600.4.D;Gorai.008G231600.3.D;Gorai.008G231600.2.D;Gorai.008G231600.1.D	Gorai.008G231600.1.D	case 1	Gorai.008G231600.5.D	Gorai.008G231600	#N/A	Gohir.D12G216200		93517342	AT4G17010.1			#N/A	#N/A	#N/A	#N/A	#N/A	3	17	19.4175		0	0	0	0	19.7928	0	0	0	19.3821	0	0	0	0	0	0	19.0778	0	0	0	0
925	Gorai.002G233700.3.A;Gorai.002G233700.2.A;Gorai.002G233700.1.A;Gorai.002G233700.4.A;Gorai.002G233700.5.A	Gorai.002G233700.3.A;Gorai.002G233700.2.A;Gorai.002G233700.1.A;Gorai.002G233700.4.A;Gorai.002G233700.5.A	Gorai.002G233700.1.A	case 1	Gorai.002G233700.3.A	Gorai.002G233700	PTHR31358:SF10 - TARGETING PROTEIN FOR XKLP2-LIKE PROTEIN (1 of 4)	Gohir.A01G199900	Gh_A01G251400	93520497	AT2G35880.1	TPX2 (targeting protein for Xklp2) protein family		#N/A	#N/A	#N/A	#N/A	#N/A	3	17	21.793		0	0	0	0	0	0	0	0	0	0	0	21.2988	0	21.311	0	0	0	0	0	22.7693
136	Gorai.001G035900.1.D;Gorai.001G035900.1.A;Gorai.010G117200.3.D;Gorai.010G117200.3.A;Gorai.010G117200.1.D;Gorai.010G117200.1.A;Gorai.010G117200.2.D;Gorai.010G117200.2.A	Gorai.001G035900.1.D;Gorai.001G035900.1.A	Gorai.001G035900.1.A;Gorai.001G035900.1.D	case 2	Gorai.001G035900.1.D	Gorai.001G035900	PTHR21512:SF5 - TRAFFICKING PROTEIN PARTICLE COMPLEX SUBUNIT 9 (1 of 2)	Gohir.D07G034250,Gohir.D07G034300		93516626	AT5G11040.1	TRS120	AtTRS120,TRS120	#N/A	#N/A	#N/A	#N/A	#N/A	3	17	19.8203		0	0	0	0	0	0	0	0	0	0	19.8547	0	19.7127	0	0	19.8935	0	0	0	0
549	Gorai.002G008100.2.D;Gorai.002G008100.1.D	Gorai.002G008100.2.D;Gorai.002G008100.1.D	Gorai.002G008100.1.D	case 1	Gorai.002G008100.2.D	Gorai.002G008100	PF08553 - VID27 cytoplasmic protein (VID27) (1 of 3)	Gohir.D01G007100		93522614	AT3G19240.1	Vacuolar import/degradation, Vid27-related protein		#N/A	#N/A	#N/A	#N/A	#N/A	3	17	19.6067		0	0	0	0	19.6704	0	0	0	0	0	19.7523	0	19.3973	0	0	0	0	0	0	0
1213	Gorai.003G127300.5.A;Gorai.003G127300.4.A;Gorai.003G127300.1.A;Gorai.003G127300.3.A;Gorai.003G127300.2.A	Gorai.003G127300.5.A;Gorai.003G127300.4.A;Gorai.003G127300.1.A;Gorai.003G127300.3.A;Gorai.003G127300.2.A	Gorai.003G127300.1.A	case 1	Gorai.003G127300.5.A	Gorai.003G127300	PF00582 - Universal stress protein family (Usp) (1 of 53)	Gohir.A03G046600		93440249	AT3G53990.1	Adenine nucleotide alpha hydrolases-like superfamily protein		#N/A	#N/A	#N/A	#N/A	#N/A	3	17	22.588		0	0	0	0	22.2891	0	0	0	0	0	23.1745	0	0	22.3003	0	0	0	0	0	0
1899	Gorai.005G027700.1.D	Gorai.005G027700.1.D	Gorai.005G027700.1.D	case 1	Gorai.005G027700.1.D	Gorai.005G027700	3.3.1.1 - Adenosylhomocysteinase / SAHase (1 of 4)	Gohir.D02G022300	Gh_D02G027000	93521826	AT4G13940.1	S-adenosyl-L-homocysteine hydrolase	ATSAHH1,EMB1395,HOG1,MEE58,SAHH1	#N/A	#N/A	#N/A	#N/A	#N/A	3	17	20.9205		21.123	0	0	0	0	0	21.2282	0	0	0	20.4103	0	0	0	0	0	0	0	0	0
1951	Gorai.005G061800.2.D;Gorai.005G061800.2.A;Gorai.005G061800.1.D;Gorai.005G061800.1.A;Gorai.005G061800.5.D;Gorai.005G061800.5.A;Gorai.005G061800.4.D;Gorai.005G061800.4.A;Gorai.005G061800.3.D;Gorai.005G061800.3.A	Gorai.005G061800.2.D;Gorai.005G061800.2.A;Gorai.005G061800.1.D;Gorai.005G061800.1.A;Gorai.005G061800.5.D;Gorai.005G061800.5.A;Gorai.005G061800.4.D;Gorai.005G061800.4.A;Gorai.005G061800.3.D;Gorai.005G061800.3.A	Gorai.005G061800.1.A;Gorai.005G061800.1.D	case 2	Gorai.005G061800.2.D	Gorai.005G061800	K00249 - acyl-CoA dehydrogenase (ACADM, acd) (1 of 1)	Gohir.D02G055900		93518503	AT3G06810.1	acyl-CoA dehydrogenase-related	IBR3	#N/A	#N/A	#N/A	#N/A	#N/A	3	17	19.3337		0	0	0	0	19.4296	0	0	0	0	0	19.3272	0	19.2444	0	0	0	0	0	0	0
1980	Gorai.005G080300.1.A;Gorai.005G080300.2.A;Gorai.005G080300.1.D;Gorai.005G080300.2.D;Gorai.002G055400.1.A;Gorai.002G055400.1.D;Gorai.002G055400.2.A;Gorai.002G055400.2.D;Gorai.002G055400.3.D;Gorai.002G055400.3.A;Gorai.002G055400.4.D;Gorai.002G055400.4.A;Gorai.002G055400.6.A;Gorai.002G055400.6.D;Gorai.002G055400.5.D;Gorai.002G055400.5.A;Gorai.002G055400.4.D.p2;Gorai.002G055400.5.A.p2;Gorai.002G05540…	Gorai.005G080300.1.A;Gorai.005G080300.2.A;Gorai.005G080300.1.D;Gorai.005G080300.2.D	Gorai.005G080300.1.A;Gorai.005G080300.1.D	case 2	Gorai.005G080300.1.A	Gorai.005G080300	3.1.3.11 - Fructose-bisphosphatase / Hexose diphosphatase (1 of 6)	Gohir.A02G065400		93439788	AT1G43670.1	Inositol monophosphatase family protein		#N/A	#N/A	#N/A	#N/A	#N/A	3	17	20.8309		0	0	0	0	0	0	0	0	0	0	0	21.1529	0	0	20.8912	0	0	0	0	20.4485
2194	Gorai.005G215200.2.D;Gorai.005G215200.2.A;Gorai.005G215200.1.D;Gorai.005G215200.1.A	Gorai.005G215200.2.D;Gorai.005G215200.2.A;Gorai.005G215200.1.D;Gorai.005G215200.1.A	Gorai.005G215200.1.A;Gorai.005G215200.1.D	case 2	Gorai.005G215200.2.D	Gorai.005G215200	K12394 - AP-1 complex subunit sigma 1/2 (AP1S1_2) (1 of 2)	Gohir.D02G192400		93462948	AT4G35410.2	Clathrin adaptor complex small chain family protein		#N/A	#N/A	#N/A	#N/A	#N/A	3	17	21.0064		0	0	0	0	0	0	0	0	0	0	21.3194	0	20.6195	0	0	21.0803	0	0	0	0
4751	Gorai.010G011500.1.A;Gorai.010G011500.1.D	Gorai.010G011500.1.A;Gorai.010G011500.1.D	Gorai.010G011500.1.A;Gorai.010G011500.1.D	case 2	Gorai.010G011500.1.A	Gorai.010G011500	PTHR10994//PTHR10994:SF79 - RETICULON // SUBFAMILY NOT NAMED (1 of 2)	Gohir.A06G011300		93522098	AT1G19360.1	Nucleotide-diphospho-sugar transferase family protein		#N/A	#N/A	#N/A	#N/A	#N/A	3	17	20.1938		0	0	0	0	19.7088	0	0	0	0	0	20.2655	0	0	0	0	20.6071	0	0	0	0
5548	Gorai.011G280300.1.D;Gorai.011G280300.1.A	Gorai.011G280300.1.D;Gorai.011G280300.1.A	Gorai.011G280300.1.A;Gorai.011G280300.1.D	case 2	Gorai.011G280300.1.D	Gorai.011G280300	K12947 - signal peptidase complex subunit 2 (SPCS2, SPC2) (1 of 2)	Gohir.D10G243900		93519527	AT2G39960.1	Microsomal signal peptidase 25 kDa subunit (SPC25)		#N/A	#N/A	#N/A	#N/A	#N/A	3	17	20.2074		0	0	0	0	0	0	0	0	20.5324	0	0	19.0736	0	0	0	21.0163	0	0	0	0
6035	Gorai.013G089000.3.A;Gorai.013G089000.5.A;Gorai.013G089000.2.A;Gorai.013G089000.1.A;Gorai.013G089000.4.A	Gorai.013G089000.3.A;Gorai.013G089000.5.A;Gorai.013G089000.2.A;Gorai.013G089000.1.A;Gorai.013G089000.4.A	Gorai.013G089000.1.A	case 1	Gorai.013G089000.3.A	Gorai.013G089000	PTHR22811:SF47 - EMP24/GP25L/P24 FAMILY/GOLD DOMAIN-CONTAINING PROTEIN-RELATED (1 of 6)	Gohir.A13G085200		93458023	AT1G26690.1	emp24/gp25L/p24 family/GOLD family protein		#N/A	#N/A	#N/A	#N/A	#N/A	3	17	19.6741		0	0	0	0	19.3409	0	0	0	0	0	19.4743	0	0	0	0	20.207	0	0	0	0
884	Gorai.002G215000.2.D;Gorai.002G215000.1.D;Gorai.002G215000.3.D;Gorai.002G215000.2.A;Gorai.002G215000.1.A;Gorai.002G215000.3.A	Gorai.002G215000.2.D;Gorai.002G215000.1.D;Gorai.002G215000.3.D;Gorai.002G215000.2.A;Gorai.002G215000.1.A;Gorai.002G215000.3.A	Gorai.002G215000.1.A;Gorai.002G215000.1.D	case 2	Gorai.002G215000.2.D	Gorai.002G215000	PF03634 - TCP family transcription factor (TCP) (1 of 38)	Gohir.D01G173300		93438884	AT1G58100.1	TCP family transcription factor		#N/A	#N/A	#N/A	#N/A	#N/A	3	17	19.9869		0	0	0	20.4807	0	0	0	0	19.9754	0	0	0	19.5048	0	0	0	0	0	0	0
187	Gorai.001G069800.1.A	Gorai.001G069800.1.A	Gorai.001G069800.1.A	case 1	Gorai.001G069800.1.A	Gorai.001G069800	K14753 - guanine nucleotide-binding protein subunit beta-2-like 1 protein (RACK1) (1 of 3)	Gohir.A07G061500		93522708	AT1G48630.1	receptor for activated C kinase 1B	RACK1B_AT	#N/A	#N/A	#N/A	#N/A	#N/A	3	17	20.0012		0	0	0	0	20.4894	0	0	0	19.639	0	19.8752	0	0	0	0	0	0	0	0	0
6166	Gorai.013G167000.1.D;Gorai.013G167000.2.D	Gorai.013G167000.1.D;Gorai.013G167000.2.D	Gorai.013G167000.1.D	case 1	Gorai.013G167000.1.D	Gorai.013G167000	2.4.2.10 - Orotate phosphoribosyltransferase / Orotidylic acid phosphorylase (1 of 2)	Gohir.D13G149300		93518960	AT3G54470.1	uridine 5\'-monophosphate synthase / UMP synthase (PYRE-F) (UMPS)		#N/A	#N/A	#N/A	#N/A	#N/A	3	17	19.1877		0	0	0	0	19.7812	0	0	0	0	0	19.4114	0	18.3704	0	0	0	0	0	0	0
146	Gorai.001G046200.2.A;Gorai.001G046200.3.A;Gorai.001G046200.1.A	Gorai.001G046200.2.A;Gorai.001G046200.3.A;Gorai.001G046200.1.A	Gorai.001G046200.1.A	case 1	Gorai.001G046200.2.A	Gorai.001G046200	K02969 - small subunit ribosomal protein S20e (RP-S20e, RPS20) (1 of 4)	Gohir.A07G039000		93523041	AT3G47370.3	Ribosomal protein S10p/S20e family protein		#N/A	#N/A	#N/A	#N/A	#N/A	3	17	21.4204		0	0	0	0	21.6959	0	0	0	0	0	21.0628	0	0	21.5024	0	0	0	0	0	0
3036	Gorai.007G124900.7.D;Gorai.007G124900.4.D;Gorai.007G124900.3.D;Gorai.007G124900.2.D;Gorai.007G124900.1.D;Gorai.007G124900.6.D	Gorai.007G124900.7.D;Gorai.007G124900.4.D;Gorai.007G124900.3.D;Gorai.007G124900.2.D;Gorai.007G124900.1.D;Gorai.007G124900.6.D	Gorai.007G124900.1.D	case 1	Gorai.007G124900.7.D	Gorai.007G124900	PTHR23316:SF29 - IMPORTIN SUBUNIT ALPHA-2 (1 of 6)	Gohir.D11G116800		93523996	AT3G06720.1	importin alpha isoform 1	AIMP ALPHA,AT-IMP,ATKAP ALPHA,IMPA-1,IMPA1	#N/A	#N/A	#N/A	#N/A	#N/A	3	17	20.3535		20.8496	0	0	20.4386	0	19.7721	0	0	0	0	0	0	0	0	0	0	0	0	0	0
2563	Gorai.009G400400.2.D;Gorai.006G153200.1.D;Gorai.006G153200.1.A;Gorai.009G400400.3.D;Gorai.009G400400.1.D	Gorai.009G400400.2.D;Gorai.006G153200.1.D;Gorai.006G153200.1.A;Gorai.009G400400.3.D;Gorai.009G400400.1.D	Gorai.006G153200.1.A;Gorai.006G153200.1.D;Gorai.009G400400.1.D	case 3	Gorai.009G400400.2.D	Gorai.009G400400	K02955 - small subunit ribosomal protein S14e (RP-S14e, RPS14) (1 of 5)	Gohir.D04G097700		93500378	AT3G52580.1	Ribosomal protein S11 family protein		#N/A	#N/A	#N/A	#N/A	#N/A	3	17	21.0573		0	0	21.5693	0	21.0884	0	0	0	0	0	20.5143	0	0	0	0	0	0	0	0	0
4988	Gorai.010G163900.1.D	Gorai.010G163900.1.D	Gorai.010G163900.1.D	case 1	Gorai.010G163900.1.D	Gorai.010G163900	PTHR10663//PTHR10663:SF163 - GUANYL-NUCLEOTIDE EXCHANGE FACTOR // SUBFAMILY NOT NAMED (1 of 3)	Gohir.D06G140500		93516452	AT4G18060.1	SH3 domain-containing protein		#N/A	#N/A	#N/A	#N/A	#N/A	3	17	20.4167		0	0	0	0	0	0	0	0	0	0	20.7262	0	20.7585	0	0	19.7654	0	0	0	0
959	Gorai.002G248800.2.A;Gorai.002G248800.1.A	Gorai.002G248800.2.A;Gorai.002G248800.1.A	Gorai.002G248800.1.A	case 1	Gorai.002G248800.2.A	Gorai.002G248800	K08506 - syntaxin of plants SYP7 (SYP7) (1 of 4)	Gohir.A01G215800		93523103	AT3G09740.1	syntaxin of plants 71	ATSYP71,SYP71	#N/A	#N/A	#N/A	#N/A	#N/A	3	17	19.8598		0	0	0	0	0	0	0	0	21.1463	0	19.0386	0	19.3946	0	0	0	0	0	0	0
1012	Gorai.003G005900.1.A;Gorai.003G005900.2.A;Gorai.003G005900.2.D;Gorai.003G005900.1.D	Gorai.003G005900.1.A;Gorai.003G005900.2.A	Gorai.003G005900.1.A	case 1	Gorai.003G005900.1.A	Gorai.003G005900	#N/A	Gohir.A02G174300		93516558	AT2G17710.1			#N/A	#N/A	#N/A	#N/A	#N/A	3	17	19.6762		0	0	0	0	19.8755	0	0	0	19.9677	0	19.1855	0	0	0	0	0	0	0	0	0
1546	Gorai.004G117600.2.D;Gorai.004G117600.2.A;Gorai.004G117600.1.D;Gorai.004G117600.1.A	Gorai.004G117600.2.D;Gorai.004G117600.2.A;Gorai.004G117600.1.D;Gorai.004G117600.1.A	Gorai.004G117600.1.A;Gorai.004G117600.1.D	case 2	Gorai.004G117600.2.D	Gorai.004G117600	KOG1596 - Fibrillarin and related nucleolar RNA-binding proteins (1 of 1)	Gohir.D08G110000		93521711	AT4G25630.1	fibrillarin 2	ATFIB2,FIB2	#N/A	#N/A	#N/A	#N/A	#N/A	3	17	20.217		20.0842	0	19.8721	0	20.6947	0	0	0	0	0	0	0	0	0	0	0	0	0	0	0
1848	Gorai.004G282500.1.A	Gorai.004G282500.1.A	Gorai.004G282500.1.A	case 1	Gorai.004G282500.1.A	Gorai.004G282500	PTHR11604//PTHR11604:SF8 - PROFILIN // SUBFAMILY NOT NAMED (1 of 2)	Gohir.A08G243700		93437023	AT2G19770.1	profilin 5	PRF5	#N/A	#N/A	#N/A	#N/A	#N/A	3	17	20.5538		0	0	0	0	0	20.3661	0	0	0	20.4116	0	0	0	20.8837	0	0	0	0	0	0
2288	Gorai.005G262800.2.D;Gorai.005G262800.1.D;Gorai.005G262800.2.A;Gorai.005G262800.1.A	Gorai.005G262800.2.D;Gorai.005G262800.1.D;Gorai.005G262800.2.A;Gorai.005G262800.1.A	Gorai.005G262800.1.A;Gorai.005G262800.1.D	case 2	Gorai.005G262800.2.D	Gorai.005G262800	#N/A	Gohir.D02G234800		93514452	AT4G33740.1			#N/A	#N/A	#N/A	#N/A	#N/A	3	17	19.6684		0	0	0	0	19.3506	0	0	0	0	0	0	0	19.4251	0	0	20.2296	0	0	0	0
2352	Gorai.006G034100.1.D;Gorai.006G034100.1.A	Gorai.006G034100.1.D;Gorai.006G034100.1.A	Gorai.006G034100.1.A;Gorai.006G034100.1.D	case 2	Gorai.006G034100.1.D	Gorai.006G034100	PTHR24012:SF318 - RNA-BINDING (RRM/RBD/RNP MOTIFS) FAMILY PROTEIN (1 of 4)	Gohir.D09G029200		93522687	AT5G40490.1	RNA-binding (RRM/RBD/RNP motifs) family protein		#N/A	#N/A	#N/A	#N/A	#N/A	3	17	19.2905		0	0	0	0	19.5831	0	0	0	19.3359	0	18.9526	0	0	0	0	0	0	0	0	0
2872	Gorai.007G036900.1.A	Gorai.007G036900.1.A	Gorai.007G036900.1.A	case 1	Gorai.007G036900.1.A	Gorai.007G036900	K11290 - template-activating factor I (SET, TAF1, I2PP2A) (1 of 4)	Gohir.A11G030791		93522422	AT1G18800.1	NAP1-related protein 2	NRP2	#N/A	#N/A	#N/A	#N/A	#N/A	3	17	19.9374		0	0	20.4676	0	20.1138	0	0	0	0	0	19.2307	0	0	0	0	0	0	0	0	0
3386	Gorai.007G374700.1.D	Gorai.007G374700.1.D	Gorai.007G374700.1.D	case 1	Gorai.007G374700.1.D	Gorai.007G374700	K02930 - large subunit ribosomal protein L4e (RP-L4e, RPL4) (1 of 4)	Gohir.D11G344300		93522405	AT3G09630.1	Ribosomal protein L4/L1 family		#N/A	#N/A	#N/A	#N/A	#N/A	3	17	19.6443		0	0	20.1233	0	18.688	0	0	0	20.1217	0	0	0	0	0	0	0	0	0	0	0
4239	Gorai.009G147900.1.A;Gorai.009G147900.1.D	Gorai.009G147900.1.A;Gorai.009G147900.1.D	Gorai.009G147900.1.A;Gorai.009G147900.1.D	case 2	Gorai.009G147900.1.A	Gorai.009G147900	PTHR31707:SF55 - PECTINESTERASE 2-RELATED (1 of 3)	Gohir.A05G141700		93524681	AT3G14310.1	pectin methylesterase 3	ATPME3,PME3	#N/A	#N/A	#N/A	#N/A	#N/A	3	17	21.0522		0	0	0	0	23.7282	0	0	0	0	0	18.3505	0	21.0779	0	0	0	0	0	0	0
5400	Gorai.011G167500.1.D	Gorai.011G167500.1.D	Gorai.011G167500.1.D	case 1	Gorai.011G167500.1.D	Gorai.011G167500	K02984 - small subunit ribosomal protein S3Ae (RP-S3Ae, RPS3A) (1 of 4)	Gohir.D10G150500		93440378	AT4G34670.1	Ribosomal protein S3Ae		#N/A	#N/A	#N/A	#N/A	#N/A	3	17	20.6938		0	0	20.4449	0	20.6152	0	0	0	21.0214	0	0	0	0	0	0	0	0	0	0	0
5465	Gorai.011G215800.1.D;Gorai.011G215800.1.A;Gorai.011G215800.3.D;Gorai.011G215800.3.A;Gorai.011G215800.2.D;Gorai.011G215800.2.A;Gorai.011G215800.3.D.p2;Gorai.011G215800.3.A.p2	Gorai.011G215800.1.D;Gorai.011G215800.1.A;Gorai.011G215800.3.D;Gorai.011G215800.3.A;Gorai.011G215800.2.D;Gorai.011G215800.2.A	Gorai.011G215800.1.A;Gorai.011G215800.1.D	case 2	Gorai.011G215800.1.D	Gorai.011G215800	PTHR13683:SF258 - ASPARTYL PROTEASE FAMILY PROTEIN-RELATED (1 of 3)	Gohir.D10G193000		93524651	AT5G07030.1	Eukaryotic aspartyl protease family protein		#N/A	#N/A	#N/A	#N/A	#N/A	3	17	21.5023		0	0	0	0	24.2325	0	0	0	0	0	19.4455	0	20.8289	0	0	0	0	0	0	0
3038	Gorai.007G127000.1.D;Gorai.007G127000.1.A	Gorai.007G127000.1.D;Gorai.007G127000.1.A	Gorai.007G127000.1.A;Gorai.007G127000.1.D	case 2	Gorai.007G127000.1.D	Gorai.007G127000	PTHR31707:SF25 - PECTINESTERASE/PECTINESTERASE INHIBITOR 39-RELATED (1 of 3)	Gohir.D11G118500		93524681	AT4G02320.1	Plant invertase/pectin methylesterase inhibitor superfamily		#N/A	#N/A	#N/A	#N/A	#N/A	2	18	21.0071		0	0	0	0	21.5202	0	0	0	0	0	0	0	20.4941	0	0	0	0	0	0	0
6078	Gorai.013G116900.3.D.p2;Gorai.013G116900.2.D;Gorai.013G116900.1.D	Gorai.013G116900.3.D.p2;Gorai.013G116900.2.D;Gorai.013G116900.1.D	Gorai.013G116900.1.D	case 1	Gorai.013G116900.3.D	Gorai.013G116900	PTHR20863:SF29 - ACYL CARRIER PROTEIN 1, CHLOROPLASTIC-RELATED (1 of 4)	Gohir.D13G104400		93524253	AT5G27200.1	acyl carrier protein 5	ACP5	#N/A	#N/A	#N/A	#N/A	#N/A	2	18	21.5385		0	0	0	0	21.1684	0	0	0	21.9087	0	0	0	0	0	0	0	0	0	0	0
3182	Gorai.007G214400.6.A;Gorai.007G214400.2.A;Gorai.007G214400.1.A;Gorai.007G214400.3.A;Gorai.007G214400.5.A;Gorai.007G214400.4.A;Gorai.007G214400.9.A;Gorai.007G214400.8.A;Gorai.007G214400.7.A;Gorai.007G214400.9.A.p2;Gorai.007G214400.8.A.p2	Gorai.007G214400.6.A;Gorai.007G214400.2.A;Gorai.007G214400.1.A;Gorai.007G214400.3.A;Gorai.007G214400.5.A;Gorai.007G214400.4.A;Gorai.007G214400.9.A;Gorai.007G214400.8.A;Gorai.007G214400.7.A	Gorai.007G214400.1.A	case 1	Gorai.007G214400.6.A	Gorai.007G214400	PTHR13593:SF52 - F14J22.5 PROTEIN-RELATED (1 of 3)	Gohir.A11G193000		93523052	AT4G36945.1	PLC-like phosphodiesterases superfamily protein		#N/A	#N/A	#N/A	#N/A	#N/A	2	18	20.4915		0	0	0	0	0	20.3044	0	0	0	0	0	0	20.6786	0	0	0	0	0	0	0
67	Gorai.001G003400.1.D;Gorai.001G003400.1.A	Gorai.001G003400.1.D;Gorai.001G003400.1.A	Gorai.001G003400.1.A;Gorai.001G003400.1.D	case 2	Gorai.001G003400.1.D	Gorai.001G003400	#N/A	Gohir.D07G003400	Gh_D07G004300	93064533	X			#N/A	#N/A	#N/A	#N/A	#N/A	2	18	20.5431		0	0	0	0	0	0	0	0	22.2854	0	18.8009	0	0	0	0	0	0	0	0	0
6009	Gorai.013G066400.1.D	Gorai.013G066400.1.D	Gorai.013G066400.1.D	case 1	Gorai.013G066400.1.D	Gorai.013G066400	PTHR11452//PTHR11452:SF33 - ALPHA-GALACTOSIDASE/ALPHA-N-ACETYLGALACTOSAMINIDASE // SUBFAMILY NOT NAMED (1 of 2)	Gohir.D13G058900		93521273	AT5G08370.1	alpha-galactosidase 2	AGAL2,AtAGAL2	#N/A	#N/A	#N/A	#N/A	#N/A	2	18	20.4155		0	0	0	0	0	0	0	0	0	0	0	20.4003	20.4308	0	0	0	0	0	0	0
2208	Gorai.005G222600.1.A;Gorai.005G222600.2.A	Gorai.005G222600.1.A;Gorai.005G222600.2.A	Gorai.005G222600.1.A	case 1	Gorai.005G222600.1.A	Gorai.005G222600	K06630 - 14-3-3 protein epsilon (YWHAE) (1 of 17)	Gohir.A03G175200		93441824	AT1G78300.1	general regulatory factor 2	14-3-3OMEGA,GF14 OMEGA,GRF2	#N/A	#N/A	#N/A	#N/A	#N/A	2	18	23.4087		0	0	0	0	23.2746	0	0	0	0	0	23.5428	0	0	0	0	0	0	0	0	0
2087	Gorai.005G146400.7.D;Gorai.005G146400.3.D;Gorai.005G146400.1.D;Gorai.005G146400.6.D;Gorai.005G146400.4.D;Gorai.005G146400.7.A;Gorai.005G146400.3.A;Gorai.005G146400.1.A;Gorai.005G146400.5.D;Gorai.005G146400.2.D;Gorai.005G146400.6.A;Gorai.005G146400.4.A;Gorai.005G146400.5.A;Gorai.005G146400.2.A	Gorai.005G146400.7.D;Gorai.005G146400.3.D;Gorai.005G146400.1.D;Gorai.005G146400.6.D;Gorai.005G146400.4.D;Gorai.005G146400.7.A;Gorai.005G146400.3.A;Gorai.005G146400.1.A;Gorai.005G146400.5.D;Gorai.005G146400.2.D;Gorai.005G146400.6.A;Gorai.005G146400.4.A;Gorai.005G146400.5.A;Gorai.005G146400.2.A	Gorai.005G146400.1.A;Gorai.005G146400.1.D	case 2	Gorai.005G146400.7.D	Gorai.005G146400	K01057 - 6-phosphogluconolactonase (PGLS, pgl, devB) (1 of 4)	Gohir.D02G130500		93520515	AT1G13700.1	6-phosphogluconolactonase 1	PGL1	#N/A	#N/A	#N/A	#N/A	#N/A	2	18	21.6483		0	0	0	0	0	0	0	0	0	0	0	0	22.049	0	0	21.2475	0	0	0	0
5977	Gorai.013G046600.3.D;Gorai.013G046600.2.D;Gorai.013G046600.1.D	Gorai.013G046600.3.D;Gorai.013G046600.2.D;Gorai.013G046600.1.D	Gorai.013G046600.1.D	case 1	Gorai.013G046600.3.D	Gorai.013G046600	3.5.1.9 - Arylformamidase / Kynurenine formamidase (1 of 5)	Gohir.D13G041700		93522643	AT4G35220.1	Cyclase family protein		#N/A	#N/A	#N/A	#N/A	#N/A	2	18	19.0872		0	0	0	0	0	0	0	0	0	0	18.6155	0	19.5589	0	0	0	0	0	0	0
553	Gorai.002G008900.3.D;Gorai.002G008900.3.A;Gorai.002G008900.1.D;Gorai.002G008900.1.A;Gorai.002G008900.5.D;Gorai.002G008900.5.A;Gorai.002G008900.2.D;Gorai.002G008900.2.A	Gorai.002G008900.3.D;Gorai.002G008900.3.A;Gorai.002G008900.1.D;Gorai.002G008900.1.A;Gorai.002G008900.5.D;Gorai.002G008900.5.A;Gorai.002G008900.2.D;Gorai.002G008900.2.A	Gorai.002G008900.1.A;Gorai.002G008900.1.D	case 2	Gorai.002G008900.3.D	Gorai.002G008900	3.5.1.9 - Arylformamidase / Kynurenine formamidase (1 of 5)	Gohir.D01G007800		93501010	AT4G35220.1	Cyclase family protein		#N/A	#N/A	#N/A	#N/A	#N/A	2	18	19.7486		0	0	0	0	0	20.3106	0	0	0	0	0	0	19.1865	0	0	0	0	0	0	0
1690	Gorai.004G207200.1.A;Gorai.004G207200.2.A;Gorai.004G207200.3.A;Gorai.004G207200.4.A;Gorai.004G207200.1.D;Gorai.004G207200.2.D;Gorai.004G207200.3.D;Gorai.004G207200.4.D;Gorai.004G207200.6.A;Gorai.004G207200.5.A;Gorai.004G207200.6.D;Gorai.004G207200.5.D;Gorai.004G207200.7.A;Gorai.004G207200.7.D;Gorai.004G207200.8.D;Gorai.004G207200.10.A;Gorai.004G207200.10.D;Gorai.004G207200.9.A;Gorai.004G207200.9.…	Gorai.004G207200.1.A;Gorai.004G207200.2.A;Gorai.004G207200.3.A;Gorai.004G207200.4.A;Gorai.004G207200.1.D;Gorai.004G207200.2.D;Gorai.004G207200.3.D;Gorai.004G207200.4.D;Gorai.004G207200.6.A;Gorai.004G207200.5.A;Gorai.004G207200.6.D;Gorai.004G207200.5.D;Gorai.004G207200.7.A;Gorai.004G207200.7.D;Gorai.004G207200.8.D;Gorai.004G207200.10.A;Gorai.004G207200.10.D;Gorai.004G207200.9.A;Gorai.004G207200.9.…	Gorai.004G207200.1.A;Gorai.004G207200.1.D	case 2	Gorai.004G207200.1.A	Gorai.004G207200	PTHR11552:SF141 - GLUCOSE-METHANOL-CHOLINE (GMC) OXIDOREDUCTASE FAMILY PROTEIN (1 of 5)	Gohir.A08G178100		93521194	AT1G12570.1	Glucose-methanol-choline (GMC) oxidoreductase family protein		#N/A	#N/A	#N/A	#N/A	#N/A	2	18	20.7703		0	0	0	0	0	0	0	0	0	0	0	21.3276	0	0	0	20.213	0	0	0	0
3816	Gorai.008G250000.3.D;Gorai.008G250000.1.D;Gorai.008G250000.2.D	Gorai.008G250000.3.D;Gorai.008G250000.1.D;Gorai.008G250000.2.D	Gorai.008G250000.1.D	case 1	Gorai.008G250000.3.D	Gorai.008G250000	PTHR22912:SF97 - MONODEHYDROASCORBATE REDUCTASE, CHLOROPLASTIC (1 of 1)	Gohir.D12G233700		93514713	AT1G63940.2	monodehydroascorbate reductase 6	MDAR6	#N/A	#N/A	#N/A	#N/A	#N/A	2	18	20.3949		0	0	0	20.2018	0	20.588	0	0	0	0	0	0	0	0	0	0	0	0	0	0
1360	Gorai.004G017400.1.D;Gorai.004G017400.1.A	Gorai.004G017400.1.D;Gorai.004G017400.1.A	Gorai.004G017400.1.A;Gorai.004G017400.1.D	case 2	Gorai.004G017400.1.D	Gorai.004G017400	PTHR33044:SF28 - BIFUNCTIONAL INHIBITOR/LIPID-TRANSFER PROTEIN/SEED STORAGE 2S ALBUMIN SUPERFAMILY PROTEIN (1 of 4)	Gohir.D08G022100		93523761	AT1G55260.2	Bifunctional inhibitor/lipid-transfer protein/seed storage 2S albumin superfamily protein		#N/A	#N/A	#N/A	#N/A	#N/A	2	18	20.4939		0	0	0	0	19.5694	0	0	0	0	0	0	0	0	21.4183	0	0	0	0	0	0
5439	Gorai.011G197500.1.D;Gorai.011G197200.1.A;Gorai.011G197000.1.A;Gorai.011G196800.1.D;Gorai.011G196600.1.D;Gorai.011G196600.1.A;Gorai.011G196900.1.D	Gorai.011G197500.1.D	Gorai.011G197500.1.D	case 1	Gorai.011G197500.1.D	Gorai.011G197500	PF00407 - Pathogenesis-related protein Bet v I family (Bet_v_1) (1 of 50)	Gohir.D10G176900		93518648	X			#N/A	#N/A	#N/A	#N/A	#N/A	2	18	21.0566		0	0	0	0	0	0	0	0	0	0	0	21.092	21.0211	0	0	0	0	0	0	0
4883	Gorai.010G096500.2.A;Gorai.010G096500.1.A	Gorai.010G096500.2.A;Gorai.010G096500.1.A	Gorai.010G096500.1.A	case 1	Gorai.010G096500.2.A	Gorai.010G096500	#N/A	Gohir.A06G081500		93441084	AT1G02180.1	ferredoxin-related		#N/A	#N/A	#N/A	#N/A	#N/A	2	18	22.0438		0	0	0	0	21.5734	0	0	0	0	0	0	0	0	22.5141	0	0	0	0	0	0
191	Gorai.001G071200.2.D;Gorai.001G071200.1.D;Gorai.001G071200.7.D;Gorai.001G071200.3.D;Gorai.001G071200.4.D;Gorai.001G071200.6.D;Gorai.001G071200.5.D;Gorai.001G071200.8.D;Gorai.001G071200.10.D;Gorai.001G071200.9.D	Gorai.001G071200.2.D;Gorai.001G071200.1.D;Gorai.001G071200.7.D;Gorai.001G071200.3.D;Gorai.001G071200.4.D;Gorai.001G071200.6.D;Gorai.001G071200.5.D;Gorai.001G071200.8.D;Gorai.001G071200.10.D;Gorai.001G071200.9.D	Gorai.001G071200.1.D	case 1	Gorai.001G071200.2.D	Gorai.001G071200	1.2.1.8 - Betaine-aldehyde dehydrogenase / Betaine aldehyde oxidase (1 of 2)	Gohir.D07G067600		93521331	AT1G74920.1	aldehyde dehydrogenase 10A8	ALDH10A8	#N/A	#N/A	#N/A	#N/A	#N/A	2	18	21.979		0	0	21.8278	0	0	22.1301	0	0	0	0	0	0	0	0	0	0	0	0	0	0
68	Gorai.001G003700.1.A;Gorai.001G003700.2.A;Gorai.001G003700.3.A	Gorai.001G003700.1.A;Gorai.001G003700.2.A;Gorai.001G003700.3.A	Gorai.001G003700.1.A	case 1	Gorai.001G003700.1.A	Gorai.001G003700	PTHR11941:SF47 - 3-HYDROXYISOBUTYRYL-COA HYDROLASE-LIKE PROTEIN 3, MITOCHONDRIAL-RELATED (1 of 2)	Gohir.A07G003600		93520096	AT4G13360.1	ATP-dependent caseinolytic (Clp) protease/crotonase family protein		#N/A	#N/A	#N/A	#N/A	#N/A	2	18	19.7973		0	0	0	0	0	19.7852	0	0	0	0	0	0	19.8094	0	0	0	0	0	0	0
1723	Gorai.004G227300.3.D;Gorai.004G227300.1.D;Gorai.004G227300.4.D	Gorai.004G227300.3.D;Gorai.004G227300.1.D;Gorai.004G227300.4.D	Gorai.004G227300.1.D	case 1	Gorai.004G227300.3.D	Gorai.004G227300	PTHR31356:SF10 - L-ASCORBATE PEROXIDASE 2, CYTOSOLIC (1 of 6)	Gohir.D08G213200		93438448	AT3G09640.2	ascorbate peroxidase 2	APX1B,APX2	#N/A	#N/A	#N/A	#N/A	#N/A	2	18	21.1646		0	0	0	0	0	0	0	0	0	0	21.0722	0	21.2571	0	0	0	0	0	0	0
2070	Gorai.005G132500.1.D;Gorai.005G132500.2.D;Gorai.005G132500.3.D	Gorai.005G132500.1.D;Gorai.005G132500.2.D;Gorai.005G132500.3.D	Gorai.005G132500.1.D	case 1	Gorai.005G132500.1.D	Gorai.005G132500	PTHR10091//PTHR10091:SF8 - ALDOSE-1-EPIMERASE // SUBFAMILY NOT NAMED (1 of 1)	Gohir.D02G121600		93519372	AT3G17940.1	Galactose mutarotase-like superfamily protein		#N/A	#N/A	#N/A	#N/A	#N/A	2	18	20.7135		0	0	0	0	20.5404	0	0	0	20.8865	0	0	0	0	0	0	0	0	0	0	0
3281	Gorai.007G288200.1.A	Gorai.007G288200.1.A	Gorai.007G288200.1.A	case 1	Gorai.007G288200.1.A	Gorai.007G288200	K00059 - 3-oxoacyl- (fabG) (1 of 3)	Gohir.A11G258400		93524677	AT3G03980.1	NAD(P)-binding Rossmann-fold superfamily protein		#N/A	#N/A	#N/A	#N/A	#N/A	2	18	20.8084		0	0	0	0	0	21.2996	0	0	0	0	20.3172	0	0	0	0	0	0	0	0	0
385	Gorai.001G198400.3.A;Gorai.001G198400.2.A;Gorai.001G198400.1.A	Gorai.001G198400.3.A;Gorai.001G198400.2.A;Gorai.001G198400.1.A	Gorai.001G198400.1.A	case 1	Gorai.001G198400.3.A	Gorai.001G198400	2.6.1.52 - Phosphoserine transaminase / PSAT (1 of 1)	Gohir.A07G170700		93520058	AT2G17630.1	Pyridoxal phosphate (PLP)-dependent transferases superfamily protein		#N/A	#N/A	#N/A	#N/A	#N/A	2	18	20.5992		0	0	0	0	0	20.0206	0	0	21.1778	0	0	0	0	0	0	0	0	0	0	0
3886	Gorai.008G281900.1.A;Gorai.008G281900.1.D	Gorai.008G281900.1.A;Gorai.008G281900.1.D	Gorai.008G281900.1.A;Gorai.008G281900.1.D	case 2	Gorai.008G281900.1.A	Gorai.008G281900	PTHR10584:SF192 - FRUCTOKINASE 1 (1 of 3)	Gohir.A12G262300		93517617	AT5G51830.1	pfkB-like carbohydrate kinase family protein		#N/A	#N/A	#N/A	#N/A	#N/A	2	18	20.3005		0	0	0	0	0	0	0	0	0	0	19.8667	0	0	20.7343	0	0	0	0	0	0
6123	Gorai.013G145300.6.A;Gorai.013G145300.5.A;Gorai.013G145300.4.A;Gorai.013G145300.3.A;Gorai.013G145300.2.A;Gorai.013G145300.7.A;Gorai.013G145300.1.A;Gorai.013G145300.8.A	Gorai.013G145300.6.A;Gorai.013G145300.5.A;Gorai.013G145300.4.A;Gorai.013G145300.3.A;Gorai.013G145300.2.A;Gorai.013G145300.7.A;Gorai.013G145300.1.A;Gorai.013G145300.8.A	Gorai.013G145300.1.A	case 1	Gorai.013G145300.6.A	Gorai.013G145300	K00013 - histidinol dehydrogenase (hisD) (1 of 1)	Gohir.A13G125500		93517115	AT5G63890.1	histidinol dehydrogenase	ATHDH,HDH,HISN8	#N/A	#N/A	#N/A	#N/A	#N/A	2	18	19.922		0	0	0	19.7798	0	0	0	0	0	0	0	20.0643	0	0	0	0	0	0	0	0
5380	Gorai.011G151900.1.D;Gorai.011G151900.2.D	Gorai.011G151900.1.D;Gorai.011G151900.2.D	Gorai.011G151900.1.D	case 1	Gorai.011G151900.1.D	Gorai.011G151900	PTHR27001:SF164 - RECEPTOR PROTEIN KINASE TMK1-RELATED (1 of 4)	Gohir.D10G136800		93519187	AT3G23750.1	Leucine-rich repeat protein kinase family protein		#N/A	#N/A	#N/A	#N/A	#N/A	2	18	19.9774		0	0	0	0	0	0	0	0	0	0	20.3068	19.648	0	0	0	0	0	0	0	0
2526	Gorai.006G135300.1.D;Gorai.006G135300.1.A	Gorai.006G135300.1.D	Gorai.006G135300.1.A;Gorai.006G135300.1.D	case 2	Gorai.006G135300.1.D	Gorai.006G135300	K01674 - carbonic anhydrase (cah) (1 of 7)	Gohir.D09G116900		93441613	AT1G08080.1	alpha carbonic anhydrase 7	ACA7,ATACA7	#N/A	#N/A	#N/A	#N/A	#N/A	2	18	20.2878		0	0	0	0	0	0	0	0	0	0	0	0	20.3029	0	0	20.2727	0	0	0	0
4235	Gorai.009G146000.1.A;Gorai.009G146000.1.D	Gorai.009G146000.1.A;Gorai.009G146000.1.D	Gorai.009G146000.1.A;Gorai.009G146000.1.D	case 2	Gorai.009G146000.1.A	Gorai.009G146000	PTHR10795//PTHR10795:SF331 - PROPROTEIN CONVERTASE SUBTILISIN/KEXIN // SUBFAMILY NOT NAMED (1 of 2)	Gohir.A05G139700		93516144	AT3G14067.1	Subtilase family protein		#N/A	#N/A	#N/A	#N/A	#N/A	2	18	19.3767		0	0	0	0	20.1137	0	0	0	0	0	0	0	18.6397	0	0	0	0	0	0	0
494	Gorai.001G255600.1.D;Gorai.001G255600.1.A;Gorai.002G125200.1.D;Gorai.002G125200.1.A;Gorai.011G189800.1.D;Gorai.011G189800.1.A;Gorai.001G255900.2.A;Gorai.001G255900.1.A	Gorai.001G255600.1.D;Gorai.001G255600.1.A	Gorai.001G255600.1.A;Gorai.001G255600.1.D	case 2	Gorai.001G255600.1.D	Gorai.001G255600	PTHR11588//PTHR11588:SF103 - TUBULIN // SUBFAMILY NOT NAMED (1 of 2)	Gohir.D07G221300		93442159	AT4G14960.2	Tubulin/FtsZ family protein	TUA6	#N/A	#N/A	#N/A	#N/A	#N/A	2	18	21.0758		0	0	21.57	20.5816	0	0	0	0	0	0	0	0	0	0	0	0	0	0	0	0
1769	Gorai.004G253200.4.A;Gorai.004G253200.2.A;Gorai.004G253200.5.A;Gorai.004G253200.6.A.p2;Gorai.004G253200.3.A;Gorai.004G253200.1.A	Gorai.004G253200.4.A;Gorai.004G253200.2.A;Gorai.004G253200.5.A;Gorai.004G253200.6.A.p2;Gorai.004G253200.3.A;Gorai.004G253200.1.A	Gorai.004G253200.1.A	case 1	Gorai.004G253200.4.A	Gorai.004G253200	PTHR11206:SF102 - MATE EFFLUX FAMILY PROTEIN (1 of 3)			93523870	AT1G33110.1	MATE efflux family protein		#N/A	#N/A	#N/A	#N/A	#N/A	2	18	20.1001		0	0	19.6612	0	20.5389	0	0	0	0	0	0	0	0	0	0	0	0	0	0	0
3790	Gorai.008G239400.1.A	Gorai.008G239400.1.A	Gorai.008G239400.1.A	case 1	Gorai.008G239400.1.A	Gorai.008G239400	PTHR23050:SF214 - CALCIUM-BINDING PROTEIN CML14-RELATED (1 of 3)	Gohir.A12G220800	Gh_A12G285600	93457333	AT1G12310.1	Calcium-binding EF-hand family protein		#N/A	#N/A	#N/A	#N/A	#N/A	2	18	20.0608		0	0	0	0	19.709	0	0	0	0	20.4126	0	0	0	0	0	0	0	0	0	0
4021	Gorai.009G050900.3.D;Gorai.009G050900.2.D;Gorai.009G050900.1.D;Gorai.009G050900.4.D	Gorai.009G050900.3.D;Gorai.009G050900.2.D;Gorai.009G050900.1.D;Gorai.009G050900.4.D	Gorai.009G050900.1.D	case 1	Gorai.009G050900.3.D	Gorai.009G050900	PTHR22792:SF64 - LA PROTEIN 1-RELATED (1 of 4)	Gohir.D05G049600		93521027	AT4G32720.2	La protein 1	AtLa1,La1	#N/A	#N/A	#N/A	#N/A	#N/A	2	18	21.2984		0	0	20.634	21.9629	0	0	0	0	0	0	0	0	0	0	0	0	0	0	0	0
5454	Gorai.011G207400.2.D;Gorai.011G207400.2.A;Gorai.011G207400.3.D;Gorai.011G207400.3.A;Gorai.011G207400.1.D;Gorai.011G207400.1.A;Gorai.011G025100.1.A.p2	Gorai.011G207400.2.D;Gorai.011G207400.2.A;Gorai.011G207400.3.D;Gorai.011G207400.3.A;Gorai.011G207400.1.D;Gorai.011G207400.1.A	Gorai.011G207400.1.A;Gorai.011G207400.1.D	case 2	Gorai.011G207400.2.D	Gorai.011G207400	PTHR11452//PTHR11452:SF33 - ALPHA-GALACTOSIDASE/ALPHA-N-ACETYLGALACTOSAMINIDASE // SUBFAMILY NOT NAMED (1 of 2)	Gohir.D10G185000		93516170	AT3G56310.1	Melibiase family protein		#N/A	#N/A	#N/A	#N/A	#N/A	2	18	20.2923		0	0	0	0	0	0	0	0	20.0562	0	0	0	20.5284	0	0	0	0	0	0	0
5543	Gorai.011G269600.1.A	Gorai.011G269600.1.A	Gorai.011G269600.1.A	case 1	Gorai.011G269600.1.A	Gorai.011G269600	PTHR10826:SF4 - GLYCOPROTEIN FAMILY PROTEIN (1 of 2)	Gohir.A10G223300		93523745	AT2G39795.1	Mitochondrial glycoprotein family protein		#N/A	#N/A	#N/A	#N/A	#N/A	2	18	20.9685		0	0	0	0	20.9345	21.0026	0	0	0	0	0	0	0	0	0	0	0	0	0	0
1572	Gorai.004G129800.1.D;Gorai.004G129800.1.A;Gorai.004G129800.4.D.p2;Gorai.004G129800.4.A.p2;Gorai.003G053400.2.D;Gorai.003G053400.2.A;Gorai.001G213600.4.D;Gorai.001G213600.4.A;Gorai.003G053400.1.D;Gorai.003G053400.1.A;Gorai.001G213600.3.D;Gorai.001G213600.3.A;Gorai.001G213600.2.D;Gorai.001G213600.2.A	Gorai.004G129800.1.D;Gorai.004G129800.1.A	Gorai.004G129800.1.A;Gorai.004G129800.1.D	case 2	Gorai.004G129800.1.D	Gorai.004G129800	PF06552 - Plant specific mitochondrial import receptor subunit TOM20 (TOM20_plant) (1 of 8)	Gohir.D08G123000		93517892	AT5G41950.1	Tetratricopeptide repeat (TPR)-like superfamily protein		#N/A	#N/A	#N/A	#N/A	#N/A	2	18	19.7498		0	0	0	0	0	20.4106	0	0	0	0	0	0	19.089	0	0	0	0	0	0	0
4529	Gorai.009G303500.1.D;Gorai.009G303500.1.A	Gorai.009G303500.1.D;Gorai.009G303500.1.A	Gorai.009G303500.1.A;Gorai.009G303500.1.D	case 2	Gorai.009G303500.1.D	Gorai.009G303500	PTHR13016 - AMMECR1 HOMOLOG (1 of 1)	Gohir.D05G288400		93519974	AT2G38710.2	AMMECR1 family		#N/A	#N/A	#N/A	#N/A	#N/A	2	18	20.7095		0	0	0	0	0	20.255	0	0	0	0	0	21.1641	0	0	0	0	0	0	0	0
5473	Gorai.011G221800.1.A;Gorai.011G221800.2.A;Gorai.011G221800.3.A	Gorai.011G221800.1.A;Gorai.011G221800.2.A;Gorai.011G221800.3.A	Gorai.011G221800.1.A	case 1	Gorai.011G221800.1.A	Gorai.011G221800	PTHR11413:SF55 - CYSTEINE PROTEINASE INHIBITOR 6 (1 of 3)	Gohir.A10G190300		93520823	AT3G12490.2	cystatin B	ATCYS6,ATCYSB,CYSB	#N/A	#N/A	#N/A	#N/A	#N/A	2	18	20.5572		0	0	0	0	20.3166	0	0	0	0	0	20.7978	0	0	0	0	0	0	0	0	0
6085	Gorai.013G120900.1.A;Gorai.013G120900.2.A	Gorai.013G120900.1.A;Gorai.013G120900.2.A	Gorai.013G120900.1.A	case 1	Gorai.013G120900.1.A	Gorai.013G120900	#N/A	Gohir.A13G104500		93514145	AT5G28830.1	calcium-binding EF hand family protein		#N/A	#N/A	#N/A	#N/A	#N/A	2	18	21.1565		0	0	0	0	0	0	0	0	0	0	0	0	21.2561	21.057	0	0	0	0	0	0
1942	Gorai.005G053000.2.A;Gorai.005G053000.1.A;Gorai.005G053000.2.D;Gorai.005G053000.1.D	Gorai.005G053000.2.A;Gorai.005G053000.1.A;Gorai.005G053000.2.D;Gorai.005G053000.1.D	Gorai.005G053000.1.A;Gorai.005G053000.1.D	case 2	Gorai.005G053000.2.A	Gorai.005G053000	K14411 - RNA-binding protein Musashi (MSI) (1 of 11)	Gohir.A02G042100		93521277	AT4G14300.1	RNA-binding (RRM/RBD/RNP motifs) family protein		#N/A	#N/A	#N/A	#N/A	#N/A	2	18	21.6561		0	0	0	0	0	21.7555	0	0	0	0	0	21.5566	0	0	0	0	0	0	0	0
3598	Gorai.008G118200.2.A;Gorai.008G118200.1.A	Gorai.008G118200.2.A;Gorai.008G118200.1.A	Gorai.008G118200.1.A	case 1	Gorai.008G118200.2.A	Gorai.008G118200	K01962 - acetyl-CoA carboxylase carboxyl transferase subunit alpha (accA) (1 of 3)	Gohir.A12G105200		93441319	AT2G38040.2	acetyl Co-enzyme a carboxylase carboxyltransferase alpha subunit	CAC3	#N/A	#N/A	#N/A	#N/A	#N/A	2	18	20.7245		0	0	0	0	20.9992	0	0	0	0	0	20.4499	0	0	0	0	0	0	0	0	0
3320	Gorai.007G314500.2.D;Gorai.007G314500.1.D	Gorai.007G314500.2.D;Gorai.007G314500.1.D	Gorai.007G314500.1.D	case 1	Gorai.007G314500.2.D	Gorai.007G314500	K14004 - protein transport protein SEC13 (SEC13) (1 of 2)	Gohir.D11G290601		93522062	AT2G30050.1	transducin family protein / WD-40 repeat family protein		#N/A	#N/A	#N/A	#N/A	#N/A	2	18	19.2361		0	0	0	0	0	0	0	0	0	0	19.4224	0	19.0499	0	0	0	0	0	0	0
3868	Gorai.008G273400.1.A;Gorai.008G273400.2.A;Gorai.008G273400.3.A	Gorai.008G273400.1.A;Gorai.008G273400.2.A;Gorai.008G273400.3.A	Gorai.008G273400.1.A	case 1	Gorai.008G273400.1.A	Gorai.008G273400	K12795 - suppressor of G2 allele of SKP1 (SUGT1, SGT1) (1 of 2)	Gohir.A12G253000		93521212	AT4G11260.1	phosphatase-related	ATSGT1B,EDM1,ETA3,RPR1,SGT1B	#N/A	#N/A	#N/A	#N/A	#N/A	2	18	20.9387		0	0	0	0	0	0	0	0	0	20.9484	0	20.9291	0	0	0	0	0	0	0	0
5606	Gorai.012G021700.1.D;Gorai.012G021700.1.A	Gorai.012G021700.1.D;Gorai.012G021700.1.A	Gorai.012G021700.1.A;Gorai.012G021700.1.D	case 2	Gorai.012G021700.1.D	Gorai.012G021700	PTHR24296:SF1 - ALKANE HYDROXYLASE CYP96A15-RELATED (1 of 12)	Gohir.D04G018400		93441029	AT4G39490.1	cytochrome P450, family 96, subfamily A, polypeptide 10	CYP96A10	#N/A	#N/A	#N/A	#N/A	#N/A	2	18	19.4938		0	0	0	0	19.8694	0	0	0	0	0	19.1183	0	0	0	0	0	0	0	0	0
349	Gorai.001G176200.1.D;Gorai.001G176200.1.A;Gorai.007G087600.2.D;Gorai.007G087600.2.A;Gorai.007G087600.4.D;Gorai.007G087600.4.A;Gorai.007G087600.3.D;Gorai.007G087600.3.A;Gorai.007G087600.1.D;Gorai.007G087600.1.A	Gorai.001G176200.1.D;Gorai.001G176200.1.A;Gorai.007G087600.2.D;Gorai.007G087600.2.A;Gorai.007G087600.4.D;Gorai.007G087600.4.A;Gorai.007G087600.3.D;Gorai.007G087600.3.A;Gorai.007G087600.1.D;Gorai.007G087600.1.A	Gorai.001G176200.1.A;Gorai.001G176200.1.D;Gorai.007G087600.1.A;Gorai.007G087600.1.D	case 3	Gorai.001G176200.1.D	Gorai.001G176200	K02355 - elongation factor G (fusA, GFM, EFG) (1 of 3)	Gohir.D07G154000		93517205	AT1G45332.1	Translation elongation factor EFG/EF2 protein		#N/A	#N/A	#N/A	#N/A	#N/A	2	18	20.0088		0	0	0	0	0	19.9847	0	0	0	0	20.0328	0	0	0	0	0	0	0	0	0
2009	Gorai.005G100100.1.D	Gorai.005G100100.1.D	Gorai.005G100100.1.D	case 1	Gorai.005G100100.1.D	Gorai.005G100100	1.14.13.88 - Flavonoid 3',5'-hydroxylase / F3'5'H (1 of 4)	Gohir.D02G089400		93438924	AT5G48810.1	cytochrome B5 isoform D	ATB5-B,ATCB5-D,B5 #3,CB5-D	#N/A	#N/A	#N/A	#N/A	#N/A	2	18	22.0588		0	0	0	22.1698	21.9479	0	0	0	0	0	0	0	0	0	0	0	0	0	0	0
1442	Gorai.004G052400.1.D	Gorai.004G052400.1.D	Gorai.004G052400.1.D	case 1	Gorai.004G052400.1.D	Gorai.004G052400	PTHR22932//PTHR22932:SF5 - TELOMERASE-BINDING PROTEIN P23 HSP90 CO-CHAPERONE // SUBFAMILY NOT NAMED (1 of 2)	Gohir.D08G052300		93441965	AT4G02450.1	HSP20-like chaperones superfamily protein		#N/A	#N/A	#N/A	#N/A	#N/A	2	18	19.9458		0	0	0	0	0	0	0	0	0	0	20.3538	0	19.5379	0	0	0	0	0	0	0
3407	Gorai.008G010500.3.A;Gorai.008G010500.2.A;Gorai.008G010500.5.A;Gorai.008G010500.4.A;Gorai.008G010500.1.A;Gorai.008G010500.6.A;Gorai.008G010500.7.A;Gorai.008G010500.8.A;Gorai.008G010500.9.A.p2;Gorai.008G010500.9.D.p2;Gorai.008G010500.9.A	Gorai.008G010500.3.A;Gorai.008G010500.2.A;Gorai.008G010500.5.A;Gorai.008G010500.4.A;Gorai.008G010500.1.A;Gorai.008G010500.6.A;Gorai.008G010500.7.A;Gorai.008G010500.8.A	Gorai.008G010500.1.A	case 1	Gorai.008G010500.3.A	Gorai.008G010500	PTHR10025:SF33 - BIFUNCTIONAL PROTEIN FOLD 2 (1 of 1)	Gohir.A12G010400		93518536	AT3G12290.1	Amino acid dehydrogenase family protein		#N/A	#N/A	#N/A	#N/A	#N/A	2	18	20.8579		0	0	0	0	0	0	0	0	0	0	20.4912	21.2246	0	0	0	0	0	0	0	0
4386	Gorai.009G230200.2.D;Gorai.009G230200.1.D;Gorai.009G230200.2.A;Gorai.009G230200.1.A;Gorai.010G035200.4.D;Gorai.010G035200.4.A;Gorai.010G035200.1.D;Gorai.010G035200.1.A;Gorai.010G035200.3.D;Gorai.010G035200.3.A;Gorai.010G035200.2.D;Gorai.010G035200.2.A	Gorai.009G230200.2.D;Gorai.009G230200.1.D;Gorai.009G230200.2.A;Gorai.009G230200.1.A	Gorai.009G230200.1.A;Gorai.009G230200.1.D;Gorai.010G035200.1.A;Gorai.010G035200.1.D	case 3	Gorai.009G230200.2.D	Gorai.009G230200	K12402 - AP-4 complex subunit mu-1 (AP4M1) (1 of 2)	Gohir.D05G222800	Gh_D05G225400	93523769	AT4G24550.2	Clathrin adaptor complexes medium subunit family protein		#N/A	#N/A	#N/A	#N/A	#N/A	2	18	20.1903		0	0	0	0	19.841	0	0	0	0	0	20.5395	0	0	0	0	0	0	0	0	0
4887	Gorai.010G098500.4.D;Gorai.010G098500.3.D;Gorai.010G098500.2.D;Gorai.010G098500.1.D	Gorai.010G098500.4.D;Gorai.010G098500.3.D;Gorai.010G098500.2.D;Gorai.010G098500.1.D	Gorai.010G098500.1.D	case 1	Gorai.010G098500.4.D	Gorai.010G098500	PTHR24031//PTHR24031:SF322 - RNA HELICASE // SUBFAMILY NOT NAMED (1 of 1)	Gohir.D06G085200		93510291	AT3G13920.1	eukaryotic translation initiation factor 4A1	EIF4A1,RH4,TIF4A1	#N/A	#N/A	#N/A	#N/A	#N/A	2	18	20.0822		0	0	20.4701	0	0	0	0	0	0	0	0	0	19.6943	0	0	0	0	0	0	0
354	Gorai.001G179000.6.A;Gorai.001G179000.5.A;Gorai.001G179000.4.A;Gorai.001G179000.3.A;Gorai.001G179000.2.A;Gorai.001G179000.9.A;Gorai.001G179000.1.A;Gorai.001G179000.7.A;Gorai.001G179000.8.A;Gorai.001G179000.10.A;Gorai.001G179000.8.D.p2;Gorai.001G179000.8.A.p2;Gorai.001G179000.7.A.p2	Gorai.001G179000.6.A;Gorai.001G179000.5.A;Gorai.001G179000.4.A;Gorai.001G179000.3.A;Gorai.001G179000.2.A;Gorai.001G179000.9.A;Gorai.001G179000.1.A;Gorai.001G179000.7.A;Gorai.001G179000.8.A;Gorai.001G179000.10.A	Gorai.001G179000.1.A	case 1	Gorai.001G179000.6.A	Gorai.001G179000	K12667 - oligosaccharyltransferase complex subunit delta (ribophorin II) (SWP1, RPN2) (1 of 2)	Gohir.A07G149800		93519421	AT4G21150.3	ribophorin II (RPN2) family protein	HAP6	#N/A	#N/A	#N/A	#N/A	#N/A	2	18	20.7531		20.4446	0	0	0	0	0	0	0	0	0	0	0	0	0	0	21.0616	0	0	0	0
523	Gorai.001G270100.1.D;Gorai.001G270100.2.D;Gorai.001G270100.1.A;Gorai.001G270100.3.D;Gorai.001G270100.2.A;Gorai.001G270100.3.A	Gorai.001G270100.1.D;Gorai.001G270100.2.D;Gorai.001G270100.1.A;Gorai.001G270100.3.D;Gorai.001G270100.2.A;Gorai.001G270100.3.A	Gorai.001G270100.1.A;Gorai.001G270100.1.D	case 2	Gorai.001G270100.1.D	Gorai.001G270100	PTHR10285//PTHR10285:SF82 - URIDINE KINASE // SUBFAMILY NOT NAMED (1 of 3)	Gohir.D07G234500		93520625	AT5G40870.1	uridine kinase/uracil phosphoribosyltransferase 1	ATUK/UPRT1,UK/UPRT1,UKL1	#N/A	#N/A	#N/A	#N/A	#N/A	2	18	19.9528		0	0	20.2789	0	0	0	0	0	0	0	0	0	19.6266	0	0	0	0	0	0	0
795	Gorai.002G156900.1.D;Gorai.012G100600.6.D;Gorai.012G100600.6.A	Gorai.002G156900.1.D	Gorai.002G156900.1.D	case 1	Gorai.002G156900.1.D	Gorai.002G156900	K02934 - large subunit ribosomal protein L6e (RP-L6e, RPL6) (1 of 4)	Gohir.D01G126400		93523206	AT1G74050.1	Ribosomal protein L6 family protein		#N/A	#N/A	#N/A	#N/A	#N/A	2	18	20.7743		0	0	21.2078	0	0	0	0	0	0	0	0	0	20.3409	0	0	0	0	0	0	0
2591	Gorai.006G170400.2.A;Gorai.006G170400.1.A;Gorai.006G170400.3.A;Gorai.006G170400.2.D;Gorai.006G170400.1.D;Gorai.006G170400.3.D;Gorai.007G377100.1.D;Gorai.007G377100.2.D;Gorai.007G377100.1.A;Gorai.007G377100.2.A;Gorai.012G107600.4.A;Gorai.012G107600.1.A;Gorai.006G170300.1.D;Gorai.006G170300.1.A;Gorai.012G107600.2.A;Gorai.012G107600.3.A;Gorai.012G107600.5.D;Gorai.012G107600.5.A;Gorai.012G107300.3.D	Gorai.006G170400.2.A;Gorai.006G170400.1.A;Gorai.006G170400.3.A;Gorai.006G170400.2.D;Gorai.006G170400.1.D;Gorai.006G170400.3.D	Gorai.006G170400.1.A;Gorai.006G170400.1.D	case 2	Gorai.006G170400.2.A	Gorai.006G170400	PTHR11732:SF223 - ALDO-KETO REDUCTASE FAMILY 4 MEMBER C10 (1 of 5)	Gohir.A09G153500		93500977	AT2G37760.1	NAD(P)-linked oxidoreductase superfamily protein		#N/A	#N/A	#N/A	#N/A	#N/A	2	18	20.4916		0	0	0	20.8483	0	0	0	0	0	0	0	20.1349	0	0	0	0	0	0	0	0
2858	Gorai.007G031400.2.D;Gorai.007G031400.2.A;Gorai.007G031400.1.D;Gorai.007G031400.1.A	Gorai.007G031400.2.D;Gorai.007G031400.2.A;Gorai.007G031400.1.D;Gorai.007G031400.1.A	Gorai.007G031400.1.A;Gorai.007G031400.1.D	case 2	Gorai.007G031400.2.D	Gorai.007G031400	K11826 - AP-2 complex subunit mu-1 (AP2M1) (1 of 2)	Gohir.D11G028800		93518717	AT5G46630.1	Clathrin adaptor complexes medium subunit family protein		#N/A	#N/A	#N/A	#N/A	#N/A	2	18	19.9874		0	0	0	0	0	0	0	0	0	0	19.8576	0	20.1172	0	0	0	0	0	0	0
4553	Gorai.009G316700.3.D;Gorai.009G316700.3.A;Gorai.011G245300.1.A;Gorai.009G316700.2.D;Gorai.009G316700.2.A;Gorai.011G245300.2.A;Gorai.009G316700.1.A;Gorai.009G316700.1.D	Gorai.009G316700.3.D;Gorai.009G316700.3.A;Gorai.011G245300.1.A;Gorai.009G316700.2.D;Gorai.009G316700.2.A;Gorai.011G245300.2.A;Gorai.009G316700.1.A;Gorai.009G316700.1.D	Gorai.009G316700.1.A;Gorai.009G316700.1.D;Gorai.011G245300.1.A	case 3	Gorai.009G316700.3.D	Gorai.009G316700	K02918 - large subunit ribosomal protein L35e (RP-L35e, RPL35) (1 of 4)	Gohir.D05G299200	Gh_D05G304200	93442264	AT5G02610.1	Ribosomal L29 family protein		#N/A	#N/A	#N/A	#N/A	#N/A	2	18	19.5735		0	0	0	0	20.1352	0	0	0	0	0	0	19.0119	0	0	0	0	0	0	0	0
4567	Gorai.009G330700.4.D;Gorai.009G330700.3.D;Gorai.009G330700.2.D;Gorai.009G330700.4.A;Gorai.009G330700.3.A;Gorai.009G330700.2.A;Gorai.009G330700.6.D;Gorai.009G330700.1.D;Gorai.009G330700.5.D;Gorai.009G330700.6.A;Gorai.009G330700.1.A;Gorai.009G330700.5.A	Gorai.009G330700.4.D;Gorai.009G330700.3.D;Gorai.009G330700.2.D;Gorai.009G330700.4.A;Gorai.009G330700.3.A;Gorai.009G330700.2.A;Gorai.009G330700.6.D;Gorai.009G330700.1.D;Gorai.009G330700.5.D;Gorai.009G330700.6.A;Gorai.009G330700.1.A;Gorai.009G330700.5.A	Gorai.009G330700.1.A;Gorai.009G330700.1.D	case 2	Gorai.009G330700.4.D	Gorai.009G330700	PTHR22951//PTHR22951:SF25 - CLATHRIN ASSEMBLY PROTEIN // SUBFAMILY NOT NAMED (1 of 5)	Gohir.D05G310100		93446388	AT1G14910.1	ENTH/ANTH/VHS superfamily protein		#N/A	#N/A	#N/A	#N/A	#N/A	2	18	20.1188		0	0	0	0	0	0	0	0	0	0	19.9837	0	20.2539	0	0	0	0	0	0	0
267	Gorai.001G115500.1.A;Gorai.001G115500.1.D;Gorai.001G115500.2.D;Gorai.001G115500.2.A;Gorai.001G115500.3.D;Gorai.001G115500.3.A;Gorai.009G322200.1.A;Gorai.009G322200.1.D;Gorai.009G322200.2.A;Gorai.009G322200.2.D;Gorai.009G322200.3.D;Gorai.009G322200.3.A;Gorai.001G115500.2.A.p3;Gorai.009G322200.4.A;Gorai.009G322200.4.D;Gorai.009G322200.4.A.p2;Gorai.009G322200.4.D.p2;Gorai.001G115500.2.D.p3	Gorai.001G115500.1.A;Gorai.001G115500.1.D;Gorai.001G115500.2.D;Gorai.001G115500.2.A;Gorai.001G115500.3.D;Gorai.001G115500.3.A	Gorai.001G115500.1.A;Gorai.001G115500.1.D	case 2	Gorai.001G115500.1.A	Gorai.001G115500	K01657 - anthranilate synthase component I (trpE) (1 of 2)	Gohir.A07G103700		93522476	AT2G29690.1	anthranilate synthase 2	ASA2,ATHANSYNAB	#N/A	#N/A	#N/A	#N/A	#N/A	2	18	19.7165		0	0	0	19.6964	0	0	0	0	0	0	0	0	19.7367	0	0	0	0	0	0	0
607	Gorai.002G030800.2.A;Gorai.002G030800.1.A;Gorai.002G030800.3.A;Gorai.002G030800.1.D;Gorai.002G030800.2.D;Gorai.002G030800.3.D	Gorai.002G030800.2.A;Gorai.002G030800.1.A;Gorai.002G030800.3.A;Gorai.002G030800.1.D;Gorai.002G030800.2.D	Gorai.002G030800.1.A;Gorai.002G030800.1.D	case 2	Gorai.002G030800.2.A	Gorai.002G030800	PTHR12409 - PREFOLDIN SUBUNIT 3 (1 of 1)	Gohir.A01G034900		93519197	AT5G49510.2	prefoldin 3	PFD3	#N/A	#N/A	#N/A	#N/A	#N/A	2	18	20.1892		0	0	0	0	0	19.4143	0	0	0	0	0	20.9641	0	0	0	0	0	0	0	0
2197	Gorai.005G216700.1.A	Gorai.005G216700.1.A	Gorai.005G216700.1.A	case 1	Gorai.005G216700.1.A	Gorai.005G216700	K00872 - homoserine kinase (thrB1) (1 of 1)	Gohir.A03G170800	Gh_A03G227700	93518739	AT2G17265.1	homoserine kinase	DMR1,HSK	#N/A	#N/A	#N/A	#N/A	#N/A	2	18	18.8429		0	0	0	0	19.0738	0	0	0	0	0	18.6121	0	0	0	0	0	0	0	0	0
5679	Gorai.012G069500.3.A;Gorai.012G069500.2.A;Gorai.012G069500.1.A	Gorai.012G069500.3.A;Gorai.012G069500.2.A;Gorai.012G069500.1.A	Gorai.012G069500.1.A	case 1	Gorai.012G069500.3.A	Gorai.012G069500	1.2.4.2 - Oxoglutarate dehydrogenase (succinyl-transferring) / Oxoglutarate dehydrogenase (lipoamide) (1 of 3)			93521987	AT3G55410.1	2-oxoglutarate dehydrogenase, E1 component		#N/A	#N/A	#N/A	#N/A	#N/A	2	18	20.5979		0	0	0	0	20.6311	0	0	0	0	0	20.5647	0	0	0	0	0	0	0	0	0
5838	Gorai.012G156100.2.A;Gorai.012G156100.1.A;Gorai.012G156100.3.A;Gorai.012G156100.4.A	Gorai.012G156100.2.A;Gorai.012G156100.1.A;Gorai.012G156100.3.A;Gorai.012G156100.4.A	Gorai.012G156100.1.A	case 1	Gorai.012G156100.2.A	Gorai.012G156100	PTHR24067:SF97 - UBIQUITIN-CONJUGATING ENZYME E2 24-RELATED (1 of 3)	Gohir.A04G131400		93518161	AT2G16920.1	ubiquitin-conjugating enzyme 23	PFU2,UBC23	#N/A	#N/A	#N/A	#N/A	#N/A	2	18	20.5102		0	0	0	0	0	0	0	0	0	0	20.7264	0	20.2939	0	0	0	0	0	0	0
1053	Gorai.003G034000.1.D;Gorai.003G034000.1.A	Gorai.003G034000.1.D;Gorai.003G034000.1.A	Gorai.003G034000.1.A;Gorai.003G034000.1.D	case 2	Gorai.003G034000.1.D	Gorai.003G034000	K02266 - cytochrome c oxidase subunit 6a (COX6A) (1 of 2)	Gohir.D03G032400		93519247	AT4G37830.1	cytochrome c oxidase-related		#N/A	#N/A	#N/A	#N/A	#N/A	2	18	19.7992		0	0	0	0	0	0	0	0	0	0	19.1083	0	20.49	0	0	0	0	0	0	0
1361	Gorai.004G018200.1.A;Gorai.004G018200.2.A;Gorai.004G018200.3.A;Gorai.004G018200.2.D;Gorai.004G018200.1.D;Gorai.004G018200.3.D	Gorai.004G018200.1.A;Gorai.004G018200.2.A;Gorai.004G018200.3.A;Gorai.004G018200.2.D;Gorai.004G018200.1.D;Gorai.004G018200.3.D	Gorai.004G018200.1.A;Gorai.004G018200.1.D	case 2	Gorai.004G018200.1.A	Gorai.004G018200	PTHR12741:SF12 - CALLOSE SYNTHASE 9 (1 of 1)			93523983	AT3G07160.1	glucan synthase-like 10	ATGSL10,CALS9,gsl10	#N/A	#N/A	#N/A	#N/A	#N/A	2	18	19.7643		20.3097	0	0	0	0	0	0	0	0	0	19.219	0	0	0	0	0	0	0	0	0
3502	Gorai.008G048600.1.D;Gorai.008G048600.2.D	Gorai.008G048600.1.D;Gorai.008G048600.2.D	Gorai.008G048600.1.D	case 1	Gorai.008G048600.1.D	Gorai.008G048600	PTHR10121 - COATOMER SUBUNIT DELTA (1 of 3)	Gohir.D12G046000		93519904	AT5G05010.2	clathrin adaptor complexes medium subunit family protein		#N/A	#N/A	#N/A	#N/A	#N/A	2	18	20.3279		0	0	0	0	0	0	0	0	0	0	0	0	20.0772	0	0	20.5787	0	0	0	0
4041	Gorai.009G061600.1.D;Gorai.009G061600.1.A	Gorai.009G061600.1.D;Gorai.009G061600.1.A	Gorai.009G061600.1.A;Gorai.009G061600.1.D	case 2	Gorai.009G061600.1.D	Gorai.009G061600	PTHR10050 - DOLICHYL-PHOSPHATE-MANNOSE--PROTEIN MANNOSYLTRANSFERASE (1 of 2)	Gohir.D05G060500		93520749	AT2G25110.1	stromal cell-derived factor 2-like protein precursor	AtSDF2,ATSDL,SDF2	#N/A	#N/A	#N/A	#N/A	#N/A	2	18	19.9266		0	0	0	0	0	0	0	0	0	0	19.611	0	20.2421	0	0	0	0	0	0	0
4353	Gorai.009G208400.1.A	Gorai.009G208400.1.A	Gorai.009G208400.1.A	case 1	Gorai.009G208400.1.A	Gorai.009G208400	K13963 - serpin B (SERPINB) (1 of 2)	Gohir.A05G199500	Gh_A05G185600	93524462	AT1G47710.1	Serine protease inhibitor (SERPIN) family protein		#N/A	#N/A	#N/A	#N/A	#N/A	2	18	19.9654		0	0	0	0	0	0	0	0	0	0	19.8167	20.1142	0	0	0	0	0	0	0	0
5784	Gorai.012G138500.1.A;Gorai.012G138500.3.A;Gorai.012G138500.2.A	Gorai.012G138500.1.A;Gorai.012G138500.3.A;Gorai.012G138500.2.A	Gorai.012G138500.1.A	case 1	Gorai.012G138500.1.A	Gorai.012G138500	3.5.1.14 - N-acyl-aliphatic-L-amino acid amidohydrolase / N-acyl-L-amino-acid amidohydrolase (1 of 4)	Gohir.A04G111400		93522848	AT4G38220.1	Peptidase M20/M25/M40 family protein		#N/A	#N/A	#N/A	#N/A	#N/A	2	18	19.3844		0	0	0	0	0	0	0	0	0	0	19.2374	0	19.5313	0	0	0	0	0	0	0
5933	Gorai.013G025000.2.D;Gorai.013G025000.3.D;Gorai.013G025000.1.D;Gorai.013G025000.5.D;Gorai.013G025000.4.D	Gorai.013G025000.2.D;Gorai.013G025000.3.D;Gorai.013G025000.1.D;Gorai.013G025000.5.D;Gorai.013G025000.4.D	Gorai.013G025000.1.D	case 1	Gorai.013G025000.2.D	Gorai.013G025000	PTHR12875:SF0 - GOLGI TO ER TRAFFIC PROTEIN 4 HOMOLOG (1 of 3)	Gohir.D13G022200		93515598	AT5G63220.1			#N/A	#N/A	#N/A	#N/A	#N/A	2	18	20.2347		0	0	0	0	20.6697	0	0	0	0	0	0	0	19.7996	0	0	0	0	0	0	0
6223	Gorai.013G211700.1.A	Gorai.013G211700.1.A	Gorai.013G211700.1.A	case 1	Gorai.013G211700.1.A	Gorai.013G211700	K02738 - 20S proteasome subunit beta 1 (PSMB6) (1 of 2)	Gohir.A13G181700		93520816	AT4G31300.1	N-terminal nucleophile aminohydrolases (Ntn hydrolases) superfamily protein	PBA1	#N/A	#N/A	#N/A	#N/A	#N/A	2	18	21.6316		0	0	0	0	0	21.654	0	0	0	0	21.6091	0	0	0	0	0	0	0	0	0
667	Gorai.002G080900.1.A;Gorai.013G111400.1.D;Gorai.002G080900.3.A;Gorai.002G080900.2.A;Gorai.002G080900.1.D;Gorai.002G080900.3.D;Gorai.002G080900.2.D	Gorai.002G080900.1.A;Gorai.013G111400.1.D;Gorai.002G080900.3.A;Gorai.002G080900.2.A;Gorai.002G080900.1.D;Gorai.002G080900.3.D;Gorai.002G080900.2.D	Gorai.002G080900.1.A;Gorai.002G080900.1.D;Gorai.013G111400.1.D	case 3	Gorai.002G080900.1.A	Gorai.002G080900	PTHR20863//PTHR20863:SF30 - ACYL CARRIER PROTEIN/ZINC FINGER PROTEIN 593-RELATED // SUBFAMILY NOT NAMED (1 of 4)	Gohir.A01G073100		93523719	AT1G65290.1	mitochondrial acyl carrier protein 2	mtACP2	#N/A	#N/A	#N/A	#N/A	#N/A	2	18	20.6188		0	0	0	0	20.7568	0	0	0	0	0	0	0	20.4808	0	0	0	0	0	0	0
1647	Gorai.004G178200.4.A;Gorai.004G178200.3.A;Gorai.004G178200.2.A;Gorai.004G178200.1.A	Gorai.004G178200.4.A;Gorai.004G178200.3.A;Gorai.004G178200.2.A;Gorai.004G178200.1.A	Gorai.004G178200.1.A	case 1	Gorai.004G178200.4.A	Gorai.004G178200	PTHR21506 - COMPONENT OF OLIGOMERIC GOLGI COMPLEX 6 (1 of 1)	Gohir.A08G149700		93515924	AT1G31780.1			#N/A	#N/A	#N/A	#N/A	#N/A	2	18	19.7264		0	0	0	0	19.7562	0	0	0	0	0	19.6967	0	0	0	0	0	0	0	0	0
3963	Gorai.009G020900.1.A;Gorai.009G020900.1.D;Gorai.004G278600.1.A	Gorai.009G020900.1.A;Gorai.009G020900.1.D	Gorai.004G278600.1.A;Gorai.009G020900.1.A;Gorai.009G020900.1.D	case 3	Gorai.009G020900.1.A	Gorai.009G020900	K13137 - serine-threonine kinase receptor-associated protein (STRAP, UNRIP) (1 of 4)	Gohir.A05G019600		93522486	AT3G15610.1	Transducin/WD40 repeat-like superfamily protein		#N/A	#N/A	#N/A	#N/A	#N/A	2	18	19.6668		0	0	0	0	20.0653	0	0	0	0	0	0	19.2684	0	0	0	0	0	0	0	0
2433	Gorai.006G081900.3.A;Gorai.006G081900.2.A;Gorai.006G081900.1.A	Gorai.006G081900.3.A;Gorai.006G081900.2.A;Gorai.006G081900.1.A	Gorai.006G081900.1.A	case 1	Gorai.006G081900.3.A	Gorai.006G081900	K12616 - enhancer of mRNA-decapping protein 4 (EDC4) (1 of 3)	Gohir.A09G067700		93438743	AT3G13300.2	Transducin/WD40 repeat-like superfamily protein	VCS	#N/A	#N/A	#N/A	#N/A	#N/A	2	18	20.4253		0	0	0	0	0	0	0	0	0	0	20.2023	0	0	0	0	20.6484	0	0	0	0
2864	Gorai.007G033500.3.D;Gorai.007G033500.2.D;Gorai.007G033500.1.D;Gorai.007G033500.4.D;Gorai.007G033500.5.D;Gorai.007G033500.3.A;Gorai.007G033500.2.A;Gorai.007G033500.1.A;Gorai.007G033500.4.A;Gorai.007G033500.5.A	Gorai.007G033500.3.D;Gorai.007G033500.2.D;Gorai.007G033500.1.D;Gorai.007G033500.4.D;Gorai.007G033500.5.D;Gorai.007G033500.3.A;Gorai.007G033500.2.A;Gorai.007G033500.1.A;Gorai.007G033500.4.A;Gorai.007G033500.5.A	Gorai.007G033500.1.A;Gorai.007G033500.1.D	case 2	Gorai.007G033500.3.D	Gorai.007G033500	PTHR35695:SF1 - GLYCEROL-3-PHOSPHATE ACYLTRANSFERASE, CHLOROPLASTIC (1 of 4)	Gohir.D11G030600		93517051	AT1G32200.1	phospholipid/glycerol acyltransferase family protein	ACT1,ATS1	#N/A	#N/A	#N/A	#N/A	#N/A	2	18	19.315		0	0	19.4988	0	19.1311	0	0	0	0	0	0	0	0	0	0	0	0	0	0	0
2945	Gorai.007G071500.5.A;Gorai.007G071500.3.A;Gorai.007G071500.7.A;Gorai.007G071500.6.A;Gorai.007G071500.1.A;Gorai.007G071500.5.D;Gorai.007G071500.3.D;Gorai.007G071500.7.D;Gorai.007G071500.6.D;Gorai.007G071500.1.D	Gorai.007G071500.5.A;Gorai.007G071500.3.A;Gorai.007G071500.7.A;Gorai.007G071500.6.A;Gorai.007G071500.1.A;Gorai.007G071500.5.D;Gorai.007G071500.3.D;Gorai.007G071500.7.D;Gorai.007G071500.6.D;Gorai.007G071500.1.D	Gorai.007G071500.1.A	case 1	Gorai.007G071500.5.A	Gorai.007G071500	PTHR19957//PTHR19957:SF138 - SYNTAXIN // SUBFAMILY NOT NAMED (1 of 1)	Gohir.A11G062200		93511950	AT5G46860.1	Syntaxin/t-SNARE family protein	ATSYP22,ATVAM3,SGR3,SYP22,VAM3	#N/A	#N/A	#N/A	#N/A	#N/A	2	18	21.2221		0	0	0	0	0	0	0	0	0	0	0	0	20.7838	0	0	21.6603	0	0	0	0
4302	Gorai.009G181800.1.A;Gorai.009G181800.2.A;Gorai.009G181800.2.D;Gorai.009G181800.1.D	Gorai.009G181800.1.A;Gorai.009G181800.2.A;Gorai.009G181800.2.D;Gorai.009G181800.1.D	Gorai.009G181800.1.A;Gorai.009G181800.1.D	case 2	Gorai.009G181800.1.A	Gorai.009G181800	PTHR10655:SF20 - CARBOXYLESTERASE (1 of 1)	Gohir.A05G173400	Gh_A05G161700	93520440	AT4G22300.1	carboxylesterases	SOBER1	#N/A	#N/A	#N/A	#N/A	#N/A	2	18	20.4427		0	0	0	0	0	20.4203	0	0	0	0	0	0	20.4651	0	0	0	0	0	0	0
4993	Gorai.010G166700.2.D;Gorai.010G166700.1.D;Gorai.010G166700.3.D;Gorai.010G166700.3.D.p3	Gorai.010G166700.2.D;Gorai.010G166700.1.D;Gorai.010G166700.3.D	Gorai.010G166700.1.D	case 1	Gorai.010G166700.2.D	Gorai.010G166700	K07767 - katanin p60 ATPase-containing subunit A1 [EC:3.6.4.3] (KATNA1) (1 of 4)	Gohir.D06G142900		93519050	AT2G34560.1	P-loop containing nucleoside triphosphate hydrolases superfamily protein		#N/A	#N/A	#N/A	#N/A	#N/A	2	18	21.0441		0	0	0	0	21.1234	0	0	0	0	0	0	20.9648	0	0	0	0	0	0	0	0
5605	Gorai.012G021600.2.D;Gorai.012G021600.1.D;Gorai.012G021600.2.A;Gorai.012G021600.1.A	Gorai.012G021600.2.D;Gorai.012G021600.1.D;Gorai.012G021600.2.A;Gorai.012G021600.1.A	Gorai.012G021600.1.A;Gorai.012G021600.1.D	case 2	Gorai.012G021600.2.D	Gorai.012G021600	PTHR24296:SF1 - ALKANE HYDROXYLASE CYP96A15-RELATED (1 of 12)	Gohir.D04G018400		93508547	AT4G39490.1	cytochrome P450, family 96, subfamily A, polypeptide 10	CYP96A10	#N/A	#N/A	#N/A	#N/A	#N/A	2	18	19.8751		0	0	20.5037	0	0	19.2465	0	0	0	0	0	0	0	0	0	0	0	0	0	0
6139	Gorai.013G150300.1.A;Gorai.013G150300.2.A;Gorai.013G150300.3.A	Gorai.013G150300.1.A;Gorai.013G150300.2.A;Gorai.013G150300.3.A	Gorai.013G150300.1.A	case 1	Gorai.013G150300.1.A	Gorai.013G150300	K04079 - molecular chaperone HtpG (htpG, HSP90A) (1 of 6)	Gohir.A13G130500		93523708	AT5G56000.1	HEAT SHOCK PROTEIN 81.4	AtHsp90.4,Hsp81.4	#N/A	#N/A	#N/A	#N/A	#N/A	2	18	20.7678		0	0	0	0	0	0	0	0	0	0	20.3257	0	21.2099	0	0	0	0	0	0	0
1586	Gorai.004G139800.1.A	Gorai.004G139800.1.A	Gorai.004G139800.1.A	case 1	Gorai.004G139800.1.A	Gorai.004G139800	K14015 - nuclear protein localization protein 4 homolog (NPLOC4, NPL4) (1 of 2)	Gohir.A08G115800		93518672	AT3G63000.1	NPL4-like protein 1	NPL41	#N/A	#N/A	#N/A	#N/A	#N/A	2	18	20.781		0	0	0	0	0	0	0	0	0	0	0	21.0593	20.5026	0	0	0	0	0	0	0
2465	Gorai.006G103500.2.D;Gorai.006G103500.1.D;Gorai.006G103500.4.D;Gorai.006G103500.3.D;Gorai.006G103500.5.D;Gorai.006G103500.6.D	Gorai.006G103500.2.D;Gorai.006G103500.1.D;Gorai.006G103500.4.D;Gorai.006G103500.3.D;Gorai.006G103500.5.D;Gorai.006G103500.6.D	Gorai.006G103500.1.D	case 1	Gorai.006G103500.2.D	Gorai.006G103500	PTHR12616 - VACUOLAR PROTEIN SORTING VPS41 (1 of 3)	Gohir.D09G087100		93517755	AT1G08190.1	vacuolar protein sorting 41	ATVAM2,ATVPS41,VAM2,VPS41,ZIP2	#N/A	#N/A	#N/A	#N/A	#N/A	2	18	20.5062		0	0	0	0	0	0	0	0	0	0	21.0826	0	19.9298	0	0	0	0	0	0	0
4249	Gorai.009G152500.1.D;Gorai.009G152500.3.D;Gorai.009G152500.2.D;Gorai.009G152500.4.D;Gorai.009G152500.4.D.p2;Gorai.009G152500.3.D.p2;Gorai.009G152500.2.D.p2	Gorai.009G152500.1.D;Gorai.009G152500.3.D;Gorai.009G152500.2.D;Gorai.009G152500.4.D	Gorai.009G152500.1.D	case 1	Gorai.009G152500.1.D	Gorai.009G152500	PTHR13018:SF22 - EARLY-RESPONSIVE TO DEHYDRATION STRESS PROTEIN (ERD4) (1 of 2)	Gohir.D05G148300		93518728	AT1G30360.1	Early-responsive to dehydration stress protein (ERD4)	ERD4	#N/A	#N/A	#N/A	#N/A	#N/A	2	18	19.117		0	0	0	0	0	0	0	0	0	0	0	19.4469	18.7871	0	0	0	0	0	0	0
4173	Gorai.009G120300.1.A;Gorai.009G120300.6.A;Gorai.009G120300.4.A;Gorai.009G120300.2.A;Gorai.009G120300.5.A;Gorai.009G120300.3.A;Gorai.009G120300.5.A.p2;Gorai.009G120300.3.A.p2;Gorai.009G120300.6.D.p2;Gorai.009G120300.6.A.p2;Gorai.009G120300.4.D.p2;Gorai.009G120300.4.A.p2	Gorai.009G120300.1.A;Gorai.009G120300.6.A;Gorai.009G120300.4.A;Gorai.009G120300.2.A;Gorai.009G120300.5.A;Gorai.009G120300.3.A	Gorai.009G120300.1.A	case 1	Gorai.009G120300.1.A	Gorai.009G120300	PTHR19241//PTHR19241:SF261 - ATP-BINDING CASSETTE TRANSPORTER // SUBFAMILY NOT NAMED (1 of 5)	Gohir.A05G115900		93441880	AT1G66950.1	pleiotropic drug resistance 11	ATPDR11,PDR11	#N/A	#N/A	#N/A	#N/A	#N/A	2	18	19.3678		0	0	0	0	0	0	0	0	0	0	18.7824	0	0	0	0	19.9532	0	0	0	0
3137	Gorai.007G185300.1.D	Gorai.007G185300.1.D	Gorai.007G185300.1.D	case 1	Gorai.007G185300.1.D	Gorai.007G185300	4.1.1.8 - Oxalyl-CoA decarboxylase / Oxalyl-CoA carboxy-lyase (1 of 1)	Gohir.D11G173000		93517268	AT5G17380.1	Thiamine pyrophosphate dependent pyruvate decarboxylase family protein		#N/A	#N/A	#N/A	#N/A	#N/A	2	18	20.4207		0	0	0	0	0	0	0	0	0	0	19.9364	20.905	0	0	0	0	0	0	0	0
4841	Gorai.010G077300.1.D;Gorai.010G077300.1.A;Gorai.010G077300.2.D;Gorai.010G077300.2.A	Gorai.010G077300.1.D;Gorai.010G077300.1.A;Gorai.010G077300.2.D;Gorai.010G077300.2.A	Gorai.010G077300.1.A;Gorai.010G077300.1.D	case 2	Gorai.010G077300.1.D	Gorai.010G077300	1.1.1.60 - 2-hydroxy-3-oxopropionate reductase / Tartronate semialdehyde reductase (1 of 2)	Gohir.D06G065900		93522414	AT4G29120.1	6-phosphogluconate dehydrogenase family protein		#N/A	#N/A	#N/A	#N/A	#N/A	2	18	20.6806		0	0	20.8438	0	20.5173	0	0	0	0	0	0	0	0	0	0	0	0	0	0	0
2019	Gorai.005G112600.1.D;Gorai.005G112600.1.A;Gorai.005G112600.2.D;Gorai.005G112600.2.A	Gorai.005G112600.1.D;Gorai.005G112600.1.A;Gorai.005G112600.2.D;Gorai.005G112600.2.A	Gorai.005G112600.1.A;Gorai.005G112600.1.D	case 2	Gorai.005G112600.1.D	Gorai.005G112600	PTHR22835//PTHR22835:SF196 - ZINC FINGER FYVE DOMAIN CONTAINING PROTEIN // SUBFAMILY NOT NAMED (1 of 2)	Gohir.D02G098700		93521330	AT1G20110.1	RING/FYVE/PHD zinc finger superfamily protein		#N/A	#N/A	#N/A	#N/A	#N/A	2	18	20.1573		0	0	0	0	0	0	0	0	0	0	20.0886	20.226	0	0	0	0	0	0	0	0
3496	Gorai.008G047100.2.D;Gorai.008G047100.2.A;Gorai.008G047100.1.D;Gorai.008G047100.1.A;Gorai.005G266600.3.D;Gorai.005G266600.3.A;Gorai.005G266600.4.D;Gorai.005G266600.4.A;Gorai.005G266600.2.D;Gorai.005G266600.2.A;Gorai.005G266600.1.D;Gorai.005G266600.1.A	Gorai.008G047100.2.D;Gorai.008G047100.2.A;Gorai.008G047100.1.D;Gorai.008G047100.1.A	Gorai.008G047100.1.A;Gorai.008G047100.1.D	case 2	Gorai.008G047100.2.D	Gorai.008G047100	PTHR11827 - SOLUTE CARRIER FAMILY 12, CATION COTRANSPORTERS (1 of 2)	Gohir.D12G044700		93519495	AT1G30450.2	cation-chloride co-transporter 1	ATCCC1,CCC1,HAP5	#N/A	#N/A	#N/A	#N/A	#N/A	2	18	20.2524		0	0	0	0	0	0	0	0	0	0	20.0318	0	0	0	0	20.473	0	0	0	0
4603	Gorai.009G361000.6.D;Gorai.009G361000.5.D;Gorai.009G361000.4.D;Gorai.009G361000.3.D;Gorai.009G361000.2.D;Gorai.009G361000.1.D	Gorai.009G361000.6.D;Gorai.009G361000.5.D;Gorai.009G361000.4.D;Gorai.009G361000.3.D;Gorai.009G361000.2.D;Gorai.009G361000.1.D	Gorai.009G361000.1.D	case 1	Gorai.009G361000.6.D	Gorai.009G361000	PTHR12658 - BETA-TUBULIN COFACTOR D (1 of 1)	Gohir.D05G336900		93517524	AT3G60740.1	ARM repeat superfamily protein	CHO,EMB133,TFC D,TTN1	#N/A	#N/A	#N/A	#N/A	#N/A	2	18	19.8215		0	0	0	0	19.7879	0	0	0	0	0	0	0	19.855	0	0	0	0	0	0	0
1910	Gorai.005G036000.4.A;Gorai.005G036000.2.A;Gorai.005G036000.1.A;Gorai.005G036000.3.A;Gorai.003G076100.2.D;Gorai.003G076100.2.A;Gorai.003G076100.1.D;Gorai.003G076100.1.A;Gorai.007G244100.1.D;Gorai.007G244100.1.A;Gorai.006G218800.1.D	Gorai.005G036000.4.A;Gorai.005G036000.2.A;Gorai.005G036000.1.A;Gorai.005G036000.3.A	Gorai.005G036000.1.A	case 1	Gorai.005G036000.4.A	Gorai.005G036000	PTHR19306:SF4 - GENOMIC DNA, CHROMOSOME 3, BAC CLONE:F14O13 (1 of 2)	Gohir.A02G025400	Gh_A02G032500,Gh_A02G032600	93518598	AT3G23980.1	BLISTER	BLI,KOS1	#N/A	#N/A	#N/A	#N/A	#N/A	2	18	19.5744		0	0	0	0	0	0	0	0	0	0	19.4421	0	19.7068	0	0	0	0	0	0	0
5188	Gorai.011G028500.1.A;Gorai.011G028500.1.D	Gorai.011G028500.1.A;Gorai.011G028500.1.D	Gorai.011G028500.1.A;Gorai.011G028500.1.D	case 2	Gorai.011G028500.1.A	Gorai.011G028500	K03251 - translation initiation factor 3 subunit D (EIF3D) (1 of 3)	Gohir.A10G026600		93520842	AT4G20980.3	Eukaryotic translation initiation factor 3 subunit 7 (eIF-3)		#N/A	#N/A	#N/A	#N/A	#N/A	2	18	20.7108		0	0	0	20.6987	0	20.7229	0	0	0	0	0	0	0	0	0	0	0	0	0	0
5844	Gorai.012G158700.1.D	Gorai.012G158700.1.D	Gorai.012G158700.1.D	case 1	Gorai.012G158700.1.D	Gorai.012G158700	1.1.1.41 - Isocitrate dehydrogenase (NAD(+)) / Nicotinamide adenine dinucleotide isocitrate dehydrogenase (1 of 4)	Gohir.D04G170300		93522400	AT4G35260.1	isocitrate dehydrogenase 1	IDH-I,IDH1	#N/A	#N/A	#N/A	#N/A	#N/A	2	18	20.1152		0	0	0	0	0	21.1	0	0	0	0	19.1303	0	0	0	0	0	0	0	0	0
593	Gorai.002G024600.1.A;Gorai.002G024600.3.A;Gorai.002G024600.2.A.p2	Gorai.002G024600.1.A;Gorai.002G024600.3.A	Gorai.002G024600.1.A	case 1	Gorai.002G024600.1.A	Gorai.002G024600	PTHR11772:SF8 - ALUMINIUM INDUCED PROTEIN WITH YGL AND LRDR MOTIFS-RELATED (1 of 3)	Gohir.A01G024100		93524424	AT5G43830.1	Aluminium induced protein with YGL and LRDR motifs		#N/A	#N/A	#N/A	#N/A	#N/A	2	18	20.4824		0	0	0	0	0	0	0	0	0	20.2335	0	0	20.7313	0	0	0	0	0	0	0
1920	Gorai.005G041000.2.A;Gorai.005G041000.1.A	Gorai.005G041000.2.A;Gorai.005G041000.1.A	Gorai.005G041000.1.A	case 1	Gorai.005G041000.2.A	Gorai.005G041000	4.2.1.93 - ATP-dependent NAD(P)H-hydrate dehydratase / ATP-dependent H(4)NAD(P)OH dehydratase (1 of 1)	Gohir.A02G029300		93516730	AT5G19150.2	pfkB-like carbohydrate kinase family protein		#N/A	#N/A	#N/A	#N/A	#N/A	2	18	20.7156		0	0	0	0	0	0	0	0	0	0	0	20.886	20.5452	0	0	0	0	0	0	0
2264	Gorai.005G251800.3.D;Gorai.005G251800.1.D;Gorai.005G251800.2.D;Gorai.005G251800.3.A;Gorai.005G251800.1.A;Gorai.005G251800.2.A;Gorai.008G032900.1.D;Gorai.008G032900.1.A	Gorai.005G251800.3.D;Gorai.005G251800.1.D;Gorai.005G251800.2.D;Gorai.005G251800.3.A;Gorai.005G251800.1.A;Gorai.005G251800.2.A	Gorai.005G251800.1.A;Gorai.005G251800.1.D	case 2	Gorai.005G251800.3.D	Gorai.005G251800	PTHR34574:SF2 - EF-HAND CONTAINING PROTEIN-LIKE (1 of 2)	Gohir.D02G224000		93518520	AT4G38810.2	Calcium-binding EF-hand family protein		#N/A	#N/A	#N/A	#N/A	#N/A	2	18	20.7644		0	0	0	0	20.8136	0	0	0	0	0	0	20.7153	0	0	0	0	0	0	0	0
2655	Gorai.006G207300.2.A;Gorai.006G207300.1.A;Gorai.006G207300.3.A;Gorai.006G207300.4.A;Gorai.006G207300.5.A;Gorai.006G207300.7.A;Gorai.006G207300.6.A;Gorai.006G207300.8.A;Gorai.006G207300.8.D.p2;Gorai.006G207300.8.A.p2	Gorai.006G207300.2.A;Gorai.006G207300.1.A;Gorai.006G207300.3.A;Gorai.006G207300.4.A;Gorai.006G207300.5.A;Gorai.006G207300.7.A;Gorai.006G207300.6.A;Gorai.006G207300.8.A	Gorai.006G207300.1.A	case 1	Gorai.006G207300.2.A	Gorai.006G207300	PTHR11566:SF58 - DYNAMIN-RELATED PROTEIN 1A (1 of 9)	Gohir.A09G190100		93522020	AT5G42080.1	dynamin-like protein	ADL1,ADL1A,AG68,DL1,DRP1A,RSW9	#N/A	#N/A	#N/A	#N/A	#N/A	2	18	19.9528		0	0	0	0	0	0	0	0	0	0	20.2914	19.6141	0	0	0	0	0	0	0	0
5394	Gorai.011G161700.1.A;Gorai.011G161700.2.A;Gorai.011G161700.3.A	Gorai.011G161700.1.A;Gorai.011G161700.2.A;Gorai.011G161700.3.A	Gorai.011G161700.1.A	case 1	Gorai.011G161700.1.A	Gorai.011G161700	2.3.1.16 - Acetyl-CoA C-acyltransferase / Beta-ketothiolase (1 of 3)	Gohir.A10G121400		93522868	AT2G33150.1	peroxisomal 3-ketoacyl-CoA thiolase 3	KAT2,PED1,PKT3	#N/A	#N/A	#N/A	#N/A	#N/A	2	18	20.8776		0	0	0	0	0	0	0	0	0	0	0	0	20.9804	20.7749	0	0	0	0	0	0
5683	Gorai.012G072100.1.A	Gorai.012G072100.1.A	Gorai.012G072100.1.A	case 1	Gorai.012G072100.1.A	Gorai.012G072100	PTHR24322:SF630 - NAD(P)-BINDING ROSSMANN-FOLD SUPERFAMILY PROTEIN (1 of 2)	Gohir.A05G348000		93524677	AT5G06060.1	NAD(P)-binding Rossmann-fold superfamily protein		#N/A	#N/A	#N/A	#N/A	#N/A	2	18	20.2707		0	0	0	0	0	0	0	0	20.5499	0	19.9916	0	0	0	0	0	0	0	0	0
1959	Gorai.005G065600.2.D;Gorai.005G065600.2.A;Gorai.005G065600.1.D;Gorai.005G065600.1.A;Gorai.006G078800.1.D	Gorai.005G065600.2.D;Gorai.005G065600.2.A;Gorai.005G065600.1.D;Gorai.005G065600.1.A	Gorai.005G065600.1.A;Gorai.005G065600.1.D	case 2	Gorai.005G065600.2.D	Gorai.005G065600	6.2.1.1//6.2.1.2 - Acetate--CoA ligase / Acyl-activating enzyme // Butyrate--CoA ligase / Fatty acid thiokinase (medium chain) (1 of 5)	Gohir.D02G058100		93067917	AT3G16910.1	acyl-activating enzyme 7	AAE7,ACN1	#N/A	#N/A	#N/A	#N/A	#N/A	2	18	20.0958		0	0	0	0	0	0	0	0	0	0	20.2523	0	19.9392	0	0	0	0	0	0	0
3363	Gorai.007G353900.1.A;Gorai.007G353900.2.A;Gorai.007G353900.3.D;Gorai.007G353900.3.A	Gorai.007G353900.1.A;Gorai.007G353900.2.A;Gorai.007G353900.3.D;Gorai.007G353900.3.A	Gorai.007G353900.1.A	case 1	Gorai.007G353900.1.A	Gorai.007G353900	1.3.2.3 - L-galactonolactone dehydrogenase / L-galactono-gamma-lactone dehydrogenase (1 of 1)	Gohir.A11G308400		93516272	AT3G47930.1	L-galactono-1,4-lactone dehydrogenase	ATGLDH,GLDH	#N/A	#N/A	#N/A	#N/A	#N/A	2	18	20.0106		0	0	0	0	0	0	0	0	0	0	19.993	0	20.0281	0	0	0	0	0	0	0
3925	Gorai.009G000200.1.A;Gorai.009G000200.2.A;Gorai.009G000200.4.A;Gorai.009G000200.3.A;Gorai.009G000200.6.A;Gorai.009G000200.5.A;Gorai.009G000200.7.A	Gorai.009G000200.1.A;Gorai.009G000200.2.A;Gorai.009G000200.4.A;Gorai.009G000200.3.A;Gorai.009G000200.6.A;Gorai.009G000200.5.A;Gorai.009G000200.7.A	Gorai.009G000200.1.A	case 1	Gorai.009G000200.1.A	Gorai.009G000200	PF14604 - Variant SH3 domain (SH3_9) (1 of 5)			93516701	AT2G07360.1	SH3 domain-containing protein		#N/A	#N/A	#N/A	#N/A	#N/A	2	18	20.2447		0	0	0	0	0	0	0	0	0	0	19.5901	0	0	0	0	20.8993	0	0	0	0
4105	Gorai.009G095700.3.D;Gorai.009G095700.3.A;Gorai.009G095700.2.D;Gorai.009G095700.2.A;Gorai.009G095700.1.D;Gorai.009G095700.1.A;Gorai.009G095700.4.D;Gorai.009G095700.4.A;Gorai.012G073300.2.A;Gorai.009G374600.2.A	Gorai.009G095700.3.D;Gorai.009G095700.3.A;Gorai.009G095700.2.D;Gorai.009G095700.2.A;Gorai.009G095700.1.D;Gorai.009G095700.1.A	Gorai.009G095700.1.A;Gorai.009G095700.1.D	case 2	Gorai.009G095700.3.D	Gorai.009G095700	K07904 - Ras-related protein Rab-11A (RAB11A) (1 of 34)	Gohir.D05G093100		93434256	AT1G07410.1	RAB GTPase homolog A2B	ATRAB-A2B,ATRABA2B,RAB-A2B,RABA2b	#N/A	#N/A	#N/A	#N/A	#N/A	2	18	21.2131		0	0	0	0	0	0	0	0	0	0	20.8939	21.5322	0	0	0	0	0	0	0	0
5313	Gorai.011G117900.1.D;Gorai.011G117900.2.D;Gorai.011G117900.3.D;Gorai.011G117900.4.D	Gorai.011G117900.1.D;Gorai.011G117900.2.D;Gorai.011G117900.3.D;Gorai.011G117900.4.D	Gorai.011G117900.1.D	case 1	Gorai.011G117900.1.D	Gorai.011G117900	K06110 - exocyst complex component 3 (EXOC3, SEC6L1) (1 of 1)	Gohir.D10G107600		93518166	AT1G71820.1	SEC6	SEC6	#N/A	#N/A	#N/A	#N/A	#N/A	2	18	20.3401		0	0	0	0	0	0	0	0	0	0	21.0748	0	19.6054	0	0	0	0	0	0	0
5905	Gorai.013G014400.1.A;Gorai.013G014400.2.D;Gorai.013G014400.2.A	Gorai.013G014400.1.A;Gorai.013G014400.2.D;Gorai.013G014400.2.A	Gorai.013G014400.1.A	case 1	Gorai.013G014400.1.A	Gorai.013G014400	PTHR11566:SF80 - DYNAMIN-RELATED PROTEIN 1C (1 of 3)	Gohir.A13G012300		93523596	AT3G60190.1	DYNAMIN-like 1E	ADL1E,ADL4,ADLP2,DL1E,DRP1E,EDR3	#N/A	#N/A	#N/A	#N/A	#N/A	2	18	20.2357		0	0	0	0	0	0	0	0	0	0	20.1712	0	20.3003	0	0	0	0	0	0	0
460	Gorai.001G232400.1.A;Gorai.001G232400.1.D	Gorai.001G232400.1.A;Gorai.001G232400.1.D	Gorai.001G232400.1.A;Gorai.001G232400.1.D	case 2	Gorai.001G232400.1.A	Gorai.001G232400	K13456 - RPM1-interacting protein 4 (RIN4) (1 of 2)	Gohir.A07G199700		93522976	AT3G25070.1	RPM1 interacting protein 4	RIN4	#N/A	#N/A	#N/A	#N/A	#N/A	2	18	20.3274		0	0	0	0	19.5599	0	0	0	0	0	0	0	0	21.0949	0	0	0	0	0	0
1542	Gorai.004G116900.2.A;Gorai.004G116900.1.A;Gorai.004G116900.3.A;Gorai.004G116900.5.A;Gorai.004G116900.4.A	Gorai.004G116900.2.A;Gorai.004G116900.1.A;Gorai.004G116900.3.A;Gorai.004G116900.5.A;Gorai.004G116900.4.A	Gorai.004G116900.1.A	case 1	Gorai.004G116900.2.A	Gorai.004G116900	K12795 - suppressor of G2 allele of SKP1 (SUGT1, SGT1) (1 of 2)	Gohir.A08G085400		93521212	AT4G11260.1	phosphatase-related	ATSGT1B,EDM1,ETA3,RPR1,SGT1B	#N/A	#N/A	#N/A	#N/A	#N/A	2	18	19.4009		0	0	0	0	19.4892	0	0	0	0	0	0	0	19.3126	0	0	0	0	0	0	0
252	Gorai.001G103800.1.D	Gorai.001G103800.1.D	Gorai.001G103800.1.D	case 1	Gorai.001G103800.1.D	Gorai.001G103800	1.6.5.5 - NADPH:quinone reductase / Zeta-crystallin (1 of 20)	Gohir.D07G096500		93523334	AT4G13010.1	Oxidoreductase, zinc-binding dehydrogenase family protein		#N/A	#N/A	#N/A	#N/A	#N/A	2	18	21.0391		0	0	0	0	0	20.8956	0	0	0	0	0	21.1827	0	0	0	0	0	0	0	0
4187	Gorai.009G127800.2.A;Gorai.009G127800.1.A;Gorai.009G127800.3.A;Gorai.009G127800.2.D;Gorai.009G127800.1.D;Gorai.009G127800.4.A;Gorai.009G127800.3.D;Gorai.009G127800.4.D	Gorai.009G127800.2.A;Gorai.009G127800.1.A;Gorai.009G127800.3.A;Gorai.009G127800.2.D;Gorai.009G127800.1.D;Gorai.009G127800.4.A;Gorai.009G127800.3.D;Gorai.009G127800.4.D	Gorai.009G127800.1.A;Gorai.009G127800.1.D	case 2	Gorai.009G127800.2.A	Gorai.009G127800	PTHR27001:SF88 - PROTEIN KINASE SUPERFAMILY PROTEIN (1 of 2)	Gohir.A05G122900		93524698	AT3G15890.1	Protein kinase superfamily protein		#N/A	#N/A	#N/A	#N/A	#N/A	2	18	19.1578		0	0	0	0	18.1921	0	0	0	0	0	0	0	20.1234	0	0	0	0	0	0	0
951	Gorai.006G159400.1.D;Gorai.006G159400.1.A;Gorai.002G244300.1.D;Gorai.002G244300.1.A	Gorai.006G159400.1.D;Gorai.006G159400.1.A;Gorai.002G244300.1.D;Gorai.002G244300.1.A	Gorai.002G244300.1.A;Gorai.002G244300.1.D;Gorai.006G159400.1.A;Gorai.006G159400.1.D	case 3	Gorai.006G159400.1.D	Gorai.006G159400	K02896 - large subunit ribosomal protein L24e (RP-L24e, RPL24) (1 of 5)	Gohir.D09G138900		93523146	AT2G36620.1	ribosomal protein L24	RPL24A	#N/A	#N/A	#N/A	#N/A	#N/A	2	18	21.4718		0	0	0	0	0	0	0	0	0	21.6811	0	21.2625	0	0	0	0	0	0	0	0
1662	Gorai.004G190500.1.A;Gorai.004G190500.2.A	Gorai.004G190500.1.A;Gorai.004G190500.2.A	Gorai.004G190500.1.A	case 1	Gorai.004G190500.1.A	Gorai.004G190500	PTHR16166:SF105 - PLECKSTRIN HOMOLOGY (PH) DOMAIN-CONTAINING PROTEIN (1 of 2)			93522075	AT4G17140.3	pleckstrin homology (PH) domain-containing protein		#N/A	#N/A	#N/A	#N/A	#N/A	2	18	19.5276		0	0	0	0	0	0	0	0	0	0	19.2559	0	19.7993	0	0	0	0	0	0	0
1960	Gorai.005G065800.1.A;Gorai.005G065800.1.D	Gorai.005G065800.1.A;Gorai.005G065800.1.D	Gorai.005G065800.1.A;Gorai.005G065800.1.D	case 2	Gorai.005G065800.1.A	Gorai.005G065800	PTHR11711//PTHR11711:SF165 - ADP RIBOSYLATION FACTOR-RELATED // SUBFAMILY NOT NAMED (1 of 4)	Gohir.A02G053600		93439338	AT3G62560.1	Ras-related small GTP-binding family protein		#N/A	#N/A	#N/A	#N/A	#N/A	2	18	21.3055		0	0	0	0	21.3515	0	0	0	0	0	0	0	21.2594	0	0	0	0	0	0	0
3584	Gorai.008G112200.1.D;Gorai.008G112200.2.D	Gorai.008G112200.1.D;Gorai.008G112200.2.D	Gorai.008G112200.1.D	case 1	Gorai.008G112200.1.D	Gorai.008G112200	K14005 - protein transport protein SEC31 (SEC31) (1 of 3)	Gohir.D12G103000		93519898	AT3G63460.1	transducin family protein / WD-40 repeat family protein		#N/A	#N/A	#N/A	#N/A	#N/A	2	18	19.8176		0	0	0	0	0	0	0	0	0	0	19.8985	0	19.7367	0	0	0	0	0	0	0
6141	Gorai.013G150400.2.D;Gorai.013G150400.1.D;Gorai.013G150400.5.D;Gorai.013G150400.4.D;Gorai.013G150400.3.D;Gorai.013G150400.7.D;Gorai.013G150400.6.D	Gorai.013G150400.2.D;Gorai.013G150400.1.D;Gorai.013G150400.5.D;Gorai.013G150400.4.D;Gorai.013G150400.3.D;Gorai.013G150400.7.D;Gorai.013G150400.6.D	Gorai.013G150400.1.D	case 1	Gorai.013G150400.2.D	Gorai.013G150400	PTHR23056:SF44 - CALCINEURIN B-LIKE PROTEIN 2 (1 of 4)	Gohir.D13G134000		93524479	AT4G26570.1	calcineurin B-like 3	ATCBL3,CBL3	#N/A	#N/A	#N/A	#N/A	#N/A	2	18	20.2136		0	0	0	0	0	0	0	0	0	0	0	0	20.002	0	0	20.4251	0	0	0	0
413	Gorai.001G206500.1.A;Gorai.001G206500.3.A;Gorai.001G206500.2.A;Gorai.001G206500.4.A;Gorai.001G206500.5.A	Gorai.001G206500.1.A;Gorai.001G206500.3.A;Gorai.001G206500.2.A;Gorai.001G206500.4.A;Gorai.001G206500.5.A	Gorai.001G206500.1.A	case 1	Gorai.001G206500.1.A	Gorai.001G206500	K10691 - E3 ubiquitin-protein ligase UBR4 (UBR4, ZUBR1) (1 of 1)			93514693	AT3G02260.1	auxin transport protein (BIG)	ASA1,BIG,CRM1,DOC1,LPR1,TIR3,UMB1	#N/A	#N/A	#N/A	#N/A	#N/A	2	18	20.2461		0	0	0	0	0	0	0	0	0	0	19.9438	0	20.5485	0	0	0	0	0	0	0
1475	Gorai.004G066100.2.D;Gorai.004G066100.2.A;Gorai.004G066100.3.D;Gorai.004G066100.3.A;Gorai.004G066100.1.D;Gorai.004G066100.1.A	Gorai.004G066100.2.D;Gorai.004G066100.2.A;Gorai.004G066100.3.D;Gorai.004G066100.3.A;Gorai.004G066100.1.D;Gorai.004G066100.1.A	Gorai.004G066100.1.A;Gorai.004G066100.1.D	case 2	Gorai.004G066100.2.D	Gorai.004G066100	K11159 - carotenoid cleavage dioxygenase (K11159) (1 of 1)	Gohir.D08G064000		93523648	AT3G63520.1	carotenoid cleavage dioxygenase 1	ATCCD1,ATNCED1,CCD1,NCED1	#N/A	#N/A	#N/A	#N/A	#N/A	2	18	19.9149		0	0	0	19.8395	19.9904	0	0	0	0	0	0	0	0	0	0	0	0	0	0	0
1514	Gorai.004G096900.2.A;Gorai.004G096900.1.A;Gorai.004G096900.3.A;Gorai.004G096900.7.D;Gorai.004G096900.7.A;Gorai.004G096900.4.A;Gorai.004G096900.5.A;Gorai.004G096900.6.A;Gorai.004G022800.1.D;Gorai.004G022800.1.A	Gorai.004G096900.2.A;Gorai.004G096900.1.A;Gorai.004G096900.3.A;Gorai.004G096900.7.D;Gorai.004G096900.7.A;Gorai.004G096900.4.A	Gorai.004G096900.1.A	case 1	Gorai.004G096900.2.A	Gorai.004G096900	KOG0276 - Vesicle coat complex COPI, beta' subunit (1 of 1)			93516767	AT5G24710.1	Transducin/WD40 repeat-like superfamily protein		#N/A	#N/A	#N/A	#N/A	#N/A	2	18	20.3286		0	0	0	0	0	0	0	0	0	0	0	0	20.3676	0	0	20.2896	0	0	0	0
5488	Gorai.011G228500.2.D;Gorai.011G228500.5.D;Gorai.011G228500.3.D;Gorai.011G228500.1.D;Gorai.011G228500.4.D;Gorai.013G003100.2.D;Gorai.013G003100.1.D;Gorai.011G228500.4.D.p2;Gorai.009G394700.1.D;Gorai.009G394700.1.A	Gorai.011G228500.2.D;Gorai.011G228500.5.D;Gorai.011G228500.3.D;Gorai.011G228500.1.D;Gorai.011G228500.4.D	Gorai.009G394700.1.A;Gorai.009G394700.1.D;Gorai.011G228500.1.D;Gorai.013G003100.1.D	case 3	Gorai.011G228500.2.D	Gorai.011G228500	PTHR24349:SF161 - CALCIUM-DEPENDENT PROTEIN KINASE 1-RELATED (1 of 5)	Gohir.D10G203700		93524603	AT5G04870.1	calcium dependent protein kinase 1	ATCPK1,CPK1	#N/A	#N/A	#N/A	#N/A	#N/A	2	18	20.5567		0	0	0	0	0	0	0	0	0	0	20.1582	20.9553	0	0	0	0	0	0	0	0
5836	Gorai.012G155500.2.D;Gorai.012G155500.1.D;Gorai.012G155500.2.A;Gorai.012G155500.1.A	Gorai.012G155500.2.D;Gorai.012G155500.1.D;Gorai.012G155500.2.A;Gorai.012G155500.1.A	Gorai.012G155500.1.A;Gorai.012G155500.1.D	case 2	Gorai.012G155500.2.D	Gorai.012G155500	PTHR11538:SF40 - PHENYLALANINE--TRNA LIGASE ALPHA SUBUNIT (1 of 1)	Gohir.D04G167200		93519045	AT4G39280.2	phenylalanyl-tRNA synthetase, putative / phenylalanine--tRNA ligase, putative		#N/A	#N/A	#N/A	#N/A	#N/A	2	18	19.4728		0	0	0	0	0	0	0	0	0	0	19.0026	19.9429	0	0	0	0	0	0	0	0
606	Gorai.002G030300.1.D.p2	Gorai.002G030300.1.D.p2	Gorai.002G030300.1.D	case 1	Gorai.002G030300.1.D	Gorai.002G030300	KOG3450 - Huntingtin interacting protein HYPK (1 of 2)	Gohir.D01G023544	Gh_D01G028200	93517989	AT3G06610.1	DNA-binding enhancer protein-related		#N/A	#N/A	#N/A	#N/A	#N/A	2	18	21.639		0	0	0	0	0	0	0	0	0	0	0	0	0	21.6371	0	0	0	0	0	21.641
2022	Gorai.005G113800.1.A;Gorai.005G113800.3.A;Gorai.005G113800.2.A	Gorai.005G113800.1.A;Gorai.005G113800.3.A;Gorai.005G113800.2.A	Gorai.005G113800.1.A	case 1	Gorai.005G113800.1.A	Gorai.005G113800	PTHR10357:SF110 - PROTEIN T04A8.7, ISOFORM A (1 of 1)	Gohir.A02G084500		93438860	AT5G03650.1	starch branching enzyme 2.2	SBE2.2	#N/A	#N/A	#N/A	#N/A	#N/A	2	18	20.9363		0	0	0	0	21.0341	0	0	0	0	0	0	0	20.8386	0	0	0	0	0	0	0
4223	Gorai.009G141800.1.D;Gorai.009G141800.2.D	Gorai.009G141800.1.D;Gorai.009G141800.2.D	Gorai.009G141800.1.D	case 1	Gorai.009G141800.1.D	Gorai.009G141800	PTHR31234:SF2 - LATE EMBRYOGENESIS ABUNDANT (LEA) HYDROXYPROLINE-RICH GLYCOPROTEIN FAMILY MEMBER (1 of 1)	Gohir.D05G137400		93523543	AT1G17620.1	Late embryogenesis abundant (LEA) hydroxyproline-rich glycoprotein family		#N/A	#N/A	#N/A	#N/A	#N/A	2	18	21.1525		0	0	0	0	0	0	0	0	0	0	0	21.2596	21.0455	0	0	0	0	0	0	0
4471	Gorai.009G279800.1.A;Gorai.009G279800.1.D;Gorai.009G279800.2.A;Gorai.009G279800.2.D	Gorai.009G279800.1.A;Gorai.009G279800.1.D	Gorai.009G279800.1.A;Gorai.009G279800.1.D	case 2	Gorai.009G279800.1.A	Gorai.009G279800	5.1.99.6 - NAD(P)H-hydrate epimerase / NAD(P)HX epimerase (1 of 1)	Gohir.A05G265600		93516445	AT5G49970.1	pyridoxin (pyrodoxamine) 5\'-phosphate oxidase	ATPPOX,PDX3,PPOX	#N/A	#N/A	#N/A	#N/A	#N/A	2	18	20.5798		0	0	0	0	0	0	0	0	0	0	20.5191	20.6404	0	0	0	0	0	0	0	0
4782	Gorai.010G038400.3.D;Gorai.010G038400.2.D;Gorai.010G038400.1.D;Gorai.010G038400.5.D;Gorai.010G038400.4.D;Gorai.010G038400.9.D;Gorai.010G038400.8.D;Gorai.010G038400.7.D;Gorai.010G038400.6.D;Gorai.010G038400.11.D;Gorai.010G038400.10.D;Gorai.010G038400.11.D.p4;Gorai.010G038400.10.D.p4;Gorai.010G038400.8.D.p3	Gorai.010G038400.3.D;Gorai.010G038400.2.D;Gorai.010G038400.1.D;Gorai.010G038400.5.D;Gorai.010G038400.4.D;Gorai.010G038400.9.D;Gorai.010G038400.8.D;Gorai.010G038400.7.D;Gorai.010G038400.6.D;Gorai.010G038400.11.D;Gorai.010G038400.10.D	Gorai.010G038400.1.D	case 1	Gorai.010G038400.3.D	Gorai.010G038400	PTHR11695:SF492 - ALCOHOL DEHYDROGENASE-LIKE 1-RELATED (1 of 2)	Gohir.D06G034900		93523917	AT1G22430.1	GroES-like zinc-binding dehydrogenase family protein		#N/A	#N/A	#N/A	#N/A	#N/A	2	18	20.553		0	0	0	0	0	0	0	0	0	0	0	0	21.457	0	0	19.6491	0	0	0	0
6088	Gorai.013G122000.3.A;Gorai.013G122000.2.A;Gorai.013G122000.1.A;Gorai.013G122000.3.D.p2;Gorai.013G122000.2.D.p2;Gorai.013G122000.1.D.p2;Gorai.013G122000.3.D;Gorai.013G122000.2.D;Gorai.013G122000.1.D	Gorai.013G122000.3.A;Gorai.013G122000.2.A;Gorai.013G122000.1.A;Gorai.013G122000.3.D.p2;Gorai.013G122000.2.D.p2;Gorai.013G122000.1.D.p2	Gorai.013G122000.1.A;Gorai.013G122000.1.D	case 2	Gorai.013G122000.3.A	Gorai.013G122000	2.5.1.51 - Beta-pyrazolylalanine synthase / Pyrazolylalaninase (1 of 2)	Gohir.A13G105900		93440234	AT4G14880.1	O-acetylserine (thiol) lyase (OAS-TL) isoform A1	ATCYS-3A,CYTACS1,OASA1,OLD3	#N/A	#N/A	#N/A	#N/A	#N/A	2	18	19.8887		0	0	0	0	0	0	0	0	0	0	19.9057	0	19.8717	0	0	0	0	0	0	0
2374	Gorai.006G049000.1.A	Gorai.006G049000.1.A	Gorai.006G049000.1.A	case 1	Gorai.006G049000.1.A	Gorai.006G049000	PTHR11588//PTHR11588:SF114 - TUBULIN // SUBFAMILY NOT NAMED (1 of 6)	Gohir.A09G041865		93524521	AT5G23860.2	tubulin beta 8	TUB8	#N/A	#N/A	#N/A	#N/A	#N/A	2	18	20.4181		0	0	0	0	0	0	0	0	0	0	19.9036	0	0	20.9327	0	0	0	0	0	0
2054	Gorai.005G125900.3.D;Gorai.005G125900.3.A;Gorai.005G125900.2.D;Gorai.005G125900.2.A;Gorai.005G125900.1.D;Gorai.005G125900.1.A;Gorai.005G125900.4.D;Gorai.005G125900.4.A;Gorai.006G230100.1.A;Gorai.006G230100.1.D	Gorai.005G125900.3.D;Gorai.005G125900.3.A;Gorai.005G125900.2.D;Gorai.005G125900.2.A;Gorai.005G125900.1.D;Gorai.005G125900.1.A;Gorai.005G125900.4.D;Gorai.005G125900.4.A;Gorai.006G230100.1.A;Gorai.006G230100.1.D	Gorai.005G125900.1.A;Gorai.005G125900.1.D;Gorai.006G230100.1.A;Gorai.006G230100.1.D	case 3	Gorai.005G125900.3.D	Gorai.005G125900	PTHR12403//PTHR12403:SF14 - MBP-1 INTERACTING PROTEIN-2A // SUBFAMILY NOT NAMED (1 of 2)	Gohir.D02G111000		93519274	AT1G80500.1	SNARE-like superfamily protein		#N/A	#N/A	#N/A	#N/A	#N/A	2	18	19.9739		0	0	19.903	0	0	20.0448	0	0	0	0	0	0	0	0	0	0	0	0	0	0
2223	Gorai.005G227800.1.A	Gorai.005G227800.1.A	Gorai.005G227800.1.A	case 1	Gorai.005G227800.1.A	Gorai.005G227800	PF00564 - PB1 domain (PB1) (1 of 52)	Gohir.A03G179000		93521985	AT5G64430.1	Octicosapeptide/Phox/Bem1p family protein		#N/A	#N/A	#N/A	#N/A	#N/A	2	18	21.1356		0	0	0	0	0	0	0	0	0	0	20.905	0	21.3663	0	0	0	0	0	0	0
3226	Gorai.007G242500.2.A;Gorai.007G242500.1.A	Gorai.007G242500.2.A;Gorai.007G242500.1.A	Gorai.007G242500.1.A	case 1	Gorai.007G242500.2.A	Gorai.007G242500	K17785 - mitofilin (IMMT, FCJ1, MNOS2) (1 of 2)	Gohir.A11G198900		93516567	AT4G39690.1			#N/A	#N/A	#N/A	#N/A	#N/A	2	18	20.1861		0	0	0	0	20.1808	0	0	0	0	0	20.1915	0	0	0	0	0	0	0	0	0
2445	Gorai.006G092300.5.D;Gorai.006G092300.2.D;Gorai.006G092300.1.D;Gorai.006G092300.6.D;Gorai.006G092300.3.D;Gorai.006G092300.4.D;Gorai.006G092300.5.A;Gorai.006G092300.2.A;Gorai.006G092300.1.A;Gorai.006G092300.6.A;Gorai.006G092300.3.A;Gorai.006G092300.4.A;Gorai.006G092300.4.D.p2;Gorai.006G092300.4.A.p2	Gorai.006G092300.5.D;Gorai.006G092300.2.D;Gorai.006G092300.1.D;Gorai.006G092300.6.D;Gorai.006G092300.3.D;Gorai.006G092300.4.D;Gorai.006G092300.5.A;Gorai.006G092300.2.A;Gorai.006G092300.1.A;Gorai.006G092300.6.A;Gorai.006G092300.3.A;Gorai.006G092300.4.A	Gorai.006G092300.1.A;Gorai.006G092300.1.D	case 2	Gorai.006G092300.5.D	Gorai.006G092300	PTHR10578//PTHR10578:SF81 - S -2-HYDROXY-ACID OXIDASE-RELATED // SUBFAMILY NOT NAMED (1 of 2)	Gohir.D09G077200		93442530	AT4G18360.1	Aldolase-type TIM barrel family protein		#N/A	#N/A	#N/A	#N/A	#N/A	2	18	19.799		0	0	0	0	0	19.8527	0	0	0	0	19.7454	0	0	0	0	0	0	0	0	0
2963	Gorai.007G081900.1.A;Gorai.007G081900.2.A	Gorai.007G081900.1.A;Gorai.007G081900.2.A	Gorai.007G081900.1.A	case 1	Gorai.007G081900.1.A	Gorai.007G081900	K17732 - mitochondrial-processing peptidase subunit beta [EC:3.4.24.64] (PMPCB, MAS1) (1 of 2)	Gohir.A11G072200		93520595	AT3G02090.1	Insulinase (Peptidase family M16) protein	MPPBETA	#N/A	#N/A	#N/A	#N/A	#N/A	2	18	20.6308		0	0	0	0	0	0	0	0	0	0	20.8321	0	20.4294	0	0	0	0	0	0	0
3789	Gorai.008G238900.1.D.p2	Gorai.008G238900.1.D.p2	Gorai.008G238900.1.D	case 1	Gorai.008G238900.1.D	Gorai.008G238900	PTHR21588 - COILED-COIL-HELIX-COILED-COIL-HELIX DOMAIN CONTAINING 6 (1 of 3)	Gohir.D12G222800		93519041	AT4G12340.1	copper ion binding		#N/A	#N/A	#N/A	#N/A	#N/A	2	18	19.6185		0	0	0	0	19.6943	0	0	0	0	0	19.5427	0	0	0	0	0	0	0	0	0
6067	Gorai.013G114300.3.A;Gorai.013G114300.2.A;Gorai.013G114300.1.A	Gorai.013G114300.3.A;Gorai.013G114300.2.A;Gorai.013G114300.1.A	Gorai.013G114300.1.A	case 1	Gorai.013G114300.3.A	Gorai.013G114300	PTHR33870:SF4 - GB (1 of 6)	Gohir.A13G097000		93441561	AT5G17910.2			#N/A	#N/A	#N/A	#N/A	#N/A	2	18	20.1967		0	0	0	0	0	0	0	0	0	0	20.5543	0	19.839	0	0	0	0	0	0	0
1186	Gorai.003G110600.3.D;Gorai.003G110600.3.A;Gorai.003G110600.1.D;Gorai.003G110600.1.A;Gorai.003G110600.2.D;Gorai.003G110600.2.A;Gorai.010G211600.1.D;Gorai.010G206300.1.D;Gorai.010G206300.1.A;Gorai.001G052500.5.D;Gorai.001G052500.5.A;Gorai.001G052500.2.D;Gorai.001G052500.2.A;Gorai.001G052500.1.D;Gorai.001G052500.1.A	Gorai.003G110600.3.D;Gorai.003G110600.3.A;Gorai.003G110600.1.D;Gorai.003G110600.1.A;Gorai.003G110600.2.D;Gorai.003G110600.2.A	Gorai.003G110600.1.A;Gorai.003G110600.1.D	case 2	Gorai.003G110600.3.D	Gorai.003G110600	K14396 - polyadenylate-binding protein 2 (PABPN1, PABP2) (1 of 6)	Gohir.D03G104700		93523865	AT5G51120.1	polyadenylate-binding protein 1	ATPABN1,PABN1	#N/A	#N/A	#N/A	#N/A	#N/A	2	18	20.1939		0	0	0	0	0	0	0	0	0	0	19.3708	0	0	0	0	0	0	0	0	21.0169
3023	Gorai.007G119100.1.A;Gorai.007G119100.2.A;Gorai.007G119100.1.D;Gorai.007G119100.2.D;Gorai.007G119100.3.A;Gorai.007G119100.3.D	Gorai.007G119100.1.A;Gorai.007G119100.2.A;Gorai.007G119100.1.D;Gorai.007G119100.2.D;Gorai.007G119100.3.A;Gorai.007G119100.3.D	Gorai.007G119100.1.A;Gorai.007G119100.1.D	case 2	Gorai.007G119100.1.A	Gorai.007G119100	PTHR31451:SF14 - MANNAN ENDO-1,4-BETA-MANNOSIDASE 1 (1 of 2)	Gohir.A11G106300		93523976	AT1G02310.1	Glycosyl hydrolase superfamily protein	MAN1	#N/A	#N/A	#N/A	#N/A	#N/A	2	18	22.8153		0	0	0	0	0	0	0	0	0	0	0	23.5808	22.0497	0	0	0	0	0	0	0
3123	Gorai.007G174000.3.A.p2;Gorai.007G174000.2.A.p2;Gorai.007G174000.1.A.p2;Gorai.007G174000.4.A.p5;Gorai.007G174000.4.A.p3	Gorai.007G174000.3.A.p2;Gorai.007G174000.2.A.p2;Gorai.007G174000.1.A.p2;Gorai.007G174000.4.A.p5	Gorai.007G174000.1.A	case 1	Gorai.007G174000.3.A	Gorai.007G174000	PTHR18937//PTHR18937:SF225 - STRUCTURAL MAINTENANCE OF CHROMOSOMES SMC FAMILY MEMBER // SUBFAMILY NOT NAMED (1 of 2)	Gohir.A11G156200		93514241	AT2G32240.1			#N/A	#N/A	#N/A	#N/A	#N/A	2	18	20.5315		0	0	0	0	0	0	0	0	0	0	20.5466	0	20.5164	0	0	0	0	0	0	0
3488	Gorai.008G045800.5.D;Gorai.008G045800.5.A;Gorai.008G045800.4.D;Gorai.008G045800.6.D;Gorai.008G045800.6.A;Gorai.008G045800.3.D;Gorai.008G045800.3.A;Gorai.008G045800.2.D;Gorai.008G045800.2.A;Gorai.008G045800.4.A;Gorai.008G045800.1.D;Gorai.008G045800.1.A	Gorai.008G045800.5.D;Gorai.008G045800.5.A;Gorai.008G045800.4.D;Gorai.008G045800.6.D;Gorai.008G045800.6.A;Gorai.008G045800.3.D;Gorai.008G045800.3.A;Gorai.008G045800.2.D;Gorai.008G045800.2.A;Gorai.008G045800.4.A;Gorai.008G045800.1.D;Gorai.008G045800.1.A	Gorai.008G045800.1.A;Gorai.008G045800.1.D	case 2	Gorai.008G045800.5.D	Gorai.008G045800	PTHR24057:SF3 - SHAGGY-RELATED PROTEIN KINASE DELTA-RELATED (1 of 2)	Gohir.D12G043500		93519558	AT1G09840.2	shaggy-like protein kinase 41	ATSK41,SK41	#N/A	#N/A	#N/A	#N/A	#N/A	2	18	21.1889		0	0	0	0	0	0	0	0	0	0	0	0	0	20.4817	0	0	0	0	0	21.8961
4517	Gorai.009G297700.1.D;Gorai.009G297700.1.A;Gorai.008G238000.1.D;Gorai.008G238000.1.A	Gorai.009G297700.1.D;Gorai.009G297700.1.A	Gorai.008G238000.1.A;Gorai.008G238000.1.D;Gorai.009G297700.1.A;Gorai.009G297700.1.D	case 3	Gorai.009G297700.1.D	Gorai.009G297700	1.1.1.27 - L-lactate dehydrogenase / L-lactic dehydrogenase (1 of 3)	Gohir.D08G190300		93521188	AT4G17260.1	Lactate/malate dehydrogenase family protein		#N/A	#N/A	#N/A	#N/A	#N/A	2	18	19.2606		0	0	0	19.4629	0	0	0	0	0	0	0	0	19.0584	0	0	0	0	0	0	0
5176	Gorai.011G021700.1.D;Gorai.011G021700.2.D	Gorai.011G021700.1.D;Gorai.011G021700.2.D	Gorai.011G021700.1.D	case 1	Gorai.011G021700.1.D	Gorai.011G021700	PTHR11695:SF610 - QUINONE OXIDOREDUCTASE PIG3 (1 of 4)	Gohir.D10G020600		93519952	AT4G21580.1	oxidoreductase, zinc-binding dehydrogenase family protein		#N/A	#N/A	#N/A	#N/A	#N/A	2	18	20.0751		0	0	0	0	0	0	0	0	0	0	0	20.7282	19.4221	0	0	0	0	0	0	0
1947	Gorai.005G057400.1.A;Gorai.005G057400.1.D	Gorai.005G057400.1.A;Gorai.005G057400.1.D	Gorai.005G057400.1.A;Gorai.005G057400.1.D	case 2	Gorai.005G057400.1.A	Gorai.005G057400	PTHR11615//PTHR11615:SF113 - NITRATE, FROMATE, IRON DEHYDROGENASE // SUBFAMILY NOT NAMED (1 of 2)	Gohir.A02G046400		93520917	AT4G15610.1	Uncharacterised protein family (UPF0497)		#N/A	#N/A	#N/A	#N/A	#N/A	2	18	22.8933		0	0	0	0	0	0	0	0	0	0	0	0	0	0	22.6148	0	0	0	23.1719	0
619	Gorai.002G043100.2.A;Gorai.002G043100.4.A;Gorai.002G043100.5.A;Gorai.002G043100.6.A;Gorai.002G043100.1.A;Gorai.002G043100.3.A;Gorai.002G043100.7.A;Gorai.005G073200.3.D;Gorai.005G073200.3.A;Gorai.005G073200.1.D;Gorai.005G073200.1.A;Gorai.005G073200.2.D;Gorai.005G073200.2.A	Gorai.002G043100.2.A;Gorai.002G043100.4.A;Gorai.002G043100.5.A;Gorai.002G043100.6.A;Gorai.002G043100.1.A;Gorai.002G043100.3.A;Gorai.002G043100.7.A	Gorai.002G043100.1.A	case 1	Gorai.002G043100.2.A	Gorai.002G043100	K17725 - sulfur dioxygenase (ETHE1) (1 of 1)	Gohir.A01G044100	Gh_A01G040400	93520118	AT1G53580.1	glyoxalase II 3	ETHE1,GLX2-3,GLY3	#N/A	#N/A	#N/A	#N/A	#N/A	2	18	20.3839		0	0	0	0	0	0	0	0	0	0	19.7561	0	0	0	0	0	0	0	0	21.0117
1897	Gorai.005G027200.2.D;Gorai.005G027200.3.D;Gorai.005G027200.1.D	Gorai.005G027200.2.D;Gorai.005G027200.3.D;Gorai.005G027200.1.D	Gorai.005G027200.1.D	case 1	Gorai.005G027200.2.D	Gorai.005G027200	K17285 - selenium-binding protein 1 (SELENBP1) (1 of 3)	Gohir.D02G021700		93469216	AT4G14030.2	selenium-binding protein 1	SBP1	#N/A	#N/A	#N/A	#N/A	#N/A	2	18	20.1775		0	0	0	0	0	0	0	0	0	0	19.8719	20.4831	0	0	0	0	0	0	0	0
5733	Gorai.012G111000.3.D;Gorai.012G111000.2.D;Gorai.012G111000.1.D;Gorai.012G111000.3.A;Gorai.012G111000.2.A;Gorai.012G111000.1.A	Gorai.012G111000.3.D;Gorai.012G111000.2.D;Gorai.012G111000.1.D;Gorai.012G111000.3.A;Gorai.012G111000.2.A;Gorai.012G111000.1.A	Gorai.012G111000.1.A;Gorai.012G111000.1.D	case 2	Gorai.012G111000.3.D	Gorai.012G111000	K15103 - solute carrier family 25 (mitochondrial uncoupling protein), member 8/9 (UCP2_3, SLC25A8_9) (1 of 3)	Gohir.D04G128000		93518968	AT3G54110.1	plant uncoupling mitochondrial protein 1	ATPUMP1,ATUCP1,PUMP1,UCP,UCP1	#N/A	#N/A	#N/A	#N/A	#N/A	2	18	18.7103		0	0	0	0	0	0	0	0	0	0	0	19.0648	18.3558	0	0	0	0	0	0	0
1087	Gorai.003G054400.7.D;Gorai.003G054400.5.D;Gorai.003G054400.4.D;Gorai.003G054400.3.D.p2;Gorai.003G054400.2.D.p2;Gorai.003G054400.1.D;Gorai.003G054200.1.D;Gorai.003G054400.7.A;Gorai.003G054400.5.A;Gorai.003G054400.4.A;Gorai.003G054400.3.A.p2;Gorai.003G054400.2.A.p2;Gorai.003G054400.1.A;Gorai.003G054400.6.D;Gorai.003G054400.6.A;Gorai.003G054200.1.A	Gorai.003G054400.7.D;Gorai.003G054400.5.D;Gorai.003G054400.4.D;Gorai.003G054400.3.D.p2;Gorai.003G054400.2.D.p2;Gorai.003G054400.1.D;Gorai.003G054200.1.D;Gorai.003G054400.7.A;Gorai.003G054400.5.A;Gorai.003G054400.4.A;Gorai.003G054400.3.A.p2;Gorai.003G054400.2.A.p2;Gorai.003G054400.1.A;Gorai.003G054400.6.D;Gorai.003G054400.6.A;Gorai.003G054200.1.A	Gorai.003G054200.1.A;Gorai.003G054200.1.D;Gorai.003G054400.1.A;Gorai.003G054400.1.D	case 3	Gorai.003G054400.7.D	Gorai.003G054400	4.2.1.78 - (S)-norcoclaurine synthase / (S)-norlaudanosoline synthase (1 of 16)			93488512	AT5G45860.1	PYR1-like 11	PYL11,RCAR5	#N/A	#N/A	#N/A	#N/A	#N/A	2	18	19.1382		0	0	0	0	0	0	0	0	0	0	19.3914	0	18.8849	0	0	0	0	0	0	0
2953	Gorai.007G074600.1.D;Gorai.007G074600.2.D	Gorai.007G074600.1.D;Gorai.007G074600.2.D	Gorai.007G074600.1.D	case 1	Gorai.007G074600.1.D	Gorai.007G074600	K15296 - alpha-soluble NSF attachment protein (NAPA, SNAPA, SEC17) (1 of 3)	Gohir.D11G069700		93521107	AT3G56190.1	alpha-soluble NSF attachment protein 2	ALPHA-SNAP2,ASNAP	#N/A	#N/A	#N/A	#N/A	#N/A	2	18	20.6133		0	0	0	0	0	0	0	0	0	0	20.5339	0	20.6927	0	0	0	0	0	0	0
1328	Gorai.004G000900.3.D;Gorai.004G000900.3.A;Gorai.004G000900.2.D;Gorai.004G000900.2.A;Gorai.004G000900.1.D	Gorai.004G000900.3.D;Gorai.004G000900.3.A;Gorai.004G000900.2.D;Gorai.004G000900.2.A;Gorai.004G000900.1.D	Gorai.004G000900.1.A;Gorai.004G000900.1.D	case 2	Gorai.004G000900.3.D	Gorai.004G000900	PTHR11132//PTHR11132:SF98 - SOLUTE CARRIER FAMILY 35 // SUBFAMILY NOT NAMED (1 of 2)	Gohir.D08G007700		93521766	AT1G06890.2	nodulin MtN21 /EamA-like transporter family protein		#N/A	#N/A	#N/A	#N/A	#N/A	2	18	19.8331		0	0	0	0	0	0	0	0	0	20.202	0	0	19.4643	0	0	0	0	0	0	0
4623	Gorai.009G389800.1.D;Gorai.009G389800.1.A	Gorai.009G389800.1.D;Gorai.009G389800.1.A	Gorai.009G389800.1.A;Gorai.009G389800.1.D	case 2	Gorai.009G389800.1.D	Gorai.009G389800	2.7.7.38 - 3-deoxy-manno-octulosonate cytidylyltransferase / CMP-KDO synthetase (1 of 1)	Gohir.D05G357300		93517698	AT1G53000.1	Nucleotide-diphospho-sugar transferases superfamily protein	KDSB	#N/A	#N/A	#N/A	#N/A	#N/A	2	18	20.0233		0	0	0	0	20.1541	0	0	0	0	0	19.8926	0	0	0	0	0	0	0	0	0
5016	Gorai.010G182000.1.D;Gorai.010G182000.1.A	Gorai.010G182000.1.D;Gorai.010G182000.1.A	Gorai.010G182000.1.A;Gorai.010G182000.1.D	case 2	Gorai.010G182000.1.D	Gorai.010G182000	PTHR12701:SF18 - 4D656-RELATED (1 of 3)	Gohir.D06G155700	Gh_D06G182700	93524338	AT1G11905.1	B-cell receptor-associated protein 31-like		#N/A	#N/A	#N/A	#N/A	#N/A	2	18	19.74		0	0	0	0	0	0	0	0	0	0	19.3871	0	20.093	0	0	0	0	0	0	0
1221	Gorai.003G131200.1.A;Gorai.003G131200.2.A	Gorai.003G131200.1.A;Gorai.003G131200.2.A	Gorai.003G131200.1.A	case 1	Gorai.003G131200.1.A	Gorai.003G131200	K10251 - 17beta-estradiol 17-dehydrogenase / very-long-chain 3-oxoacyl-CoA reductase (HSD17B12, KAR, IFA38) (1 of 4)	Gohir.A03G042600		93523672	AT1G67730.1	beta-ketoacyl reductase 1	ATKCR1,KCR1,YBR159	#N/A	#N/A	#N/A	#N/A	#N/A	2	18	19.8345		0	0	0	0	0	0	0	0	0	0	0	20.6123	19.0567	0	0	0	0	0	0	0
5662	Gorai.012G063500.1.A;Gorai.012G063500.1.D;Gorai.006G032900.1.A;Gorai.006G032900.1.D;Gorai.004G107400.3.D;Gorai.004G107400.3.A;Gorai.003G107500.2.A;Gorai.013G149200.1.D;Gorai.013G149200.1.A;Gorai.001G070800.1.D;Gorai.001G070800.1.A;Gorai.004G107400.2.D;Gorai.004G107400.2.A;Gorai.003G107500.1.A;Gorai.004G107400.1.D;Gorai.004G107400.1.A	Gorai.012G063500.1.A;Gorai.012G063500.1.D	Gorai.012G063500.1.A;Gorai.012G063500.1.D	case 2	Gorai.012G063500.1.A	Gorai.012G063500	PTHR31268:SF2 - GALACTINOL--SUCROSE GALACTOSYLTRANSFERASE 5-RELATED (1 of 4)	Gohir.A05G357500		93520686	AT5G40390.1	Raffinose synthase family protein	SIP1	#N/A	#N/A	#N/A	#N/A	#N/A	2	18	19.4536		0	0	0	0	19.4888	0	0	0	0	0	19.4183	0	0	0	0	0	0	0	0	0
3396	Gorai.008G003500.2.D;Gorai.008G003500.2.A;Gorai.008G003500.1.D;Gorai.008G003500.1.A	Gorai.008G003500.2.D;Gorai.008G003500.2.A;Gorai.008G003500.1.D;Gorai.008G003500.1.A	Gorai.008G003500.1.A;Gorai.008G003500.1.D	case 2	Gorai.008G003500.2.D	Gorai.008G003500	PF14368 - Probable lipid transfer (LTP_2) (1 of 75)	Gohir.D12G003700		93523897	AT2G48140.1	Bifunctional inhibitor/lipid-transfer protein/seed storage 2S albumin superfamily protein	EDA4	#N/A	#N/A	#N/A	#N/A	#N/A	2	18	23.83		0	0	0	0	0	0	0	0	0	0	0	22.7821	0	0	24.8778	0	0	0	0	0
3951	Gorai.009G009700.1.D;Gorai.009G009700.1.A;Gorai.002G150300.4.D;Gorai.002G150300.4.A;Gorai.002G150300.3.D;Gorai.002G150300.3.A;Gorai.008G100200.1.D.p2;Gorai.008G100200.1.A;Gorai.008G100200.2.A	Gorai.009G009700.1.D;Gorai.009G009700.1.A	Gorai.009G009700.1.A;Gorai.009G009700.1.D	case 2	Gorai.009G009700.1.D	Gorai.009G009700	PTHR13301//PTHR13301:SF28 - X-BOX TRANSCRIPTION FACTOR-RELATED // SUBFAMILY NOT NAMED (1 of 2)	Gohir.D05G009400		93518730	AT5G17420.1	Cellulose synthase family protein	ATCESA7,CESA7,IRX3,MUR10	#N/A	#N/A	#N/A	#N/A	#N/A	2	18	21.3484		0	0	0	0	0	0	0	0	0	0	0	20.849	0	0	0	0	0	0	0	21.8478
2642	Gorai.006G197800.1.A	Gorai.006G197800.1.A	Gorai.006G197800.1.A	case 1	Gorai.006G197800.1.A	Gorai.006G197800	PF03766 - Remorin, N-terminal region (Remorin_N) (1 of 4)	Gohir.A09G180900		93523961	AT5G23750.2	Remorin family protein		#N/A	#N/A	#N/A	#N/A	#N/A	2	18	21.3481		0	0	0	0	0	0	0	0	0	0	0	0	0	0	20.0689	0	0	0	0	22.6273
6119	Gorai.013G142500.3.A;Gorai.013G142500.2.A;Gorai.013G142500.1.A	Gorai.013G142500.3.A;Gorai.013G142500.2.A;Gorai.013G142500.1.A	Gorai.013G142500.1.A	case 1	Gorai.013G142500.3.A	Gorai.013G142500	2.8.1.1//2.8.1.2 - Thiosulfate sulfurtransferase / Thiosulfate thiotransferase (1 of 1)	Gohir.A13G123400		93519842	AT1G79230.1	mercaptopyruvate sulfurtransferase 1	ATMST1,ATRDH1,MST1,ST1,STR1	#N/A	#N/A	#N/A	#N/A	#N/A	2	18	19.8379		0	0	0	19.9387	0	19.7372	0	0	0	0	0	0	0	0	0	0	0	0	0	0
217	Gorai.001G082400.1.D;Gorai.001G082400.1.A;Gorai.001G082400.2.D;Gorai.001G082400.2.A	Gorai.001G082400.1.D;Gorai.001G082400.1.A;Gorai.001G082400.2.D	Gorai.001G082400.1.A;Gorai.001G082400.1.D	case 2	Gorai.001G082400.1.D	Gorai.001G082400	PTHR30603//PTHR30603:SF18 - RNA POLYMERASE SIGMA FACTOR RPO // SUBFAMILY NOT NAMED (1 of 3)	Gohir.D07G078000		93520009	AT3G02420.1			#N/A	#N/A	#N/A	#N/A	#N/A	2	18	20.3568		0	0	0	0	0	0	0	0	0	0	0	0	0	0	0	20.3199	0	0	0	20.3937
3446	Gorai.008G024600.1.D;Gorai.008G024600.1.A;Gorai.008G024600.6.D;Gorai.008G024600.6.A;Gorai.008G024600.5.D;Gorai.008G024600.5.A;Gorai.008G024600.4.D;Gorai.008G024600.4.A;Gorai.008G024600.3.D;Gorai.008G024600.3.A;Gorai.008G024600.2.D;Gorai.008G024600.2.A;Gorai.008G024600.2.D.p2;Gorai.008G024600.2.A.p2	Gorai.008G024600.1.D;Gorai.008G024600.1.A;Gorai.008G024600.6.D;Gorai.008G024600.6.A;Gorai.008G024600.5.D;Gorai.008G024600.5.A;Gorai.008G024600.4.D;Gorai.008G024600.4.A;Gorai.008G024600.3.D;Gorai.008G024600.3.A;Gorai.008G024600.2.D;Gorai.008G024600.2.A	Gorai.008G024600.1.A;Gorai.008G024600.1.D	case 2	Gorai.008G024600.1.D	Gorai.008G024600	K01969 - 3-methylcrotonyl-CoA carboxylase beta subunit (E6.4.1.4B) (1 of 1)	Gohir.D12G024200		93517799	AT4G34030.1	3-methylcrotonyl-CoA carboxylase	MCCB	#N/A	#N/A	#N/A	#N/A	#N/A	2	18	19.4777		0	0	0	0	0	0	0	0	0	0	19.6092	0	19.3462	0	0	0	0	0	0	0
4112	Gorai.009G101400.2.A;Gorai.009G101400.1.A	Gorai.009G101400.2.A;Gorai.009G101400.1.A	Gorai.009G101400.1.A	case 1	Gorai.009G101400.2.A	Gorai.009G101400	K07901 - Ras-related protein Rab-8A (RAB8A, MEL) (1 of 7)	Gohir.A05G097700	Gh_A05G086100	93442419	AT5G59840.1	Ras-related small GTP-binding family protein		#N/A	#N/A	#N/A	#N/A	#N/A	2	18	20.2871		0	0	0	0	0	20.1951	0	0	0	0	20.379	0	0	0	0	0	0	0	0	0
5287	Gorai.011G093900.1.D;Gorai.011G093900.1.A	Gorai.011G093900.1.D;Gorai.011G093900.1.A	Gorai.011G093900.1.A;Gorai.011G093900.1.D	case 2	Gorai.011G093900.1.D	Gorai.011G093900	K07877 - Ras-related protein Rab-2A (RAB2A) (1 of 4)	Gohir.D10G085700		93437280	AT4G35860.1	GTP-binding 2	ATGB2,ATRAB2C,ATRABB1B,GB2	#N/A	#N/A	#N/A	#N/A	#N/A	2	18	18.9136		0	0	0	0	0	0	0	0	0	0	18.8861	0	0	0	0	18.941	0	0	0	0
5432	Gorai.011G193800.1.D	Gorai.011G193800.1.D	Gorai.011G193800.1.D	case 1	Gorai.011G193800.1.D	Gorai.011G193800	K02885 - large subunit ribosomal protein L19e (RP-L19e, RPL19) (1 of 4)	Gohir.D10G173300		93523661	AT3G16780.1	Ribosomal protein L19e family protein		#N/A	#N/A	#N/A	#N/A	#N/A	2	18	19.4869		0	0	0	19.5588	19.4149	0	0	0	0	0	0	0	0	0	0	0	0	0	0	0
6272	Gorai.013G231000.1.A;Gorai.013G231000.2.A	Gorai.013G231000.1.A;Gorai.013G231000.2.A	Gorai.013G231000.1.A	case 1	Gorai.013G231000.1.A	Gorai.013G231000	PTHR11941:SF47 - 3-HYDROXYISOBUTYRYL-COA HYDROLASE-LIKE PROTEIN 3, MITOCHONDRIAL-RELATED (1 of 2)	Gohir.A13G196800		93520096	AT4G13360.1	ATP-dependent caseinolytic (Clp) protease/crotonase family protein		#N/A	#N/A	#N/A	#N/A	#N/A	2	18	19.3981		0	0	0	0	0	0	0	0	0	0	19.3088	0	19.4875	0	0	0	0	0	0	0
456	Gorai.001G230400.1.A	Gorai.001G230400.1.A	Gorai.001G230400.1.A	case 1	Gorai.001G230400.1.A	Gorai.001G230400	1.6.5.5 - NADPH:quinone reductase / Zeta-crystallin (1 of 20)	Gohir.A07G198200		93523334	AT4G13010.1	Oxidoreductase, zinc-binding dehydrogenase family protein		#N/A	#N/A	#N/A	#N/A	#N/A	2	18	19.7664		0	0	0	0	0	0	0	0	19.6837	0	0	0	19.8491	0	0	0	0	0	0	0
579	Gorai.002G020600.2.D;Gorai.002G020600.1.D;Gorai.002G020600.3.D;Gorai.002G020600.2.A;Gorai.002G020600.1.A;Gorai.002G020600.3.A;Gorai.002G020700.1.A;Gorai.002G020700.1.D;Gorai.009G299600.2.D;Gorai.009G299600.5.D;Gorai.009G299600.4.A;Gorai.009G299600.3.D;Gorai.009G299600.3.A;Gorai.009G299600.1.A;Gorai.009G299600.2.A;Gorai.009G299600.1.D;Gorai.009G299600.5.A;Gorai.009G299600.4.D	Gorai.002G020600.2.D;Gorai.002G020600.1.D;Gorai.002G020600.3.D;Gorai.002G020600.2.A;Gorai.002G020600.1.A;Gorai.002G020600.3.A	Gorai.002G020600.1.A;Gorai.002G020600.1.D	case 2	Gorai.002G020600.2.D	Gorai.002G020600	K00232 - acyl-CoA oxidase (E1.3.3.6, ACOX1, ACOX3) (1 of 8)	Gohir.D01G018400		93518737	AT1G06290.1	acyl-CoA oxidase 3	ACX3,ATACX3	#N/A	#N/A	#N/A	#N/A	#N/A	2	18	20.1928		0	0	0	0	0	0	0	0	0	0	19.8876	0	20.4981	0	0	0	0	0	0	0
966	Gorai.002G252900.2.D;Gorai.002G252900.1.D;Gorai.002G252900.1.A;Gorai.002G252900.2.A	Gorai.002G252900.2.D;Gorai.002G252900.1.D;Gorai.002G252900.1.A;Gorai.002G252900.2.A	Gorai.002G252900.1.A;Gorai.002G252900.1.D	case 2	Gorai.002G252900.2.D	Gorai.002G252900	PTHR24093:SF289 - CALCIUM-TRANSPORTING ATPASE 1, ENDOPLASMIC RETICULUM-TYPE-RELATED (1 of 3)	Gohir.D01G207800		93441946	AT1G07810.1	ER-type Ca2+-ATPase 1	ACA3,ATECA1,ECA1	#N/A	#N/A	#N/A	#N/A	#N/A	2	18	20.3836		0	0	0	0	0	0	0	0	0	0	0	0	20.1433	0	0	20.6238	0	0	0	0
1613	Gorai.004G161700.1.D;Gorai.004G161700.1.A	Gorai.004G161700.1.D;Gorai.004G161700.1.A	Gorai.004G161700.1.A;Gorai.004G161700.1.D	case 2	Gorai.004G161700.1.D	Gorai.004G161700	PTHR22847//PTHR22847:SF358 - WD40 REPEAT PROTEIN // SUBFAMILY NOT NAMED (1 of 2)	Gohir.D08G155500		93517822	AT4G00090.1	Transducin/WD40 repeat-like superfamily protein		#N/A	#N/A	#N/A	#N/A	#N/A	2	18	19.4615		0	0	0	0	0	0	0	0	0	0	0	19.2932	19.6298	0	0	0	0	0	0	0
1674	Gorai.004G194900.1.A;Gorai.004G194900.3.A;Gorai.004G194900.2.A	Gorai.004G194900.1.A;Gorai.004G194900.3.A;Gorai.004G194900.2.A	Gorai.004G194900.1.A	case 1	Gorai.004G194900.1.A	Gorai.004G194900	K05609 - ubiquitin carboxyl-terminal hydrolase L3 [EC:3.4.19.12] (UCHL3, YUH1) (1 of 2)	Gohir.A08G166700		93521319	AT4G17510.1	ubiquitin C-terminal hydrolase 3	UCH3	#N/A	#N/A	#N/A	#N/A	#N/A	2	18	20.2502		0	0	0	19.5509	0	0	0	0	0	0	0	20.9496	0	0	0	0	0	0	0	0
2488	Gorai.006G117500.2.A;Gorai.006G117500.1.A;Gorai.006G117500.3.A;Gorai.006G117500.5.A;Gorai.006G117500.4.A;Gorai.006G117500.6.A;Gorai.006G117500.6.D.p2;Gorai.006G117500.6.A.p2;Gorai.006G117500.4.D.p2;Gorai.006G117500.4.A.p2;Gorai.001G126900.2.D;Gorai.001G126900.1.D	Gorai.006G117500.2.A;Gorai.006G117500.1.A;Gorai.006G117500.3.A;Gorai.006G117500.5.A;Gorai.006G117500.4.A;Gorai.006G117500.6.A	Gorai.006G117500.1.A	case 1	Gorai.006G117500.2.A	Gorai.006G117500	PTHR10426:SF24 - CALCIUM-DEPENDENT PHOSPHOTRIESTERASE SUPERFAMILY PROTEIN-RELATED (1 of 2)	Gohir.A09G100900		93520371	AT1G08470.1	strictosidine synthase-like 3	SSL3	#N/A	#N/A	#N/A	#N/A	#N/A	2	18	20.0242		0	0	0	0	0	0	0	0	0	0	0	0	19.717	0	0	20.3314	0	0	0	0
3237	Gorai.007G253100.2.D;Gorai.007G253100.4.D;Gorai.007G253100.3.D	Gorai.007G253100.2.D;Gorai.007G253100.4.D;Gorai.007G253100.3.D	Gorai.007G253100.1.D	case 1	Gorai.007G253100.2.D	Gorai.007G253100	PTHR19370//PTHR19370:SF111 - NADH-CYTOCHROME B5 REDUCTASE // SUBFAMILY NOT NAMED (1 of 3)	Gohir.D11G239500		93442573	AT5G17770.1	NADH:cytochrome B5 reductase 1	ATCBR,CBR,CBR1	#N/A	#N/A	#N/A	#N/A	#N/A	2	18	21.4624		0	0	0	0	0	0	0	0	0	21.7497	0	21.1751	0	0	0	0	0	0	0	0
3310	Gorai.007G308200.2.A;Gorai.007G308200.1.D;Gorai.007G308200.1.A;Gorai.007G308200.2.D	Gorai.007G308200.2.A;Gorai.007G308200.1.D;Gorai.007G308200.1.A;Gorai.007G308200.2.D	Gorai.007G308200.1.A;Gorai.007G308200.1.D	case 2	Gorai.007G308200.2.A	Gorai.007G308200	KOG3195 - Uncharacterized membrane protein NPD008/CGI-148 (1 of 2)	Gohir.A11G274600		93520848	AT1G09330.1			#N/A	#N/A	#N/A	#N/A	#N/A	2	18	19.5336		0	0	0	0	0	0	0	0	0	0	19.3557	0	19.7116	0	0	0	0	0	0	0
4045	Gorai.009G064600.1.A;Gorai.009G064600.2.A;Gorai.009G064600.1.D;Gorai.009G064600.2.D	Gorai.009G064600.1.A;Gorai.009G064600.2.A;Gorai.009G064600.1.D;Gorai.009G064600.2.D	Gorai.009G064600.1.A;Gorai.009G064600.1.D	case 2	Gorai.009G064600.1.A	Gorai.009G064600	PTHR19315:SF9 - ER MEMBRANE PROTEIN COMPLEX SUBUNIT 4 (1 of 2)	Gohir.A05G061400	Gh_A05G050100	93519239	AT5G10780.1			#N/A	#N/A	#N/A	#N/A	#N/A	2	18	19.5328		0	0	0	0	19.5226	0	19.5429	0	0	0	0	0	0	0	0	0	0	0	0	0
4929	Gorai.010G121100.2.A;Gorai.010G121100.4.D;Gorai.010G121100.8.A;Gorai.010G121100.8.D;Gorai.010G121100.7.D;Gorai.010G121100.7.A;Gorai.010G121100.6.D;Gorai.010G121100.5.D;Gorai.010G121100.2.D;Gorai.010G121100.5.A;Gorai.010G121100.4.A;Gorai.010G245400.1.A;Gorai.010G121100.3.D;Gorai.010G121100.3.A;Gorai.010G121100.1.D;Gorai.010G121100.1.A;Gorai.010G245400.3.A;Gorai.010G245400.3.D;Gorai.010G245400.2.D;…	Gorai.010G121100.2.A;Gorai.010G121100.4.D;Gorai.010G121100.8.A;Gorai.010G121100.8.D;Gorai.010G121100.7.D;Gorai.010G121100.7.A;Gorai.010G121100.6.D;Gorai.010G121100.5.D;Gorai.010G121100.2.D;Gorai.010G121100.5.A;Gorai.010G121100.4.A;Gorai.010G245400.1.A;Gorai.010G121100.3.D;Gorai.010G121100.3.A;Gorai.010G121100.1.D;Gorai.010G121100.1.A;Gorai.010G245400.3.A;Gorai.010G245400.3.D;Gorai.010G245400.2.D;…	Gorai.009G066600.1.A;Gorai.009G066600.1.D;Gorai.010G121100.1.A;Gorai.010G121100.1.D;Gorai.010G245400.1.A;Gorai.010G245400.1.D	case 3	Gorai.010G121100.2.A	Gorai.010G121100	K12896 - splicing factor, arginine/serine-rich 7 (SFRS7) (1 of 6)	Gohir.A06G104700		93523190	AT4G31580.1	serine/arginine-rich 22	RSZP22,SRZ-22,SRZ22	#N/A	#N/A	#N/A	#N/A	#N/A	2	18	19.4764		0	0	0	0	20.1381	0	0	0	0	0	0	0	18.8147	0	0	0	0	0	0	0
4382	Gorai.009G226800.2.A;Gorai.009G226800.1.A;Gorai.009G226800.2.D;Gorai.009G226800.1.D	Gorai.009G226800.2.A;Gorai.009G226800.1.A;Gorai.009G226800.2.D;Gorai.009G226800.1.D	Gorai.009G226800.1.A;Gorai.009G226800.1.D	case 2	Gorai.009G226800.2.A	Gorai.009G226800	PF00564 - PB1 domain (PB1) (1 of 52)	Gohir.A05G217700		93440650	AT5G64430.1	Octicosapeptide/Phox/Bem1p family protein		#N/A	#N/A	#N/A	#N/A	#N/A	2	18	20.5553		0	0	0	0	0	0	0	0	0	0	20.6322	20.4783	0	0	0	0	0	0	0	0
4439	Gorai.009G259800.2.D;Gorai.009G259800.2.A;Gorai.009G259800.1.D;Gorai.009G259800.1.A	Gorai.009G259800.2.D;Gorai.009G259800.2.A;Gorai.009G259800.1.D;Gorai.009G259800.1.A	Gorai.009G259800.1.A;Gorai.009G259800.1.D	case 2	Gorai.009G259800.2.D	Gorai.009G259800	K10365 - capping protein (actin filament) muscle Z-line, beta (CAPZB) (1 of 1)	Gohir.D05G248700		93516533	AT1G71790.1	Subunits of heterodimeric actin filament capping protein Capz superfamily		#N/A	#N/A	#N/A	#N/A	#N/A	2	18	20.549		0	0	0	0	0	0	20.5028	0	0	0	0	0	20.5951	0	0	0	0	0	0	0
4505	Gorai.009G292000.4.D;Gorai.009G292000.2.D;Gorai.009G292000.1.D;Gorai.009G292000.3.D	Gorai.009G292000.4.D;Gorai.009G292000.2.D;Gorai.009G292000.1.D;Gorai.009G292000.3.D	Gorai.009G292000.1.D	case 1	Gorai.009G292000.4.D	Gorai.009G292000	PTHR11695:SF31 - GROES-LIKE ZINC-BINDING ALCOHOL DEHYDROGENASE FAMILY PROTEIN (1 of 2)	Gohir.D05G278500		93515569	AT3G56460.1	GroES-like zinc-binding alcohol dehydrogenase family protein		#N/A	#N/A	#N/A	#N/A	#N/A	2	18	20.3307		0	0	0	0	0	0	0	0	0	0	0	20.5191	20.1422	0	0	0	0	0	0	0
4882	Gorai.010G095200.1.A;Gorai.010G095200.2.A;Gorai.013G221900.3.D;Gorai.013G221900.3.A;Gorai.013G221900.2.D;Gorai.013G221900.2.A;Gorai.013G221900.1.D;Gorai.013G221900.1.A	Gorai.010G095200.1.A;Gorai.010G095200.2.A	Gorai.010G095200.1.A	case 1	Gorai.010G095200.1.A	Gorai.010G095200	PTHR13302 - CONSERVED OLIGOMERIC GOLGI COMPLEX COMPONENT 3 (1 of 4)	Gohir.A06G084400		93515905	AT1G73430.1	sec34-like family protein		#N/A	#N/A	#N/A	#N/A	#N/A	2	18	19.6137		0	0	0	0	0	0	0	0	0	0	19.7295	0	19.4978	0	0	0	0	0	0	0
2721	Gorai.006G233600.1.A;Gorai.005G006500.1.D;Gorai.005G006500.3.D;Gorai.005G006500.2.D;Gorai.005G006500.3.A;Gorai.005G006500.1.A;Gorai.005G006500.2.A	Gorai.006G233600.1.A	Gorai.006G233600.1.A	case 1	Gorai.006G233600.1.A	Gorai.006G233600	K00827 - alanine-glyoxylate transaminase / (R)-3-amino-2-methylpropionate-pyruvate transaminase (AGXT2) (1 of 4)	Gohir.A09G213628		93521405	AT3G08860.1	PYRIMIDINE 4	PYD4	#N/A	#N/A	#N/A	#N/A	#N/A	2	18	20.3263		0	0	0	0	0	0	0	0	20.7405	0	19.9121	0	0	0	0	0	0	0	0	0
1778	Gorai.004G256500.1.D;Gorai.004G256500.2.D;Gorai.004G256500.3.D;Gorai.004G256500.4.D;Gorai.004G256500.5.D	Gorai.004G256500.1.D;Gorai.004G256500.2.D;Gorai.004G256500.3.D;Gorai.004G256500.4.D;Gorai.004G256500.5.D	Gorai.004G256500.1.D	case 1	Gorai.004G256500.1.D	Gorai.004G256500	PTHR23160 - MYOSIN HEAVY CHAIN-RELATED (1 of 6)	Gohir.D08G241100		93522986	AT5G16730.1	Plant protein of unknown function (DUF827)		#N/A	#N/A	#N/A	#N/A	#N/A	2	18	19.9489		0	0	0	0	0	0	0	0	0	0	0	0	19.7415	0	0	20.1563	0	0	0	0
3947	Gorai.009G008100.3.D;Gorai.009G008100.2.D;Gorai.009G008100.1.D	Gorai.009G008100.3.D;Gorai.009G008100.2.D;Gorai.009G008100.1.D	Gorai.009G008100.1.D	case 1	Gorai.009G008100.3.D	Gorai.009G008100	KOG4234 - TPR repeat-containing protein (1 of 1)	Gohir.D05G008000		93520561	AT4G30480.2	Tetratricopeptide repeat (TPR)-like superfamily protein		#N/A	#N/A	#N/A	#N/A	#N/A	2	18	20.5773		0	0	0	0	0	0	0	0	21.3595	0	0	0	19.7952	0	0	0	0	0	0	0
716	Gorai.002G110800.2.A;Gorai.002G110800.1.A;Gorai.002G110800.2.D;Gorai.002G110800.1.D;Gorai.013G146900.1.D;Gorai.013G146900.1.A;Gorai.013G146900.2.D;Gorai.013G146900.2.A;Gorai.008G052400.4.D;Gorai.008G052400.4.A;Gorai.008G052400.3.D;Gorai.008G052400.3.A;Gorai.008G052400.2.D;Gorai.008G052400.2.A;Gorai.008G052400.1.D;Gorai.008G052400.1.A	Gorai.002G110800.2.A;Gorai.002G110800.1.A;Gorai.002G110800.2.D;Gorai.002G110800.1.D;Gorai.013G146900.1.D;Gorai.013G146900.1.A	Gorai.002G110800.1.A;Gorai.002G110800.1.D;Gorai.013G146900.1.A;Gorai.013G146900.1.D	case 3	Gorai.002G110800.2.A	Gorai.002G110800	K01937 - CTP synthase (pyrG, CTPS) (1 of 5)	Gohir.A01G100700		93065401	AT3G12670.1	CTP synthase family protein	emb2742	#N/A	#N/A	#N/A	#N/A	#N/A	2	18	19.8182		0	0	0	0	0	0	0	0	0	0	0	19.9307	19.7057	0	0	0	0	0	0	0
3187	Gorai.007G218800.1.A	Gorai.007G218800.1.A	Gorai.007G218800.1.A	case 1	Gorai.007G218800.1.A	Gorai.007G218800	PTHR12725//PTHR12725:SF61 - HALOACID DEHALOGENASE-LIKE HYDROLASE // SUBFAMILY NOT NAMED (1 of 1)	Gohir.A11G219600		93518385	AT5G44730.1	Haloacid dehalogenase-like hydrolase (HAD) superfamily protein		#N/A	#N/A	#N/A	#N/A	#N/A	2	18	19.1459		0	0	0	0	0	0	0	0	0	0	18.8213	19.4706	0	0	0	0	0	0	0	0
4458	Gorai.009G268100.1.D;Gorai.009G268100.2.D	Gorai.009G268100.1.D;Gorai.009G268100.2.D	Gorai.009G268100.1.D	case 1	Gorai.009G268100.1.D	Gorai.009G268100	PTHR11709:SF90 - MULTI-COPPER OXIDASE TYPE I FAMILY PROTEIN-RELATED (1 of 3)	Gohir.D05G256600		93072592	AT1G76160.1	SKU5 similar 5	sks5	#N/A	#N/A	#N/A	#N/A	#N/A	2	18	19.7419		0	0	0	0	0	19.2614	0	0	0	0	0	0	0	0	0	20.2224	0	0	0	0
6258	Gorai.013G226700.3.A;Gorai.013G226700.2.A;Gorai.013G226700.1.A	Gorai.013G226700.3.A;Gorai.013G226700.2.A;Gorai.013G226700.1.A	Gorai.013G226700.1.A	case 1	Gorai.013G226700.3.A	Gorai.013G226700	PTHR13140:SF390 - MYOSIN-11-RELATED (1 of 7)	Gohir.A13G192600	Gh_A13G243100,Gh_A13G243200	93076744	AT5G20490.1	Myosin family protein with Dil domain	ATXIK,XI-17,XIK	#N/A	#N/A	#N/A	#N/A	#N/A	2	18	19.8468		0	0	0	0	0	0	0	0	0	0	19.682	0	0	0	0	20.0116	0	0	0	0
1969	Gorai.005G071300.1.A	Gorai.005G071300.1.A	Gorai.005G071300.1.A	case 1	Gorai.005G071300.1.A	Gorai.005G071300	K00789 - S-adenosylmethionine synthetase (metK) (1 of 8)	Gohir.A02G057600		93523876	AT3G17390.1	S-adenosylmethionine synthetase family protein	MAT4,MTO3,SAMS3	#N/A	#N/A	#N/A	#N/A	#N/A	2	18	21.1054		0	0	0	0	21.583	0	0	0	0	0	0	0	20.6279	0	0	0	0	0	0	0
2291	Gorai.005G266000.1.D;Gorai.005G266000.1.A	Gorai.005G266000.1.D;Gorai.005G266000.1.A	Gorai.005G266000.1.A;Gorai.005G266000.1.D	case 2	Gorai.005G266000.1.D	Gorai.005G266000	K07874 - Ras-related protein Rab-1A (RAB1A) (1 of 8)	Gohir.D02G237500		93500595	AT3G11730.1	Ras-related small GTP-binding family protein	ATFP8,ATRABD1,RABD1	#N/A	#N/A	#N/A	#N/A	#N/A	2	18	21.0731		0	0	0	20.9893	0	0	0	0	0	0	0	0	21.1569	0	0	0	0	0	0	0
1686	Gorai.004G205900.1.D;Gorai.004G205900.1.A;Gorai.004G205900.3.D.p2;Gorai.004G205900.2.D.p2;Gorai.004G205900.3.A;Gorai.004G205900.2.A	Gorai.004G205900.1.D;Gorai.004G205900.1.A;Gorai.004G205900.3.D.p2;Gorai.004G205900.2.D.p2;Gorai.004G205900.3.A;Gorai.004G205900.2.A	Gorai.004G205900.1.A;Gorai.004G205900.1.D	case 2	Gorai.004G205900.1.D	Gorai.004G205900	K05277 - leucoanthocyanidin dioxygenase (E1.14.11.19) (1 of 1)	Gohir.D08G195100		93524693	AT4G22880.1	leucoanthocyanidin dioxygenase	ANS,LDOX,TDS4,TT18	#N/A	#N/A	#N/A	#N/A	#N/A	2	18	21.2133		21.4655	0	0	20.9611	0	0	0	0	0	0	0	0	0	0	0	0	0	0	0	0
3940	Gorai.009G005600.4.D;Gorai.009G005600.4.A;Gorai.009G005600.3.D;Gorai.009G005600.3.A;Gorai.009G005600.2.D;Gorai.009G005600.2.A;Gorai.009G005600.1.D;Gorai.009G005600.1.A	Gorai.009G005600.4.D;Gorai.009G005600.4.A;Gorai.009G005600.3.D;Gorai.009G005600.3.A;Gorai.009G005600.2.D;Gorai.009G005600.2.A;Gorai.009G005600.1.D;Gorai.009G005600.1.A	Gorai.009G005600.1.A;Gorai.009G005600.1.D	case 2	Gorai.009G005600.4.D	Gorai.009G005600	PTHR19384//PTHR19384:SF74 - FLAVODOXIN-RELATED // SUBFAMILY NOT NAMED (1 of 1)	Gohir.D05G005800		93523527	AT4G30210.2	P450 reductase 2	AR2,ATR2	#N/A	#N/A	#N/A	#N/A	#N/A	2	18	19.4179		0	0	0	0	0	0	0	0	0	0	19.4129	19.4229	0	0	0	0	0	0	0	0
147	Gorai.001G046200.2.D;Gorai.001G046200.3.D;Gorai.001G046200.1.D	Gorai.001G046200.2.D;Gorai.001G046200.3.D;Gorai.001G046200.1.D	Gorai.001G046200.1.D	case 1	Gorai.001G046200.2.D	Gorai.001G046200	K02969 - small subunit ribosomal protein S20e (RP-S20e, RPS20) (1 of 4)	Gohir.D07G043200		93523041	AT3G47370.3	Ribosomal protein S10p/S20e family protein		#N/A	#N/A	#N/A	#N/A	#N/A	2	18	20.396		0	0	0	0	0	0	0	0	0	0	20.7712	0	20.0207	0	0	0	0	0	0	0
2552	Gorai.006G146000.2.D;Gorai.006G146000.1.D	Gorai.006G146000.2.D;Gorai.006G146000.1.D	Gorai.006G146000.1.D	case 1	Gorai.006G146000.2.D	Gorai.006G146000	PTHR11205:SF24 - 40S RIBOSOMAL PROTEIN S5-1-RELATED (1 of 9)	Gohir.D09G127500		93522893	AT2G37270.2	ribosomal protein 5B	ATRPS5B,RPS5B	#N/A	#N/A	#N/A	#N/A	#N/A	2	18	21.562		0	0	0	0	22.0634	0	0	0	0	0	21.0605	0	0	0	0	0	0	0	0	0
3953	Gorai.009G009800.1.D;Gorai.009G009800.2.D	Gorai.009G009800.1.D;Gorai.009G009800.2.D	Gorai.009G009800.1.D	case 1	Gorai.009G009800.1.D	Gorai.009G009800	PTHR23253//PTHR23253:SF32 - EUKARYOTIC TRANSLATION INITIATION FACTOR 4 GAMMA // SUBFAMILY NOT NAMED (1 of 4)	Gohir.D05G009500		93522219	AT5G57870.1	MIF4G domain-containing protein / MA3 domain-containing protein	eIFiso4G1	#N/A	#N/A	#N/A	#N/A	#N/A	2	18	19.5007		0	0	0	0	0	0	0	0	0	0	19.5664	0	19.435	0	0	0	0	0	0	0
4296	Gorai.009G175500.3.D;Gorai.009G175500.2.D;Gorai.009G175500.1.D;Gorai.009G175500.4.D;Gorai.009G175500.5.D	Gorai.009G175500.3.D;Gorai.009G175500.2.D;Gorai.009G175500.1.D;Gorai.009G175500.4.D;Gorai.009G175500.5.D	Gorai.009G175500.1.D	case 1	Gorai.009G175500.3.D	Gorai.009G175500	K08695 - anthocyanidin reductase (ANR) (1 of 1)	Gohir.D05G170300		93524650	AT1G61720.1	NAD(P)-binding Rossmann-fold superfamily protein	BAN	#N/A	#N/A	#N/A	#N/A	#N/A	2	18	19.4631		19.5575	0	0	0	0	0	0	0	0	0	0	19.3687	0	0	0	0	0	0	0	0
4506	Gorai.012G013400.3.D;Gorai.012G013400.1.D;Gorai.009G292300.1.D;Gorai.009G292300.1.A;Gorai.009G292300.2.D;Gorai.009G292300.2.A;Gorai.012G013400.2.D	Gorai.012G013400.3.D;Gorai.012G013400.1.D;Gorai.009G292300.1.D;Gorai.009G292300.1.A;Gorai.009G292300.2.D;Gorai.009G292300.2.A;Gorai.012G013400.2.D	Gorai.009G292300.1.A;Gorai.009G292300.1.D;Gorai.012G013400.1.D	case 3	Gorai.012G013400.3.D	Gorai.012G013400	K02866 - large subunit ribosomal protein L10e (RP-L10e, RPL10) (1 of 3)	Gohir.D04G011200		93523238	AT1G26910.1	Ribosomal protein L16p/L10e family protein	RPL10B	#N/A	#N/A	#N/A	#N/A	#N/A	2	18	18.7133		0	0	19.4515	0	0	0	0	0	0	0	17.9751	0	0	0	0	0	0	0	0	0
5043	Gorai.010G201100.3.A;Gorai.010G201100.2.A;Gorai.010G201100.1.A;Gorai.010G201100.3.D;Gorai.010G201100.2.D;Gorai.010G201100.1.D	Gorai.010G201100.3.A;Gorai.010G201100.2.A;Gorai.010G201100.1.A;Gorai.010G201100.3.D;Gorai.010G201100.2.D;Gorai.010G201100.1.D	Gorai.010G201100.1.A;Gorai.010G201100.1.D	case 2	Gorai.010G201100.3.A	Gorai.010G201100	PTHR10516//PTHR10516:SF326 - PEPTIDYL-PROLYL CIS-TRANS ISOMERASE // SUBFAMILY NOT NAMED (1 of 1)	Gohir.A06G166600		93518509	AT3G55520.1	FKBP-like peptidyl-prolyl cis-trans isomerase family protein		#N/A	#N/A	#N/A	#N/A	#N/A	2	18	20.7704		0	0	0	0	20.304	0	0	0	0	0	0	21.2367	0	0	0	0	0	0	0	0
1114	Gorai.003G069800.7.D;Gorai.003G069800.7.A	Gorai.003G069800.7.D;Gorai.003G069800.7.A	Gorai.003G069800.1.A;Gorai.003G069800.1.D	case 2	Gorai.003G069800.7.D	Gorai.003G069800	PTHR11937//PTHR11937:SF247 - ACTIN // SUBFAMILY NOT NAMED (1 of 6)	Gohir.D11G231100		93524427	AT5G09810.1	actin 7	ACT7	#N/A	#N/A	#N/A	#N/A	#N/A	2	18	22.4126		0	0	0	0	0	0	0	0	0	0	0	21.6284	0	23.1968	0	0	0	0	0	0
2088	Gorai.005G148100.2.A;Gorai.005G148100.3.A;Gorai.005G148100.1.A;Gorai.005G148100.4.A;Gorai.005G148100.5.A;Gorai.005G148100.5.A.p2;Gorai.005G148100.5.D.p2;Gorai.010G173700.4.A;Gorai.010G173700.3.A;Gorai.010G173700.2.A;Gorai.010G173700.4.D;Gorai.010G173700.3.D;Gorai.010G173700.2.D	Gorai.005G148100.2.A;Gorai.005G148100.3.A;Gorai.005G148100.1.A;Gorai.005G148100.4.A;Gorai.005G148100.5.A	Gorai.005G148100.1.A	case 1	Gorai.005G148100.2.A	Gorai.005G148100	K09487 - heat shock protein 90kDa beta (HSP90B, TRA1) (1 of 4)	Gohir.A03G107100		93067543	AT2G04030.1	Chaperone protein htpG family protein	AtHsp90.5,CR88,EMB1956,Hsp88.1,HSP90.5	#N/A	#N/A	#N/A	#N/A	#N/A	2	18	20.8164		20.7838	0	20.849	0	0	0	0	0	0	0	0	0	0	0	0	0	0	0	0	0
771	Gorai.002G139300.1.A;Gorai.002G139300.1.D;Gorai.002G139300.3.D;Gorai.002G139300.3.A;Gorai.002G139300.2.A;Gorai.002G139300.2.D	Gorai.002G139300.1.A;Gorai.002G139300.1.D;Gorai.002G139300.3.D;Gorai.002G139300.3.A;Gorai.002G139300.2.A;Gorai.002G139300.2.D	Gorai.002G139300.1.A;Gorai.002G139300.1.D	case 2	Gorai.002G139300.1.A	Gorai.002G139300	4.3.2.1 - Argininosuccinate lyase / Omega-N-(L-arginino)succinate arginine-lyase (1 of 1)	Gohir.A01G126900		93518253	AT5G10920.1	L-Aspartase-like family protein		#N/A	#N/A	#N/A	#N/A	#N/A	2	18	19.8724		0	0	0	19.8331	19.9118	0	0	0	0	0	0	0	0	0	0	0	0	0	0	0
3143	Gorai.007G186000.1.A	Gorai.007G186000.1.A	Gorai.007G186000.1.A	case 1	Gorai.007G186000.1.A	Gorai.007G186000	PF00069//PF08263//PF13855 - Protein kinase domain (Pkinase) // Leucine rich repeat N-terminal domain (LRRNT_2) // Leucine rich repeat (LRR_8) (1 of 68)	Gohir.A11G167400		93523851	AT1G48480.1	receptor-like kinase 1	RKL1	#N/A	#N/A	#N/A	#N/A	#N/A	2	18	19.8169		0	0	0	0	0	19.8805	0	0	0	0	0	0	19.7533	0	0	0	0	0	0	0
652	Gorai.002G066300.1.A	Gorai.002G066300.1.A	Gorai.002G066300.1.A	case 1	Gorai.002G066300.1.A	Gorai.002G066300	K01955 - carbamoyl-phosphate synthase large subunit (carB, CPA2) (1 of 1)	Gohir.A01G060300		93518631	AT1G29900.1	carbamoyl phosphate synthetase B	CARB	#N/A	#N/A	#N/A	#N/A	#N/A	2	18	20.8125		0	0	19.5401	0	0	0	0	0	22.0849	0	0	0	0	0	0	0	0	0	0	0
2948	Gorai.007G072500.5.D;Gorai.007G072500.3.D;Gorai.007G072500.1.D;Gorai.007G072500.4.D	Gorai.007G072500.5.D;Gorai.007G072500.3.D;Gorai.007G072500.1.D;Gorai.007G072500.4.D	Gorai.007G072500.1.D	case 1	Gorai.007G072500.5.D	Gorai.007G072500	PTHR10137 - V-TYPE PROTON ATPASE SUBUNIT C (1 of 2)	Gohir.D11G067700		93519848	AT1G12840.1	vacuolar ATP synthase subunit C (VATC) / V-ATPase C subunit / vacuolar proton pump C subunit (DET3)	ATVHA-C,DET3	#N/A	#N/A	#N/A	#N/A	#N/A	2	18	20.8541		0	0	0	20.9938	0	20.7145	0	0	0	0	0	0	0	0	0	0	0	0	0	0
3591	Gorai.008G114500.1.A	Gorai.008G114500.1.A	Gorai.008G114500.1.A	case 1	Gorai.008G114500.1.A	Gorai.008G114500	4.3.3.7 - 4-hydroxy-tetrahydrodipicolinate synthase / Dihydrodipicolinate synthetase (1 of 2)	Gohir.A12G102000		93521940	AT2G45440.1	dihydrodipicolinate synthase	DHDPS2	#N/A	#N/A	#N/A	#N/A	#N/A	2	18	19.4565		0	0	0	0	0	0	0	0	0	0	0	0	19.0463	0	0	19.8666	0	0	0	0
4467	Gorai.009G273800.2.D;Gorai.009G273800.2.A;Gorai.009G273800.1.D;Gorai.009G273800.1.A;Gorai.009G273800.3.D;Gorai.009G273800.3.A;Gorai.009G273800.4.D;Gorai.009G273800.4.A	Gorai.009G273800.2.D;Gorai.009G273800.2.A;Gorai.009G273800.1.D;Gorai.009G273800.1.A;Gorai.009G273800.3.D;Gorai.009G273800.3.A;Gorai.009G273800.4.D;Gorai.009G273800.4.A	Gorai.009G273800.1.A;Gorai.009G273800.1.D	case 2	Gorai.009G273800.2.D	Gorai.009G273800	K12178 - COP9 signalosome complex subunit 4 (COPS4, CSN4) (1 of 3)	Gohir.D05G261900		93518526	AT5G42970.1	Proteasome component (PCI) domain protein	ATS4,COP14,COP8,CSN4,EMB134,FUS4,FUS8	#N/A	#N/A	#N/A	#N/A	#N/A	2	18	20.0896		0	0	0	0	0	0	20.2742	0	0	0	19.905	0	0	0	0	0	0	0	0	0
5533	Gorai.011G260600.1.D;Gorai.011G260600.3.D;Gorai.011G260600.2.D	Gorai.011G260600.1.D;Gorai.011G260600.3.D;Gorai.011G260600.2.D	Gorai.011G260600.1.D	case 1	Gorai.011G260600.1.D	Gorai.011G260600	PTHR11937//PTHR11937:SF255 - ACTIN // SUBFAMILY NOT NAMED (1 of 8)	Gohir.D10G228200		93436300	AT2G37620.1	actin 1	AAc1,ACT1	#N/A	#N/A	#N/A	#N/A	#N/A	2	18	20.7197		0	0	0	0	0	20.6796	0	0	0	0	0	20.7598	0	0	0	0	0	0	0	0
1642	Gorai.004G177000.1.A	Gorai.004G177000.1.A	Gorai.004G177000.1.A	case 1	Gorai.004G177000.1.A	Gorai.004G177000	PTHR22780:SF13 - AP-4 COMPLEX SUBUNIT EPSILON-1 (1 of 2)	Gohir.A08G148700		93516176	AT1G31730.1	Adaptin family protein		#N/A	#N/A	#N/A	#N/A	#N/A	2	18	20.4756		0	0	0	0	0	0	19.914	21.0371	0	0	0	0	0	0	0	0	0	0	0	0
1886	Gorai.005G017000.1.D;Gorai.005G017000.1.A	Gorai.005G017000.1.D;Gorai.005G017000.1.A	Gorai.005G017000.1.A;Gorai.005G017000.1.D	case 2	Gorai.005G017000.1.D	Gorai.005G017000	PTHR11926//PTHR11926:SF298 - GLUCOSYL/GLUCURONOSYL TRANSFERASES // SUBFAMILY NOT NAMED (1 of 2)	Gohir.D02G013500		93440790	AT5G12890.1	UDP-Glycosyltransferase superfamily protein		#N/A	#N/A	#N/A	#N/A	#N/A	2	18	18.8778		0	0	0	0	0	19.0436	0	0	0	0	18.7119	0	0	0	0	0	0	0	0	0
2305	Gorai.006G007400.4.A;Gorai.006G007400.1.A;Gorai.006G007400.3.A;Gorai.006G007400.2.A;Gorai.006G007400.5.A;Gorai.006G007400.6.A	Gorai.006G007400.4.A;Gorai.006G007400.1.A;Gorai.006G007400.3.A;Gorai.006G007400.2.A;Gorai.006G007400.5.A;Gorai.006G007400.6.A	Gorai.006G007400.1.A	case 1	Gorai.006G007400.4.A	Gorai.006G007400	PTHR22870//PTHR22870:SF193 - REGULATOR OF CHROMOSOME CONDENSATION // SUBFAMILY NOT NAMED (1 of 2)	Gohir.A09G006600		93522705	AT5G63860.1	Regulator of chromosome condensation (RCC1) family protein	UVR8	#N/A	#N/A	#N/A	#N/A	#N/A	2	18	20.6444		20.1752	0	21.1136	0	0	0	0	0	0	0	0	0	0	0	0	0	0	0	0	0
3871	Gorai.008G273900.1.A;Gorai.008G273900.1.D	Gorai.008G273900.1.A;Gorai.008G273900.1.D	Gorai.008G273900.1.A;Gorai.008G273900.1.D	case 2	Gorai.008G273900.1.A	Gorai.008G273900	1.5.1.25 - Thiomorpholine-carboxylate dehydrogenase / Ketimine reductase (1 of 1)	Gohir.A12G253500		93515455	AT5G52810.1	NAD(P)-binding Rossmann-fold superfamily protein		#N/A	#N/A	#N/A	#N/A	#N/A	2	18	19.1668		0	0	0	0	0	0	0	0	0	0	19.5061	0	18.8275	0	0	0	0	0	0	0
4896	Gorai.010G102600.5.A;Gorai.010G102600.2.A;Gorai.010G102600.4.A;Gorai.010G102600.3.A;Gorai.010G102600.1.A;Gorai.009G046400.2.A;Gorai.009G046400.1.A;Gorai.009G046400.3.A;Gorai.010G102600.6.A.p2;Gorai.010G102600.6.A;Gorai.010G102600.6.D;Gorai.010G102600.3.D.p2;Gorai.010G102600.1.D.p2;Gorai.010G102600.6.D.p4	Gorai.010G102600.5.A;Gorai.010G102600.2.A;Gorai.010G102600.4.A;Gorai.010G102600.3.A;Gorai.010G102600.1.A;Gorai.009G046400.2.A;Gorai.009G046400.1.A;Gorai.009G046400.3.A	Gorai.009G046400.1.A;Gorai.010G102600.1.A	case 3	Gorai.010G102600.5.A	Gorai.010G102600	K00600 - glycine hydroxymethyltransferase (glyA, SHMT) (1 of 9)	Gohir.A06G087701		93514542	AT4G32520.1	serine hydroxymethyltransferase 3	AtSHMT3,SHM3	#N/A	#N/A	#N/A	#N/A	#N/A	2	18	21.1918		0	0	21.2264	0	0	0	0	0	21.1573	0	0	0	0	0	0	0	0	0	0	0
5633	Gorai.012G041300.3.A;Gorai.012G041300.1.A;Gorai.012G041300.4.A;Gorai.012G041300.2.D;Gorai.012G041300.2.A	Gorai.012G041300.3.A;Gorai.012G041300.1.A;Gorai.012G041300.4.A;Gorai.012G041300.2.D;Gorai.012G041300.2.A	Gorai.012G041300.1.A	case 1	Gorai.012G041300.3.A	Gorai.012G041300	PF00156//PF13793 - Phosphoribosyl transferase domain (Pribosyltran) // N-terminal domain of ribose phosphate pyrophosphokinase (Pribosyltran_N) (1 of 1)	Gohir.A05G379100		93522630	AT2G42910.1	Phosphoribosyltransferase family protein		#N/A	#N/A	#N/A	#N/A	#N/A	2	18	20.4178		0	0	20.4613	0	0	20.3743	0	0	0	0	0	0	0	0	0	0	0	0	0	0
110	Gorai.001G023700.2.D;Gorai.001G023700.1.D;Gorai.001G023700.3.D;Gorai.001G023700.4.D	Gorai.001G023700.2.D;Gorai.001G023700.1.D;Gorai.001G023700.3.D	Gorai.001G023700.1.D	case 1	Gorai.001G023700.2.D	Gorai.001G023700	K01369 - legumain (LGMN) (1 of 5)	Gohir.D07G023000		93521280	AT4G32940.1	gamma vacuolar processing enzyme	GAMMA-VPE,GAMMAVPE	#N/A	#N/A	#N/A	#N/A	#N/A	2	18	19.5963		0	0	0	0	19.4111	0	0	0	0	0	19.7815	0	0	0	0	0	0	0	0	0
331	Gorai.001G162000.1.D;Gorai.001G162000.1.A	Gorai.001G162000.1.D;Gorai.001G162000.1.A	Gorai.001G162000.1.A;Gorai.001G162000.1.D	case 2	Gorai.001G162000.1.D	Gorai.001G162000	K00412 - ubiquinol-cytochrome c reductase cytochrome b subunit (CYTB, petB) (1 of 1)			93520370	AT2G07727.1	Di-haem cytochrome, transmembrane;Cytochrome b/b6, C-terminal		#N/A	#N/A	#N/A	#N/A	#N/A	2	18	20.9072		0	0	0	0	0	0	0	21.5885	0	0	0	20.226	0	0	0	0	0	0	0	0
5203	Gorai.011G041600.1.D;Gorai.011G041600.1.A;Gorai.010G165100.1.D;Gorai.010G165100.1.A;Gorai.009G156900.1.D;Gorai.009G156900.1.A;Gorai.001G220900.1.D;Gorai.001G220900.1.A;Gorai.001G192300.1.D;Gorai.001G192300.1.A;Gorai.001G192000.2.D;Gorai.001G192000.2.A;Gorai.001G192000.1.D;Gorai.001G192000.1.A	Gorai.011G041600.1.D;Gorai.011G041600.1.A;Gorai.010G165100.1.D;Gorai.010G165100.1.A;Gorai.009G156900.1.D;Gorai.009G156900.1.A;Gorai.001G220900.1.D;Gorai.001G220900.1.A;Gorai.001G192300.1.D;Gorai.001G192300.1.A;Gorai.001G192000.2.D;Gorai.001G192000.2.A;Gorai.001G192000.1.D;Gorai.001G192000.1.A	Gorai.001G192000.1.A;Gorai.001G192000.1.D;Gorai.001G192300.1.A;Gorai.001G192300.1.D;Gorai.001G220900.1.A;Gorai.001G220900.1.D;Gorai.009G156900.1.A;Gorai.009G156900.1.D;Gorai.010G165100.1.A;Gorai.010G165100.1.D;Gorai.011G041600.1.A;Gorai.011G041600.1.D	case 3	Gorai.011G041600.1.D	Gorai.011G041600	K08912 - light-harvesting complex II chlorophyll a/b binding protein 1 (LHCB1) (1 of 4)	Gohir.D10G039500		93524257	AT2G34430.1	light-harvesting chlorophyll-protein complex II subunit B1	LHB1B1,LHCB1.4	#N/A	#N/A	#N/A	#N/A	#N/A	2	18	20.8635		0	0	0	0	20.2683	0	0	0	0	21.4587	0	0	0	0	0	0	0	0	0	0
489	Gorai.001G251400.1.D;Gorai.001G251400.1.A	Gorai.001G251400.1.D;Gorai.001G251400.1.A	Gorai.001G251400.1.A;Gorai.001G251400.1.D	case 2	Gorai.001G251400.1.D	Gorai.001G251400	PTHR12791//PTHR12791:SF34 - GOLGI SNARE BET1-RELATED // SUBFAMILY NOT NAMED (1 of 1)	Gohir.D07G217000		93520697	AT3G58170.1	BET1P/SFT1P-like protein 14A	ATBET11,ATBS14A,BET11,BS14A	#N/A	#N/A	#N/A	#N/A	#N/A	2	18	19.5555		0	0	0	0	0	0	0	0	19.4698	0	19.6413	0	0	0	0	0	0	0	0	0
1995	Gorai.005G092300.3.A;Gorai.007G078100.1.D;Gorai.007G078100.1.A;Gorai.005G092300.4.D;Gorai.005G092300.4.A;Gorai.005G092300.3.D;Gorai.007G078100.2.D;Gorai.007G078100.2.A;Gorai.002G170800.1.D;Gorai.002G170800.1.A;Gorai.007G078100.3.D;Gorai.007G078100.3.A	Gorai.005G092300.3.A;Gorai.007G078100.1.D;Gorai.007G078100.1.A;Gorai.005G092300.4.D;Gorai.005G092300.4.A;Gorai.005G092300.3.D;Gorai.007G078100.2.D;Gorai.007G078100.2.A;Gorai.002G170800.1.D;Gorai.002G170800.1.A	Gorai.002G170800.1.A;Gorai.002G170800.1.D;Gorai.005G092300.1.A;Gorai.005G092300.1.D;Gorai.007G078100.1.A;Gorai.007G078100.1.D	case 3	Gorai.005G092300.3.A	Gorai.005G092300	PTHR10869:SF55 - OXOGLUTARATE/IRON-DEPENDENT OXYGENASE (1 of 7)	Gohir.A11G068700		93521596	AT3G28480.1	Oxoglutarate/iron-dependent oxygenase		#N/A	#N/A	#N/A	#N/A	#N/A	2	18	19.2365		0	0	0	0	0	20.1098	0	0	0	0	18.3633	0	0	0	0	0	0	0	0	0
1125	Gorai.003G080900.7.D;Gorai.003G080900.6.D;Gorai.003G080900.2.D;Gorai.003G080900.4.D;Gorai.003G080900.3.D;Gorai.003G080900.1.D;Gorai.003G080900.5.D	Gorai.003G080900.7.D;Gorai.003G080900.6.D;Gorai.003G080900.2.D;Gorai.003G080900.4.D;Gorai.003G080900.3.D;Gorai.003G080900.1.D	Gorai.003G080900.1.D	case 1	Gorai.003G080900.7.D	Gorai.003G080900	#N/A	Gohir.D03G082600		93442283	AT1G64385.1			#N/A	#N/A	#N/A	#N/A	#N/A	2	18	19.3489		0	0	0	0	19.009	0	0	0	0	0	19.6888	0	0	0	0	0	0	0	0	0
1371	Gorai.004G024200.3.D;Gorai.004G024200.2.D;Gorai.004G024200.4.D;Gorai.004G024200.1.D;Gorai.004G024200.3.A;Gorai.004G024200.2.A;Gorai.004G024200.4.A;Gorai.004G024200.1.A	Gorai.004G024200.3.D;Gorai.004G024200.2.D;Gorai.004G024200.4.D;Gorai.004G024200.1.D;Gorai.004G024200.3.A;Gorai.004G024200.2.A;Gorai.004G024200.4.A;Gorai.004G024200.1.A	Gorai.004G024200.1.A;Gorai.004G024200.1.D	case 2	Gorai.004G024200.3.D	Gorai.004G024200	#N/A	Gohir.D08G027300	Gh_D08G021600	93515296	AT5G58100.1			#N/A	#N/A	#N/A	#N/A	#N/A	2	18	19.0524		0	0	0	0	0	0	0	0	0	0	18.7943	0	0	0	0	19.3105	0	0	0	0
1588	Gorai.004G141000.2.A;Gorai.004G141000.1.A	Gorai.004G141000.2.A;Gorai.004G141000.1.A	Gorai.004G141000.1.A	case 1	Gorai.004G141000.2.A	Gorai.004G141000	K18342 - OTU domain-containing protein 6 [EC:3.4.19.12] (OTUD6) (1 of 3)	Gohir.A08G116900		93518523	AT3G62940.3	Cysteine proteinases superfamily protein		#N/A	#N/A	#N/A	#N/A	#N/A	2	18	19.6988		0	0	0	0	0	0	0	0	20.0727	0	0	0	19.325	0	0	0	0	0	0	0
1600	Gorai.004G147300.4.A;Gorai.004G147300.2.A;Gorai.004G147300.5.A;Gorai.004G147300.3.A;Gorai.004G147300.1.A;Gorai.004G147300.4.D;Gorai.004G147300.2.D;Gorai.004G147300.5.D;Gorai.004G147300.3.D;Gorai.004G147300.1.D	Gorai.004G147300.4.A;Gorai.004G147300.2.A;Gorai.004G147300.5.A;Gorai.004G147300.3.A;Gorai.004G147300.1.A;Gorai.004G147300.4.D;Gorai.004G147300.2.D;Gorai.004G147300.5.D;Gorai.004G147300.3.D;Gorai.004G147300.1.D	Gorai.004G147300.1.A;Gorai.004G147300.1.D	case 2	Gorai.004G147300.4.A	Gorai.004G147300	PF12708 - Pectate lyase superfamily protein (Pectate_lyase_3) (1 of 45)	Gohir.A08G121600		93519730	AT3G62110.1	Pectin lyase-like superfamily protein		#N/A	#N/A	#N/A	#N/A	#N/A	2	18	20.4121		0	0	0	0	0	20.5871	0	0	0	0	0	0	20.2371	0	0	0	0	0	0	0
1712	Gorai.004G223400.1.D	Gorai.004G223400.1.D	Gorai.004G223400.1.D	case 1	Gorai.004G223400.1.D	Gorai.004G223400	PTHR19282:SF227 - TETRASPANIN-18-RELATED (1 of 2)	Gohir.D08G210700		93523619	AT4G28770.2	Tetraspanin family protein		#N/A	#N/A	#N/A	#N/A	#N/A	2	18	20.8483		0	0	0	0	0	0	20.6136	21.083	0	0	0	0	0	0	0	0	0	0	0	0
1913	Gorai.005G040100.2.D;Gorai.005G040100.1.D	Gorai.005G040100.2.D;Gorai.005G040100.1.D	Gorai.005G040100.1.D	case 1	Gorai.005G040100.2.D	Gorai.005G040100	PTHR17630:SF48 - DIENELACTONE HYDROLASE-LIKE PROTEIN (1 of 3)	Gohir.D02G036000	Gh_D02G041900	93524211	AT3G23570.1	alpha/beta-Hydrolases superfamily protein		#N/A	#N/A	#N/A	#N/A	#N/A	2	18	20.7418		0	0	0	0	0	0	0	0	0	0	0	0	19.6266	0	0	0	0	0	0	21.8571
1922	Gorai.005G042000.1.D;Gorai.005G042000.1.A;Gorai.008G004100.1.D;Gorai.008G004100.1.A	Gorai.005G042000.1.D;Gorai.005G042000.1.A;Gorai.008G004100.1.D;Gorai.008G004100.1.A	Gorai.005G042000.1.A;Gorai.005G042000.1.D;Gorai.008G004100.1.A;Gorai.008G004100.1.D	case 3	Gorai.005G042000.1.D	Gorai.005G042000	K02692 - photosystem I subunit II (psaD) (1 of 3)	Gohir.D02G038100		93440112	AT1G03130.1	photosystem I subunit D-2	PSAD-2	#N/A	#N/A	#N/A	#N/A	#N/A	2	18	20.3093		0	0	0	0	20.5549	0	0	0	0	0	0	0	20.0638	0	0	0	0	0	0	0
2096	Gorai.005G150700.4.D;Gorai.005G150700.4.A;Gorai.005G150700.3.D;Gorai.005G150700.3.A;Gorai.005G150700.2.D;Gorai.005G150700.2.A;Gorai.005G150700.1.D;Gorai.005G150700.1.A	Gorai.005G150700.4.D;Gorai.005G150700.4.A;Gorai.005G150700.3.D;Gorai.005G150700.3.A;Gorai.005G150700.2.D;Gorai.005G150700.2.A;Gorai.005G150700.1.D;Gorai.005G150700.1.A	Gorai.005G150700.1.A;Gorai.005G150700.1.D	case 2	Gorai.005G150700.4.D	Gorai.005G150700	K12825 - splicing factor 3A subunit 1 (SF3A1, SAP114) (1 of 1)	Gohir.D02G134800		93520531	AT1G14650.1	SWAP (Suppressor-of-White-APricot)/surp domain-containing protein / ubiquitin family protein		#N/A	#N/A	#N/A	#N/A	#N/A	2	18	18.382		0	0	0	0	18.5254	0	0	0	0	0	18.2385	0	0	0	0	0	0	0	0	0
2127	Gorai.005G173600.6.D;Gorai.005G173600.4.D;Gorai.005G173600.3.D;Gorai.005G173600.2.D;Gorai.005G173600.5.D;Gorai.005G173600.1.D;Gorai.005G173600.4.A;Gorai.005G173600.3.A;Gorai.005G173600.6.A;Gorai.005G173600.2.A;Gorai.005G173600.5.A;Gorai.005G173600.1.A	Gorai.005G173600.6.D;Gorai.005G173600.4.D;Gorai.005G173600.3.D;Gorai.005G173600.2.D;Gorai.005G173600.5.D;Gorai.005G173600.1.D;Gorai.005G173600.4.A;Gorai.005G173600.3.A;Gorai.005G173600.6.A;Gorai.005G173600.2.A;Gorai.005G173600.5.A;Gorai.005G173600.1.A	Gorai.005G173600.1.A;Gorai.005G173600.1.D	case 2	Gorai.005G173600.6.D	Gorai.005G173600	PTHR13140:SF312 - MYOSIN-1-RELATED (1 of 2)	Gohir.D02G154501		93516280	AT1G24460.1			#N/A	#N/A	#N/A	#N/A	#N/A	2	18	23.1793		0	0	0	0	0	0	0	0	0	23.2022	23.1565	0	0	0	0	0	0	0	0	0
2407	Gorai.006G070600.1.D;Gorai.006G070600.1.A;Gorai.006G070600.2.D;Gorai.006G070600.2.A	Gorai.006G070600.1.D;Gorai.006G070600.1.A;Gorai.006G070600.2.D;Gorai.006G070600.2.A	Gorai.006G070600.1.A;Gorai.006G070600.1.D	case 2	Gorai.006G070600.1.D	Gorai.006G070600	PF05514 - HR-like lesion-inducing (HR_lesion) (1 of 5)	Gohir.D09G057000		93523650	AT4G14420.1	HR-like lesion-inducing protein-related		#N/A	#N/A	#N/A	#N/A	#N/A	2	18	19.5385		0	0	0	0	0	0	0	0	0	0	0	0	18.8957	0	0	20.1813	0	0	0	0
2770	Gorai.006G256800.2.A;Gorai.006G256800.1.A	Gorai.006G256800.2.A;Gorai.006G256800.1.A	Gorai.006G256800.1.A	case 1	Gorai.006G256800.2.A	Gorai.006G256800	K03952 - NADH dehydrogenase (ubiquinone) 1 alpha subcomplex subunit 8 (NDUFA8) (1 of 2)	Gohir.A09G232800		93520626	AT5G18800.2	Cox19-like CHCH family protein		#N/A	#N/A	#N/A	#N/A	#N/A	2	18	20.4601		0	0	0	0	0	20.3676	20.5526	0	0	0	0	0	0	0	0	0	0	0	0	0
2771	Gorai.006G256800.1.D	Gorai.006G256800.1.D	Gorai.006G256800.1.D	case 1	Gorai.006G256800.1.D	Gorai.006G256800	K03952 - NADH dehydrogenase (ubiquinone) 1 alpha subcomplex subunit 8 (NDUFA8) (1 of 2)	Gohir.D09G233900		93520626	AT5G18800.1	Cox19-like CHCH family protein		#N/A	#N/A	#N/A	#N/A	#N/A	2	18	20.6134		0	0	0	21.3161	19.9108	0	0	0	0	0	0	0	0	0	0	0	0	0	0	0
2826	Gorai.007G015500.1.A	Gorai.007G015500.1.A	Gorai.007G015500.1.A	case 1	Gorai.007G015500.1.A	Gorai.007G015500	PF01535//PF13041 - PPR repeat (PPR) // PPR repeat family (PPR_2) (1 of 211)	Gohir.A11G015000		93523017	AT3G49240.1	Pentatricopeptide repeat (PPR) superfamily protein	emb1796	#N/A	#N/A	#N/A	#N/A	#N/A	2	18	18.9514		0	0	0	0	19.1674	0	0	0	0	0	18.7354	0	0	0	0	0	0	0	0	0
2863	Gorai.007G033400.2.A;Gorai.007G033400.1.A	Gorai.007G033400.2.A;Gorai.007G033400.1.A	Gorai.007G033400.1.A	case 1	Gorai.007G033400.2.A	Gorai.007G033400	PTHR22912//PTHR22912:SF183 - DISULFIDE OXIDOREDUCTASE // SUBFAMILY NOT NAMED (1 of 1)	Gohir.A11G031800	Gh_A11G032500	93521398	AT2G17420.1	NADPH-dependent thioredoxin reductase A	ATNTRA,NTR2,NTRA	#N/A	#N/A	#N/A	#N/A	#N/A	2	18	20.7921		0	0	0	0	0	0	0	0	0	0	0	0	20.3631	21.2212	0	0	0	0	0	0
2943	Gorai.007G069700.4.A;Gorai.007G069700.3.A;Gorai.007G069700.2.A;Gorai.007G069700.1.A	Gorai.007G069700.4.A;Gorai.007G069700.3.A;Gorai.007G069700.2.A;Gorai.007G069700.1.A	Gorai.007G069700.1.A	case 1	Gorai.007G069700.4.A	Gorai.007G069700	#N/A	Gohir.A11G060400		93070222	AT2G42860.1			#N/A	#N/A	#N/A	#N/A	#N/A	2	18	20.4686		0	0	0	0	0	20.7025	0	0	0	0	0	0	20.2347	0	0	0	0	0	0	0
3004	Gorai.007G100700.1.D;Gorai.007G100700.3.D;Gorai.007G100700.2.D	Gorai.007G100700.1.D;Gorai.007G100700.3.D;Gorai.007G100700.2.D	Gorai.007G100700.1.D	case 1	Gorai.007G100700.1.D	Gorai.007G100700	2.5.1.47//4.4.1.9 - Cysteine synthase / OAS sulfhydrylase // L-3-cyanoalanine synthase / Beta-cyanoalanine synthase (1 of 2)	Gohir.D11G094300		93518992	AT3G61440.1	cysteine synthase C1	ARATH;BSAS3;1,ATCYSC1,CYSC1	#N/A	#N/A	#N/A	#N/A	#N/A	2	18	19.884		0	0	0	0	0	0	0	0	0	0	20.0788	0	19.6891	0	0	0	0	0	0	0
3272	Gorai.007G286000.2.D;Gorai.007G286000.2.A;Gorai.007G286000.1.D;Gorai.007G286000.1.A;Gorai.007G286000.3.D;Gorai.007G286000.3.A	Gorai.007G286000.2.D;Gorai.007G286000.2.A;Gorai.007G286000.1.D;Gorai.007G286000.1.A;Gorai.007G286000.3.D;Gorai.007G286000.3.A	Gorai.007G286000.1.A;Gorai.007G286000.1.D	case 2	Gorai.007G286000.2.D	Gorai.007G286000	PTHR10663:SF114 - PROTEIN MON2 HOMOLOG (1 of 1)			93514718	AT5G27970.1	ARM repeat superfamily protein		#N/A	#N/A	#N/A	#N/A	#N/A	2	18	18.6888		0	0	0	0	0	0	0	0	0	0	0	0	18.4778	0	0	18.8999	0	0	0	0
3277	Gorai.007G287100.2.D;Gorai.007G287100.2.A;Gorai.007G287100.1.D;Gorai.007G287100.1.A;Gorai.007G287100.3.D;Gorai.007G287100.3.A	Gorai.007G287100.2.D;Gorai.007G287100.2.A;Gorai.007G287100.1.D;Gorai.007G287100.1.A;Gorai.007G287100.3.D;Gorai.007G287100.3.A	Gorai.007G287100.1.A;Gorai.007G287100.1.D	case 2	Gorai.007G287100.2.D	Gorai.007G287100	K14565 - nucleolar protein 58 (NOP58) (1 of 3)	Gohir.D11G267300		93521907	AT5G27120.1	NOP56-like pre RNA processing ribonucleoprotein		#N/A	#N/A	#N/A	#N/A	#N/A	2	18	19.873		0	0	19.8203	0	19.9257	0	0	0	0	0	0	0	0	0	0	0	0	0	0	0
3326	Gorai.007G326500.1.A	Gorai.007G326500.1.A	Gorai.007G326500.1.A	case 1	Gorai.007G326500.1.A	Gorai.007G326500	PTHR34357:SF2 - F7A19.14 PROTEIN-RELATED (1 of 1)	Gohir.A11G287541	Gh_A11G362700	93514254	AT1G14060.1	GCK domain-containing protein		#N/A	#N/A	#N/A	#N/A	#N/A	2	18	18.4497		0	0	0	0	18.632	0	0	0	0	0	0	0	18.2674	0	0	0	0	0	0	0
3530	Gorai.008G068200.1.D;Gorai.008G068200.2.D;Gorai.008G068200.3.D	Gorai.008G068200.1.D;Gorai.008G068200.2.D;Gorai.008G068200.3.D	Gorai.008G068200.1.D	case 1	Gorai.008G068200.1.D	Gorai.008G068200	K00234 - succinate dehydrogenase (ubiquinone) flavoprotein subunit (SDHA, SDH1) (1 of 2)	Gohir.D12G065000		93520549	AT5G66760.1	succinate dehydrogenase 1-1	SDH1-1	#N/A	#N/A	#N/A	#N/A	#N/A	2	18	19.73		0	0	0	0	0	0	0	0	0	20.1597	19.3002	0	0	0	0	0	0	0	0	0
3558	Gorai.008G096300.2.D;Gorai.008G096300.2.A;Gorai.008G096300.1.D;Gorai.008G096300.1.A;Gorai.008G096300.3.D;Gorai.008G096300.3.A	Gorai.008G096300.2.D;Gorai.008G096300.2.A;Gorai.008G096300.1.D;Gorai.008G096300.1.A;Gorai.008G096300.3.D;Gorai.008G096300.3.A	Gorai.008G096300.1.A;Gorai.008G096300.1.D	case 2	Gorai.008G096300.2.D	Gorai.008G096300	K01953 - asparagine synthase (glutamine-hydrolysing) (asnB, ASNS) (1 of 6)	Gohir.D12G086000		93523157	AT5G10240.1	asparagine synthetase 3	ASN3	#N/A	#N/A	#N/A	#N/A	#N/A	2	18	19.9021		0	0	19.501	20.3032	0	0	0	0	0	0	0	0	0	0	0	0	0	0	0	0
3924	Gorai.008G297700.2.D.p2;Gorai.008G297700.2.A;Gorai.008G297700.1.D.p2;Gorai.008G297700.1.A	Gorai.008G297700.2.D.p2;Gorai.008G297700.2.A;Gorai.008G297700.1.D.p2;Gorai.008G297700.1.A	Gorai.008G297700.1.A;Gorai.008G297700.1.D	case 2	Gorai.008G297700.2.D	Gorai.008G297700	1.3.5.1 - Succinate dehydrogenase (quinone) / Succinic dehydrogenase (1 of 8)	Gohir.D12G277200		93519880	AT5G62575.2			#N/A	#N/A	#N/A	#N/A	#N/A	2	18	19.4071		0	0	0	0	0	0	0	0	0	0	19.1337	19.6805	0	0	0	0	0	0	0	0
4007	Gorai.009G043400.2.D;Gorai.009G043400.2.A;Gorai.009G043400.1.D;Gorai.009G043400.1.A	Gorai.009G043400.2.D;Gorai.009G043400.2.A;Gorai.009G043400.1.D;Gorai.009G043400.1.A	Gorai.009G043400.1.A;Gorai.009G043400.1.D	case 2	Gorai.009G043400.2.D	Gorai.009G043400	K03257 - translation initiation factor 4A (EIF4A) (1 of 6)	Gohir.D05G042400		93523338	AT3G13920.1	eukaryotic translation initiation factor 4A1	EIF4A1,RH4,TIF4A1	#N/A	#N/A	#N/A	#N/A	#N/A	2	18	20.2336		0	0	0	0	20.4987	0	0	0	0	0	19.9684	0	0	0	0	0	0	0	0	0
4126	Gorai.009G106200.3.A.p2;Gorai.009G106200.2.A;Gorai.009G106200.1.A;Gorai.009G106200.3.D.p2;Gorai.009G106200.2.D;Gorai.009G106200.1.D;Gorai.009G106200.4.D;Gorai.009G106200.4.A;Gorai.004G228400.1.D;Gorai.004G228400.1.A	Gorai.009G106200.3.A.p2;Gorai.009G106200.2.A;Gorai.009G106200.1.A;Gorai.009G106200.3.D.p2;Gorai.009G106200.2.D;Gorai.009G106200.1.D	Gorai.009G106200.1.A;Gorai.009G106200.1.D	case 2	Gorai.009G106200.3.A	Gorai.009G106200	K07199 - 5'-AMP-activated protein kinase, regulatory beta subunit (PRKAB) (1 of 7)	Gohir.A05G102300		93523883	AT5G21170.1	5\'-AMP-activated protein kinase beta-2 subunit protein	AKINBETA1	#N/A	#N/A	#N/A	#N/A	#N/A	2	18	18.7719		0	0	0	0	0	0	0	0	0	0	18.6638	0	18.88	0	0	0	0	0	0	0
4166	Gorai.009G118900.2.D;Gorai.009G118900.2.A;Gorai.009G118900.1.D;Gorai.009G118900.1.A;Gorai.009G118900.3.D;Gorai.009G118900.3.A;Gorai.011G010600.1.D	Gorai.009G118900.2.D;Gorai.009G118900.2.A;Gorai.009G118900.1.D;Gorai.009G118900.1.A;Gorai.009G118900.3.D;Gorai.009G118900.3.A	Gorai.009G118900.1.A;Gorai.009G118900.1.D	case 2	Gorai.009G118900.2.D	Gorai.009G118900	#N/A	Gohir.D05G114700	Gh_D05G114800	93523025	AT1G16860.1	Ubiquitin-specific protease family C19-related protein		#N/A	#N/A	#N/A	#N/A	#N/A	2	18	19.3575		0	0	0	0	0	0	0	0	0	0	0	0	17.6997	0	0	0	0	0	21.0152	0
4375	Gorai.009G220900.1.A;Gorai.009G220900.4.D;Gorai.009G220900.1.D;Gorai.009G220900.2.A;Gorai.009G220900.2.D;Gorai.009G220900.3.A;Gorai.009G220900.3.D;Gorai.009G220900.4.A;Gorai.009G220900.5.A;Gorai.009G220900.5.D;Gorai.009G220900.8.A;Gorai.009G220900.8.D;Gorai.009G220900.6.A;Gorai.009G220900.6.D;Gorai.009G220900.7.A;Gorai.009G220900.7.D;Gorai.009G220900.9.A;Gorai.009G220900.9.D	Gorai.009G220900.1.A;Gorai.009G220900.4.D;Gorai.009G220900.1.D;Gorai.009G220900.2.A;Gorai.009G220900.2.D;Gorai.009G220900.3.A;Gorai.009G220900.3.D;Gorai.009G220900.4.A;Gorai.009G220900.5.A;Gorai.009G220900.5.D;Gorai.009G220900.8.A;Gorai.009G220900.8.D;Gorai.009G220900.6.A;Gorai.009G220900.6.D;Gorai.009G220900.7.A;Gorai.009G220900.7.D	Gorai.009G220900.1.A;Gorai.009G220900.1.D	case 2	Gorai.009G220900.1.A	Gorai.009G220900	3.6.3.35 - Manganese-transporting ATPase / ABC-type manganese permease complex (1 of 1)	Gohir.A05G210900	Gh_A05G199000	93515810	AT1G10130.1	endoplasmic reticulum-type calcium-transporting ATPase 3	ATECA3,ECA3	#N/A	#N/A	#N/A	#N/A	#N/A	2	18	19.6413		0	0	0	0	0	0	0	0	0	0	19.4736	0	0	0	0	19.809	0	0	0	0
4516	Gorai.009G297600.3.A;Gorai.009G297600.2.A;Gorai.009G297600.1.A;Gorai.009G297600.3.D;Gorai.009G297600.2.D;Gorai.009G297600.1.D	Gorai.009G297600.3.A;Gorai.009G297600.2.A;Gorai.009G297600.1.A;Gorai.009G297600.3.D;Gorai.009G297600.2.D;Gorai.009G297600.1.D	Gorai.009G297600.1.A;Gorai.009G297600.1.D	case 2	Gorai.009G297600.3.A	Gorai.009G297600	1.6.5.2//1.6.5.3 - NAD(P)H dehydrogenase (quinone) / Vitamin-K reductase // NADH:ubiquinone reductase (H(+)-translocating) / Ubiquinone reductase (1 of 4)	Gohir.A05G282000		93439745	AT3G27890.1	NADPH:quinone oxidoreductase	NQR	#N/A	#N/A	#N/A	#N/A	#N/A	2	18	20.4041		0	0	20.6957	20.1125	0	0	0	0	0	0	0	0	0	0	0	0	0	0	0	0
4765	Gorai.010G024700.1.D;Gorai.010G024700.3.D;Gorai.010G024700.2.D	Gorai.010G024700.1.D;Gorai.010G024700.3.D;Gorai.010G024700.2.D	Gorai.010G024700.1.D	case 1	Gorai.010G024700.1.D	Gorai.010G024700	PTHR23310:SF14 - PROTEIN ACBP-7 (1 of 3)	Gohir.D06G020200	Gh_D06G023500	93514331	AT4G24230.6	acyl-CoA-binding domain 3	ACBP3	#N/A	#N/A	#N/A	#N/A	#N/A	2	18	20.9089		0	0	0	0	0	0	0	0	0	0	0	0	0	20.9084	0	0	0	0	0	20.9094
5036	Gorai.010G195500.1.D;Gorai.010G195500.1.A	Gorai.010G195500.1.D;Gorai.010G195500.1.A	Gorai.010G195500.1.A;Gorai.010G195500.1.D	case 2	Gorai.010G195500.1.D	Gorai.010G195500	3.5.1.52 - Peptide-N(4)-(N-acetyl-beta-glucosaminyl)asparagine amidase / N-oligosaccharide glycopeptidase (1 of 12)	Gohir.D06G167600		93523293	AT5G05480.1	Peptide-N4-(N-acetyl-beta-glucosaminyl)asparagine amidase A protein		#N/A	#N/A	#N/A	#N/A	#N/A	2	18	19.4668		0	0	19.4172	0	0	19.5164	0	0	0	0	0	0	0	0	0	0	0	0	0	0
5110	Gorai.010G244800.1.A	Gorai.010G244800.1.A	Gorai.010G244800.1.A	case 1	Gorai.010G244800.1.A	Gorai.010G244800	K17278 - membrane-associated progesterone receptor component (PGRMC1_2) (1 of 4)	Gohir.A13G179200		93516279	AT2G24940.1	membrane-associated progesterone binding protein 2	AtMAPR2,MAPR2	#N/A	#N/A	#N/A	#N/A	#N/A	2	18	21.4281		0	0	0	0	0	0	0	0	0	0	0	22.0262	20.83	0	0	0	0	0	0	0
5259	Gorai.011G079800.6.A;Gorai.011G079800.5.A;Gorai.011G079800.4.A;Gorai.011G079800.3.A;Gorai.011G079800.1.A;Gorai.011G079800.2.A;Gorai.011G079800.2.A.p2;Gorai.011G079800.2.D.p2	Gorai.011G079800.6.A;Gorai.011G079800.5.A;Gorai.011G079800.4.A;Gorai.011G079800.3.A;Gorai.011G079800.1.A;Gorai.011G079800.2.A	Gorai.011G079800.1.A	case 1	Gorai.011G079800.6.A	Gorai.011G079800	K13137 - serine-threonine kinase receptor-associated protein (STRAP, UNRIP) (1 of 4)	Gohir.A10G077600		93441638	AT3G15610.1	Transducin/WD40 repeat-like superfamily protein		#N/A	#N/A	#N/A	#N/A	#N/A	2	18	19.9128		0	0	0	0	0	0	0	0	0	0	20.0782	0	19.7473	0	0	0	0	0	0	0
5276	Gorai.011G088000.2.A;Gorai.011G088000.1.A;Gorai.011G088000.2.D;Gorai.011G088000.1.D;Gorai.012G084200.1.D;Gorai.012G084200.1.A;Gorai.001G275100.1.D;Gorai.001G275100.1.A	Gorai.011G088000.2.A;Gorai.011G088000.1.A;Gorai.011G088000.2.D;Gorai.011G088000.1.D	Gorai.011G088000.1.A;Gorai.011G088000.1.D	case 2	Gorai.011G088000.2.A	Gorai.011G088000	K15400 - omega-hydroxypalmitate O-feruloyl transferase (HHT1) (1 of 3)	Gohir.A10G070200		93440115	AT5G41040.1	HXXXD-type acyl-transferase family protein		#N/A	#N/A	#N/A	#N/A	#N/A	2	18	22.6287		22.7759	0	22.4816	0	0	0	0	0	0	0	0	0	0	0	0	0	0	0	0	0
5523	Gorai.011G249000.1.D;Gorai.011G249000.1.A;Gorai.011G249200.1.A;Gorai.011G249200.1.D	Gorai.011G249000.1.D;Gorai.011G249000.1.A;Gorai.011G249200.1.A;Gorai.011G249200.1.D	Gorai.011G249000.1.A;Gorai.011G249000.1.D;Gorai.011G249200.1.A;Gorai.011G249200.1.D	case 3	Gorai.011G249000.1.D	Gorai.011G249000	PTHR31561:SF24 - 3-KETOACYL-COA SYNTHASE 12-RELATED (1 of 7)	Gohir.D10G220701		93524140	AT5G04530.1	3-ketoacyl-CoA synthase 19	KCS19	#N/A	#N/A	#N/A	#N/A	#N/A	2	18	20.0615		20.317	0	19.8059	0	0	0	0	0	0	0	0	0	0	0	0	0	0	0	0	0
5569	Gorai.012G004300.1.D;Gorai.012G004300.2.D;Gorai.012G004300.3.D	Gorai.012G004300.1.D;Gorai.012G004300.2.D;Gorai.012G004300.3.D	Gorai.012G004300.1.D	case 1	Gorai.012G004300.1.D	Gorai.012G004300	PTHR13377 - PLACENTAL PROTEIN 6 (1 of 3)	Gohir.D04G003200		93521121	AT3G07950.1	rhomboid protein-related		#N/A	#N/A	#N/A	#N/A	#N/A	2	18	21.7676		0	0	0	0	0	0	0	0	0	0	0	0	0	21.5124	0	0	0	0	0	22.0228
5822	Gorai.012G151500.2.A;Gorai.012G151500.1.A;Gorai.012G151500.2.D;Gorai.012G151500.1.D	Gorai.012G151500.2.A;Gorai.012G151500.1.A;Gorai.012G151500.2.D;Gorai.012G151500.1.D	Gorai.012G151500.1.A;Gorai.012G151500.1.D	case 2	Gorai.012G151500.2.A	Gorai.012G151500	K17087 - transmembrane 9 superfamily member 3 (TM9SF3) (1 of 4)	Gohir.A04G121600		93442561	AT1G10950.1	transmembrane nine 1	AtTMN1,TMN1	#N/A	#N/A	#N/A	#N/A	#N/A	2	18	19.5737		0	0	0	0	0	0	0	0	0	0	19.8465	0	19.3009	0	0	0	0	0	0	0
6340	Gorai.013G265400.1.D;Gorai.013G265400.1.A	Gorai.013G265400.1.D;Gorai.013G265400.1.A	Gorai.013G265400.1.A;Gorai.013G265400.1.D	case 2	Gorai.013G265400.1.D	Gorai.013G265400	PTHR19139//PTHR19139:SF55 - AQUAPORIN TRANSPORTER // SUBFAMILY NOT NAMED (1 of 4)	Gohir.D13G234600		93441907	AT4G01470.1	tonoplast intrinsic protein 1;3	ATTIP1.3,GAMMA-TIP3,TIP1;3	#N/A	#N/A	#N/A	#N/A	#N/A	2	18	23.017		0	0	0	0	22.3081	0	0	0	0	0	0	0	23.7259	0	0	0	0	0	0	0
2908	Gorai.007G058700.2.D;Gorai.007G058700.1.D;Gorai.007G058700.2.A;Gorai.007G058700.1.A	Gorai.007G058700.2.D;Gorai.007G058700.1.D;Gorai.007G058700.2.A;Gorai.007G058700.1.A	Gorai.007G058700.1.A;Gorai.007G058700.1.D	case 2	Gorai.007G058700.2.D	Gorai.007G058700	PTHR11119:SF54 - NUCLEOBASE-ASCORBATE TRANSPORTER 11 (1 of 1)	Gohir.D11G053700	Gh_D11G055700	93523118	AT4G38050.1	Xanthine/uracil permease family protein		#N/A	#N/A	#N/A	#N/A	#N/A	1	19	21.248		0	0	0	0	0	0	0	0	0	0	0	0	0	21.248	0	0	0	0	0	0
4706	Gorai.009G442700.1.A	Gorai.009G442700.1.A	Gorai.009G442700.1.A	case 1	Gorai.009G442700.1.A	Gorai.009G442700	PTHR32227:SF116 - O-GLYCOSYL HYDROLASES FAMILY 17 PROTEIN (1 of 4)	Gohir.A04G012484	Gh_A04G013600	93522996	AT5G55180.1	O-Glycosyl hydrolases family 17 protein		#N/A	#N/A	#N/A	#N/A	#N/A	1	19	21.7692		0	0	0	0	0	0	0	0	0	0	0	0	0	0	0	0	0	0	0	21.7692
2213	Gorai.005G225200.1.A	Gorai.005G225200.1.A	Gorai.005G225200.1.A	case 1	Gorai.005G225200.1.A	Gorai.005G225200	3.1.1.3 - Triacylglycerol lipase / Triglyceride lipase (1 of 112)			93438360	X			#N/A	#N/A	#N/A	#N/A	#N/A	1	19	24.7408		0	0	0	0	0	0	0	0	0	0	0	0	0	0	0	0	0	0	0	24.7408
5820	Gorai.012G150300.1.A;Gorai.012G150300.2.A;Gorai.012G150300.3.A	Gorai.012G150300.1.A;Gorai.012G150300.2.A;Gorai.012G150300.3.A	Gorai.012G150300.1.A	case 1	Gorai.012G150300.1.A	Gorai.012G150300	K06972 - uncharacterized protein (K06972) (1 of 1)	Gohir.A04G120800		93519486	AT1G49630.2	presequence protease 2	ATPREP2,PREP2	#N/A	#N/A	#N/A	#N/A	#N/A	1	19	20.0453		0	0	0	20.0453	0	0	0	0	0	0	0	0	0	0	0	0	0	0	0	0
4717	Gorai.009G445400.1.D;Gorai.009G445400.2.D	Gorai.009G445400.1.D;Gorai.009G445400.2.D	Gorai.009G445400.1.D	case 1	Gorai.009G445400.1.D	Gorai.009G445400	PTHR23344:SF8 - GLYCEROPHOSPHODIESTER PHOSPHODIESTERASE-LIKE PROTEIN-RELATED (1 of 2)	Gohir.D05G377600		93521965	AT4G26690.1	PLC-like phosphodiesterase family protein	GPDL2,MRH5,SHV3	#N/A	#N/A	#N/A	#N/A	#N/A	1	19	19.3936		0	0	0	0	0	0	0	0	0	0	0	0	19.3936	0	0	0	0	0	0	0
432	Gorai.001G219000.2.A;Gorai.001G219000.1.A	Gorai.001G219000.2.A;Gorai.001G219000.1.A	Gorai.001G219000.1.A	case 1	Gorai.001G219000.2.A	Gorai.001G219000	PTHR32077:SF3 - FASCICLIN-LIKE ARABINOGALACTAN PROTEIN 7 (1 of 4)	Gohir.A07G189300		93521435	AT2G04780.2	FASCICLIN-like arabinoogalactan 7	FLA7	#N/A	#N/A	#N/A	#N/A	#N/A	1	19	20.4704		0	0	0	0	0	0	0	0	0	0	0	0	20.4704	0	0	0	0	0	0	0
763	Gorai.002G133200.1.D	Gorai.002G133200.1.D	Gorai.002G133200.1.D	case 1	Gorai.002G133200.1.D	Gorai.002G133200	PTHR34362:SF1 - WPP DOMAIN-CONTAINING PROTEIN 1-RELATED (1 of 3)	Gohir.D01G109000		93521717	AT5G43070.1	WPP domain protein 1	WPP1	#N/A	#N/A	#N/A	#N/A	#N/A	1	19	20.6515		0	0	0	0	0	0	0	0	0	0	0	0	20.6515	0	0	0	0	0	0	0
3957	Gorai.009G012600.1.D;Gorai.009G012600.1.A	Gorai.009G012600.1.D;Gorai.009G012600.1.A	Gorai.009G012600.1.A;Gorai.009G012600.1.D	case 2	Gorai.009G012600.1.D	Gorai.009G012600	PTHR14237:SF30 - MITOCHONDRIAL AMIDOXIME-REDUCING COMPONENT 1 (1 of 2)	Gohir.D05G012400,Gohir.D05G012500,Gohir.D05G012300	Gh_D05G012400,Gh_D05G012500	93521517	AT1G30910.1	Molybdenum cofactor sulfurase family protein		#N/A	#N/A	#N/A	#N/A	#N/A	1	19	19.4169		0	0	0	0	0	0	0	0	0	0	0	0	19.4169	0	0	0	0	0	0	0
2244	Gorai.005G239400.1.D	Gorai.005G239400.1.D	Gorai.005G239400.1.D	case 1	Gorai.005G239400.1.D	Gorai.005G239400	PTHR23024:SF131 - CARBOXYLESTERASE 2-RELATED (1 of 4)	Gohir.D02G211500		93440018	AT3G48700.1	carboxyesterase 13	ATCXE13,CXE13	#N/A	#N/A	#N/A	#N/A	#N/A	1	19	20.6947		20.6947	0	0	0	0	0	0	0	0	0	0	0	0	0	0	0	0	0	0	0
439	Gorai.001G222400.1.D;Gorai.001G222400.1.A	Gorai.001G222400.1.D;Gorai.001G222400.1.A	Gorai.001G222400.1.A;Gorai.001G222400.1.D	case 2	Gorai.001G222400.1.D	Gorai.001G222400	PTHR32382:SF13 - FASCICLIN-LIKE ARABINOGALACTAN PROTEIN 2 (1 of 1)	Gohir.D07G198700		93524401	AT4G12730.1	FASCICLIN-like arabinogalactan 2	FLA2	#N/A	#N/A	#N/A	#N/A	#N/A	1	19	21.1529		0	0	0	0	0	0	0	0	0	0	0	0	21.1529	0	0	0	0	0	0	0
3026	Gorai.007G120500.1.D;Gorai.007G120500.1.A	Gorai.007G120500.1.D;Gorai.007G120500.1.A	Gorai.007G120500.1.A;Gorai.007G120500.1.D	case 2	Gorai.007G120500.1.D	Gorai.007G120500	PF06108 - Protein of unknown function (DUF952) (DUF952) (1 of 1)	Gohir.D11G112200		93516768	AT4G01897.1			#N/A	#N/A	#N/A	#N/A	#N/A	1	19	19.3856		0	0	0	0	0	19.3856	0	0	0	0	0	0	0	0	0	0	0	0	0	0
129	Gorai.001G033600.4.A;Gorai.001G033600.3.A;Gorai.001G033600.2.A;Gorai.001G033600.7.A;Gorai.001G033600.9.A;Gorai.001G033600.6.A;Gorai.001G033600.1.A;Gorai.001G033600.5.A;Gorai.001G033600.8.A	Gorai.001G033600.4.A;Gorai.001G033600.3.A;Gorai.001G033600.2.A;Gorai.001G033600.7.A;Gorai.001G033600.9.A;Gorai.001G033600.6.A;Gorai.001G033600.1.A;Gorai.001G033600.5.A;Gorai.001G033600.8.A	Gorai.001G033600.1.A	case 1	Gorai.001G033600.4.A	Gorai.001G033600	PTHR31358:SF10 - TARGETING PROTEIN FOR XKLP2-LIKE PROTEIN (1 of 4)	Gohir.A07G028100		93518346	AT4G32330.2	TPX2 (targeting protein for Xklp2) protein family		#N/A	#N/A	#N/A	#N/A	#N/A	1	19	20.5381		0	0	0	0	0	0	0	0	20.5381	0	0	0	0	0	0	0	0	0	0	0
221	Gorai.001G083800.1.A;Gorai.001G083800.2.A;Gorai.001G083800.3.A	Gorai.001G083800.1.A;Gorai.001G083800.2.A;Gorai.001G083800.3.A	Gorai.001G083800.1.A	case 1	Gorai.001G083800.1.A	Gorai.001G083800	PTHR11019:SF112 - DJ-1/THIJ/PFPI FAMILY PROTEIN (1 of 1)	Gohir.A07G074500		93521849	AT3G02720.1	Class I glutamine amidotransferase-like superfamily protein		#N/A	#N/A	#N/A	#N/A	#N/A	1	19	19.3617		0	0	0	0	0	0	0	0	0	0	0	0	19.3617	0	0	0	0	0	0	0
3840	Gorai.008G266100.1.D	Gorai.008G266100.1.D	Gorai.008G266100.1.D	case 1	Gorai.008G266100.1.D	Gorai.008G266100	PTHR11054//PTHR11054:SF3 - 6-PHOSPHOGLUCONOLACTONASE // SUBFAMILY NOT NAMED (1 of 1)	Gohir.D12G248100		93521665	AT5G24400.1	NagB/RpiA/CoA transferase-like superfamily protein	EMB2024,PGL3	#N/A	#N/A	#N/A	#N/A	#N/A	1	19	22.8002		0	0	0	0	0	0	0	0	0	0	0	22.8002	0	0	0	0	0	0	0	0
4000	Gorai.009G039100.1.A;Gorai.009G039100.1.D;Gorai.009G039100.2.A;Gorai.009G039100.2.D;Gorai.009G039100.2.A.p2	Gorai.009G039100.1.A;Gorai.009G039100.1.D;Gorai.009G039100.2.A;Gorai.009G039100.2.D	Gorai.009G039100.1.A;Gorai.009G039100.1.D	case 2	Gorai.009G039100.1.A	Gorai.009G039100	PTHR31707:SF55 - PECTINESTERASE 2-RELATED (1 of 3)	Gohir.A05G037100		93439108	AT3G14310.1	pectin methylesterase 3	ATPME3,PME3	#N/A	#N/A	#N/A	#N/A	#N/A	1	19	20.2253		0	0	0	0	0	0	0	0	0	0	0	0	0	0	0	20.2253	0	0	0	0
4704	Gorai.009G442200.1.A	Gorai.009G442200.1.A	Gorai.009G442200.1.A	case 1	Gorai.009G442200.1.A	Gorai.009G442200	2.1.3.2 - Aspartate carbamoyltransferase / Carbamylaspartotranskinase (1 of 1)			93518546	AT3G20330.1	PYRIMIDINE B	PYRB	#N/A	#N/A	#N/A	#N/A	#N/A	1	19	20.526		0	0	0	0	0	20.526	0	0	0	0	0	0	0	0	0	0	0	0	0	0
1173	Gorai.003G108200.1.A	Gorai.003G108200.1.A	Gorai.003G108200.1.A	case 1	Gorai.003G108200.1.A	Gorai.003G108200	K16292 - KDEL-tailed cysteine endopeptidase [EC:3.4.22.-] (CEP, CYSEP) (1 of 2)	Gohir.A03G063600		93523337	AT5G50260.1	Cysteine proteinases superfamily protein		#N/A	#N/A	#N/A	#N/A	#N/A	1	19	20.495		0	0	0	0	0	20.495	0	0	0	0	0	0	0	0	0	0	0	0	0	0
1344	Gorai.004G010200.3.D;Gorai.004G010200.2.D;Gorai.004G010200.1.D	Gorai.004G010200.3.D;Gorai.004G010200.2.D;Gorai.004G010200.1.D	Gorai.004G010200.1.D	case 1	Gorai.004G010200.3.D	Gorai.004G010200	#N/A	Gohir.D08G015900	Gh_D08G009200	93517207	AT2G27730.1	copper ion binding		#N/A	#N/A	#N/A	#N/A	#N/A	1	19	20.0586		0	0	0	0	20.0586	0	0	0	0	0	0	0	0	0	0	0	0	0	0	0
2895	Gorai.007G049000.2.D.p2;Gorai.007G049000.3.D;Gorai.007G049000.1.D;Gorai.007G049000.4.D	Gorai.007G049000.2.D.p2;Gorai.007G049000.3.D;Gorai.007G049000.1.D	Gorai.007G049000.1.D	case 1	Gorai.007G049000.2.D	Gorai.007G049000	2.8.1.1 - Thiosulfate sulfurtransferase / Thiosulfate thiotransferase (1 of 3)	Gohir.D11G045700		93523651	AT5G66170.3	sulfurtransferase 18	STR18	#N/A	#N/A	#N/A	#N/A	#N/A	1	19	20.8249		0	0	0	20.8249	0	0	0	0	0	0	0	0	0	0	0	0	0	0	0	0
3168	Gorai.007G201900.3.A;Gorai.007G201900.2.A;Gorai.007G201900.1.A;Gorai.007G201900.4.A	Gorai.007G201900.3.A;Gorai.007G201900.2.A;Gorai.007G201900.1.A;Gorai.007G201900.4.A	Gorai.007G201900.1.A	case 1	Gorai.007G201900.3.A	Gorai.007G201900	PTHR13061//PTHR13061:SF9 - DYNACTIN SUBUNIT P25 // SUBFAMILY NOT NAMED (1 of 3)	Gohir.A11G183200		93441372	AT1G47260.1	gamma carbonic anhydrase 2	APFI,GAMMA CA2	#N/A	#N/A	#N/A	#N/A	#N/A	1	19	18.7856		0	0	0	0	0	0	0	0	0	0	0	0	18.7856	0	0	0	0	0	0	0
5104	Gorai.010G241300.1.D;Gorai.010G241300.1.A	Gorai.010G241300.1.D;Gorai.010G241300.1.A	Gorai.010G241300.1.A;Gorai.010G241300.1.D	case 2	Gorai.010G241300.1.D	Gorai.010G241300	PTHR24073:SF432 - RAS-RELATED PROTEIN RABA1C-RELATED (1 of 4)	Gohir.D06G206900		93434256	AT5G45750.1	RAB GTPase homolog A1C	AtRABA1c,RABA1c	#N/A	#N/A	#N/A	#N/A	#N/A	1	19	19.2016		0	0	0	0	0	0	0	0	0	0	0	0	19.2016	0	0	0	0	0	0	0
5169	Gorai.011G015300.1.D;Gorai.011G015300.1.A;Gorai.011G015300.2.D;Gorai.011G015300.2.A;Gorai.011G015300.3.D.p2;Gorai.011G015300.3.A.p2;Gorai.011G015300.5.D;Gorai.011G015300.5.A;Gorai.011G015300.4.D;Gorai.011G015300.4.A;Gorai.011G015300.3.D;Gorai.011G015300.3.A	Gorai.011G015300.1.D;Gorai.011G015300.1.A;Gorai.011G015300.2.D;Gorai.011G015300.2.A	Gorai.011G015300.1.A;Gorai.011G015300.1.D	case 2	Gorai.011G015300.1.D	Gorai.011G015300	PTHR24012:SF333 - POLYADENYLATE-BINDING PROTEIN RBP45B-RELATED (1 of 8)	Gohir.D10G013500		93523871	AT1G11650.2	RNA-binding (RRM/RBD/RNP motifs) family protein	ATRBP45B,RBP45B	#N/A	#N/A	#N/A	#N/A	#N/A	1	19	19.7628		0	0	0	0	19.7628	0	0	0	0	0	0	0	0	0	0	0	0	0	0	0
5223	Gorai.011G057700.1.D;Gorai.011G057700.2.D;Gorai.011G057700.3.D	Gorai.011G057700.1.D;Gorai.011G057700.2.D;Gorai.011G057700.3.D	Gorai.011G057700.1.D	case 1	Gorai.011G057700.1.D	Gorai.011G057700	K01527 - nascent polypeptide-associated complex subunit beta (EGD1, BTF3) (1 of 3)	Gohir.D10G054300		93523421	AT1G17880.1	basic transcription factor 3	ATBTF3,BTF3	#N/A	#N/A	#N/A	#N/A	#N/A	1	19	21.4675		0	0	0	21.4675	0	0	0	0	0	0	0	0	0	0	0	0	0	0	0	0
5685	Gorai.012G073000.2.D;Gorai.012G073000.1.D;Gorai.012G073000.2.A;Gorai.012G073000.1.A	Gorai.012G073000.2.D;Gorai.012G073000.1.D;Gorai.012G073000.2.A;Gorai.012G073000.1.A	Gorai.012G073000.1.A;Gorai.012G073000.1.D	case 2	Gorai.012G073000.2.D	Gorai.012G073000	PTHR10826:SF4 - GLYCOPROTEIN FAMILY PROTEIN (1 of 2)	Gohir.D04G064900		93523745	AT2G39795.1	Mitochondrial glycoprotein family protein		#N/A	#N/A	#N/A	#N/A	#N/A	1	19	20.4965		0	0	20.4965	0	0	0	0	0	0	0	0	0	0	0	0	0	0	0	0	0
5867	Gorai.012G175200.1.D	Gorai.012G175200.1.D	Gorai.012G175200.1.D	case 1	Gorai.012G175200.1.D	Gorai.012G175200	K02737 - 20S proteasome subunit beta 5 (PSMB5) (1 of 2)	Gohir.D04G181800		93520768	AT3G26340.1	N-terminal nucleophile aminohydrolases (Ntn hydrolases) superfamily protein		#N/A	#N/A	#N/A	#N/A	#N/A	1	19	18.362		0	0	0	0	0	0	0	0	0	0	18.362	0	0	0	0	0	0	0	0	0
82	Gorai.001G012500.2.D;Gorai.001G012500.1.D;Gorai.001G012500.2.A;Gorai.001G012500.1.A	Gorai.001G012500.2.D;Gorai.001G012500.1.D;Gorai.001G012500.2.A	Gorai.001G012500.1.A;Gorai.001G012500.1.D	case 2	Gorai.001G012500.2.D	Gorai.001G012500	PTHR11875//PTHR11875:SF73 - TESTIS-SPECIFIC Y-ENCODED PROTEIN // SUBFAMILY NOT NAMED (1 of 3)	Gohir.D07G011800		93523075	AT5G56950.1	nucleosome assembly protein 1;3	NAP1;3,NFA03,NFA3	#N/A	#N/A	#N/A	#N/A	#N/A	1	19	21.8149		0	0	0	0	0	0	0	0	0	0	0	0	21.8149	0	0	0	0	0	0	0
173	Gorai.001G063100.2.A;Gorai.001G063100.1.A;Gorai.001G063500.3.D;Gorai.001G063500.3.A	Gorai.001G063100.2.A;Gorai.001G063100.1.A	Gorai.001G063100.1.A	case 1	Gorai.001G063100.2.A	Gorai.001G063100	K11294 - nucleolin (NCL, NSR1) (1 of 5)	Gohir.A07G055300		93524551	AT4G24770.1	31-kDa RNA binding protein	ATRBP31,ATRBP33,CP31,RBP31	#N/A	#N/A	#N/A	#N/A	#N/A	1	19	19.9702		19.9702	0	0	0	0	0	0	0	0	0	0	0	0	0	0	0	0	0	0	0
1801	Gorai.004G263800.1.A;Gorai.004G263800.1.D;Gorai.003G086200.1.A;Gorai.003G086200.1.D	Gorai.004G263800.1.A;Gorai.004G263800.1.D	Gorai.003G086200.1.A;Gorai.004G263800.1.A;Gorai.004G263800.1.D	case 3	Gorai.004G263800.1.A	Gorai.004G263800	KOG3361 - Iron binding protein involved in Fe-S cluster formation (1 of 2)	Gohir.A08G226900		93521868	AT4G22220.1	SufE/NifU family protein	ATISU1,ISU1	#N/A	#N/A	#N/A	#N/A	#N/A	1	19	20.6087		0	0	0	0	20.6087	0	0	0	0	0	0	0	0	0	0	0	0	0	0	0
1168	Gorai.003G105100.2.A;Gorai.003G105100.3.A;Gorai.003G105100.1.A	Gorai.003G105100.2.A;Gorai.003G105100.3.A;Gorai.003G105100.1.A	Gorai.003G105100.1.A	case 1	Gorai.003G105100.2.A	Gorai.003G105100	PTHR11902:SF8 - ENOLASE 1, CHLOROPLASTIC (1 of 1)	Gohir.A03G073600		93523880	AT1G74030.1	enolase 1	ENO1	#N/A	#N/A	#N/A	#N/A	#N/A	1	19	20.9787		0	0	20.9787	0	0	0	0	0	0	0	0	0	0	0	0	0	0	0	0	0
2000	Gorai.005G095400.1.D	Gorai.005G095400.1.D	Gorai.005G095400.1.D	case 1	Gorai.005G095400.1.D	Gorai.005G095400	PTHR18860:SF27 - 14-3-3-LIKE PROTEIN GF14 LAMBDA (1 of 5)	Gohir.D02G084700		93524561	AT5G65430.3	general regulatory factor 8	14-3-3KAPPA,GF14 KAPPA,GRF8	#N/A	#N/A	#N/A	#N/A	#N/A	1	19	21.0886		0	0	0	0	0	0	0	0	0	0	0	21.0886	0	0	0	0	0	0	0	0
2282	Gorai.005G258800.2.A;Gorai.005G258800.1.A;Gorai.005G258800.3.A;Gorai.005G258800.5.A;Gorai.005G258800.4.A;Gorai.003G002900.2.D	Gorai.005G258800.2.A;Gorai.005G258800.1.A;Gorai.005G258800.3.A;Gorai.005G258800.5.A;Gorai.005G258800.4.A	Gorai.005G258800.1.A	case 1	Gorai.005G258800.2.A	Gorai.005G258800	K04523 - ubiquilin (UBQLN, DSK2) (1 of 5)	Gohir.A03G209500		93521982	AT2G17200.1	ubiquitin family protein	DSK2	#N/A	#N/A	#N/A	#N/A	#N/A	1	19	19.2792		0	0	0	0	0	0	0	0	0	0	19.2792	0	0	0	0	0	0	0	0	0
2358	Gorai.006G038900.1.A;Gorai.006G038900.2.A;Gorai.006G038900.3.A	Gorai.006G038900.1.A;Gorai.006G038900.2.A;Gorai.006G038900.3.A	Gorai.006G038900.1.A	case 1	Gorai.006G038900.1.A	Gorai.006G038900	K00134 - glyceraldehyde 3-phosphate dehydrogenase (GAPDH, gapA) (1 of 9)	Gohir.A09G033540		93440229	AT1G13440.1	glyceraldehyde-3-phosphate dehydrogenase C2	GAPC-2,GAPC2	#N/A	#N/A	#N/A	#N/A	#N/A	1	19	18.5425		0	0	0	0	0	0	0	0	0	0	18.5425	0	0	0	0	0	0	0	0	0
2365	Gorai.006G040100.1.D;Gorai.006G040100.1.A	Gorai.006G040100.1.D	Gorai.006G040100.1.A;Gorai.006G040100.1.D	case 2	Gorai.006G040100.1.D	Gorai.006G040100	PTHR21148:SF1 - PHOSDUCIN-LIKE PROTEIN 3 (1 of 2)	Gohir.D09G035200		93520151	AT5G14240.1	Thioredoxin superfamily protein		#N/A	#N/A	#N/A	#N/A	#N/A	1	19	19.284		0	0	0	0	0	0	0	0	0	0	19.284	0	0	0	0	0	0	0	0	0
2394	Gorai.006G064700.1.A;Gorai.006G195800.1.A;Gorai.006G195800.3.D;Gorai.006G195800.3.A;Gorai.006G195800.1.D;Gorai.006G195800.2.A;Gorai.006G195800.2.D;Gorai.006G064700.6.D;Gorai.006G064700.6.A;Gorai.006G064700.3.D;Gorai.006G064700.3.A;Gorai.006G064700.1.D;Gorai.006G064700.5.A;Gorai.006G064700.5.D;Gorai.006G064700.4.A;Gorai.006G064700.4.D;Gorai.006G064700.2.A;Gorai.006G064700.2.D	Gorai.006G064700.1.A;Gorai.006G195800.1.A;Gorai.006G195800.3.D;Gorai.006G195800.3.A;Gorai.006G195800.1.D;Gorai.006G195800.2.A;Gorai.006G195800.2.D;Gorai.006G064700.6.D;Gorai.006G064700.6.A;Gorai.006G064700.3.D;Gorai.006G064700.3.A;Gorai.006G064700.1.D;Gorai.006G064700.5.A;Gorai.006G064700.5.D;Gorai.006G064700.4.A;Gorai.006G064700.4.D;Gorai.006G064700.2.A;Gorai.006G064700.2.D	Gorai.006G064700.1.A;Gorai.006G064700.1.D;Gorai.006G195800.1.A;Gorai.006G195800.1.D	case 3	Gorai.006G064700.1.A	Gorai.006G064700	K02969 - small subunit ribosomal protein S20e (RP-S20e, RPS20) (1 of 4)	Gohir.A09G044500		93523041	AT3G47370.2	Ribosomal protein S10p/S20e family protein		#N/A	#N/A	#N/A	#N/A	#N/A	1	19	22.082		0	0	0	0	22.082	0	0	0	0	0	0	0	0	0	0	0	0	0	0	0
2544	Gorai.006G141700.1.D;Gorai.006G141700.1.A	Gorai.006G141700.1.D;Gorai.006G141700.1.A	Gorai.006G141700.1.A;Gorai.006G141700.1.D	case 2	Gorai.006G141700.1.D	Gorai.006G141700	PTHR14894 - CDK5 REGULATORY SUBUNIT-ASSOCIATED PROTEIN 3 (1 of 1)	Gohir.D09G123264		93515550	AT5G06830.1			#N/A	#N/A	#N/A	#N/A	#N/A	1	19	18.7812		0	0	0	0	0	0	0	0	0	0	18.7812	0	0	0	0	0	0	0	0	0
3104	Gorai.007G163700.1.A;Gorai.007G163700.2.A;Gorai.007G163700.3.A	Gorai.007G163700.1.A;Gorai.007G163700.2.A;Gorai.007G163700.3.A	Gorai.007G163700.1.A	case 1	Gorai.007G163700.1.A	Gorai.007G163700	PTHR22572:SF101 - GLUCOSE-1-PHOSPHATE ADENYLYLTRANSFERASE SMALL SUBUNIT, CHLOROPLASTIC (1 of 4)	Gohir.A11G146800		93070325	AT5G48300.1	ADP glucose pyrophosphorylase 1	ADG1,APS1	#N/A	#N/A	#N/A	#N/A	#N/A	1	19	19.4933		0	0	0	0	0	0	0	0	0	0	0	0	19.4933	0	0	0	0	0	0	0
3877	Gorai.008G277300.2.D;Gorai.008G277300.3.D;Gorai.008G277300.3.A;Gorai.008G277300.1.D;Gorai.008G277300.1.A;Gorai.008G277300.2.A;Gorai.006G049200.1.D;Gorai.006G049200.1.A	Gorai.008G277300.2.D;Gorai.008G277300.3.D;Gorai.008G277300.3.A;Gorai.008G277300.1.D;Gorai.008G277300.1.A;Gorai.008G277300.2.A	Gorai.008G277300.1.A;Gorai.008G277300.1.D	case 2	Gorai.008G277300.2.D	Gorai.008G277300	PTHR22814//PTHR22814:SF52 - COPPER TRANSPORT PROTEIN ATOX1-RELATED // SUBFAMILY NOT NAMED (1 of 4)	Gohir.D12G258900		93438405	AT5G23760.1	Copper transport protein family		#N/A	#N/A	#N/A	#N/A	#N/A	1	19	19.168		0	0	0	0	0	0	0	0	0	0	0	0	19.168	0	0	0	0	0	0	0
4788	Gorai.010G042000.1.A;Gorai.010G042000.4.A;Gorai.010G042000.5.D;Gorai.010G042000.3.D;Gorai.010G042000.2.D;Gorai.010G042000.5.A;Gorai.010G042000.3.A;Gorai.010G042000.2.A	Gorai.010G042000.1.A;Gorai.010G042000.4.A;Gorai.010G042000.5.D;Gorai.010G042000.3.D;Gorai.010G042000.2.D;Gorai.010G042000.5.A;Gorai.010G042000.3.A;Gorai.010G042000.2.A	Gorai.010G042000.1.A	case 1	Gorai.010G042000.1.A	Gorai.010G042000	1.14.11.33 - DNA oxidative demethylase / Alkylated DNA repair protein (1 of 9)	Gohir.A06G036400		93488650	AT1G35780.1			#N/A	#N/A	#N/A	#N/A	#N/A	1	19	21.6664		0	0	21.6664	0	0	0	0	0	0	0	0	0	0	0	0	0	0	0	0	0
5896	Gorai.013G010500.1.D;Gorai.013G010500.4.D;Gorai.013G010500.2.D;Gorai.013G010500.3.D	Gorai.013G010500.1.D;Gorai.013G010500.4.D;Gorai.013G010500.2.D;Gorai.013G010500.3.D	Gorai.013G010500.1.D	case 1	Gorai.013G010500.1.D	Gorai.013G010500	PTHR24078//PTHR24078:SF214 - DNAJ HOMOLOG SUBFAMILY C MEMBER // SUBFAMILY NOT NAMED (1 of 1)	Gohir.D13G009800		93523785	AT1G21080.1	DNAJ heat shock N-terminal domain-containing protein		#N/A	#N/A	#N/A	#N/A	#N/A	1	19	20.0231		0	0	0	0	0	0	0	0	0	0	20.0231	0	0	0	0	0	0	0	0	0
1401	Gorai.004G034200.1.D;Gorai.004G034200.2.D;Gorai.004G034200.3.D	Gorai.004G034200.1.D;Gorai.004G034200.2.D;Gorai.004G034200.3.D	Gorai.004G034200.1.D	case 1	Gorai.004G034200.1.D	Gorai.004G034200	K12616 - enhancer of mRNA-decapping protein 4 (EDC4) (1 of 3)	Gohir.D08G036200		93522099	AT3G13300.1	Transducin/WD40 repeat-like superfamily protein	VCS	#N/A	#N/A	#N/A	#N/A	#N/A	1	19	20.3247		0	0	0	0	0	0	0	0	0	0	20.3247	0	0	0	0	0	0	0	0	0
2183	Gorai.005G213200.3.D;Gorai.005G213200.2.D;Gorai.005G213200.1.D	Gorai.005G213200.3.D;Gorai.005G213200.2.D;Gorai.005G213200.1.D	Gorai.005G213200.1.D	case 1	Gorai.005G213200.3.D	Gorai.005G213200	#N/A	Gohir.D02G190500		93441170	AT4G24370.1			#N/A	#N/A	#N/A	#N/A	#N/A	1	19	19.5791		0	0	0	0	0	0	0	0	0	0	19.5791	0	0	0	0	0	0	0	0	0
5434	Gorai.011G194600.2.D;Gorai.011G194600.1.D	Gorai.011G194600.2.D;Gorai.011G194600.1.D	Gorai.011G194600.1.D	case 1	Gorai.011G194600.2.D	Gorai.011G194600	K03245 - translation initiation factor 3 subunit J (EIF3J) (1 of 2)	Gohir.D10G173900		93520581	AT5G37475.1	Translation initiation factor eIF3 subunit		#N/A	#N/A	#N/A	#N/A	#N/A	1	19	20.9707		0	0	0	0	20.9707	0	0	0	0	0	0	0	0	0	0	0	0	0	0	0
1336	Gorai.004G006300.2.D;Gorai.004G006300.1.D	Gorai.004G006300.2.D;Gorai.004G006300.1.D	Gorai.004G006300.1.D	case 1	Gorai.004G006300.2.D	Gorai.004G006300	K07904 - Ras-related protein Rab-11A (RAB11A) (1 of 34)	Gohir.D08G012300	Gh_D08G005400	93524686	AT1G07410.1	RAB GTPase homolog A2B	ATRAB-A2B,ATRABA2B,RAB-A2B,RABA2b	#N/A	#N/A	#N/A	#N/A	#N/A	1	19	20.2126		0	0	0	0	0	0	0	0	0	0	20.2126	0	0	0	0	0	0	0	0	0
4263	Gorai.009G161200.2.A;Gorai.009G161200.1.A	Gorai.009G161200.2.A;Gorai.009G161200.1.A	Gorai.009G161200.1.A	case 1	Gorai.009G161200.2.A	Gorai.009G161200	PTHR13301:SF31 - CELLULOSE SYNTHASE A CATALYTIC SUBUNIT 8 [UDP-FORMING] (1 of 2)			93518920	AT4G18780.1	cellulose synthase family protein	ATCESA8,CESA8,IRX1,LEW2	#N/A	#N/A	#N/A	#N/A	#N/A	1	19	19.9531		0	0	0	0	0	0	0	0	0	0	19.9531	0	0	0	0	0	0	0	0	0
4475	Gorai.009G280600.4.D;Gorai.009G280600.4.A;Gorai.009G280600.3.D;Gorai.009G280600.3.A;Gorai.009G280600.2.D;Gorai.009G280600.2.A;Gorai.009G280600.1.D;Gorai.009G280600.1.A	Gorai.009G280600.4.D;Gorai.009G280600.4.A;Gorai.009G280600.3.D;Gorai.009G280600.3.A;Gorai.009G280600.2.D;Gorai.009G280600.2.A;Gorai.009G280600.1.D;Gorai.009G280600.1.A	Gorai.009G280600.1.A;Gorai.009G280600.1.D	case 2	Gorai.009G280600.4.D	Gorai.009G280600	PF00076 - RNA recognition motif. (a.k.a. RRM, RBD, or RNP domain) (RRM_1) (1 of 310)	Gohir.D05G268200		93488332	AT1G22330.1	RNA-binding (RRM/RBD/RNP motifs) family protein		#N/A	#N/A	#N/A	#N/A	#N/A	1	19	20.1006		0	0	0	0	0	0	0	0	0	0	0	20.1006	0	0	0	0	0	0	0	0
2446	Gorai.006G092900.1.D;Gorai.006G092900.1.A	Gorai.006G092900.1.D;Gorai.006G092900.1.A	Gorai.006G092900.1.A;Gorai.006G092900.1.D	case 2	Gorai.006G092900.1.D	Gorai.006G092900	K02882 - large subunit ribosomal protein L18Ae (RP-L18Ae, RPL18A) (1 of 6)	Gohir.D09G077800		93523804	AT2G34480.1	Ribosomal protein L18ae/LX family protein		#N/A	#N/A	#N/A	#N/A	#N/A	1	19	20.2876		0	0	20.2876	0	0	0	0	0	0	0	0	0	0	0	0	0	0	0	0	0
628	Gorai.002G056400.4.A;Gorai.002G056400.3.A;Gorai.002G056400.2.A;Gorai.002G056400.1.A	Gorai.002G056400.4.A;Gorai.002G056400.3.A;Gorai.002G056400.2.A;Gorai.002G056400.1.A	Gorai.002G056400.1.A	case 1	Gorai.002G056400.4.A	Gorai.002G056400	K13137 - serine-threonine kinase receptor-associated protein (STRAP, UNRIP) (1 of 4)	Gohir.A02G123800		93441638	AT3G15610.1	Transducin/WD40 repeat-like superfamily protein		#N/A	#N/A	#N/A	#N/A	#N/A	1	19	20.2046		0	0	0	0	0	0	0	0	0	0	0	20.2046	0	0	0	0	0	0	0	0
1228	Gorai.003G135600.1.A	Gorai.003G135600.1.A	Gorai.003G135600.1.A	case 1	Gorai.003G135600.1.A	Gorai.003G135600	PTHR11913:SF22 - ACTIN-DEPOLYMERIZING FACTOR 1-RELATED (1 of 5)	Gohir.A03G039300		93524567	AT3G46010.1	actin depolymerizing factor 1	ADF1,atadf,ATADF1	#N/A	#N/A	#N/A	#N/A	#N/A	1	19	22.288		0	0	0	0	0	0	0	0	0	0	0	22.288	0	0	0	0	0	0	0	0
5592	Gorai.012G014600.1.D;Gorai.012G014600.3.D;Gorai.012G014600.2.D	Gorai.012G014600.1.D;Gorai.012G014600.3.D;Gorai.012G014600.2.D	Gorai.012G014600.1.D	case 1	Gorai.012G014600.1.D	Gorai.012G014600	PTHR28039:SF4 - CHALCONE--FLAVONONE ISOMERASE 3-RELATED (1 of 1)	Gohir.D04G012300		93519075	AT5G05270.2	Chalcone-flavanone isomerase family protein		#N/A	#N/A	#N/A	#N/A	#N/A	1	19	24.7557		0	0	0	0	0	24.7557	0	0	0	0	0	0	0	0	0	0	0	0	0	0
2787	Gorai.006G270400.1.A;Gorai.006G270400.2.A;Gorai.006G270400.3.A	Gorai.006G270400.1.A;Gorai.006G270400.2.A;Gorai.006G270400.3.A	Gorai.006G270400.1.A	case 1	Gorai.006G270400.1.A	Gorai.006G270400	K03037 - 26S proteasome regulatory subunit N7 (PSMD6, RPN7) (1 of 3)	Gohir.A09G245000		93521023	AT4G24820.1	26S proteasome, regulatory subunit Rpn7;Proteasome component (PCI) domain		#N/A	#N/A	#N/A	#N/A	#N/A	1	19	20.3506		0	0	0	0	0	0	0	0	0	0	20.3506	0	0	0	0	0	0	0	0	0
5915	Gorai.013G018300.2.D;Gorai.013G018300.1.D	Gorai.013G018300.2.D;Gorai.013G018300.1.D	Gorai.013G018300.1.D	case 1	Gorai.013G018300.2.D	Gorai.013G018300	PTHR14209:SF8 - GDSL ESTERASE/LIPASE CPRD49 (1 of 2)	Gohir.D13G016600		93457745	AT3G11210.1	SGNH hydrolase-type esterase superfamily protein		#N/A	#N/A	#N/A	#N/A	#N/A	1	19	20.919		0	0	0	0	0	20.919	0	0	0	0	0	0	0	0	0	0	0	0	0	0
6070	Gorai.013G114400.4.A;Gorai.013G114400.2.A;Gorai.013G114400.1.A;Gorai.013G114400.3.A	Gorai.013G114400.4.A;Gorai.013G114400.2.A;Gorai.013G114400.1.A;Gorai.013G114400.3.A	Gorai.013G114400.1.A	case 1	Gorai.013G114400.4.A	Gorai.013G114400	2.1.1.14 - 5-methyltetrahydropteroyltriglutamate--homocysteine S-methyltransferase / Tetrahydropteroylglutamate-homocysteine transmethylase (1 of 6)	Gohir.A13G097500		93076928	AT5G17920.1	Cobalamin-independent synthase family protein	ATCIMS,ATMETS,ATMS1	#N/A	#N/A	#N/A	#N/A	#N/A	1	19	20.8228		0	0	0	0	0	20.8228	0	0	0	0	0	0	0	0	0	0	0	0	0	0
6128	Gorai.013G146600.1.A	Gorai.013G146600.1.A	Gorai.013G146600.1.A	case 1	Gorai.013G146600.1.A	Gorai.013G146600	PTHR31810:SF6 - METACASPASE-4-RELATED (1 of 1)	Gohir.A13G126850		93521578	AT1G79340.1	metacaspase 4	AtMC4,MC4	#N/A	#N/A	#N/A	#N/A	#N/A	1	19	20.1595		0	0	0	0	0	0	0	0	0	0	20.1595	0	0	0	0	0	0	0	0	0
530	Gorai.002G002200.1.D;Gorai.002G002200.2.D	Gorai.002G002200.1.D;Gorai.002G002200.2.D	Gorai.002G002200.1.D	case 1	Gorai.002G002200.1.D	Gorai.002G002200	K18752 - transportin-1 (TNPO1) (1 of 2)	Gohir.D01G001600		93065549	AT2G16950.2	transportin 1	ATTRN1,TRN1	#N/A	#N/A	#N/A	#N/A	#N/A	1	19	20.7331		0	0	0	0	0	0	0	0	0	0	20.7331	0	0	0	0	0	0	0	0	0
834	Gorai.002G185200.6.D;Gorai.002G185200.3.D;Gorai.002G185200.2.D;Gorai.002G185200.1.D;Gorai.002G185200.4.D	Gorai.002G185200.6.D;Gorai.002G185200.3.D;Gorai.002G185200.2.D;Gorai.002G185200.1.D;Gorai.002G185200.4.D	Gorai.002G185200.1.D	case 1	Gorai.002G185200.6.D	Gorai.002G185200	K07937//K07977 - ADP-ribosylation factor 1 (ARF1) // Arf/Sar family, other (ARF) (1 of 10)	Gohir.D01G149100		93505242	AT1G10630.1	ADP-ribosylation factor A1F	ARFA1F,ATARFA1F	#N/A	#N/A	#N/A	#N/A	#N/A	1	19	20.291		0	0	0	0	0	0	0	0	0	0	0	0	20.291	0	0	0	0	0	0	0
1728	Gorai.004G228600.1.D;Gorai.004G228600.2.D;Gorai.004G228600.2.A;Gorai.004G228600.1.A	Gorai.004G228600.1.D;Gorai.004G228600.2.D;Gorai.004G228600.2.A;Gorai.004G228600.1.A	Gorai.004G228600.1.A;Gorai.004G228600.1.D	case 2	Gorai.004G228600.1.D	Gorai.004G228600	1.17.7.1 - (E)-4-hydroxy-3-methylbut-2-enyl-diphosphate synthase (ferredoxin) / 4-hydroxy-3-methylbut-2-en-1-yl diphosphate synthase (1 of 1)	Gohir.D08G214700		93517670	AT5G60600.1	4-hydroxy-3-methylbut-2-enyl diphosphate synthase	CLB4,CSB3,GCPE,HDS,ISPG	#N/A	#N/A	#N/A	#N/A	#N/A	1	19	19.8075		0	0	19.8075	0	0	0	0	0	0	0	0	0	0	0	0	0	0	0	0	0
2810	Gorai.007G006100.1.D;Gorai.007G006100.2.D;Gorai.007G006100.6.D;Gorai.007G006100.4.D;Gorai.007G006100.3.D;Gorai.007G006100.5.D	Gorai.007G006100.1.D;Gorai.007G006100.2.D;Gorai.007G006100.6.D;Gorai.007G006100.4.D;Gorai.007G006100.3.D;Gorai.007G006100.5.D	Gorai.007G006100.1.D	case 1	Gorai.007G006100.1.D	Gorai.007G006100	K03456 - serine/threonine-protein phosphatase 2A regulatory subunit A (PPP2R1) (1 of 5)	Gohir.D11G004900		93521383	AT3G25800.1	protein phosphatase 2A subunit A2	PDF1,PP2AA2,PR 65	#N/A	#N/A	#N/A	#N/A	#N/A	1	19	18.7801		0	0	0	0	0	0	0	0	0	0	0	0	18.7801	0	0	0	0	0	0	0
2877	Gorai.007G038900.1.D;Gorai.007G038900.1.A	Gorai.007G038900.1.D;Gorai.007G038900.1.A	Gorai.007G038900.1.A;Gorai.007G038900.1.D	case 2	Gorai.007G038900.1.D	Gorai.007G038900	K02981 - small subunit ribosomal protein S2e (RP-S2e, RPS2) (1 of 5)	Gohir.D11G036100		93523357	AT1G58380.1	Ribosomal protein S5 family protein	XW6	#N/A	#N/A	#N/A	#N/A	#N/A	1	19	19.2801		0	0	0	0	0	0	0	0	0	0	19.2801	0	0	0	0	0	0	0	0	0
3738	Gorai.008G211700.5.D;Gorai.008G211700.2.D;Gorai.008G211700.1.D;Gorai.008G211700.3.D;Gorai.008G211700.4.D	Gorai.008G211700.5.D;Gorai.008G211700.2.D;Gorai.008G211700.1.D;Gorai.008G211700.3.D;Gorai.008G211700.4.D	Gorai.008G211700.1.D	case 1	Gorai.008G211700.5.D	Gorai.008G211700	K15979 - staphylococcal nuclease domain-containing protein 1 (SND1) (1 of 3)	Gohir.D12G197100	Gh_D12G216100	93521284	AT5G07350.1	TUDOR-SN protein 1	AtTudor1,TSN1,Tudor1	#N/A	#N/A	#N/A	#N/A	#N/A	1	19	22.0727		0	0	0	0	0	22.0727	0	0	0	0	0	0	0	0	0	0	0	0	0	0
4057	Gorai.009G069200.7.A;Gorai.009G069200.6.A;Gorai.009G069200.5.A;Gorai.009G069200.3.A;Gorai.009G069200.2.A;Gorai.009G069200.1.A;Gorai.009G069200.4.A	Gorai.009G069200.7.A;Gorai.009G069200.6.A;Gorai.009G069200.5.A;Gorai.009G069200.3.A;Gorai.009G069200.2.A;Gorai.009G069200.1.A;Gorai.009G069200.4.A	Gorai.009G069200.1.A	case 1	Gorai.009G069200.7.A	Gorai.009G069200	#N/A	Gohir.A05G065951		93521971	AT4G31340.1	myosin heavy chain-related		#N/A	#N/A	#N/A	#N/A	#N/A	1	19	19.606		0	0	0	0	0	0	0	0	0	0	19.606	0	0	0	0	0	0	0	0	0
4984	Gorai.010G163500.1.D;Gorai.010G163500.3.D;Gorai.010G163500.2.D	Gorai.010G163500.1.D;Gorai.010G163500.3.D;Gorai.010G163500.2.D	Gorai.010G163500.1.D	case 1	Gorai.010G163500.1.D	Gorai.010G163500	PTHR23257:SF378 - INTEGRIN-LINKED PROTEIN KINASE FAMILY PROTEIN-RELATED (1 of 5)	Gohir.D06G140100		93521749	AT4G18950.1	Integrin-linked protein kinase family		#N/A	#N/A	#N/A	#N/A	#N/A	1	19	21.4499		0	0	0	0	0	21.4499	0	0	0	0	0	0	0	0	0	0	0	0	0	0
6324	Gorai.013G258200.2.D;Gorai.013G258200.2.A;Gorai.013G258200.1.D;Gorai.013G258200.1.A;Gorai.009G085600.3.D;Gorai.009G085600.3.A;Gorai.009G085600.4.D;Gorai.009G085600.4.A	Gorai.013G258200.2.D;Gorai.013G258200.2.A;Gorai.013G258200.1.D;Gorai.013G258200.1.A;Gorai.009G085600.3.D;Gorai.009G085600.3.A;Gorai.009G085600.4.D;Gorai.009G085600.4.A	Gorai.013G258200.1.A;Gorai.013G258200.1.D	case 2	Gorai.013G258200.2.D	Gorai.013G258200	K02865 - large subunit ribosomal protein L10Ae (RP-L10Ae, RPL10A) (1 of 3)	Gohir.D13G227700		93523470	AT1G08360.1	Ribosomal protein L1p/L10e family		#N/A	#N/A	#N/A	#N/A	#N/A	1	19	19.3248		0	0	0	0	0	0	0	0	0	0	0	19.3248	0	0	0	0	0	0	0	0
390	Gorai.001G199400.1.D	Gorai.001G199400.1.D	Gorai.001G199400.1.D	case 1	Gorai.001G199400.1.D	Gorai.001G199400	PTHR11216:SF72 - CALCIUM-BINDING EF HAND-CONTAINING PROTEIN (1 of 3)	Gohir.D07G178300		93522876	AT1G21630.1	Calcium-binding EF hand family protein		#N/A	#N/A	#N/A	#N/A	#N/A	1	19	19.8245		0	0	0	0	0	0	0	0	0	0	19.8245	0	0	0	0	0	0	0	0	0
702	Gorai.002G101200.2.A;Gorai.002G101200.1.A	Gorai.002G101200.2.A;Gorai.002G101200.1.A	Gorai.002G101200.1.A	case 1	Gorai.002G101200.2.A	Gorai.002G101200	PTHR22811:SF50 - TRANSMEMBRANE EMP24 DOMAIN-CONTAINING PROTEIN P24BETA2 (1 of 3)	Gohir.A01G092400		93523762	AT3G07680.1	emp24/gp25L/p24 family/GOLD family protein		#N/A	#N/A	#N/A	#N/A	#N/A	1	19	19.7132		0	0	0	0	0	0	0	0	0	0	0	0	19.7132	0	0	0	0	0	0	0
1627	Gorai.004G168100.2.D;Gorai.004G168100.1.D	Gorai.004G168100.2.D;Gorai.004G168100.1.D	Gorai.004G168100.1.D	case 1	Gorai.004G168100.2.D	Gorai.004G168100	PTHR10772:SF13 - CHLOROPLAST CHAPERONIN 10 (1 of 2)	Gohir.D08G161700		93520033	AT3G60210.1	GroES-like family protein		#N/A	#N/A	#N/A	#N/A	#N/A	1	19	21.1245		0	0	21.1245	0	0	0	0	0	0	0	0	0	0	0	0	0	0	0	0	0
2057	Gorai.005G127500.1.A;Gorai.005G127500.3.A;Gorai.005G127500.2.A	Gorai.005G127500.1.A;Gorai.005G127500.3.A;Gorai.005G127500.2.A	Gorai.005G127500.1.A	case 1	Gorai.005G127500.1.A	Gorai.005G127500	2.3.3.13 - 2-isopropylmalate synthase / Isopropylmalate synthetase (1 of 2)	Gohir.A03G096100		93523117	AT1G74040.1	2-isopropylmalate synthase 1	IMS1,IPMS2,MAML-3	#N/A	#N/A	#N/A	#N/A	#N/A	1	19	20.3474		0	0	0	0	0	0	0	0	0	0	0	0	20.3474	0	0	0	0	0	0	0
2198	Gorai.005G216700.1.D	Gorai.005G216700.1.D	Gorai.005G216700.1.D	case 1	Gorai.005G216700.1.D	Gorai.005G216700	K00872 - homoserine kinase (thrB1) (1 of 1)	Gohir.D02G193900		93518739	AT2G17265.1	homoserine kinase	DMR1,HSK	#N/A	#N/A	#N/A	#N/A	#N/A	1	19	19.7898		0	0	0	0	19.7898	0	0	0	0	0	0	0	0	0	0	0	0	0	0	0
2508	Gorai.006G125200.2.A;Gorai.006G125200.1.A.p2;Gorai.001G272200.1.D;Gorai.001G272200.1.A	Gorai.006G125200.2.A;Gorai.006G125200.1.A.p2	Gorai.006G125200.1.A	case 1	Gorai.006G125200.2.A	Gorai.006G125200	KOG0130 - RNA-binding protein RBM8/Tsunagi (RRM superfamily) (1 of 7)	Gohir.A09G110960		93520681	AT1G51510.1	RNA-binding (RRM/RBD/RNP motifs) family protein	Y14	#N/A	#N/A	#N/A	#N/A	#N/A	1	19	20.2243		0	0	0	0	20.2243	0	0	0	0	0	0	0	0	0	0	0	0	0	0	0
2744	Gorai.006G243700.1.A;Gorai.006G243700.2.A;Gorai.006G243700.3.A	Gorai.006G243700.1.A;Gorai.006G243700.2.A;Gorai.006G243700.3.A	Gorai.006G243700.1.A	case 1	Gorai.006G243700.1.A	Gorai.006G243700	#N/A	Gohir.A09G220300		93517383	AT3G55760.3			#N/A	#N/A	#N/A	#N/A	#N/A	1	19	20.0725		0	0	0	0	20.0725	0	0	0	0	0	0	0	0	0	0	0	0	0	0	0
3929	Gorai.009G000700.1.A	Gorai.009G000700.1.A	Gorai.009G000700.1.A	case 1	Gorai.009G000700.1.A	Gorai.009G000700	PTHR12611 - PUR-TRANSCRIPTIONAL ACTIVATOR (1 of 3)	Gohir.A05G000500		93516854	AT2G32080.2	purin-rich alpha 1	PUR ALPHA-1	#N/A	#N/A	#N/A	#N/A	#N/A	1	19	19.8487		0	0	0	0	0	0	0	0	0	0	0	0	19.8487	0	0	0	0	0	0	0
4198	Gorai.009G132800.7.A;Gorai.009G132800.3.A;Gorai.009G132800.9.A;Gorai.009G132800.8.A;Gorai.009G132800.6.A;Gorai.009G132800.5.A;Gorai.009G132800.4.A;Gorai.009G132800.2.A;Gorai.009G132800.1.A	Gorai.009G132800.7.A;Gorai.009G132800.3.A;Gorai.009G132800.9.A;Gorai.009G132800.8.A;Gorai.009G132800.6.A;Gorai.009G132800.5.A;Gorai.009G132800.4.A;Gorai.009G132800.2.A;Gorai.009G132800.1.A	Gorai.009G132800.1.A	case 1	Gorai.009G132800.7.A	Gorai.009G132800	K17302 - coatomer, subunit beta' (COPB2, SEC27) (1 of 4)	Gohir.A05G127983		93522825	AT1G52360.1	Coatomer, beta\' subunit		#N/A	#N/A	#N/A	#N/A	#N/A	1	19	20.8087		0	0	0	0	20.8087	0	0	0	0	0	0	0	0	0	0	0	0	0	0	0
4507	Gorai.009G292700.2.D;Gorai.009G292700.1.D;Gorai.009G292700.2.A;Gorai.009G292700.1.A;Gorai.007G217200.1.D;Gorai.007G217200.1.A;Gorai.006G021200.1.D;Gorai.006G021200.1.A	Gorai.009G292700.2.D;Gorai.009G292700.1.D;Gorai.009G292700.2.A;Gorai.009G292700.1.A	Gorai.009G292700.1.A;Gorai.009G292700.1.D	case 2	Gorai.009G292700.2.D	Gorai.009G292700	K08876 - SCY1-like protein 1 (SCYL1) (1 of 2)	Gohir.D05G279200		93518994	AT2G40730.1	Protein kinase family protein with ARM repeat domain		#N/A	#N/A	#N/A	#N/A	#N/A	1	19	19.9395		0	0	0	0	0	0	0	0	0	0	0	0	19.9395	0	0	0	0	0	0	0
4971	Gorai.010G152800.1.D;Gorai.010G152800.5.D;Gorai.010G152800.2.D;Gorai.010G152800.8.D;Gorai.010G152800.3.D;Gorai.010G152800.6.D;Gorai.010G152800.9.D;Gorai.010G152800.1.A;Gorai.010G152800.2.A;Gorai.010G152800.3.A;Gorai.010G152800.4.D;Gorai.010G152800.5.A;Gorai.010G152800.6.A;Gorai.010G152800.7.D;Gorai.010G152800.8.A;Gorai.010G152800.9.A;Gorai.010G152800.7.A;Gorai.011G026200.2.A;Gorai.011G026200.1.A;…	Gorai.010G152800.1.D;Gorai.010G152800.5.D;Gorai.010G152800.2.D;Gorai.010G152800.8.D;Gorai.010G152800.3.D;Gorai.010G152800.6.D;Gorai.010G152800.9.D;Gorai.010G152800.1.A;Gorai.010G152800.2.A;Gorai.010G152800.3.A;Gorai.010G152800.4.D;Gorai.010G152800.5.A;Gorai.010G152800.6.A;Gorai.010G152800.7.D;Gorai.010G152800.8.A;Gorai.010G152800.9.A;Gorai.010G152800.7.A	Gorai.010G152800.1.A;Gorai.010G152800.1.D	case 2	Gorai.010G152800.1.D	Gorai.010G152800	PTHR13134:SF3 - TRAFFICKING PROTEIN PARTICLE COMPLEX SUBUNIT 13 (1 of 2)	Gohir.D06G130900		93515816	AT2G47960.1			#N/A	#N/A	#N/A	#N/A	#N/A	1	19	19.645		0	0	0	0	0	0	0	0	0	0	0	19.645	0	0	0	0	0	0	0	0
5220	Gorai.011G055300.1.A;Gorai.011G055300.2.A	Gorai.011G055300.1.A	Gorai.011G055300.1.A	case 1	Gorai.011G055300.1.A	Gorai.011G055300	K02729 - 20S proteasome subunit alpha 5 (PSMA5) (1 of 3)	Gohir.A10G047574		93524568	AT3G14290.1	20S proteasome alpha subunit E2	PAE2	#N/A	#N/A	#N/A	#N/A	#N/A	1	19	21.1862		0	0	0	0	0	0	0	0	0	0	0	0	21.1862	0	0	0	0	0	0	0
5553	Gorai.011G283100.1.D	Gorai.011G283100.1.D	Gorai.011G283100.1.D	case 1	Gorai.011G283100.1.D	Gorai.011G283100	K03249 - translation initiation factor 3 subunit F (EIF3F) (1 of 2)	Gohir.D10G245400		93519838	AT2G39990.1	eukaryotic translation initiation factor 2	AteIF3f,EIF2,eIF3F	#N/A	#N/A	#N/A	#N/A	#N/A	1	19	20.9066		0	0	0	0	0	0	0	0	0	0	0	0	20.9066	0	0	0	0	0	0	0
5798	Gorai.012G142900.1.A;Gorai.012G142900.3.A;Gorai.012G142900.2.A	Gorai.012G142900.1.A;Gorai.012G142900.3.A;Gorai.012G142900.2.A	Gorai.012G142900.1.A	case 1	Gorai.012G142900.1.A	Gorai.012G142900	K06630 - 14-3-3 protein epsilon (YWHAE) (1 of 17)	Gohir.A04G114500		93441824	AT1G78300.1	general regulatory factor 2	14-3-3OMEGA,GF14 OMEGA,GRF2	#N/A	#N/A	#N/A	#N/A	#N/A	1	19	21.4913		0	0	0	0	0	0	0	0	0	0	0	21.4913	0	0	0	0	0	0	0	0
5912	Gorai.013G017300.1.A	Gorai.013G017300.1.A	Gorai.013G017300.1.A	case 1	Gorai.013G017300.1.A	Gorai.013G017300	K04646 - clathrin heavy chain (CLTC) (1 of 4)	Gohir.A13G014600		93521970	AT3G11130.1	Clathrin, heavy chain		#N/A	#N/A	#N/A	#N/A	#N/A	1	19	21.2167		0	0	0	0	0	0	0	0	0	0	0	0	21.2167	0	0	0	0	0	0	0
209	Gorai.001G079800.2.D;Gorai.001G079800.2.A;Gorai.001G079800.1.D;Gorai.001G079800.1.A;Gorai.001G079800.3.D;Gorai.001G079800.3.A;Gorai.001G079800.5.D;Gorai.001G079800.5.A;Gorai.001G079800.6.D;Gorai.001G079800.6.A;Gorai.001G079800.4.D;Gorai.001G079800.4.A	Gorai.001G079800.2.D;Gorai.001G079800.2.A;Gorai.001G079800.1.D;Gorai.001G079800.1.A;Gorai.001G079800.3.D;Gorai.001G079800.3.A;Gorai.001G079800.5.D;Gorai.001G079800.5.A;Gorai.001G079800.6.D;Gorai.001G079800.6.A;Gorai.001G079800.4.D;Gorai.001G079800.4.A	Gorai.001G079800.1.A;Gorai.001G079800.1.D	case 2	Gorai.001G079800.2.D	Gorai.001G079800	PTHR12363//PTHR12363:SF32 - TRANSPORTIN 3 AND IMPORTIN 13 // SUBFAMILY NOT NAMED (1 of 1)	Gohir.D07G075600	Gh_D07G076900	93516589	AT5G62600.1	ARM repeat superfamily protein		#N/A	#N/A	#N/A	#N/A	#N/A	1	19	19.7421		0	0	0	0	0	0	0	0	0	0	19.7421	0	0	0	0	0	0	0	0	0
212	Gorai.001G080300.4.D;Gorai.001G080300.3.D;Gorai.001G080300.1.D;Gorai.001G080300.2.D;Gorai.001G080300.4.A;Gorai.001G080300.3.A;Gorai.001G080300.1.A;Gorai.001G080300.5.D;Gorai.001G080300.2.A;Gorai.001G080300.5.A;Gorai.001G080300.5.D.p2;Gorai.001G080300.5.A.p2	Gorai.001G080300.4.D;Gorai.001G080300.3.D;Gorai.001G080300.1.D;Gorai.001G080300.2.D;Gorai.001G080300.4.A;Gorai.001G080300.3.A;Gorai.001G080300.1.A;Gorai.001G080300.5.D;Gorai.001G080300.2.A;Gorai.001G080300.5.A	Gorai.001G080300.1.A;Gorai.001G080300.1.D	case 2	Gorai.001G080300.4.D	Gorai.001G080300	PTHR21663 - HYPOTHETICAL HEAT DOMAIN-CONTAINING (1 of 2)			93513878	AT1G67140.1	HEAT repeat-containing protein	SWEETIE	#N/A	#N/A	#N/A	#N/A	#N/A	1	19	19.3214		0	0	0	0	0	0	0	0	0	0	19.3214	0	0	0	0	0	0	0	0	0
973	Gorai.002G255000.3.D;Gorai.002G255000.2.D;Gorai.002G255000.1.D	Gorai.002G255000.3.D;Gorai.002G255000.2.D;Gorai.002G255000.1.D	Gorai.002G255000.1.D	case 1	Gorai.002G255000.3.D	Gorai.002G255000	K12492 - ADP-ribosylation factor GTPase-activating protein 1 (ARFGAP1) (1 of 2)	Gohir.D01G209500		93521143	AT2G37550.2	ARF-GAP domain 7	AGD7,ASP1	#N/A	#N/A	#N/A	#N/A	#N/A	1	19	19.6952		0	0	0	0	0	0	0	0	0	0	0	19.6952	0	0	0	0	0	0	0	0
1262	Gorai.003G150300.1.D;Gorai.003G150300.2.D;Gorai.003G150300.3.D	Gorai.003G150300.1.D;Gorai.003G150300.2.D;Gorai.003G150300.3.D	Gorai.003G150300.1.D	case 1	Gorai.003G150300.1.D	Gorai.003G150300	PTHR10555//PTHR10555:SF155 - SORTING NEXIN // SUBFAMILY NOT NAMED (1 of 1)	Gohir.D03G143100		93521029	AT5G58440.1	sorting nexin 2A	SNX2a	#N/A	#N/A	#N/A	#N/A	#N/A	1	19	20.5726		0	0	0	0	0	0	0	0	0	0	20.5726	0	0	0	0	0	0	0	0	0
1522	Gorai.004G099900.1.D	Gorai.004G099900.1.D	Gorai.004G099900.1.D	case 1	Gorai.004G099900.1.D	Gorai.004G099900	KOG2398 - Predicted proline-serine-threonine phosphatase-interacting protein (PSTPIP) (1 of 1)	Gohir.D08G094100		93518921	AT5G57460.1			#N/A	#N/A	#N/A	#N/A	#N/A	1	19	19.7447		0	0	0	0	0	0	0	0	0	0	19.7447	0	0	0	0	0	0	0	0	0
1596	Gorai.004G144800.3.D;Gorai.004G144800.2.D;Gorai.004G144800.1.D	Gorai.004G144800.3.D;Gorai.004G144800.2.D;Gorai.004G144800.1.D	Gorai.004G144800.1.D	case 1	Gorai.004G144800.3.D	Gorai.004G144800	PTHR23303 - CARBOXYPEPTIDASE REGULATORY REGION-CONTAINING (1 of 1)	Gohir.D08G140700		93516169	AT3G62360.1	Carbohydrate-binding-like fold		#N/A	#N/A	#N/A	#N/A	#N/A	1	19	19.7543		0	0	0	0	19.7543	0	0	0	0	0	0	0	0	0	0	0	0	0	0	0
1808	Gorai.004G267200.2.A;Gorai.004G267200.1.A	Gorai.004G267200.2.A;Gorai.004G267200.1.A	Gorai.004G267200.1.A	case 1	Gorai.004G267200.2.A	Gorai.004G267200	1.1.1.3//2.7.2.4 - Aspartate kinase / Aspartokinase (1 of 1)	Gohir.A08G230100	Gh_A08G287800,Gh_A08G287700	93520483	AT4G19710.2	aspartate kinase-homoserine dehydrogenase ii	AK-HSDH,AK-HSDH II	#N/A	#N/A	#N/A	#N/A	#N/A	1	19	20.5289		0	0	0	0	20.5289	0	0	0	0	0	0	0	0	0	0	0	0	0	0	0
2773	Gorai.006G258900.2.A;Gorai.006G258900.1.A;Gorai.006G258900.2.D;Gorai.006G258900.1.D	Gorai.006G258900.2.A;Gorai.006G258900.1.A;Gorai.006G258900.2.D;Gorai.006G258900.1.D	Gorai.006G258900.1.A;Gorai.006G258900.1.D	case 2	Gorai.006G258900.2.A	Gorai.006G258900	PTHR20858:SF18 - PROTEIN PET18 (1 of 1)	Gohir.A09G235000		93516194	AT3G16990.1	Haem oxygenase-like, multi-helical		#N/A	#N/A	#N/A	#N/A	#N/A	1	19	20.0193		0	0	0	0	0	0	0	0	0	0	0	20.0193	0	0	0	0	0	0	0	0
3999	Gorai.009G038100.1.D	Gorai.009G038100.1.D	Gorai.009G038100.1.D	case 1	Gorai.009G038100.1.D	Gorai.009G038100	K15028 - translation initiation factor 3 subunit K (EIF3K) (1 of 1)	Gohir.D05G037600		93519564	AT4G33250.1	eukaryotic translation initiation factor 3K	ATTIF3K1,EIF3K,TIF3K1	#N/A	#N/A	#N/A	#N/A	#N/A	1	19	20.3446		0	0	0	0	0	0	0	0	0	0	20.3446	0	0	0	0	0	0	0	0	0
4199	Gorai.009G132800.7.D;Gorai.009G132800.3.D;Gorai.009G132800.9.D;Gorai.009G132800.8.D;Gorai.009G132800.6.D;Gorai.009G132800.5.D;Gorai.009G132800.4.D;Gorai.009G132800.2.D;Gorai.009G132800.1.D	Gorai.009G132800.7.D;Gorai.009G132800.3.D;Gorai.009G132800.9.D;Gorai.009G132800.8.D;Gorai.009G132800.6.D;Gorai.009G132800.5.D;Gorai.009G132800.4.D;Gorai.009G132800.2.D;Gorai.009G132800.1.D	Gorai.009G132800.1.D	case 1	Gorai.009G132800.7.D	Gorai.009G132800	K17302 - coatomer, subunit beta' (COPB2, SEC27) (1 of 4)	Gohir.D05G128650		93522825	AT1G52360.1	Coatomer, beta\' subunit		#N/A	#N/A	#N/A	#N/A	#N/A	1	19	19.515		0	0	0	0	0	0	0	0	0	0	0	0	19.515	0	0	0	0	0	0	0
5956	Gorai.013G037100.1.D	Gorai.013G037100.1.D	Gorai.013G037100.1.D	case 1	Gorai.013G037100.1.D	Gorai.013G037100	K03941 - NADH dehydrogenase (ubiquinone) Fe-S protein 8 (NDUFS8) (1 of 2)	Gohir.D13G032700		93520841	AT1G16700.1	Alpha-helical ferredoxin		#N/A	#N/A	#N/A	#N/A	#N/A	1	19	19.9366		0	0	0	0	0	0	0	0	0	0	0	0	19.9366	0	0	0	0	0	0	0
184	Gorai.001G068300.3.D;Gorai.001G068300.1.D;Gorai.001G068300.7.D;Gorai.001G068300.6.D;Gorai.001G068300.5.D;Gorai.001G068300.4.D;Gorai.001G068300.2.D;Gorai.001G068300.2.D.p3	Gorai.001G068300.3.D;Gorai.001G068300.1.D;Gorai.001G068300.7.D;Gorai.001G068300.6.D;Gorai.001G068300.5.D;Gorai.001G068300.4.D;Gorai.001G068300.2.D	Gorai.001G068300.1.D	case 1	Gorai.001G068300.3.D	Gorai.001G068300	PTHR19241//PTHR19241:SF271 - ATP-BINDING CASSETTE TRANSPORTER // SUBFAMILY NOT NAMED (1 of 2)	Gohir.D07G064800	Gh_D07G066200	93522184	AT1G17840.1	white-brown complex homolog protein 11	ABCG11,ATWBC11,COF1,DSO,WBC11	#N/A	#N/A	#N/A	#N/A	#N/A	1	19	20.0898		0	0	0	0	0	0	0	0	0	0	20.0898	0	0	0	0	0	0	0	0	0
402	Gorai.001G203900.1.A	Gorai.001G203900.1.A	Gorai.001G203900.1.A	case 1	Gorai.001G203900.1.A	Gorai.001G203900	PF00069//PF08263 - Protein kinase domain (Pkinase) // Leucine rich repeat N-terminal domain (LRRNT_2) (1 of 24)	Gohir.A07G176400		93523851	AT1G48480.1	receptor-like kinase 1	RKL1	#N/A	#N/A	#N/A	#N/A	#N/A	1	19	20.3342		0	0	0	0	0	0	0	0	0	0	0	0	20.3342	0	0	0	0	0	0	0
429	Gorai.001G216800.1.A	Gorai.001G216800.1.A	Gorai.001G216800.1.A	case 1	Gorai.001G216800.1.A	Gorai.001G216800	K12160 - small ubiquitin-related modifier (SUMO, SMT3) (1 of 6)	Gohir.A07G187200		93523403	AT5G55160.2	small ubiquitin-like modifier 2	ATSUMO2,SUM2,SUMO 2,SUMO2	#N/A	#N/A	#N/A	#N/A	#N/A	1	19	21.1239		0	0	0	0	0	0	0	0	0	0	0	21.1239	0	0	0	0	0	0	0	0
585	Gorai.002G022900.3.D;Gorai.002G022900.2.D;Gorai.002G022900.1.D;Gorai.002G022900.5.D;Gorai.002G022900.4.D	Gorai.002G022900.3.D;Gorai.002G022900.2.D;Gorai.002G022900.1.D;Gorai.002G022900.5.D;Gorai.002G022900.4.D	Gorai.002G022900.1.D	case 1	Gorai.002G022900.3.D	Gorai.002G022900	3.5.4.31 - S-methyl-5'-thioadenosine deaminase / MTA deaminase (1 of 1)	Gohir.D01G020400		93438870	X			#N/A	#N/A	#N/A	#N/A	#N/A	1	19	19.4261		0	0	19.4261	0	0	0	0	0	0	0	0	0	0	0	0	0	0	0	0	0
1559	Gorai.004G120700.6.D;Gorai.004G120700.8.D;Gorai.004G120700.5.D;Gorai.004G120700.13.D;Gorai.004G120700.4.D;Gorai.004G120700.9.D;Gorai.004G120700.7.D;Gorai.004G120700.3.D;Gorai.004G120700.2.D;Gorai.004G120700.14.D;Gorai.004G120700.11.D;Gorai.004G120700.10.D;Gorai.004G120700.12.D;Gorai.004G120700.1.D	Gorai.004G120700.6.D;Gorai.004G120700.8.D;Gorai.004G120700.5.D;Gorai.004G120700.13.D;Gorai.004G120700.4.D;Gorai.004G120700.9.D;Gorai.004G120700.7.D;Gorai.004G120700.3.D;Gorai.004G120700.2.D;Gorai.004G120700.14.D;Gorai.004G120700.11.D;Gorai.004G120700.10.D;Gorai.004G120700.12.D;Gorai.004G120700.1.D	Gorai.004G120700.1.D	case 1	Gorai.004G120700.6.D	Gorai.004G120700	KOG0484 - Transcription factor PHOX2/ARIX, contains HOX domain (1 of 14)	Gohir.D08G112600		93519919	AT4G00730.1	Homeobox-leucine zipper family protein / lipid-binding START domain-containing protein	AHDP,ANL2	#N/A	#N/A	#N/A	#N/A	#N/A	1	19	20.4876		0	0	0	0	0	0	0	0	0	0	20.4876	0	0	0	0	0	0	0	0	0
1670	Gorai.004G194000.1.D;Gorai.004G194000.2.D	Gorai.004G194000.1.D;Gorai.004G194000.2.D	Gorai.004G194000.1.D	case 1	Gorai.004G194000.1.D	Gorai.004G194000	2.3.1.162 - Taxadien-5-alpha-ol O-acetyltransferase / Taxadienol acetyltransferase (1 of 5)	Gohir.D08G184700		93521162	AT5G02890.1	HXXXD-type acyl-transferase family protein		#N/A	#N/A	#N/A	#N/A	#N/A	1	19	21.0289		21.0289	0	0	0	0	0	0	0	0	0	0	0	0	0	0	0	0	0	0	0
1829	Gorai.004G273700.3.D;Gorai.004G273700.2.D;Gorai.004G273700.1.D;Gorai.004G273700.3.A;Gorai.004G273700.2.A;Gorai.004G273700.1.A	Gorai.004G273700.3.D;Gorai.004G273700.2.D;Gorai.004G273700.1.D;Gorai.004G273700.3.A;Gorai.004G273700.2.A;Gorai.004G273700.1.A	Gorai.004G273700.1.A;Gorai.004G273700.1.D	case 2	Gorai.004G273700.3.D	Gorai.004G273700	KOG4495 - RNA polymerase II transcription elongation factor Elongin/SIII, subunit elongin B (1 of 1)	Gohir.D08G256600	Gh_D08G270600	93517507	AT5G57860.3	Ubiquitin-like superfamily protein		#N/A	#N/A	#N/A	#N/A	#N/A	1	19	20.1939		0	0	0	0	0	20.1939	0	0	0	0	0	0	0	0	0	0	0	0	0	0
2528	Gorai.006G135800.1.A;Gorai.006G135800.4.A;Gorai.006G135800.3.A;Gorai.006G135800.2.A	Gorai.006G135800.1.A;Gorai.006G135800.4.A;Gorai.006G135800.3.A;Gorai.006G135800.2.A	Gorai.006G135800.1.A	case 1	Gorai.006G135800.1.A	Gorai.006G135800	#N/A	Gohir.A09G121300		93514984	AT3G57320.1			#N/A	#N/A	#N/A	#N/A	#N/A	1	19	19.826		0	0	0	0	0	0	0	0	0	0	0	0	19.826	0	0	0	0	0	0	0
3215	Gorai.007G238500.1.D;Gorai.007G238500.1.A;Gorai.007G238500.2.D;Gorai.007G238500.2.A;Gorai.007G238500.3.D;Gorai.007G238500.3.A;Gorai.008G090100.3.D;Gorai.008G090100.3.A;Gorai.008G090100.1.D;Gorai.008G090100.1.A;Gorai.008G090100.5.D;Gorai.008G090100.5.A;Gorai.008G090100.4.D;Gorai.008G090100.4.A	Gorai.007G238500.1.D;Gorai.007G238500.1.A;Gorai.007G238500.2.D;Gorai.007G238500.2.A;Gorai.007G238500.3.D;Gorai.007G238500.3.A	Gorai.007G238500.1.A;Gorai.007G238500.1.D	case 2	Gorai.007G238500.1.D	Gorai.007G238500	K07893 - Ras-related protein Rab-6A (RAB6A) (1 of 6)	Gohir.D11G221500		93524686	AT5G10260.1	RAB GTPase homolog H1E	AtRABH1e,RABH1e	#N/A	#N/A	#N/A	#N/A	#N/A	1	19	18.4924		0	0	0	0	0	0	0	0	0	0	18.4924	0	0	0	0	0	0	0	0	0
3331	Gorai.007G332000.1.D;Gorai.007G332000.2.D;Gorai.007G332000.3.D	Gorai.007G332000.1.D;Gorai.007G332000.2.D;Gorai.007G332000.3.D	Gorai.007G332000.1.D	case 1	Gorai.007G332000.1.D	Gorai.007G332000	K12450 - UDP-glucose 4,6-dehydratase (RHM) (1 of 4)	Gohir.D11G302800		93070649	AT1G78570.1	rhamnose biosynthesis 1	ATRHM1,RHM1,ROL1	#N/A	#N/A	#N/A	#N/A	#N/A	1	19	19.4643		0	0	0	0	0	0	0	0	0	0	19.4643	0	0	0	0	0	0	0	0	0
3587	Gorai.008G113500.1.A	Gorai.008G113500.1.A	Gorai.008G113500.1.A	case 1	Gorai.008G113500.1.A	Gorai.008G113500	2.2.1.1//2.2.1.2 - Transketolase / Glycoaldehyde transferase // Transaldolase / Glycerone transferase (1 of 3)	Gohir.A12G101400		93071741	AT2G45290.1	Transketolase		#N/A	#N/A	#N/A	#N/A	#N/A	1	19	19.4811		0	0	19.4811	0	0	0	0	0	0	0	0	0	0	0	0	0	0	0	0	0
3644	Gorai.008G154500.5.A;Gorai.008G154500.4.A;Gorai.008G154500.3.A;Gorai.008G154500.1.A;Gorai.008G154500.2.A	Gorai.008G154500.5.A;Gorai.008G154500.4.A;Gorai.008G154500.3.A;Gorai.008G154500.1.A;Gorai.008G154500.2.A	Gorai.008G154500.1.A	case 1	Gorai.008G154500.5.A	Gorai.008G154500	PTHR24089:SF340 - ADP,ATP CARRIER PROTEIN 3, MITOCHONDRIAL (1 of 3)	Gohir.A12G138800		93523831	AT4G28390.1	ADP/ATP carrier 3	AAC3,ATAAC3	#N/A	#N/A	#N/A	#N/A	#N/A	1	19	20.2743		0	0	0	0	0	0	0	0	0	0	0	20.2743	0	0	0	0	0	0	0	0
4617	Gorai.009G375500.2.A;Gorai.009G375500.1.A;Gorai.009G375500.5.A;Gorai.009G375500.4.A;Gorai.009G375500.3.A;Gorai.009G375500.5.D;Gorai.009G375500.4.D;Gorai.009G375500.3.D	Gorai.009G375500.2.A;Gorai.009G375500.1.A;Gorai.009G375500.5.A;Gorai.009G375500.4.A;Gorai.009G375500.3.A;Gorai.009G375500.5.D;Gorai.009G375500.4.D	Gorai.009G375500.1.A	case 1	Gorai.009G375500.2.A	Gorai.009G375500	K06692 - 26S proteasome non-ATPase regulatory subunit 5 (PSMD5) (1 of 1)	Gohir.A04G035700	Gh_A04G045200,Gh_A04G045300	93515833	AT3G15180.1	ARM repeat superfamily protein		#N/A	#N/A	#N/A	#N/A	#N/A	1	19	19.2504		0	0	19.2504	0	0	0	0	0	0	0	0	0	0	0	0	0	0	0	0	0
4692	Gorai.009G431100.3.D;Gorai.009G431100.2.D;Gorai.009G431100.1.D;Gorai.009G431100.6.D;Gorai.009G431100.5.D;Gorai.009G431100.4.D;Gorai.013G166300.1.D;Gorai.013G166300.1.A	Gorai.009G431100.3.D;Gorai.009G431100.2.D;Gorai.009G431100.1.D;Gorai.009G431100.6.D;Gorai.009G431100.5.D;Gorai.009G431100.4.D	Gorai.009G431100.1.D;Gorai.013G166300.1.A;Gorai.013G166300.1.D	case 3	Gorai.009G431100.3.D	Gorai.009G431100	PTHR23180:SF160 - PROTEIN W09D10.1 (1 of 2)	Gohir.D05G361700		93521310	AT5G54310.1	ARF-GAP domain 5	AGD5,NEV	#N/A	#N/A	#N/A	#N/A	#N/A	1	19	19.9866		0	0	0	0	0	0	0	0	0	0	0	0	19.9866	0	0	0	0	0	0	0
4764	Gorai.010G024700.1.A;Gorai.010G024700.3.A;Gorai.010G024700.2.A	Gorai.010G024700.1.A;Gorai.010G024700.3.A;Gorai.010G024700.2.A	Gorai.010G024700.1.A	case 1	Gorai.010G024700.1.A	Gorai.010G024700	PTHR23310:SF14 - PROTEIN ACBP-7 (1 of 3)	Gohir.A06G023000		93514331	AT4G24230.6	acyl-CoA-binding domain 3	ACBP3	#N/A	#N/A	#N/A	#N/A	#N/A	1	19	20.9018		0	0	0	20.9018	0	0	0	0	0	0	0	0	0	0	0	0	0	0	0	0
4794	Gorai.010G046700.2.A;Gorai.010G046700.1.A	Gorai.010G046700.2.A;Gorai.010G046700.1.A	Gorai.010G046700.1.A	case 1	Gorai.010G046700.2.A	Gorai.010G046700	PTHR23101:SF25 - RABEX-5 (1 of 1)	Gohir.A06G040500		93522042	AT3G19770.1	Vacuolar sorting protein 9 (VPS9) domain	ATVPS9A,VPS9,VPS9A	#N/A	#N/A	#N/A	#N/A	#N/A	1	19	19.7833		0	0	0	0	0	0	0	0	0	0	0	0	0	19.7833	0	0	0	0	0	0
5057	Gorai.010G213100.1.A;Gorai.010G213100.1.D	Gorai.010G213100.1.A;Gorai.010G213100.1.D	Gorai.010G213100.1.A;Gorai.010G213100.1.D	case 2	Gorai.010G213100.1.A	Gorai.010G213100	1.10.3.1 - Catechol oxidase / Tyrosinase (1 of 6)	Gohir.A06G172800		93440766	X			#N/A	#N/A	#N/A	#N/A	#N/A	1	19	19.799		0	0	0	0	19.799	0	0	0	0	0	0	0	0	0	0	0	0	0	0	0
5149	Gorai.011G004800.2.D;Gorai.011G004800.1.D	Gorai.011G004800.2.D;Gorai.011G004800.1.D	Gorai.011G004800.1.D	case 1	Gorai.011G004800.2.D	Gorai.011G004800	K17600 - vacuolar protein sorting-associated protein 54 (VPS54) (1 of 1)	Gohir.D10G004400		93515781	AT4G19490.2	VPS54	ATVPS54,VPS54	#N/A	#N/A	#N/A	#N/A	#N/A	1	19	19.2992		0	0	0	0	0	0	0	0	0	0	19.2992	0	0	0	0	0	0	0	0	0
5233	Gorai.011G064000.3.A;Gorai.011G064000.2.A;Gorai.011G064000.1.A;Gorai.011G064000.5.A;Gorai.011G064000.4.A	Gorai.011G064000.3.A;Gorai.011G064000.2.A;Gorai.011G064000.1.A;Gorai.011G064000.5.A;Gorai.011G064000.4.A	Gorai.011G064000.1.A	case 1	Gorai.011G064000.3.A	Gorai.011G064000	K03787 - 5'-nucleotidase (surE) (1 of 4)	Gohir.A10G058200		93523494	AT1G72880.2	Survival protein SurE-like phosphatase/nucleotidase		#N/A	#N/A	#N/A	#N/A	#N/A	1	19	21.3805		0	0	21.3805	0	0	0	0	0	0	0	0	0	0	0	0	0	0	0	0	0
5885	Gorai.012G187600.1.D;Gorai.012G187600.1.A;Gorai.012G187600.2.D;Gorai.012G187600.2.A;Gorai.009G324200.1.A.p2;Gorai.009G324200.1.A	Gorai.012G187600.1.D;Gorai.012G187600.1.A;Gorai.012G187600.2.D;Gorai.012G187600.2.A	Gorai.012G187600.1.A;Gorai.012G187600.1.D	case 2	Gorai.012G187600.1.D	Gorai.012G187600	K03869 - cullin 3 (CUL3) (1 of 3)	Gohir.D04G192200		93523461	AT1G26830.1	cullin 3	ATCUL3,ATCUL3A,CUL3,CUL3A	#N/A	#N/A	#N/A	#N/A	#N/A	1	19	19.2333		0	0	0	0	0	0	0	0	0	0	19.2333	0	0	0	0	0	0	0	0	0
6043	Gorai.013G091400.1.D;Gorai.013G091400.3.D;Gorai.013G091400.2.D;Gorai.013G091400.4.D	Gorai.013G091400.1.D;Gorai.013G091400.3.D;Gorai.013G091400.2.D;Gorai.013G091400.4.D	Gorai.013G091400.1.D	case 1	Gorai.013G091400.1.D	Gorai.013G091400	PTHR11926//PTHR11926:SF352 - GLUCOSYL/GLUCURONOSYL TRANSFERASES // SUBFAMILY NOT NAMED (1 of 2)	Gohir.D13G079900		93521634	AT1G07250.1	UDP-glucosyl transferase 71C4	UGT71C4	#N/A	#N/A	#N/A	#N/A	#N/A	1	19	20.508		0	0	0	0	0	0	0	0	0	0	0	20.508	0	0	0	0	0	0	0	0
6131	Gorai.013G147100.2.D;Gorai.013G147100.1.D;Gorai.013G147100.3.D;Gorai.013G147100.5.D;Gorai.013G147100.4.D;Gorai.013G147100.6.D	Gorai.013G147100.2.D;Gorai.013G147100.1.D;Gorai.013G147100.3.D;Gorai.013G147100.5.D;Gorai.013G147100.4.D;Gorai.013G147100.6.D	Gorai.013G147100.1.D	case 1	Gorai.013G147100.2.D	Gorai.013G147100	K00031 - isocitrate dehydrogenase (IDH1, IDH2, icd) (1 of 3)	Gohir.D13G131100		93441473	AT1G54340.1	isocitrate dehydrogenase	ICDH	#N/A	#N/A	#N/A	#N/A	#N/A	1	19	19.4565		0	0	0	0	0	19.4565	0	0	0	0	0	0	0	0	0	0	0	0	0	0
485	Gorai.001G248300.2.A;Gorai.009G315000.1.D;Gorai.009G315000.1.A;Gorai.002G250200.2.D;Gorai.002G250200.2.A;Gorai.002G250200.1.D;Gorai.002G250200.1.A;Gorai.001G248300.1.D;Gorai.001G248300.1.A;Gorai.006G168700.2.D;Gorai.006G168700.2.A;Gorai.001G248300.2.D;Gorai.006G168700.1.D;Gorai.006G168700.1.A;Gorai.002G250200.3.D;Gorai.002G250200.3.A	Gorai.001G248300.2.A;Gorai.009G315000.1.D;Gorai.009G315000.1.A;Gorai.002G250200.2.D;Gorai.002G250200.2.A;Gorai.002G250200.1.D;Gorai.002G250200.1.A;Gorai.001G248300.1.D;Gorai.001G248300.1.A;Gorai.006G168700.2.D;Gorai.006G168700.2.A;Gorai.001G248300.2.D;Gorai.006G168700.1.D;Gorai.006G168700.1.A	Gorai.001G248300.1.A;Gorai.001G248300.1.D;Gorai.002G250200.1.A;Gorai.002G250200.1.D;Gorai.006G168700.1.A;Gorai.006G168700.1.D;Gorai.009G315000.1.A;Gorai.009G315000.1.D	case 3	Gorai.001G248300.2.A	Gorai.001G248300	K02973 - small subunit ribosomal protein S23e (RP-S23e, RPS23) (1 of 4)	Gohir.A13G088350		93523416	AT5G02960.1	Ribosomal protein S12/S23 family protein		#N/A	#N/A	#N/A	#N/A	#N/A	1	19	20.262		0	0	0	0	0	0	0	0	0	0	0	0	20.262	0	0	0	0	0	0	0
2169	Gorai.005G208400.8.D;Gorai.005G208400.5.D;Gorai.005G208400.4.D;Gorai.005G208400.2.D;Gorai.005G208400.11.D;Gorai.005G208400.10.D;Gorai.005G208400.9.D;Gorai.005G208400.7.D;Gorai.005G208400.6.D;Gorai.005G208400.3.D	Gorai.005G208400.8.D;Gorai.005G208400.5.D;Gorai.005G208400.4.D;Gorai.005G208400.2.D;Gorai.005G208400.11.D;Gorai.005G208400.10.D;Gorai.005G208400.9.D;Gorai.005G208400.7.D;Gorai.005G208400.6.D;Gorai.005G208400.3.D	Gorai.005G208400.1.D	case 1	Gorai.005G208400.8.D	Gorai.005G208400	PTHR11774:SF11 - GERANYLGERANYL TRANSFERASE TYPE-2 SUBUNIT BETA (1 of 1)	Gohir.D02G186100		93522843	AT5G12210.1	RAB geranylgeranyl transferase beta subunit 1	AtRGTB1,RGTB1	#N/A	#N/A	#N/A	#N/A	#N/A	1	19	20.1483		20.1483	0	0	0	0	0	0	0	0	0	0	0	0	0	0	0	0	0	0	0
2556	Gorai.006G148600.1.A;Gorai.009G394100.2.A;Gorai.002G153300.1.D;Gorai.002G153300.1.A	Gorai.006G148600.1.A	Gorai.006G148600.1.A	case 1	Gorai.006G148600.1.A	Gorai.006G148600	PTHR19957:SF69 - SYNTAXIN-121-RELATED (1 of 3)	Gohir.A09G133500		93521712	AT3G11820.1	syntaxin of plants 121	AT-SYR1,ATSYP121,ATSYR1,PEN1,SYP121,SYR1	#N/A	#N/A	#N/A	#N/A	#N/A	1	19	21.8483		0	0	0	0	0	0	0	0	0	0	0	21.8483	0	0	0	0	0	0	0	0
2561	Gorai.006G153000.4.A;Gorai.006G153000.1.A;Gorai.006G153000.3.D;Gorai.006G153000.3.A;Gorai.006G153000.2.D;Gorai.006G153000.2.A;Gorai.009G400000.6.D;Gorai.009G400000.5.D;Gorai.009G400000.6.A;Gorai.009G400000.5.A;Gorai.009G400000.4.D;Gorai.009G400000.4.A;Gorai.009G400000.7.D;Gorai.009G400000.7.A	Gorai.006G153000.4.A;Gorai.006G153000.1.A;Gorai.006G153000.3.D;Gorai.006G153000.3.A;Gorai.006G153000.2.D;Gorai.006G153000.2.A	Gorai.006G153000.1.A	case 1	Gorai.006G153000.4.A	Gorai.006G153000	K17917 - sorting nexin-1/2 (SNX1_2) (1 of 2)	Gohir.A09G141200		93517257	AT5G06140.1	sorting nexin 1	ATSNX1,SNX1	#N/A	#N/A	#N/A	#N/A	#N/A	1	19	21.4291		0	0	0	0	0	0	0	0	0	0	21.4291	0	0	0	0	0	0	0	0	0
3374	Gorai.007G367700.1.D;Gorai.007G367700.1.A	Gorai.007G367700.1.D;Gorai.007G367700.1.A	Gorai.007G367700.1.A;Gorai.007G367700.1.D	case 2	Gorai.007G367700.1.D	Gorai.007G367700	K12611 - mRNA-decapping enzyme 1B (DCP1B) (1 of 2)	Gohir.D11G337700		93521532	AT1G08370.1	decapping 1	ATDCP1,DCP1	#N/A	#N/A	#N/A	#N/A	#N/A	1	19	18.8078		0	0	0	0	0	0	0	0	0	0	18.8078	0	0	0	0	0	0	0	0	0
924	Gorai.002G232700.1.D;Gorai.002G232700.2.D;Gorai.002G232700.3.D	Gorai.002G232700.1.D;Gorai.002G232700.2.D;Gorai.002G232700.3.D	Gorai.002G232700.1.D	case 1	Gorai.002G232700.1.D	Gorai.002G232700	K11838 - ubiquitin carboxyl-terminal hydrolase 7 (USP7, UBP15) (1 of 5)	Gohir.D01G189100		93065219	AT5G06600.2	ubiquitin-specific protease 12	UBP12	#N/A	#N/A	#N/A	#N/A	#N/A	1	19	19.7359		0	0	0	0	19.7359	0	0	0	0	0	0	0	0	0	0	0	0	0	0	0
1162	Gorai.003G101200.2.D	Gorai.003G101200.2.D	Gorai.003G101200.1.D	case 1	Gorai.003G101200.2.D	Gorai.003G101200	K02136 - F-type H+-transporting ATPase subunit gamma (ATPeF1G, ATP5C1, ATP3) (1 of 3)	Gohir.D03G096600		93519938	AT2G33040.1	gamma subunit of Mt ATP synthase	ATP3	#N/A	#N/A	#N/A	#N/A	#N/A	1	19	19.5121		0	0	0	0	0	0	0	0	0	0	0	0	19.5121	0	0	0	0	0	0	0
1772	Gorai.004G254100.2.D;Gorai.004G254100.2.A;Gorai.004G254100.3.D;Gorai.004G254100.3.A;Gorai.004G254100.4.D;Gorai.004G254100.4.A;Gorai.004G254100.1.A;Gorai.004G254100.1.D;Gorai.004G254100.1.A.p2	Gorai.004G254100.2.D;Gorai.004G254100.2.A;Gorai.004G254100.3.D;Gorai.004G254100.3.A;Gorai.004G254100.4.D;Gorai.004G254100.4.A;Gorai.004G254100.1.A;Gorai.004G254100.1.D	Gorai.004G254100.1.A;Gorai.004G254100.1.D	case 2	Gorai.004G254100.2.D	Gorai.004G254100	PTHR14352:SF2 - HAUS AUGMIN-LIKE COMPLEX SUBUNIT 7 (1 of 1)	Gohir.D08G238633		93517209	AT5G17620.1			#N/A	#N/A	#N/A	#N/A	#N/A	1	19	19.4716		0	0	0	0	0	0	0	0	0	0	19.4716	0	0	0	0	0	0	0	0	0
116	Gorai.001G027900.4.D;Gorai.001G027900.3.D;Gorai.001G027900.2.D;Gorai.001G027900.1.D;Gorai.001G027900.5.D;Gorai.001G027900.5.A;Gorai.011G164400.1.D;Gorai.009G051300.1.D;Gorai.009G051300.1.A;Gorai.011G164400.1.A;Gorai.010G108800.1.D	Gorai.001G027900.4.D;Gorai.001G027900.3.D;Gorai.001G027900.2.D;Gorai.001G027900.1.D	Gorai.001G027900.1.D	case 1	Gorai.001G027900.4.D	Gorai.001G027900	PTHR13856:SF78 - ENTH/VHS/GAT FAMILY PROTEIN (1 of 4)	Gohir.D07G026900		93522685	AT4G32760.2	ENTH/VHS/GAT family protein		#N/A	#N/A	#N/A	#N/A	#N/A	1	19	20.1692		0	0	0	0	0	0	0	0	0	0	0	0	20.1692	0	0	0	0	0	0	0
250	Gorai.001G103700.1.A;Gorai.001G104000.2.D;Gorai.001G104000.2.A;Gorai.001G104000.1.D;Gorai.001G104000.1.A;Gorai.012G101300.1.D;Gorai.012G101300.1.A;Gorai.009G372000.5.D;Gorai.009G372000.5.A;Gorai.009G372000.3.D;Gorai.009G372000.3.A;Gorai.009G372000.1.D;Gorai.009G372000.1.A	Gorai.001G103700.1.A	Gorai.001G103700.1.A	case 1	Gorai.001G103700.1.A	Gorai.001G103700	1.6.5.5 - NADPH:quinone reductase / Zeta-crystallin (1 of 20)	Gohir.A07G091700,Gohir.A07G091850		93523334	AT4G13010.1	Oxidoreductase, zinc-binding dehydrogenase family protein		#N/A	#N/A	#N/A	#N/A	#N/A	1	19	19.9161		0	0	0	0	0	0	0	0	0	0	0	0	19.9161	0	0	0	0	0	0	0
1065	Gorai.003G042500.1.D;Gorai.003G042500.1.A;Gorai.003G042500.2.D;Gorai.003G042500.2.A;Gorai.003G042500.5.D;Gorai.003G042500.5.A;Gorai.003G042500.4.D;Gorai.003G042500.4.A;Gorai.003G042500.3.D;Gorai.003G042500.3.A;Gorai.003G042500.5.D.p2;Gorai.003G042500.5.A.p2;Gorai.008G091900.1.D;Gorai.008G091900.1.A	Gorai.003G042500.1.D;Gorai.003G042500.1.A;Gorai.003G042500.2.D;Gorai.003G042500.2.A;Gorai.003G042500.5.D;Gorai.003G042500.5.A;Gorai.003G042500.4.D;Gorai.003G042500.4.A;Gorai.003G042500.3.D;Gorai.003G042500.3.A	Gorai.003G042500.1.A;Gorai.003G042500.1.D	case 2	Gorai.003G042500.1.D	Gorai.003G042500	PTHR31969:SF4 - GEM-LIKE PROTEIN 1-RELATED (1 of 7)	Gohir.D03G041900,Gohir.D03G041950	Gh_D03G044700	93524588	AT2G22475.1	GRAM domain family protein	GEM	#N/A	#N/A	#N/A	#N/A	#N/A	1	19	20.0093		0	0	0	0	0	0	0	0	0	0	0	20.0093	0	0	0	0	0	0	0	0
1645	Gorai.004G177800.1.A	Gorai.004G177800.1.A	Gorai.004G177800.1.A	case 1	Gorai.004G177800.1.A	Gorai.004G177800	PTHR11043//PTHR11043:SF8 - ZETA-COAT PROTEIN // SUBFAMILY NOT NAMED (1 of 4)	Gohir.A08G149300		93523442	AT1G60970.1	SNARE-like superfamily protein		#N/A	#N/A	#N/A	#N/A	#N/A	1	19	21.2141		0	0	0	0	0	0	0	0	0	0	0	0	21.2141	0	0	0	0	0	0	0
2375	Gorai.006G049000.1.D	Gorai.006G049000.1.D	Gorai.006G049000.1.D	case 1	Gorai.006G049000.1.D	Gorai.006G049000	PTHR11588//PTHR11588:SF114 - TUBULIN // SUBFAMILY NOT NAMED (1 of 6)	Gohir.D09G042600		93524521	AT5G23860.2	tubulin beta 8	TUB8	#N/A	#N/A	#N/A	#N/A	#N/A	1	19	22.3774		0	0	0	0	0	0	0	0	0	0	0	22.3774	0	0	0	0	0	0	0	0
2958	Gorai.007G080100.5.A;Gorai.007G080100.4.A;Gorai.007G080100.2.A;Gorai.007G080100.6.A;Gorai.007G080100.3.A;Gorai.007G080100.7.A;Gorai.007G080100.1.A;Gorai.007G080100.8.A	Gorai.007G080100.5.A;Gorai.007G080100.4.A;Gorai.007G080100.2.A;Gorai.007G080100.6.A;Gorai.007G080100.3.A;Gorai.007G080100.7.A;Gorai.007G080100.1.A;Gorai.007G080100.8.A	Gorai.007G080100.1.A	case 1	Gorai.007G080100.5.A	Gorai.007G080100	PTHR21230//PTHR21230:SF32 - VESICLE TRANSPORT V-SNARE PROTEIN VTI1-RELATED // SUBFAMILY NOT NAMED (1 of 2)	Gohir.A11G070700		93482410	AT5G39510.1	Vesicle transport v-SNARE family protein	ATVTI11,ATVTI1A,SGR4,VTI11,VTI1A,ZIG,ZIG1	#N/A	#N/A	#N/A	#N/A	#N/A	1	19	20.7247		0	0	0	0	0	0	0	0	0	0	0	20.7247	0	0	0	0	0	0	0	0
4050	Gorai.009G066100.1.D;Gorai.009G066100.1.A;Gorai.009G066100.3.D;Gorai.009G066100.3.A;Gorai.009G066100.2.D;Gorai.009G066100.2.A	Gorai.009G066100.1.D;Gorai.009G066100.1.A;Gorai.009G066100.3.D;Gorai.009G066100.3.A;Gorai.009G066100.2.D;Gorai.009G066100.2.A	Gorai.009G066100.1.A;Gorai.009G066100.1.D	case 2	Gorai.009G066100.1.D	Gorai.009G066100	PTHR12126:SF8 - NAD(P)-BINDING ROSSMANN-FOLD SUPERFAMILY PROTEIN (1 of 1)	Gohir.D05G065300		93522607	AT5G10730.1	NAD(P)-binding Rossmann-fold superfamily protein		#N/A	#N/A	#N/A	#N/A	#N/A	1	19	20.1065		0	0	0	0	0	0	0	0	0	0	20.1065	0	0	0	0	0	0	0	0	0
6086	Gorai.013G120900.1.D;Gorai.013G120900.2.D	Gorai.013G120900.1.D;Gorai.013G120900.2.D	Gorai.013G120900.1.D	case 1	Gorai.013G120900.1.D	Gorai.013G120900	#N/A	Gohir.D13G107900		93514145	AT5G28830.1	calcium-binding EF hand family protein		#N/A	#N/A	#N/A	#N/A	#N/A	1	19	19.4109		0	0	0	0	0	0	0	0	0	0	19.4109	0	0	0	0	0	0	0	0	0
1614	Gorai.004G165200.2.D;Gorai.004G165200.2.A;Gorai.004G165200.1.D;Gorai.004G165200.1.A;Gorai.004G165200.4.D;Gorai.004G165200.4.A;Gorai.004G165200.3.D;Gorai.004G165200.3.A;Gorai.004G165200.6.D;Gorai.004G165200.6.A;Gorai.004G165200.5.D;Gorai.004G165200.5.A	Gorai.004G165200.2.D;Gorai.004G165200.2.A;Gorai.004G165200.1.D;Gorai.004G165200.1.A;Gorai.004G165200.4.D;Gorai.004G165200.4.A;Gorai.004G165200.3.D;Gorai.004G165200.3.A;Gorai.004G165200.6.D;Gorai.004G165200.6.A	Gorai.004G165200.1.A;Gorai.004G165200.1.D	case 2	Gorai.004G165200.2.D	Gorai.004G165200	K08343 - ubiquitin-like-conjugating enzyme ATG3 (ATG3) (1 of 2)	Gohir.D08G159150		93437177	AT5G61500.1	autophagy 3 (APG3)	ATATG3,ATG3	#N/A	#N/A	#N/A	#N/A	#N/A	1	19	20.4516		0	0	0	0	0	0	0	0	0	0	20.4516	0	0	0	0	0	0	0	0	0
1750	Gorai.004G245800.2.A;Gorai.004G245800.1.A;Gorai.004G245800.4.A;Gorai.004G245800.3.A;Gorai.004G245800.5.A;Gorai.004G245800.6.D;Gorai.004G245800.6.A;Gorai.007G284100.7.A;Gorai.007G284100.6.A;Gorai.007G284100.5.A;Gorai.007G284100.2.A	Gorai.004G245800.2.A;Gorai.004G245800.1.A;Gorai.004G245800.4.A;Gorai.004G245800.3.A;Gorai.004G245800.5.A	Gorai.004G245800.1.A	case 1	Gorai.004G245800.2.A	Gorai.004G245800	PTHR12760 - TETRATRICOPEPTIDE REPEAT PROTEIN (1 of 2)	Gohir.A08G214400		93519717	AT3G04830.1	Protein prenylyltransferase superfamily protein		#N/A	#N/A	#N/A	#N/A	#N/A	1	19	19.6382		0	0	0	0	19.6382	0	0	0	0	0	0	0	0	0	0	0	0	0	0	0
2487	Gorai.006G117100.2.D;Gorai.006G117100.1.D;Gorai.006G117100.3.D;Gorai.006G117100.4.D	Gorai.006G117100.2.D;Gorai.006G117100.1.D;Gorai.006G117100.3.D;Gorai.006G117100.4.D	Gorai.006G117100.1.D	case 1	Gorai.006G117100.2.D	Gorai.006G117100	K09503 - DnaJ homolog subfamily A member 2 (DNAJA2) (1 of 5)	Gohir.D09G100000		93522901	AT5G22060.1	DNAJ homologue 2	ATJ2,J2	#N/A	#N/A	#N/A	#N/A	#N/A	1	19	20.8345		0	0	0	0	0	0	0	0	0	0	20.8345	0	0	0	0	0	0	0	0	0
3460	Gorai.008G031400.4.A;Gorai.008G031400.3.A;Gorai.008G031400.2.A;Gorai.008G031400.1.A	Gorai.008G031400.4.A;Gorai.008G031400.3.A;Gorai.008G031400.2.A;Gorai.008G031400.1.A	Gorai.008G031400.1.A	case 1	Gorai.008G031400.4.A	Gorai.008G031400	K05236 - coatomer protein complex, subunit alpha (xenin) (COPA) (1 of 5)	Gohir.A12G041700		93522296	AT1G62020.1	Coatomer, alpha subunit		#N/A	#N/A	#N/A	#N/A	#N/A	1	19	21.3381		0	0	0	0	0	0	0	0	0	21.3381	0	0	0	0	0	0	0	0	0	0
3498	Gorai.008G047600.1.D;Gorai.008G047600.2.D;Gorai.008G047600.3.D	Gorai.008G047600.1.D;Gorai.008G047600.2.D;Gorai.008G047600.3.D	Gorai.008G047600.1.D	case 1	Gorai.008G047600.1.D	Gorai.008G047600	K03253 - translation initiation factor 3 subunit B (EIF3B) (1 of 2)	Gohir.D12G045200		93519132	AT5G27640.1	translation initiation factor 3B1	ATEIF3B-1,ATTIF3B1,EIF3B,EIF3B-1,TIF3B1	#N/A	#N/A	#N/A	#N/A	#N/A	1	19	19.8752		0	0	0	0	0	0	0	0	0	0	0	0	0	0	0	19.8752	0	0	0	0
3779	Gorai.008G232400.3.D;Gorai.008G232400.2.D;Gorai.008G232400.1.D	Gorai.008G232400.3.D;Gorai.008G232400.2.D;Gorai.008G232400.1.D	Gorai.008G232400.1.D	case 1	Gorai.008G232400.3.D	Gorai.008G232400	K05609 - ubiquitin carboxyl-terminal hydrolase L3 [EC:3.4.19.12] (UCHL3, YUH1) (1 of 2)	Gohir.D12G216800		93521319	AT4G17510.1	ubiquitin C-terminal hydrolase 3	UCH3	#N/A	#N/A	#N/A	#N/A	#N/A	1	19	20.0723		0	0	20.0723	0	0	0	0	0	0	0	0	0	0	0	0	0	0	0	0	0
5254	Gorai.011G077300.8.A;Gorai.011G077300.7.A;Gorai.011G077300.6.A;Gorai.011G077300.9.A;Gorai.011G077300.5.A;Gorai.011G077300.4.A;Gorai.011G077300.3.A;Gorai.011G077300.2.A;Gorai.011G077300.1.A	Gorai.011G077300.8.A;Gorai.011G077300.7.A;Gorai.011G077300.6.A;Gorai.011G077300.9.A;Gorai.011G077300.5.A;Gorai.011G077300.4.A;Gorai.011G077300.3.A;Gorai.011G077300.2.A;Gorai.011G077300.1.A	Gorai.011G077300.1.A	case 1	Gorai.011G077300.8.A	Gorai.011G077300	K17302 - coatomer, subunit beta' (COPB2, SEC27) (1 of 4)	Gohir.A10G079600		93075242	AT1G52360.1	Coatomer, beta\' subunit		#N/A	#N/A	#N/A	#N/A	#N/A	1	19	20.0798		0	0	0	0	0	0	0	0	0	0	0	0	20.0798	0	0	0	0	0	0	0
6087	Gorai.013G121000.1.A;Gorai.013G121000.3.A;Gorai.013G121000.2.A;Gorai.013G121000.1.D;Gorai.013G121000.3.D;Gorai.013G121000.2.D;Gorai.013G121000.5.D;Gorai.013G121000.5.A;Gorai.013G121000.4.D;Gorai.013G121000.4.A	Gorai.013G121000.1.A;Gorai.013G121000.3.A;Gorai.013G121000.2.A;Gorai.013G121000.1.D;Gorai.013G121000.3.D;Gorai.013G121000.2.D;Gorai.013G121000.5.D;Gorai.013G121000.5.A;Gorai.013G121000.4.D;Gorai.013G121000.4.A	Gorai.013G121000.1.A;Gorai.013G121000.1.D	case 2	Gorai.013G121000.1.A	Gorai.013G121000	PTHR11732//PTHR11732:SF253 - ALDO/KETO REDUCTASE // SUBFAMILY NOT NAMED (1 of 13)	Gohir.A13G104700		93441474	AT1G60690.1	NAD(P)-linked oxidoreductase superfamily protein		#N/A	#N/A	#N/A	#N/A	#N/A	1	19	19.4193		0	0	0	0	0	0	0	0	0	0	0	0	19.4193	0	0	0	0	0	0	0
130	Gorai.001G033600.4.D;Gorai.001G033600.3.D;Gorai.001G033600.2.D;Gorai.001G033600.9.D;Gorai.001G033600.6.D;Gorai.001G033600.7.D;Gorai.001G033600.1.D;Gorai.001G033600.5.D;Gorai.001G033600.8.D	Gorai.001G033600.4.D;Gorai.001G033600.3.D;Gorai.001G033600.2.D;Gorai.001G033600.9.D;Gorai.001G033600.6.D;Gorai.001G033600.7.D;Gorai.001G033600.1.D;Gorai.001G033600.5.D;Gorai.001G033600.8.D	Gorai.001G033600.1.D	case 1	Gorai.001G033600.4.D	Gorai.001G033600	PTHR31358:SF10 - TARGETING PROTEIN FOR XKLP2-LIKE PROTEIN (1 of 4)	Gohir.D07G032200		93518346	AT4G32330.2	TPX2 (targeting protein for Xklp2) protein family		#N/A	#N/A	#N/A	#N/A	#N/A	1	19	22.2248		0	0	0	0	0	0	0	0	0	0	0	0	0	0	0	0	0	0	0	22.2248
997	Gorai.002G266600.2.D;Gorai.002G266600.2.A;Gorai.002G266600.3.D;Gorai.002G266600.3.A;Gorai.002G266600.1.D;Gorai.002G266600.1.A;Gorai.002G266600.4.D;Gorai.002G266600.4.A	Gorai.002G266600.2.D;Gorai.002G266600.2.A;Gorai.002G266600.3.D;Gorai.002G266600.3.A;Gorai.002G266600.1.D;Gorai.002G266600.1.A	Gorai.002G266600.1.A;Gorai.002G266600.1.D	case 2	Gorai.002G266600.2.D	Gorai.002G266600	5.3.2.1 - Phenylpyruvate tautomerase / Phenylpyruvic keto--enol isomerase (1 of 3)	Gohir.D01G219900		93524007	AT5G01650.1	Tautomerase/MIF superfamily protein		#N/A	#N/A	#N/A	#N/A	#N/A	1	19	22.3064		0	0	0	0	0	0	0	0	0	0	0	22.3064	0	0	0	0	0	0	0	0
1597	Gorai.004G146600.3.A;Gorai.004G146600.4.A;Gorai.004G146600.2.A	Gorai.004G146600.3.A;Gorai.004G146600.4.A;Gorai.004G146600.2.A	Gorai.004G146600.1.A	case 1	Gorai.004G146600.3.A	Gorai.004G146600	#N/A	Gohir.A08G121000		93519821	AT2G47115.1			#N/A	#N/A	#N/A	#N/A	#N/A	1	19	18.577		0	0	0	0	0	0	0	0	0	0	18.577	0	0	0	0	0	0	0	0	0
2307	Gorai.006G008600.1.A;Gorai.006G008600.5.D;Gorai.006G008600.5.A;Gorai.006G008600.4.D;Gorai.006G008600.4.A;Gorai.006G008600.3.A;Gorai.006G008600.3.D;Gorai.006G008600.2.D;Gorai.006G008600.2.A	Gorai.006G008600.1.A	Gorai.006G008600.1.A	case 1	Gorai.006G008600.1.A	Gorai.006G008600	PTHR11206:SF85 - PROTEIN TRANSPARENT TESTA 12 (1 of 2)	Gohir.A09G007700		93441332	AT3G59030.1	MATE efflux family protein	ATTT12,TT12	#N/A	#N/A	#N/A	#N/A	#N/A	1	19	20.8074		0	0	0	0	0	0	0	0	0	0	0	0	20.8074	0	0	0	0	0	0	0
2752	Gorai.006G246500.1.D	Gorai.006G246500.1.D	Gorai.006G246500.1.D	case 1	Gorai.006G246500.1.D	Gorai.006G246500	K02958 - small subunit ribosomal protein S15e (RP-S15e, RPS15) (1 of 4)	Gohir.D09G225000		93523903	AT1G04270.1	cytosolic ribosomal protein S15	RPS15	#N/A	#N/A	#N/A	#N/A	#N/A	1	19	22.0438		0	0	0	0	0	0	0	22.0438	0	0	0	0	0	0	0	0	0	0	0	0
4417	Gorai.009G244400.1.A;Gorai.009G244400.3.A;Gorai.009G244400.2.A	Gorai.009G244400.1.A;Gorai.009G244400.3.A	Gorai.009G244400.1.A	case 1	Gorai.009G244400.1.A	Gorai.009G244400	PTHR31423:SF3 - PROLYL-TRNA SYNTHETASE ASSOCIATED DOMAIN-CONTAINING PROTEIN 1-RELATED (1 of 2)	Gohir.A05G233700	Gh_A05G221000	93517639	AT1G44835.2	YbaK/aminoacyl-tRNA synthetase-associated domain		#N/A	#N/A	#N/A	#N/A	#N/A	1	19	19.2607		0	0	0	0	0	0	0	0	0	0	19.2607	0	0	0	0	0	0	0	0	0
1890	Gorai.005G018100.4.D;Gorai.005G018100.8.D;Gorai.005G018100.5.D;Gorai.005G018100.1.D;Gorai.005G018100.3.D;Gorai.005G018100.2.D;Gorai.005G018100.6.D;Gorai.005G018100.7.D	Gorai.005G018100.4.D;Gorai.005G018100.8.D;Gorai.005G018100.5.D;Gorai.005G018100.1.D;Gorai.005G018100.3.D;Gorai.005G018100.2.D;Gorai.005G018100.6.D;Gorai.005G018100.7.D	Gorai.005G018100.1.D	case 1	Gorai.005G018100.4.D	Gorai.005G018100	K12471 - epsin (EPN) (1 of 2)	Gohir.D02G014700	Gh_D02G017900	93520721	AT3G59290.1	ENTH/VHS family protein		#N/A	#N/A	#N/A	#N/A	#N/A	1	19	19.6296		0	0	0	0	0	0	0	0	0	0	19.6296	0	0	0	0	0	0	0	0	0
5565	Gorai.012G002900.5.D;Gorai.012G002900.4.D;Gorai.012G002900.3.D;Gorai.012G002900.2.D;Gorai.012G002900.1.D;Gorai.012G002900.6.D;Gorai.012G002900.7.D	Gorai.012G002900.5.D;Gorai.012G002900.4.D;Gorai.012G002900.3.D;Gorai.012G002900.2.D;Gorai.012G002900.1.D;Gorai.012G002900.6.D;Gorai.012G002900.7.D	Gorai.012G002900.1.D	case 1	Gorai.012G002900.5.D	Gorai.012G002900	K06111 - exocyst complex component 4 (EXOC4, SEC8L1) (1 of 1)			93517226	AT3G10380.1	subunit of exocyst complex 8	ATSEC8,SEC8	#N/A	#N/A	#N/A	#N/A	#N/A	1	19	19.1631		0	0	0	0	0	0	0	0	0	0	0	0	19.1631	0	0	0	0	0	0	0
556	Gorai.002G009200.1.D;Gorai.002G009200.2.D;Gorai.002G009200.3.D	Gorai.002G009200.1.D;Gorai.002G009200.2.D;Gorai.002G009200.3.D	Gorai.002G009200.1.D	case 1	Gorai.002G009200.1.D	Gorai.002G009200	PF03629 - Domain of unknown function (DUF303) (DUF303) (1 of 5)	Gohir.D01G008000		93524019	AT4G34215.2	Domain of unknown function (DUF303)		#N/A	#N/A	#N/A	#N/A	#N/A	1	19	21.0488		0	0	0	0	0	0	0	0	0	0	0	21.0488	0	0	0	0	0	0	0	0
3687	Gorai.008G179300.3.D;Gorai.008G179300.2.D;Gorai.008G179300.1.D;Gorai.008G179300.3.A;Gorai.008G179300.2.A;Gorai.008G179300.1.A;Gorai.008G179300.4.D;Gorai.008G179300.4.A	Gorai.008G179300.3.D;Gorai.008G179300.2.D;Gorai.008G179300.1.D;Gorai.008G179300.3.A;Gorai.008G179300.2.A;Gorai.008G179300.1.A;Gorai.008G179300.4.D;Gorai.008G179300.4.A	Gorai.008G179300.1.A;Gorai.008G179300.1.D	case 2	Gorai.008G179300.3.D	Gorai.008G179300	PTHR23257//PTHR23257:SF366 - SERINE-THREONINE PROTEIN KINASE // SUBFAMILY NOT NAMED (1 of 3)	Gohir.D12G166500		93519220	AT1G14000.1	VH1-interacting kinase	VIK	#N/A	#N/A	#N/A	#N/A	#N/A	1	19	20.2615		0	0	0	0	0	0	0	0	0	0	0	0	0	20.2615	0	0	0	0	0	0
3692	Gorai.008G182800.4.A;Gorai.008G182800.3.A;Gorai.008G182800.2.A;Gorai.008G182800.1.A	Gorai.008G182800.4.A;Gorai.008G182800.3.A;Gorai.008G182800.2.A;Gorai.008G182800.1.A	Gorai.008G182800.1.A	case 1	Gorai.008G182800.4.A	Gorai.008G182800	PTHR10264//PTHR10264:SF93 - BAND 7 PROTEIN-RELATED // SUBFAMILY NOT NAMED (1 of 1)	Gohir.A12G166700		93523573	AT5G62740.1	SPFH/Band 7/PHB domain-containing membrane-associated protein family	ATHIR1,HIR1	#N/A	#N/A	#N/A	#N/A	#N/A	1	19	20.1246		0	0	0	0	0	0	0	0	0	0	20.1246	0	0	0	0	0	0	0	0	0
3895	Gorai.008G287400.1.A;Gorai.008G287400.2.A	Gorai.008G287400.1.A;Gorai.008G287400.2.A	Gorai.008G287400.1.A	case 1	Gorai.008G287400.1.A	Gorai.008G287400	K12396 - AP-3 complex subunit delta-1 (AP3D1) (1 of 1)	Gohir.A12G266900		93519751	AT1G48760.1	delta-adaptin	delta-ADR	#N/A	#N/A	#N/A	#N/A	#N/A	1	19	19.9856		0	0	0	0	0	0	0	0	0	0	19.9856	0	0	0	0	0	0	0	0	0
5984	Gorai.013G050700.2.D;Gorai.013G050700.2.A;Gorai.013G050700.9.D;Gorai.013G050700.9.A;Gorai.013G050700.7.D;Gorai.013G050700.7.A;Gorai.013G050700.3.D;Gorai.013G050700.3.A;Gorai.013G050700.4.D;Gorai.013G050700.4.A;Gorai.013G050700.1.D;Gorai.013G050700.1.A;Gorai.013G050700.5.D;Gorai.013G050700.5.A;Gorai.013G050700.6.D;Gorai.013G050700.6.A	Gorai.013G050700.2.D;Gorai.013G050700.2.A;Gorai.013G050700.9.D;Gorai.013G050700.9.A;Gorai.013G050700.7.D;Gorai.013G050700.7.A;Gorai.013G050700.3.D;Gorai.013G050700.3.A;Gorai.013G050700.4.D;Gorai.013G050700.4.A;Gorai.013G050700.1.D;Gorai.013G050700.1.A;Gorai.013G050700.5.D;Gorai.013G050700.5.A;Gorai.013G050700.6.D;Gorai.013G050700.6.A	Gorai.013G050700.1.A;Gorai.013G050700.1.D	case 2	Gorai.013G050700.2.D	Gorai.013G050700	K07955 - ADP-ribosylation factor-like protein 8 (ARL8) (1 of 4)	Gohir.D13G042800		93524648	AT3G49870.1	ADP-ribosylation factor-like A1C	ARLA1C,ATARLA1C	#N/A	#N/A	#N/A	#N/A	#N/A	1	19	20.2112		0	0	0	0	0	0	0	0	0	0	0	0	20.2112	0	0	0	0	0	0	0
713	Gorai.002G108700.1.D;Gorai.002G108700.1.A	Gorai.002G108700.1.D;Gorai.002G108700.1.A	Gorai.002G108700.1.A;Gorai.002G108700.1.D	case 2	Gorai.002G108700.1.D	Gorai.002G108700	PTHR10836//PTHR10836:SF46 - GLYCERALDEHYDE 3-PHOSPHATE DEHYDROGENASE // SUBFAMILY NOT NAMED (1 of 3)			93524317	AT1G16300.1	glyceraldehyde-3-phosphate dehydrogenase of plastid 2	GAPCP-2	#N/A	#N/A	#N/A	#N/A	#N/A	1	19	22.929		0	0	0	0	0	22.929	0	0	0	0	0	0	0	0	0	0	0	0	0	0
1327	Gorai.003G186500.1.D;Gorai.003G186500.1.A;Gorai.003G186500.2.D;Gorai.003G186500.2.A	Gorai.003G186500.1.D;Gorai.003G186500.1.A;Gorai.003G186500.2.D;Gorai.003G186500.2.A	Gorai.003G186500.1.A;Gorai.003G186500.1.D	case 2	Gorai.003G186500.1.D	Gorai.003G186500	PTHR10687:SF15 - SECRETORY CARRIER-ASSOCIATED MEMBRANE PROTEIN 4 (1 of 1)	Gohir.D03G177300		93520315	AT1G32050.1	SCAMP family protein		#N/A	#N/A	#N/A	#N/A	#N/A	1	19	19.6747		0	0	0	0	0	0	0	0	0	0	19.6747	0	0	0	0	0	0	0	0	0
2321	Gorai.006G013500.1.D;Gorai.006G013500.1.A;Gorai.006G013500.2.D;Gorai.006G013500.2.A;Gorai.006G013500.3.D;Gorai.006G013500.3.A	Gorai.006G013500.1.D;Gorai.006G013500.1.A;Gorai.006G013500.2.D;Gorai.006G013500.2.A;Gorai.006G013500.3.D;Gorai.006G013500.3.A	Gorai.006G013500.1.A;Gorai.006G013500.1.D	case 2	Gorai.006G013500.1.D	Gorai.006G013500	PTHR24343//PTHR24343:SF156 - SERINE/THREONINE KINASE // SUBFAMILY NOT NAMED (1 of 4)	Gohir.D09G011566		93520337	AT3G01090.2	SNF1 kinase homolog 10	AKIN10,KIN10,SNRK1.1	#N/A	#N/A	#N/A	#N/A	#N/A	1	19	19.4756		0	0	0	0	0	0	0	0	0	0	0	19.4756	0	0	0	0	0	0	0	0
5290	Gorai.011G096600.3.D;Gorai.011G096600.3.A;Gorai.011G096600.1.D;Gorai.011G096600.1.A;Gorai.011G096600.2.D;Gorai.011G096600.2.A;Gorai.011G096600.4.D;Gorai.011G096600.4.A	Gorai.011G096600.3.D;Gorai.011G096600.3.A;Gorai.011G096600.1.D;Gorai.011G096600.1.A;Gorai.011G096600.2.D;Gorai.011G096600.2.A;Gorai.011G096600.4.D;Gorai.011G096600.4.A	Gorai.011G096600.1.A;Gorai.011G096600.1.D	case 2	Gorai.011G096600.3.D	Gorai.011G096600	PTHR10264:SF90 - HYPERSENSITIVE-INDUCED RESPONSE PROTEIN 3 (1 of 1)	Gohir.D10G088000		93441060	AT5G62740.1	SPFH/Band 7/PHB domain-containing membrane-associated protein family	ATHIR1,HIR1	#N/A	#N/A	#N/A	#N/A	#N/A	1	19	20.245		0	0	0	0	0	0	0	0	0	0	20.245	0	0	0	0	0	0	0	0	0
1748	Gorai.004G245500.7.A;Gorai.004G245500.2.A;Gorai.004G245500.1.A;Gorai.004G245500.3.A;Gorai.004G245500.4.A;Gorai.004G245500.5.A;Gorai.004G245500.6.A;Gorai.004G245500.8.A	Gorai.004G245500.7.A;Gorai.004G245500.2.A;Gorai.004G245500.1.A;Gorai.004G245500.3.A;Gorai.004G245500.4.A;Gorai.004G245500.5.A;Gorai.004G245500.6.A;Gorai.004G245500.8.A	Gorai.004G245500.1.A	case 1	Gorai.004G245500.7.A	Gorai.004G245500	2.5.1.51 - Beta-pyrazolylalanine synthase / Pyrazolylalaninase (1 of 2)	Gohir.A08G214100	Gh_A08G258800	93440234	AT4G14880.2	O-acetylserine (thiol) lyase (OAS-TL) isoform A1	ATCYS-3A,CYTACS1,OASA1,OLD3	#N/A	#N/A	#N/A	#N/A	#N/A	1	19	20.3267		0	0	0	0	0	0	20.3267	0	0	0	0	0	0	0	0	0	0	0	0	0
6110	Gorai.013G135100.5.D;Gorai.013G135100.2.D;Gorai.013G135100.1.D;Gorai.013G135100.3.D;Gorai.013G135100.6.D;Gorai.013G135100.4.D	Gorai.013G135100.5.D;Gorai.013G135100.2.D;Gorai.013G135100.1.D;Gorai.013G135100.3.D;Gorai.013G135100.6.D;Gorai.013G135100.4.D	Gorai.013G135100.1.D	case 1	Gorai.013G135100.5.D	Gorai.013G135100	PTHR10903:SF65 - AIG1 DOMAIN-CONTAINING PROTEIN-RELATED (1 of 2)	Gohir.D13G120900		93523823	AT1G33970.5	P-loop containing nucleoside triphosphate hydrolases superfamily protein		#N/A	#N/A	#N/A	#N/A	#N/A	1	19	19.1514		0	0	0	0	0	0	0	0	0	0	19.1514	0	0	0	0	0	0	0	0	0
2615	Gorai.006G183300.1.D;Gorai.006G183300.2.D;Gorai.006G183300.1.A;Gorai.006G183300.2.A	Gorai.006G183300.1.D;Gorai.006G183300.2.D;Gorai.006G183300.1.A	Gorai.006G183300.1.A;Gorai.006G183300.1.D	case 2	Gorai.006G183300.1.D	Gorai.006G183300	PTHR10909:SF331 - ACYL-COENZYME A OXIDASE 4, PEROXISOMAL (1 of 2)	Gohir.D09G161600		93520607	AT3G51840.1	acyl-CoA oxidase 4	ACX4,ATG6,ATSCX	#N/A	#N/A	#N/A	#N/A	#N/A	1	19	19.164		0	0	0	0	0	0	0	0	0	0	0	0	19.164	0	0	0	0	0	0	0
870	Gorai.002G206400.1.D;Gorai.002G206400.2.D;Gorai.002G206400.3.D	Gorai.002G206400.1.D;Gorai.002G206400.2.D;Gorai.002G206400.3.D	Gorai.002G206400.1.D	case 1	Gorai.002G206400.1.D	Gorai.002G206400	K04523 - ubiquilin (UBQLN, DSK2) (1 of 5)	Gohir.D01G165900		93491649	AT2G17200.1	ubiquitin family protein	DSK2	#N/A	#N/A	#N/A	#N/A	#N/A	1	19	19.4771		0	0	0	0	0	0	0	0	0	0	0	0	19.4771	0	0	0	0	0	0	0
1050	Gorai.003G031700.1.D;Gorai.003G031700.2.D	Gorai.003G031700.1.D;Gorai.003G031700.2.D	Gorai.003G031700.1.D	case 1	Gorai.003G031700.1.D	Gorai.003G031700	PTHR31923:SF4 - BSD DOMAIN-CONTAINING PROTEIN (1 of 2)	Gohir.D03G030000		93524024	AT3G49800.1	BSD domain-containing protein		#N/A	#N/A	#N/A	#N/A	#N/A	1	19	20.698		0	0	0	0	0	0	0	0	0	0	20.698	0	0	0	0	0	0	0	0	0
3299	Gorai.007G300100.5.A;Gorai.007G300100.7.A;Gorai.007G300100.2.A;Gorai.007G300100.3.A;Gorai.007G300100.1.A;Gorai.007G300100.8.A;Gorai.007G300100.4.A;Gorai.007G300100.6.A	Gorai.007G300100.5.A;Gorai.007G300100.7.A;Gorai.007G300100.2.A;Gorai.007G300100.3.A;Gorai.007G300100.1.A;Gorai.007G300100.8.A;Gorai.007G300100.4.A;Gorai.007G300100.6.A	Gorai.007G300100.1.A	case 1	Gorai.007G300100.5.A	Gorai.007G300100	K10364 - capping protein (actin filament) muscle Z-line, alpha (CAPZA) (1 of 1)	Gohir.A11G268000		93518027	AT3G05520.2	Subunits of heterodimeric actin filament capping protein Capz superfamily		#N/A	#N/A	#N/A	#N/A	#N/A	1	19	21.0295		0	0	0	0	0	21.0295	0	0	0	0	0	0	0	0	0	0	0	0	0	0
4710	Gorai.009G443600.2.D;Gorai.009G443600.1.D;Gorai.007G312000.1.D;Gorai.007G312000.1.A	Gorai.009G443600.2.D;Gorai.009G443600.1.D;Gorai.007G312000.1.D;Gorai.007G312000.1.A	Gorai.007G312000.1.A;Gorai.007G312000.1.D;Gorai.009G443600.1.D	case 3	Gorai.009G443600.2.D	Gorai.009G443600	PTHR21237//PTHR21237:SF28 - GRPE PROTEIN // SUBFAMILY NOT NAMED (1 of 1)	Gohir.D05G374700		93521956	AT5G55200.1	Co-chaperone GrpE family protein		#N/A	#N/A	#N/A	#N/A	#N/A	1	19	21.2692		0	0	0	0	0	0	0	0	21.2692	0	0	0	0	0	0	0	0	0	0	0
4427	Gorai.009G250700.2.A;Gorai.009G250700.1.A	Gorai.009G250700.2.A;Gorai.009G250700.1.A	Gorai.009G250700.1.A	case 1	Gorai.009G250700.2.A	Gorai.009G250700	PTHR13856:SF95 - F24J8.3 PROTEIN (1 of 2)	Gohir.A05G240000		93521007	AT1G21380.1	Target of Myb protein 1		#N/A	#N/A	#N/A	#N/A	#N/A	1	19	20.9819		0	0	0	0	0	0	0	0	0	0	0	0	0	0	20.9819	0	0	0	0	0
5356	Gorai.011G136900.2.D;Gorai.011G136900.1.D;Gorai.011G136900.3.D;Gorai.011G136900.4.D	Gorai.011G136900.2.D;Gorai.011G136900.1.D;Gorai.011G136900.3.D;Gorai.011G136900.4.D	Gorai.011G136900.1.D	case 1	Gorai.011G136900.2.D	Gorai.011G136900	6.1.1.6 - Lysine--tRNA ligase / Lysyl-tRNA synthetase (1 of 4)	Gohir.D10G124000		93522995	AT3G11710.1	lysyl-tRNA synthetase 1	ATKRS-1	#N/A	#N/A	#N/A	#N/A	#N/A	1	19	19.3982		0	0	0	0	19.3982	0	0	0	0	0	0	0	0	0	0	0	0	0	0	0
4004	Gorai.009G041000.1.D;Gorai.009G041000.2.D	Gorai.009G041000.1.D;Gorai.009G041000.2.D	Gorai.009G041000.1.D	case 1	Gorai.009G041000.1.D	Gorai.009G041000	KOG0725 - Reductases with broad range of substrate specificities (1 of 63)	Gohir.D05G040500		93524677	AT1G62610.4	NAD(P)-binding Rossmann-fold superfamily protein		#N/A	#N/A	#N/A	#N/A	#N/A	1	19	18.5061		0	0	0	0	0	0	0	0	0	0	0	0	18.5061	0	0	0	0	0	0	0
6094	Gorai.013G124500.1.A;Gorai.013G124500.2.A;Gorai.013G124500.3.A;Gorai.004G241100.1.A;Gorai.006G238200.2.A;Gorai.006G238200.3.A;Gorai.004G241100.1.D;Gorai.006G238200.4.A;Gorai.005G041900.1.D;Gorai.005G041900.1.A;Gorai.006G238200.1.A	Gorai.013G124500.1.A;Gorai.013G124500.2.A;Gorai.013G124500.3.A	Gorai.013G124500.1.A	case 1	Gorai.013G124500.1.A	Gorai.013G124500	K15718 - linoleate 9S-lipoxygenase (LOX1_5) (1 of 5)	Gohir.A13G108000		93523791	AT1G55020.1	lipoxygenase 1	ATLOX1,LOX1	#N/A	#N/A	#N/A	#N/A	#N/A	1	19	19.3172		0	0	0	0	0	0	0	0	0	0	0	19.3172	0	0	0	0	0	0	0	0
1905	Gorai.005G033900.4.D;Gorai.005G033900.4.A;Gorai.005G033900.3.D;Gorai.005G033900.3.A;Gorai.005G033900.2.A;Gorai.005G033900.1.A;Gorai.005G033900.1.D;Gorai.005G033900.2.D	Gorai.005G033900.4.D;Gorai.005G033900.4.A;Gorai.005G033900.3.D;Gorai.005G033900.3.A;Gorai.005G033900.2.A;Gorai.005G033900.1.A;Gorai.005G033900.1.D;Gorai.005G033900.2.D	Gorai.005G033900.1.A;Gorai.005G033900.1.D	case 2	Gorai.005G033900.4.D	Gorai.005G033900	PTHR31499:SF6 - MYB FAMILY TRANSCRIPTION FACTOR-RELATED (1 of 3)	Gohir.D02G030600		93524091	AT4G13640.1	Homeodomain-like superfamily protein	UNE16	#N/A	#N/A	#N/A	#N/A	#N/A	1	19	22.0843		0	0	0	0	0	22.0843	0	0	0	0	0	0	0	0	0	0	0	0	0	0
618	Gorai.002G043000.4.D;Gorai.002G043000.3.D;Gorai.002G043000.2.D;Gorai.002G043000.1.D	Gorai.002G043000.4.D;Gorai.002G043000.3.D;Gorai.002G043000.2.D;Gorai.002G043000.1.D	Gorai.002G043000.1.D	case 1	Gorai.002G043000.4.D	Gorai.002G043000	5.4.2.3 - Phosphoacetylglucosamine mutase / N-acetylglucosamine-phosphate mutase (1 of 1)	Gohir.D01G034800		93518212	AT5G18070.1	phosphoglucosamine mutase-related	DRT101	#N/A	#N/A	#N/A	#N/A	#N/A	1	19	19.0136		0	0	0	19.0136	0	0	0	0	0	0	0	0	0	0	0	0	0	0	0	0
1068	Gorai.003G043700.1.D;Gorai.003G043700.1.A	Gorai.003G043700.1.D;Gorai.003G043700.1.A	Gorai.003G043700.1.A;Gorai.003G043700.1.D	case 2	Gorai.003G043700.1.D	Gorai.003G043700	PTHR10366:SF295 - CINNAMOYL-COA REDUCTASE-RELATED (1 of 1)	Gohir.D03G043000	Gh_D03G046400	93524650	AT2G02400.1	NAD(P)-binding Rossmann-fold superfamily protein		#N/A	#N/A	#N/A	#N/A	#N/A	1	19	20.1199		0	0	0	0	0	0	0	0	0	0	0	20.1199	0	0	0	0	0	0	0	0
3288	Gorai.007G294000.6.D.p2;Gorai.007G294000.5.D;Gorai.007G294000.4.D;Gorai.007G294000.3.D;Gorai.007G294000.2.D;Gorai.007G294000.1.D;Gorai.007G294000.6.A.p2;Gorai.007G294000.5.A;Gorai.007G294000.4.A;Gorai.007G294000.3.A;Gorai.007G294000.2.A;Gorai.007G294000.1.A	Gorai.007G294000.6.D.p2;Gorai.007G294000.5.D;Gorai.007G294000.4.D;Gorai.007G294000.3.D;Gorai.007G294000.2.D;Gorai.007G294000.1.D	Gorai.007G294000.1.A;Gorai.007G294000.1.D	case 2	Gorai.007G294000.6.D	Gorai.007G294000	PTHR10110//PTHR10110:SF107 - SODIUM/HYDROGEN EXCHANGER // SUBFAMILY NOT NAMED (1 of 1)	Gohir.D11G272700		93440072	AT3G05030.1	sodium hydrogen exchanger 2	ATNHX2,NHX2	#N/A	#N/A	#N/A	#N/A	#N/A	1	19	20.3882		0	0	0	0	0	0	0	0	0	0	0	0	20.3882	0	0	0	0	0	0	0
3743	Gorai.008G213400.1.D;Gorai.008G213400.1.A	Gorai.008G213400.1.D;Gorai.008G213400.1.A	Gorai.008G213400.1.A;Gorai.008G213400.1.D	case 2	Gorai.008G213400.1.D	Gorai.008G213400	K07304 - peptide-methionine (S)-S-oxide reductase (msrA) (1 of 4)	Gohir.D12G198700		93523857	AT4G25130.1	peptide met sulfoxide reductase 4	PMSR4	#N/A	#N/A	#N/A	#N/A	#N/A	1	19	19.0802		0	0	0	0	0	0	0	0	0	0	0	0	19.0802	0	0	0	0	0	0	0
3942	Gorai.009G006500.1.A;Gorai.009G006500.2.A;Gorai.009G006500.1.D;Gorai.009G006500.6.A;Gorai.009G006500.6.D;Gorai.009G006500.2.D;Gorai.009G006500.3.A;Gorai.009G006500.4.A;Gorai.009G006500.5.A;Gorai.009G006500.5.D;Gorai.009G006500.3.D;Gorai.009G006500.4.D;Gorai.009G006500.7.A;Gorai.009G006500.7.D;Gorai.009G006500.5.A.p3;Gorai.009G006500.5.D.p3;Gorai.009G006500.6.A.p2	Gorai.009G006500.1.A;Gorai.009G006500.2.A;Gorai.009G006500.1.D;Gorai.009G006500.6.A;Gorai.009G006500.6.D;Gorai.009G006500.2.D;Gorai.009G006500.3.A;Gorai.009G006500.4.A;Gorai.009G006500.5.A;Gorai.009G006500.5.D;Gorai.009G006500.3.D;Gorai.009G006500.4.D;Gorai.009G006500.7.A	Gorai.009G006500.1.A;Gorai.009G006500.1.D	case 2	Gorai.009G006500.1.A	Gorai.009G006500	2.7.1.16 - Ribulokinase / L-ribulokinase (1 of 1)	Gohir.A05G005700		93516072	AT4G30310.2	FGGY family of carbohydrate kinase		#N/A	#N/A	#N/A	#N/A	#N/A	1	19	18.794		0	0	0	0	0	0	0	0	0	0	0	0	18.794	0	0	0	0	0	0	0
4881	Gorai.010G094700.4.A;Gorai.010G094700.3.A;Gorai.010G094700.2.A;Gorai.010G094700.1.A;Gorai.010G094700.5.A;Gorai.010G094700.4.D;Gorai.010G094700.3.D;Gorai.010G094700.2.D;Gorai.010G094700.1.D;Gorai.010G094700.5.D	Gorai.010G094700.4.A;Gorai.010G094700.3.A;Gorai.010G094700.2.A;Gorai.010G094700.1.A;Gorai.010G094700.5.A	Gorai.010G094700.1.A;Gorai.010G094700.1.D	case 2	Gorai.010G094700.4.A	Gorai.010G094700	1.5.1.8 - Saccharopine dehydrogenase (NADP(+), L-lysine-forming) / Lysine-ketoglutarate reductase (1 of 1)	Gohir.A06G082000		93515567	AT4G33150.1	lysine-ketoglutarate reductase/saccharopine dehydrogenase bifunctional enzyme	LKR,LKR/SDH,SDH	#N/A	#N/A	#N/A	#N/A	#N/A	1	19	20.326		0	0	0	0	0	0	0	0	0	0	0	20.326	0	0	0	0	0	0	0	0
5658	Gorai.012G061400.1.A;Gorai.012G061400.2.A;Gorai.012G061400.4.A;Gorai.012G061400.3.A	Gorai.012G061400.1.A;Gorai.012G061400.2.A;Gorai.012G061400.4.A;Gorai.012G061400.3.A	Gorai.012G061400.1.A	case 1	Gorai.012G061400.1.A	Gorai.012G061400	K18980 - 2-methylene-furan-3-one reductase (EO) (1 of 5)	Gohir.A05G359400		93440154	AT1G23740.1	Oxidoreductase, zinc-binding dehydrogenase family protein		#N/A	#N/A	#N/A	#N/A	#N/A	1	19	20.6181		0	0	0	0	0	0	0	0	0	0	0	0	20.6181	0	0	0	0	0	0	0
630	Gorai.002G057200.2.A;Gorai.002G057200.1.A	Gorai.002G057200.2.A;Gorai.002G057200.1.A	Gorai.002G057200.1.A	case 1	Gorai.002G057200.2.A	Gorai.002G057200	K18368 - caffeoylshikimate esterase (CSE) (1 of 1)	Gohir.A02G124500		93514790	AT1G52760.1	lysophospholipase 2	LysoPL2	#N/A	#N/A	#N/A	#N/A	#N/A	1	19	20.1484		0	0	0	0	0	0	0	0	0	0	0	0	20.1484	0	0	0	0	0	0	0
665	Gorai.002G079100.1.D;Gorai.002G079100.2.D	Gorai.002G079100.1.D;Gorai.002G079100.2.D	Gorai.002G079100.1.D	case 1	Gorai.002G079100.1.D	Gorai.002G079100	K03809 - NAD(P)H dehydrogenase (quinone) (wrbA) (1 of 7)	Gohir.D01G058300		93440722	AT4G27270.1	Quinone reductase family protein		#N/A	#N/A	#N/A	#N/A	#N/A	1	19	21.667		0	0	0	0	0	0	0	0	0	0	21.667	0	0	0	0	0	0	0	0	0
5407	Gorai.011G171200.4.D;Gorai.011G171200.3.D;Gorai.011G171200.2.D;Gorai.011G171200.1.D	Gorai.011G171200.4.D;Gorai.011G171200.3.D;Gorai.011G171200.2.D;Gorai.011G171200.1.D	Gorai.011G171200.1.D	case 1	Gorai.011G171200.4.D	Gorai.011G171200	PF06886 - Targeting protein for Xklp2 (TPX2) (TPX2) (1 of 21)	Gohir.D10G153300		93523444	AT3G23090.1	TPX2 (targeting protein for Xklp2) protein family		#N/A	#N/A	#N/A	#N/A	#N/A	1	19	22.3398		0	0	0	0	0	0	0	0	0	0	0	0	0	0	0	0	0	0	0	22.3398
3543	Gorai.008G082900.1.A	Gorai.008G082900.1.A	Gorai.008G082900.1.A	case 1	Gorai.008G082900.1.A	Gorai.008G082900	PTHR11743:SF29 - MITOCHONDRIAL OUTER MEMBRANE PROTEIN PORIN 2-RELATED (1 of 3)	Gohir.A12G076500		93521880	AT5G67500.1	voltage dependent anion channel 2	ATVDAC2,VDAC2	#N/A	#N/A	#N/A	#N/A	#N/A	1	19	20.2811		0	0	0	0	0	0	0	0	0	0	20.2811	0	0	0	0	0	0	0	0	0
642	Gorai.002G062200.1.D;Gorai.002G062400.2.D;Gorai.002G062400.1.D;Gorai.002G062200.1.A;Gorai.002G062400.2.A;Gorai.002G062400.1.A	Gorai.002G062200.1.D	Gorai.002G062200.1.A;Gorai.002G062200.1.D;Gorai.002G062400.1.D	case 3	Gorai.002G062200.1.D	Gorai.002G062200	K07437 - cytochrome P450, family 26, subfamily A (CYP26A) (1 of 7)	Gohir.D01G043200		93442355	AT1G12740.1	cytochrome P450, family 87, subfamily A, polypeptide 2	CYP87A2	#N/A	#N/A	#N/A	#N/A	#N/A	1	19	19.9615		0	0	0	0	0	0	0	0	0	0	0	0	19.9615	0	0	0	0	0	0	0
967	Gorai.002G253300.1.D;Gorai.002G253300.1.A;Gorai.002G253300.2.D;Gorai.002G253300.2.A;Gorai.002G253300.3.D;Gorai.002G253300.3.A	Gorai.002G253300.1.D;Gorai.002G253300.1.A;Gorai.002G253300.2.D;Gorai.002G253300.2.A;Gorai.002G253300.3.D;Gorai.002G253300.3.A	Gorai.002G253300.1.A;Gorai.002G253300.1.D	case 2	Gorai.002G253300.1.D	Gorai.002G253300	PTHR10366//PTHR10366:SF361 - NAD DEPENDENT EPIMERASE/DEHYDRATASE // SUBFAMILY NOT NAMED (1 of 2)	Gohir.D01G208200		93524054	AT3G53520.1	UDP-glucuronic acid decarboxylase 1	ATUXS1,UXS1	#N/A	#N/A	#N/A	#N/A	#N/A	1	19	19.6244		0	0	0	0	0	0	0	0	0	0	0	0	19.6244	0	0	0	0	0	0	0
1350	Gorai.004G011900.1.D;Gorai.004G011900.2.D	Gorai.004G011900.1.D	Gorai.004G011900.1.D	case 1	Gorai.004G011900.1.D	Gorai.004G011900	1.3.5.1 - Succinate dehydrogenase (quinone) / Succinic dehydrogenase (1 of 8)	Gohir.D08G017500		93518667	AT1G08480.1			#N/A	#N/A	#N/A	#N/A	#N/A	1	19	21.6296		0	0	0	0	0	0	0	0	0	0	0	21.6296	0	0	0	0	0	0	0	0
1480	Gorai.004G067600.1.A;Gorai.004G067600.2.A;Gorai.004G067600.3.A	Gorai.004G067600.1.A;Gorai.004G067600.2.A;Gorai.004G067600.3.A	Gorai.004G067600.1.A	case 1	Gorai.004G067600.1.A	Gorai.004G067600	K07893 - Ras-related protein Rab-6A (RAB6A) (1 of 6)	Gohir.A08G056000		93524686	AT2G44610.1	Ras-related small GTP-binding family protein	ATRAB6A,ATRABH1B,RAB6,RAB6A	#N/A	#N/A	#N/A	#N/A	#N/A	1	19	20.7038		0	0	0	0	0	0	0	0	0	0	0	20.7038	0	0	0	0	0	0	0	0
1498	Gorai.004G089400.1.A.p2;Gorai.004G089400.2.A	Gorai.004G089400.1.A.p2;Gorai.004G089400.2.A	Gorai.004G089400.1.A	case 1	Gorai.004G089400.1.A	Gorai.004G089400	PTHR31964:SF16 - ADENINE NUCLEOTIDE ALPHA HYDROLASES-LIKE PROTEIN (1 of 2)	Gohir.A08G075300		93524554	AT2G47710.1	Adenine nucleotide alpha hydrolases-like superfamily protein		#N/A	#N/A	#N/A	#N/A	#N/A	1	19	19.2733		0	0	0	0	0	0	0	0	0	0	19.2733	0	0	0	0	0	0	0	0	0
1591	Gorai.004G142700.2.D;Gorai.004G142700.2.A;Gorai.004G142700.1.D;Gorai.004G142700.1.A;Gorai.004G142700.3.D;Gorai.004G142700.3.A	Gorai.004G142700.2.D;Gorai.004G142700.2.A;Gorai.004G142700.1.D;Gorai.004G142700.1.A;Gorai.004G142700.3.D;Gorai.004G142700.3.A	Gorai.004G142700.1.A;Gorai.004G142700.1.D	case 2	Gorai.004G142700.2.D	Gorai.004G142700	PTHR12526:SF348 - SUCROSE SYNTHASE 2 (1 of 1)	Gohir.D08G139000		93516727	AT4G02280.1	sucrose synthase 3	ATSUS3,SUS3	#N/A	#N/A	#N/A	#N/A	#N/A	1	19	20.8653		0	0	0	0	0	0	0	0	0	0	0	20.8653	0	0	0	0	0	0	0	0
1807	Gorai.004G266800.1.A;Gorai.004G267000.1.D;Gorai.004G266800.1.D;Gorai.004G267000.1.A	Gorai.004G266800.1.A;Gorai.004G267000.1.D;Gorai.004G266800.1.D	Gorai.004G266800.1.A;Gorai.004G266800.1.D;Gorai.004G267000.1.A;Gorai.004G267000.1.D	case 3	Gorai.004G266800.1.A	Gorai.004G266800	PTHR28620:SF1 - PROTEIN F25B4.8, ISOFORM A (1 of 3)	Gohir.A08G229800,Gohir.A08G229900		93521001	AT5G16940.1	carbon-sulfur lyases		#N/A	#N/A	#N/A	#N/A	#N/A	1	19	20.8932		0	0	0	0	0	0	0	0	0	0	0	20.8932	0	0	0	0	0	0	0	0
5003	Gorai.010G174000.4.D;Gorai.010G174000.3.D;Gorai.010G174000.7.D;Gorai.010G174000.10.D;Gorai.010G174000.1.D;Gorai.010G174000.5.D;Gorai.010G174000.9.D;Gorai.010G174000.6.D;Gorai.010G174000.2.D;Gorai.010G174000.12.D;Gorai.010G174000.11.D;Gorai.010G174000.14.D	Gorai.010G174000.4.D;Gorai.010G174000.3.D;Gorai.010G174000.7.D;Gorai.010G174000.10.D;Gorai.010G174000.1.D;Gorai.010G174000.5.D;Gorai.010G174000.9.D;Gorai.010G174000.6.D;Gorai.010G174000.2.D;Gorai.010G174000.12.D;Gorai.010G174000.11.D;Gorai.010G174000.14.D	Gorai.010G174000.1.D	case 1	Gorai.010G174000.4.D	Gorai.010G174000	KOG0538 - Glycolate oxidase (1 of 1)	Gohir.D06G149400		93519834	AT3G14130.1	Aldolase-type TIM barrel family protein		#N/A	#N/A	#N/A	#N/A	#N/A	1	19	18.9924		0	0	0	0	0	0	0	0	0	0	0	0	18.9924	0	0	0	0	0	0	0
100	Gorai.001G018700.3.A;Gorai.001G018700.2.A;Gorai.001G018700.1.A;Gorai.001G018700.4.A;Gorai.001G018700.5.A;Gorai.001G018700.6.A	Gorai.001G018700.3.A;Gorai.001G018700.2.A;Gorai.001G018700.1.A;Gorai.001G018700.4.A;Gorai.001G018700.5.A;Gorai.001G018700.6.A	Gorai.001G018700.1.A	case 1	Gorai.001G018700.3.A	Gorai.001G018700	K13462 - guanine nucleotide-exchange factor (MIN7) (1 of 1)	Gohir.A07G018300		93515533	AT3G43300.1	HOPM interactor 7	ATMIN7,BEN1	#N/A	#N/A	#N/A	#N/A	#N/A	1	19	19.3894		0	0	0	0	0	0	0	0	0	0	19.3894	0	0	0	0	0	0	0	0	0
342	Gorai.001G174000.1.A;Gorai.001G174000.2.A;Gorai.001G174000.2.D;Gorai.001G174000.1.D;Gorai.001G174000.3.A;Gorai.001G173900.2.D;Gorai.001G173900.1.D;Gorai.001G174000.3.D;Gorai.001G173900.2.A;Gorai.001G173900.1.A	Gorai.001G174000.1.A;Gorai.001G174000.2.A;Gorai.001G174000.2.D;Gorai.001G174000.1.D;Gorai.001G174000.3.A	Gorai.001G173900.1.D;Gorai.001G174000.1.A;Gorai.001G174000.1.D	case 3	Gorai.001G174000.1.A	Gorai.001G174000	PTHR10366:SF425 - BRASSINOSTEROID METABOLIC PATHWAY PROTEIN BEN1 (1 of 5)	Gohir.A07G145900		93524650	AT2G45400.1	NAD(P)-binding Rossmann-fold superfamily protein	BEN1	#N/A	#N/A	#N/A	#N/A	#N/A	1	19	19.0051		0	0	0	0	0	0	0	0	0	0	19.0051	0	0	0	0	0	0	0	0	0
1637	Gorai.004G174400.3.A;Gorai.004G174400.2.A;Gorai.004G174400.1.A	Gorai.004G174400.3.A;Gorai.004G174400.2.A;Gorai.004G174400.1.A	Gorai.004G174400.1.A	case 1	Gorai.004G174400.3.A	Gorai.004G174400	PTHR12601:SF6 - CLUSTERED MITOCHONDRIA PROTEIN HOMOLOG (1 of 1)	Gohir.A08G146100	Gh_A08G173600	93518496	AT3G52140.3	tetratricopeptide repeat (TPR)-containing protein		#N/A	#N/A	#N/A	#N/A	#N/A	1	19	19.3641		0	0	0	0	0	0	0	0	0	0	19.3641	0	0	0	0	0	0	0	0	0
3975	Gorai.009G031800.1.D;Gorai.009G031800.1.A;Gorai.009G031800.2.D;Gorai.009G031800.2.A	Gorai.009G031800.1.D;Gorai.009G031800.1.A;Gorai.009G031800.2.D;Gorai.009G031800.2.A	Gorai.009G031800.1.A;Gorai.009G031800.1.D	case 2	Gorai.009G031800.1.D	Gorai.009G031800	K06889 - uncharacterized protein (K06889) (1 of 3)	Gohir.D05G031600		93524081	AT3G47590.1	alpha/beta-Hydrolases superfamily protein		#N/A	#N/A	#N/A	#N/A	#N/A	1	19	19.5973		0	0	0	0	0	0	0	0	0	0	0	19.5973	0	0	0	0	0	0	0	0
4343	Gorai.009G200600.2.A;Gorai.009G200600.1.A;Gorai.009G200600.6.A;Gorai.009G200600.5.A;Gorai.009G200600.3.A;Gorai.009G200600.11.A.p2;Gorai.009G200600.10.A.p2;Gorai.009G200600.4.A;Gorai.009G200600.8.A;Gorai.009G200600.7.A;Gorai.009G200600.11.A;Gorai.009G200600.9.A;Gorai.009G200600.10.A;Gorai.009G200600.6.A.p2	Gorai.009G200600.2.A;Gorai.009G200600.1.A;Gorai.009G200600.6.A;Gorai.009G200600.5.A;Gorai.009G200600.3.A;Gorai.009G200600.11.A.p2;Gorai.009G200600.10.A.p2;Gorai.009G200600.4.A	Gorai.009G200600.1.A	case 1	Gorai.009G200600.2.A	Gorai.009G200600	K13082 - bifunctional dihydroflavonol 4-reductase/flavanone 4-reductase (DFR) (1 of 2)	Gohir.A05G192500		93524650	AT5G42800.1	dihydroflavonol 4-reductase	DFR,M318,TT3	#N/A	#N/A	#N/A	#N/A	#N/A	1	19	20.6272		0	0	0	0	0	0	0	0	0	0	20.6272	0	0	0	0	0	0	0	0	0
6025	Gorai.013G076900.2.A;Gorai.013G076900.1.A	Gorai.013G076900.2.A;Gorai.013G076900.1.A	Gorai.013G076900.1.A	case 1	Gorai.013G076900.2.A	Gorai.013G076900	K10839 - UV excision repair protein RAD23 (RAD23, HR23) (1 of 6)	Gohir.A13G054400	Gh_A13G058500	93523008	AT3G02540.1	Rad23 UV excision repair protein family	RAD23-3,RAD23C	#N/A	#N/A	#N/A	#N/A	#N/A	1	19	19.9984		0	0	0	0	19.9984	0	0	0	0	0	0	0	0	0	0	0	0	0	0	0
176	Gorai.001G065600.1.A;Gorai.001G065600.2.A	Gorai.001G065600.1.A;Gorai.001G065600.2.A	Gorai.001G065600.1.A	case 1	Gorai.001G065600.1.A	Gorai.001G065600	PTHR10426//PTHR10426:SF39 - STRICTOSIDINE SYNTHASE-RELATED // SUBFAMILY NOT NAMED (1 of 3)	Gohir.A07G057300		93524324	AT1G74000.1	strictosidine synthase 3	SS3	#N/A	#N/A	#N/A	#N/A	#N/A	1	19	24.2367		0	0	0	0	0	0	0	0	0	0	0	24.2367	0	0	0	0	0	0	0	0
1200	Gorai.003G119000.2.A;Gorai.003G119000.1.A;Gorai.003G119000.2.D;Gorai.003G119000.1.D;Gorai.003G119000.2.D.p2;Gorai.003G119000.1.D.p2	Gorai.003G119000.2.A;Gorai.003G119000.1.A	Gorai.003G119000.1.A;Gorai.003G119000.1.D	case 2	Gorai.003G119000.2.A	Gorai.003G119000	K15400 - omega-hydroxypalmitate O-feruloyl transferase (HHT1) (1 of 3)	Gohir.A03G054200		93440115	AT5G41040.1	HXXXD-type acyl-transferase family protein		#N/A	#N/A	#N/A	#N/A	#N/A	1	19	19.2162		0	0	0	0	0	0	0	0	0	0	0	0	0	0	0	0	0	0	0	19.2162
1451	Gorai.004G057400.1.A;Gorai.004G057400.1.D;Gorai.008G100200.1.A.p2	Gorai.004G057400.1.A;Gorai.004G057400.1.D	Gorai.004G057400.1.A;Gorai.004G057400.1.D	case 2	Gorai.004G057400.1.A	Gorai.004G057400	PTHR13301:SF59 - CELLULOSE SYNTHASE A CATALYTIC SUBUNIT 7 [UDP-FORMING] (1 of 2)	Gohir.A08G045800		93066888	AT5G44030.1	cellulose synthase A4	CESA4,IRX5,NWS2	#N/A	#N/A	#N/A	#N/A	#N/A	1	19	21.0038		0	0	0	0	0	0	0	0	0	0	0	21.0038	0	0	0	0	0	0	0	0
2212	Gorai.005G225100.1.D;Gorai.005G225100.1.A	Gorai.005G225100.1.D;Gorai.005G225100.1.A	Gorai.005G225100.1.A;Gorai.005G225100.1.D	case 2	Gorai.005G225100.1.D	Gorai.005G225100	#N/A	Gohir.D02G200701		93067881	X			#N/A	#N/A	#N/A	#N/A	#N/A	1	19	21.8226		0	0	0	0	0	0	0	0	0	0	0	0	0	0	0	0	0	0	0	21.8226
2423	Gorai.006G078900.1.A	Gorai.006G078900.1.A	Gorai.006G078900.1.A	case 1	Gorai.006G078900.1.A	Gorai.006G078900	PTHR22595:SF42 - CHITINASE-LIKE PROTEIN 1 (1 of 3)	Gohir.A09G065100		93506755	AT3G16920.1	chitinase-like protein 2	ATCTL2,CTL2	#N/A	#N/A	#N/A	#N/A	#N/A	1	19	23.3318		0	0	0	0	0	0	0	0	0	0	0	0	0	0	0	0	0	0	0	23.3318
3414	Gorai.008G012100.1.A;Gorai.008G012100.5.A;Gorai.008G012100.4.A;Gorai.008G012100.2.A;Gorai.008G012100.3.A	Gorai.008G012100.1.A;Gorai.008G012100.5.A;Gorai.008G012100.4.A;Gorai.008G012100.2.A;Gorai.008G012100.3.A	Gorai.008G012100.1.A	case 1	Gorai.008G012100.1.A	Gorai.008G012100	PTHR24193//PTHR24193:SF88 - ANKYRIN REPEAT PROTEIN // SUBFAMILY NOT NAMED (1 of 4)	Gohir.A12G011600	Gh_A12G012000	93462995	AT2G17390.1	ankyrin repeat-containing 2B	AKR2B	#N/A	#N/A	#N/A	#N/A	#N/A	1	19	21.225		0	0	0	0	0	0	0	0	0	0	0	0	0	0	0	0	0	0	0	21.225
4118	Gorai.009G103800.1.A;Gorai.009G103800.3.A;Gorai.009G103800.2.A	Gorai.009G103800.1.A	Gorai.009G103800.1.A	case 1	Gorai.009G103800.1.A	Gorai.009G103800	PTHR24055:SF185 - MITOGEN-ACTIVATED PROTEIN KINASE 13 (1 of 1)	Gohir.A05G100000		93513844	AT1G07880.2	Protein kinase superfamily protein	ATMPK13	#N/A	#N/A	#N/A	#N/A	#N/A	1	19	19.648		0	0	0	0	0	0	0	0	0	0	19.648	0	0	0	0	0	0	0	0	0
4143	Gorai.009G111900.2.D;Gorai.009G111900.1.D;Gorai.009G111900.4.D;Gorai.009G111900.3.D	Gorai.009G111900.2.D;Gorai.009G111900.1.D;Gorai.009G111900.4.D;Gorai.009G111900.3.D	Gorai.009G111900.1.D	case 1	Gorai.009G111900.2.D	Gorai.009G111900	PTHR12329:SF15 - BAG FAMILY MOLECULAR CHAPERONE REGULATOR 4 (1 of 5)	Gohir.D05G107800		93440654	AT3G51780.1	BCL-2-associated athanogene 4	ATBAG4,BAG4	#N/A	#N/A	#N/A	#N/A	#N/A	1	19	20.8664		0	0	0	0	0	0	0	0	0	0	0	20.8664	0	0	0	0	0	0	0	0
5443	Gorai.011G198500.1.D;Gorai.011G198500.1.A	Gorai.011G198500.1.D;Gorai.011G198500.1.A	Gorai.011G198500.1.A;Gorai.011G198500.1.D	case 2	Gorai.011G198500.1.D	Gorai.011G198500	PTHR22595:SF42 - CHITINASE-LIKE PROTEIN 1 (1 of 3)	Gohir.D10G177700		93524606	AT3G16920.1	chitinase-like protein 2	ATCTL2,CTL2	#N/A	#N/A	#N/A	#N/A	#N/A	1	19	21.0473		0	0	0	0	0	0	0	0	0	0	0	21.0473	0	0	0	0	0	0	0	0
2300	Gorai.006G002500.1.D;Gorai.006G002500.1.A	Gorai.006G002500.1.D;Gorai.006G002500.1.A	Gorai.006G002500.1.A;Gorai.006G002500.1.D	case 2	Gorai.006G002500.1.D	Gorai.006G002500	PTHR11588:SF48 - TUBULIN ALPHA-1 CHAIN-RELATED (1 of 6)			93438422	AT1G50010.1	tubulin alpha-2 chain	TUA2	#N/A	#N/A	#N/A	#N/A	#N/A	1	19	21.4876		0	0	0	0	0	0	0	0	0	0	0	0	0	0	0	21.4876	0	0	0	0
3258	Gorai.007G268700.2.D;Gorai.007G268700.1.D;Gorai.007G268700.3.D;Gorai.007G268700.3.A;Gorai.007G268700.2.A;Gorai.007G268700.1.A	Gorai.007G268700.2.D;Gorai.007G268700.1.D;Gorai.007G268700.3.D;Gorai.007G268700.3.A;Gorai.007G268700.2.A;Gorai.007G268700.1.A	Gorai.007G268700.1.A;Gorai.007G268700.1.D	case 2	Gorai.007G268700.2.D	Gorai.007G268700	#N/A	Gohir.D11G250600		93521231	AT2G38430.1			#N/A	#N/A	#N/A	#N/A	#N/A	1	19	20.2075		0	0	0	0	0	0	0	0	0	0	0	20.2075	0	0	0	0	0	0	0	0
3732	Gorai.008G209300.1.D	Gorai.008G209300.1.D	Gorai.008G209300.1.D	case 1	Gorai.008G209300.1.D	Gorai.008G209300	K17780 - mitochondrial import inner membrane translocase subunit TIM8 (TIM8) (1 of 1)	Gohir.D12G194600		93521781	AT5G50810.1	translocase inner membrane subunit 8	TIM8	#N/A	#N/A	#N/A	#N/A	#N/A	1	19	19.5632		0	0	0	0	0	0	0	0	19.5632	0	0	0	0	0	0	0	0	0	0	0
4815	Gorai.010G059300.2.D;Gorai.010G059300.1.D	Gorai.010G059300.2.D;Gorai.010G059300.1.D	Gorai.010G059300.1.D	case 1	Gorai.010G059300.2.D	Gorai.010G059300	3.6.1.25//3.6.1.3 - Adenosinetriphosphatase / Triphosphatase (1 of 2)	Gohir.D06G051100		93521318	AT2G11890.1	adenylate cyclases		#N/A	#N/A	#N/A	#N/A	#N/A	1	19	20.5138		0	0	0	0	0	0	0	0	0	0	0	20.5138	0	0	0	0	0	0	0	0
5406	Gorai.011G171200.4.A;Gorai.011G171200.3.A;Gorai.011G171200.2.A;Gorai.011G171200.1.A	Gorai.011G171200.4.A;Gorai.011G171200.3.A;Gorai.011G171200.2.A;Gorai.011G171200.1.A	Gorai.011G171200.1.A	case 1	Gorai.011G171200.4.A	Gorai.011G171200	PF06886 - Targeting protein for Xklp2 (TPX2) (TPX2) (1 of 21)	Gohir.A10G113800		93523444	AT3G23090.1	TPX2 (targeting protein for Xklp2) protein family		#N/A	#N/A	#N/A	#N/A	#N/A	1	19	22.2886		0	0	0	0	0	0	0	0	0	0	0	0	0	0	0	0	0	0	0	22.2886
6023	Gorai.013G076600.1.D;Gorai.013G076600.2.D	Gorai.013G076600.1.D;Gorai.013G076600.2.D	Gorai.013G076600.1.D	case 1	Gorai.013G076600.1.D	Gorai.013G076600	K10839 - UV excision repair protein RAD23 (RAD23, HR23) (1 of 6)	Gohir.D13G067300		93523008	AT3G02540.1	Rad23 UV excision repair protein family	RAD23-3,RAD23C	#N/A	#N/A	#N/A	#N/A	#N/A	1	19	19.7311		0	0	0	0	0	0	0	0	0	0	0	0	19.7311	0	0	0	0	0	0	0
6232	Gorai.013G214800.5.A;Gorai.013G214800.4.A;Gorai.013G214800.1.A;Gorai.013G214800.3.A;Gorai.013G214800.2.A;Gorai.013G214800.3.A.p2	Gorai.013G214800.5.A;Gorai.013G214800.4.A;Gorai.013G214800.1.A;Gorai.013G214800.3.A;Gorai.013G214800.2.A	Gorai.013G214800.1.A	case 1	Gorai.013G214800.5.A	Gorai.013G214800	PF06886 - Targeting protein for Xklp2 (TPX2) (TPX2) (1 of 21)	Gohir.A13G181500		93518346	AT4G32330.1	TPX2 (targeting protein for Xklp2) protein family		#N/A	#N/A	#N/A	#N/A	#N/A	1	19	20.7231		0	0	0	0	0	0	0	0	0	0	0	0	0	0	0	0	0	0	0	20.7231
6336	Gorai.013G262900.1.D;Gorai.013G262900.1.A;Gorai.013G262900.2.D;Gorai.013G262900.2.A;Gorai.009G096900.1.D;Gorai.009G096900.1.A;Gorai.009G096900.2.D;Gorai.009G096900.2.A;Gorai.001G112300.1.D;Gorai.001G112300.1.A	Gorai.013G262900.1.D;Gorai.013G262900.1.A;Gorai.013G262900.2.D;Gorai.013G262900.2.A	Gorai.001G112300.1.A;Gorai.001G112300.1.D;Gorai.009G096900.1.A;Gorai.009G096900.1.D;Gorai.013G262900.1.A;Gorai.013G262900.1.D	case 3	Gorai.013G262900.1.D	Gorai.013G262900	PTHR12815:SF18 - PROTEIN TOC75-3, CHLOROPLASTIC-RELATED (1 of 3)	Gohir.D13G232100		93076539	AT3G46740.1	translocon at the outer envelope membrane of chloroplasts 75-III	MAR1,TOC75-III	#N/A	#N/A	#N/A	#N/A	#N/A	1	19	21.7759		0	0	0	0	0	0	0	0	0	0	0	0	21.7759	0	0	0	0	0	0	0
656	Gorai.002G073300.3.D;Gorai.002G073300.3.A;Gorai.002G073300.2.D;Gorai.002G073300.2.A;Gorai.002G073300.1.D;Gorai.002G073300.1.A	Gorai.002G073300.3.D;Gorai.002G073300.3.A;Gorai.002G073300.2.D;Gorai.002G073300.2.A;Gorai.002G073300.1.D;Gorai.002G073300.1.A	Gorai.002G073300.1.A;Gorai.002G073300.1.D	case 2	Gorai.002G073300.3.D	Gorai.002G073300	PF06749 - Protein of unknown function (DUF1218) (DUF1218) (1 of 24)	Gohir.D01G053500		93523758	AT4G27435.1	Protein of unknown function (DUF1218)		#N/A	#N/A	#N/A	#N/A	#N/A	1	19	19.9505		0	0	0	0	0	0	0	0	0	0	0	19.9505	0	0	0	0	0	0	0	0
757	Gorai.002G129100.1.A;Gorai.002G129100.2.A	Gorai.002G129100.1.A;Gorai.002G129100.2.A	Gorai.002G129100.1.A	case 1	Gorai.002G129100.1.A	Gorai.002G129100	PF13320 - Domain of unknown function (DUF4091) (DUF4091) (1 of 1)	Gohir.A01G116700		93515859	AT1G45150.1			#N/A	#N/A	#N/A	#N/A	#N/A	1	19	18.917		0	0	0	0	0	0	0	0	0	0	18.917	0	0	0	0	0	0	0	0	0
3861	Gorai.008G271400.1.D;Gorai.008G271400.1.A;Gorai.008G271400.3.D;Gorai.008G271400.3.A;Gorai.008G271400.2.D;Gorai.008G271400.2.A	Gorai.008G271400.1.D;Gorai.008G271400.1.A;Gorai.008G271400.3.D;Gorai.008G271400.3.A	Gorai.008G271400.1.A;Gorai.008G271400.1.D	case 2	Gorai.008G271400.1.D	Gorai.008G271400	PF06017 - Unconventional myosin tail, actin- and lipid-binding (Myosin_TH1) (1 of 2)	Gohir.D12G253100		93517632	AT5G53310.1	myosin heavy chain-related		#N/A	#N/A	#N/A	#N/A	#N/A	1	19	18.875		0	0	0	0	0	0	0	0	0	0	18.875	0	0	0	0	0	0	0	0	0
4192	Gorai.009G132000.2.A;Gorai.009G132000.1.A;Gorai.009G132000.5.A;Gorai.009G132000.3.A;Gorai.009G132000.4.A	Gorai.009G132000.2.A;Gorai.009G132000.1.A;Gorai.009G132000.5.A;Gorai.009G132000.3.A;Gorai.009G132000.4.A	Gorai.009G132000.1.A	case 1	Gorai.009G132000.2.A	Gorai.009G132000	PTHR11751//PTHR11751:SF184 - SUBGROUP I AMINOTRANSFERASE RELATED // SUBFAMILY NOT NAMED (1 of 1)	Gohir.A05G126900		93517761	AT1G80360.1	Pyridoxal phosphate (PLP)-dependent transferases superfamily protein		#N/A	#N/A	#N/A	#N/A	#N/A	1	19	20.412		0	0	0	0	0	0	0	0	0	0	0	20.412	0	0	0	0	0	0	0	0
262	Gorai.001G109900.2.D;Gorai.001G109900.1.D;Gorai.001G109900.2.A;Gorai.001G109900.1.A	Gorai.001G109900.2.D;Gorai.001G109900.1.D;Gorai.001G109900.2.A;Gorai.001G109900.1.A	Gorai.001G109900.1.A;Gorai.001G109900.1.D	case 2	Gorai.001G109900.2.D	Gorai.001G109900	K14003 - prolactin regulatory element-binding protein (PREB, SEC12) (1 of 2)	Gohir.D07G102000		93519442	AT2G01470.1	SEC12P-like 2 protein	ATSEC12,STL2P	#N/A	#N/A	#N/A	#N/A	#N/A	1	19	20.374		0	0	0	0	0	0	0	0	0	0	20.374	0	0	0	0	0	0	0	0	0
358	Gorai.001G179400.1.D;Gorai.001G179400.1.A;Gorai.001G179400.2.D;Gorai.001G179400.2.A	Gorai.001G179400.1.D;Gorai.001G179400.1.A;Gorai.001G179400.2.D;Gorai.001G179400.2.A	Gorai.001G179400.1.A;Gorai.001G179400.1.D	case 2	Gorai.001G179400.1.D	Gorai.001G179400	K12192 - charged multivesicular body protein 2B (CHMP2B) (1 of 1)	Gohir.D07G156400		93524216	AT1G03950.1	vacuolar protein sorting-associated protein 2.3	VPS2.3	#N/A	#N/A	#N/A	#N/A	#N/A	1	19	20.0316		0	0	0	0	0	0	0	0	0	0	0	0	0	0	0	0	0	0	0	20.0316
461	Gorai.001G232500.1.A;Gorai.001G232500.1.D;Gorai.004G226500.2.D;Gorai.004G226500.1.D	Gorai.001G232500.1.A;Gorai.001G232500.1.D	Gorai.001G232500.1.A;Gorai.001G232500.1.D	case 2	Gorai.001G232500.1.A	Gorai.001G232500	PTHR12701:SF13 - B-CELL RECEPTOR-ASSOCIATED PROTEIN 31-LIKE PROTEIN (1 of 2)	Gohir.A07G199800		93524338	AT5G48660.1	B-cell receptor-associated protein 31-like		#N/A	#N/A	#N/A	#N/A	#N/A	1	19	19.8074		0	0	0	0	0	0	0	0	0	0	0	0	0	0	0	19.8074	0	0	0	0
843	Gorai.002G191400.2.A;Gorai.002G191400.1.A;Gorai.002G191400.2.D;Gorai.002G191400.1.D;Gorai.002G191400.3.A;Gorai.002G191400.3.D	Gorai.002G191400.2.A;Gorai.002G191400.1.A;Gorai.002G191400.2.D;Gorai.002G191400.1.D;Gorai.002G191400.3.A;Gorai.002G191400.3.D	Gorai.002G191400.1.A;Gorai.002G191400.1.D	case 2	Gorai.002G191400.2.A	Gorai.002G191400	K02880 - large subunit ribosomal protein L17e (RP-L17e, RPL17) (1 of 4)	Gohir.A01G155500		93523399	AT1G67430.1	Ribosomal protein L22p/L17e family protein		#N/A	#N/A	#N/A	#N/A	#N/A	1	19	20.5849		0	0	0	0	0	0	0	0	20.5849	0	0	0	0	0	0	0	0	0	0	0
1049	Gorai.003G031700.1.A;Gorai.003G031700.2.A	Gorai.003G031700.1.A;Gorai.003G031700.2.A	Gorai.003G031700.1.A	case 1	Gorai.003G031700.1.A	Gorai.003G031700	PTHR31923:SF4 - BSD DOMAIN-CONTAINING PROTEIN (1 of 2)	Gohir.A02G150200		93524024	AT3G49800.1	BSD domain-containing protein		#N/A	#N/A	#N/A	#N/A	#N/A	1	19	20.162		0	0	0	0	0	0	0	0	0	0	20.162	0	0	0	0	0	0	0	0	0
2082	Gorai.005G139100.2.D;Gorai.005G139100.1.D;Gorai.005G139100.4.D;Gorai.005G139100.3.D	Gorai.005G139100.2.D;Gorai.005G139100.1.D;Gorai.005G139100.4.D;Gorai.005G139100.3.D	Gorai.005G139100.1.D	case 1	Gorai.005G139100.2.D	Gorai.005G139100	K15040 - voltage-dependent anion channel protein 2 (VDAC2) (1 of 11)	Gohir.D02G114800		93440409	AT3G01280.1	voltage dependent anion channel 1	ATVDAC1,VDAC1	#N/A	#N/A	#N/A	#N/A	#N/A	1	19	20.688		0	0	0	0	0	0	0	0	0	0	20.688	0	0	0	0	0	0	0	0	0
2097	Gorai.005G152400.4.D;Gorai.005G152400.4.A;Gorai.005G152400.1.D;Gorai.005G152400.1.A;Gorai.005G152400.2.D;Gorai.005G152400.2.A;Gorai.005G152400.3.D;Gorai.005G152400.3.A;Gorai.005G152400.3.D.p2;Gorai.005G152400.3.A.p2	Gorai.005G152400.4.D;Gorai.005G152400.4.A;Gorai.005G152400.1.D;Gorai.005G152400.1.A;Gorai.005G152400.2.D;Gorai.005G152400.2.A;Gorai.005G152400.3.D;Gorai.005G152400.3.A	Gorai.005G152400.1.A;Gorai.005G152400.1.D	case 2	Gorai.005G152400.4.D	Gorai.005G152400	PTHR10788:SF48 - ALPHA,ALPHA-TREHALOSE-PHOSPHATE SYNTHASE [UDP-FORMING] 6 (1 of 3)	Gohir.D02G136400		93522787	AT1G68020.2	UDP-Glycosyltransferase / trehalose-phosphatase family protein	ATTPS6,TPS6	#N/A	#N/A	#N/A	#N/A	#N/A	1	19	19.91		0	0	0	0	0	0	0	0	0	0	19.91	0	0	0	0	0	0	0	0	0
2729	Gorai.006G238800.1.A	Gorai.006G238800.1.A	Gorai.006G238800.1.A	case 1	Gorai.006G238800.1.A	Gorai.006G238800	K02974 - small subunit ribosomal protein S24e (RP-S24e, RPS24) (1 of 5)	Gohir.A09G215500		93444773	AT5G28060.1	Ribosomal protein S24e family protein		#N/A	#N/A	#N/A	#N/A	#N/A	1	19	21.4851		21.4851	0	0	0	0	0	0	0	0	0	0	0	0	0	0	0	0	0	0	0
2766	Gorai.006G255700.1.D;Gorai.006G255700.1.A;Gorai.006G255700.5.D;Gorai.006G255700.5.A;Gorai.006G255700.4.D;Gorai.006G255700.4.A;Gorai.006G255700.3.A;Gorai.006G255700.2.D;Gorai.006G255700.2.A;Gorai.006G255700.3.D	Gorai.006G255700.1.D;Gorai.006G255700.1.A;Gorai.006G255700.5.D;Gorai.006G255700.5.A;Gorai.006G255700.4.D;Gorai.006G255700.4.A;Gorai.006G255700.3.A;Gorai.006G255700.2.D;Gorai.006G255700.2.A;Gorai.006G255700.3.D	Gorai.006G255700.1.A;Gorai.006G255700.1.D	case 2	Gorai.006G255700.1.D	Gorai.006G255700	K19023 - AP-5 complex subunit mu-1 (AP5M1, MUDENG) (1 of 1)	Gohir.D09G232800		93516480	AT2G20790.1	clathrin adaptor complexes medium subunit family protein		#N/A	#N/A	#N/A	#N/A	#N/A	1	19	19.372		0	0	0	0	0	0	0	0	0	0	0	0	19.372	0	0	0	0	0	0	0
3379	Gorai.007G373100.1.A	Gorai.007G373100.1.A	Gorai.007G373100.1.A	case 1	Gorai.007G373100.1.A	Gorai.007G373100	PTHR11964:SF15 - S-ADENOSYLMETHIONINE SYNTHASE 3 (1 of 3)	Gohir.A11G323900		93447492	AT2G36880.2	methionine adenosyltransferase 3	MAT3	#N/A	#N/A	#N/A	#N/A	#N/A	1	19	20.5716		0	0	0	0	0	0	0	0	0	0	20.5716	0	0	0	0	0	0	0	0	0
3525	Gorai.008G065200.1.A;Gorai.007G198300.1.D;Gorai.007G198300.1.A	Gorai.008G065200.1.A	Gorai.008G065200.1.A	case 1	Gorai.008G065200.1.A	Gorai.008G065200	PTHR34284:SF1 - FG-GAP REPEAT-CONTAINING PROTEIN (1 of 2)	Gohir.A12G062100		93516093	AT3G51050.1	FG-GAP repeat-containing protein		#N/A	#N/A	#N/A	#N/A	#N/A	1	19	21.1544		0	0	0	0	0	0	0	0	0	0	21.1544	0	0	0	0	0	0	0	0	0
3628	Gorai.008G139800.1.D;Gorai.008G139800.3.D;Gorai.008G139800.2.D	Gorai.008G139800.1.D;Gorai.008G139800.3.D;Gorai.008G139800.2.D	Gorai.008G139800.1.D	case 1	Gorai.008G139800.1.D	Gorai.008G139800	PTHR15954:SF4 - VACUOLAR PROTEIN SORTING-ASSOCIATED PROTEIN 51 HOMOLOG (1 of 3)	Gohir.D12G128800	Gh_D12G142000	93517630	AT4G02030.1	Vps51/Vps67 family (components of vesicular transport) protein		#N/A	#N/A	#N/A	#N/A	#N/A	1	19	19.7669		0	0	0	0	0	0	0	0	0	0	0	0	19.7669	0	0	0	0	0	0	0
4370	Gorai.009G217500.1.D	Gorai.009G217500.1.D	Gorai.009G217500.1.D	case 1	Gorai.009G217500.1.D	Gorai.009G217500	1.3.1.3 - Delta(4)-3-oxosteroid 5-beta-reductase / Testosterone 5-beta-reductase (1 of 7)	Gohir.D05G211000		93523968	AT4G24220.1	NAD(P)-binding Rossmann-fold superfamily protein	AWI31,VEP1	#N/A	#N/A	#N/A	#N/A	#N/A	1	19	21.186		0	0	0	0	0	0	0	0	0	0	0	21.186	0	0	0	0	0	0	0	0
4962	Gorai.010G141300.3.A;Gorai.010G141300.5.A;Gorai.010G141300.4.A;Gorai.010G141300.2.A;Gorai.010G141300.1.A;Gorai.011G002000.6.D;Gorai.011G002000.6.A;Gorai.010G141300.7.A;Gorai.010G141300.6.D;Gorai.010G141300.6.A;Gorai.011G002000.7.D;Gorai.011G002000.7.A	Gorai.010G141300.3.A;Gorai.010G141300.5.A;Gorai.010G141300.4.A;Gorai.010G141300.2.A;Gorai.010G141300.1.A;Gorai.011G002000.6.D;Gorai.011G002000.6.A;Gorai.010G141300.7.A	Gorai.010G141300.1.A	case 1	Gorai.010G141300.3.A	Gorai.010G141300	PTHR31998:SF11 - PYROPHOSPHATE-ENERGIZED MEMBRANE PROTON PUMP 2-RELATED (1 of 2)	Gohir.A06G116100		93524069	AT1G16780.1	Inorganic H pyrophosphatase family protein	AtVHP2;2,VHP2;2	#N/A	#N/A	#N/A	#N/A	#N/A	1	19	21.3812		0	0	0	0	0	0	0	21.3812	0	0	0	0	0	0	0	0	0	0	0	0
5246	Gorai.011G073800.1.D;Gorai.011G073800.1.A	Gorai.011G073800.1.D;Gorai.011G073800.1.A	Gorai.011G073800.1.A;Gorai.011G073800.1.D	case 2	Gorai.011G073800.1.D	Gorai.011G073800	2.6.1.2 - Alanine transaminase / Glutamic--pyruvic transaminase (1 of 6)			93521719	AT1G72330.2	alanine aminotransferase 2	ALAAT2	#N/A	#N/A	#N/A	#N/A	#N/A	1	19	20.2263		0	0	0	0	0	0	0	0	0	0	0	20.2263	0	0	0	0	0	0	0	0
5872	Gorai.012G181300.2.A;Gorai.012G181300.1.A;Gorai.002G176900.4.D;Gorai.002G176900.4.A;Gorai.002G176900.3.D;Gorai.002G176900.3.A;Gorai.002G176900.2.D;Gorai.002G176900.2.A;Gorai.002G176900.1.D;Gorai.002G176900.1.A	Gorai.012G181300.2.A;Gorai.012G181300.1.A	Gorai.012G181300.1.A	case 1	Gorai.012G181300.2.A	Gorai.012G181300	KOG4467 - Uncharacterized conserved protein (1 of 2)	Gohir.A04G141800		93522455	AT1G23170.2	Protein of unknown function DUF2359, transmembrane		#N/A	#N/A	#N/A	#N/A	#N/A	1	19	19.5562		0	0	0	0	0	0	0	0	0	0	19.5562	0	0	0	0	0	0	0	0	0
6103	Gorai.013G129600.1.D;Gorai.013G129600.2.D;Gorai.013G129600.4.D.p2	Gorai.013G129600.1.D;Gorai.013G129600.2.D;Gorai.013G129600.4.D.p2	Gorai.013G129600.1.D	case 1	Gorai.013G129600.1.D	Gorai.013G129600	K02736 - 20S proteasome subunit beta 7 (PSMB4) (1 of 2)	Gohir.D13G115251		93520660	AT1G56450.1	20S proteasome beta subunit G1	PBG1	#N/A	#N/A	#N/A	#N/A	#N/A	1	19	21.4785		0	0	0	0	0	0	0	0	0	0	0	21.4785	0	0	0	0	0	0	0	0
648	Gorai.002G065000.1.A;Gorai.002G065000.5.D;Gorai.002G065000.1.D;Gorai.002G065000.2.A;Gorai.002G065000.2.D;Gorai.002G065000.4.A;Gorai.002G065000.4.D;Gorai.002G065000.5.A;Gorai.002G065000.8.A;Gorai.002G065000.8.D;Gorai.002G065000.6.D;Gorai.002G065000.6.A;Gorai.002G065000.3.D;Gorai.002G065000.3.A;Gorai.002G065000.7.A;Gorai.002G065000.7.D;Gorai.002G065000.6.A.p2;Gorai.002G065000.6.D.p2	Gorai.002G065000.1.A;Gorai.002G065000.5.D;Gorai.002G065000.1.D;Gorai.002G065000.2.A;Gorai.002G065000.2.D;Gorai.002G065000.4.A;Gorai.002G065000.4.D;Gorai.002G065000.5.A;Gorai.002G065000.8.A;Gorai.002G065000.8.D;Gorai.002G065000.6.D;Gorai.002G065000.6.A;Gorai.002G065000.3.D;Gorai.002G065000.3.A;Gorai.002G065000.7.A;Gorai.002G065000.7.D	Gorai.002G065000.1.A;Gorai.002G065000.1.D	case 2	Gorai.002G065000.1.A	Gorai.002G065000	1.13.11.5 - Homogentisate 1,2-dioxygenase / Homogentisicase (1 of 1)	Gohir.A01G059400		93514850	AT5G54080.2	homogentisate 1,2-dioxygenase	HGO	#N/A	#N/A	#N/A	#N/A	#N/A	1	19	19.5141		0	0	0	0	0	0	0	0	0	0	0	0	19.5141	0	0	0	0	0	0	0
958	Gorai.002G248700.2.D;Gorai.002G248700.1.D;Gorai.002G248700.2.A;Gorai.002G248700.1.A	Gorai.002G248700.2.D;Gorai.002G248700.1.D;Gorai.002G248700.2.A;Gorai.002G248700.1.A	Gorai.002G248700.1.A;Gorai.002G248700.1.D	case 2	Gorai.002G248700.2.D	Gorai.002G248700	K09523 - DnaJ homolog subfamily C member 3 (DNAJC3) (1 of 2)	Gohir.D01G204500		93518327	AT5G03160.1	homolog of mamallian P58IPK	ATP58IPK,P58IPK	#N/A	#N/A	#N/A	#N/A	#N/A	1	19	19.3881		0	0	0	0	0	0	0	0	0	0	19.3881	0	0	0	0	0	0	0	0	0
1076	Gorai.003G049900.1.A	Gorai.003G049900.1.A	Gorai.003G049900.1.A	case 1	Gorai.003G049900.1.A	Gorai.003G049900	#N/A	Gohir.A02G138000		93066445	AT5G64690.1	neurofilament triplet H protein-related		#N/A	#N/A	#N/A	#N/A	#N/A	1	19	20.86		0	0	0	0	0	0	0	0	0	0	0	0	0	0	0	0	0	0	0	20.86
2203	Gorai.005G219700.1.A;Gorai.005G219700.2.A;Gorai.005G219700.3.A.p2	Gorai.005G219700.1.A;Gorai.005G219700.2.A;Gorai.005G219700.3.A.p2	Gorai.005G219700.1.A	case 1	Gorai.005G219700.1.A	Gorai.005G219700	PTHR10358//PTHR10358:SF7 - ENDOSULFINE // SUBFAMILY NOT NAMED (1 of 3)	Gohir.A03G173600		93522853	AT5G64130.1	cAMP-regulated phosphoprotein 19-related protein		#N/A	#N/A	#N/A	#N/A	#N/A	1	19	19.6559		0	0	0	0	0	0	0	0	0	0	0	0	19.6559	0	0	0	0	0	0	0
2632	Gorai.006G193100.9.A;Gorai.006G193100.5.A;Gorai.006G193100.2.A;Gorai.006G193100.3.A;Gorai.006G193100.6.A;Gorai.006G193100.4.A;Gorai.006G193100.1.A;Gorai.006G193100.7.A;Gorai.006G193100.8.A	Gorai.006G193100.9.A;Gorai.006G193100.5.A;Gorai.006G193100.2.A;Gorai.006G193100.3.A;Gorai.006G193100.6.A;Gorai.006G193100.4.A;Gorai.006G193100.1.A;Gorai.006G193100.7.A;Gorai.006G193100.8.A	Gorai.006G193100.1.A	case 1	Gorai.006G193100.9.A	Gorai.006G193100	K03267 - peptide chain release factor subunit 3 (ERF3, GSPT) (1 of 2)	Gohir.A09G174400		93520583	AT1G18070.1	Translation elongation factor EF1A/initiation factor IF2gamma family protein		#N/A	#N/A	#N/A	#N/A	#N/A	1	19	19.4443		0	0	0	0	0	0	0	0	0	0	0	0	19.4443	0	0	0	0	0	0	0
3368	Gorai.007G355800.1.D;Gorai.007G170700.1.D;Gorai.010G177900.2.D;Gorai.010G177900.2.A;Gorai.010G177900.1.D;Gorai.010G177900.1.A	Gorai.007G355800.1.D	Gorai.007G355800.1.D	case 1	Gorai.007G355800.1.D	Gorai.007G355800	K03250 - translation initiation factor 3 subunit E (EIF3E, INT6) (1 of 2)	Gohir.D11G325000		93519814	AT3G57290.1	eukaryotic translation initiation factor 3E	ATEIF3E-1,ATINT6,EIF3E,INT-6,INT6,TIF3E1	#N/A	#N/A	#N/A	#N/A	#N/A	1	19	19.13		0	0	0	0	0	0	0	0	0	0	0	0	19.13	0	0	0	0	0	0	0
4798	Gorai.010G049400.4.D;Gorai.010G049400.3.D;Gorai.010G049400.2.D;Gorai.010G049400.1.D;Gorai.010G049400.4.A;Gorai.010G049400.3.A;Gorai.010G049400.2.A;Gorai.010G049400.1.A;Gorai.010G049400.5.D;Gorai.010G049400.5.A	Gorai.010G049400.4.D;Gorai.010G049400.3.D;Gorai.010G049400.2.D;Gorai.010G049400.1.D;Gorai.010G049400.4.A;Gorai.010G049400.3.A;Gorai.010G049400.2.A;Gorai.010G049400.1.A;Gorai.010G049400.5.D	Gorai.010G049400.1.A;Gorai.010G049400.1.D	case 2	Gorai.010G049400.4.D	Gorai.010G049400	PTHR12192:SF1 - CHAC-LIKE FAMILY PROTEIN (1 of 1)	Gohir.D06G044200		93517511	AT1G44790.1	ChaC-like family protein		#N/A	#N/A	#N/A	#N/A	#N/A	1	19	20.9365		0	0	0	0	0	0	0	0	0	0	0	20.9365	0	0	0	0	0	0	0	0
6325	Gorai.013G258500.1.A;Gorai.013G258500.1.D	Gorai.013G258500.1.A	Gorai.013G258500.1.A;Gorai.013G258500.1.D	case 2	Gorai.013G258500.1.A	Gorai.013G258500	K14490 - histidine-containing phosphotransfer peotein (AHP) (1 of 14)	Gohir.A13G223000		93441683	AT5G39340.1	histidine-containing phosphotransmitter 3	AHP3,ATHP2	#N/A	#N/A	#N/A	#N/A	#N/A	1	19	19.6468		0	0	0	0	0	0	0	0	0	0	0	0	0	19.6468	0	0	0	0	0	0
800	Gorai.002G161300.2.D;Gorai.002G161300.2.A;Gorai.002G161300.1.D;Gorai.002G161300.1.A;Gorai.002G161300.3.D;Gorai.002G161300.3.A;Gorai.002G161300.4.D;Gorai.002G161300.4.A	Gorai.002G161300.2.D;Gorai.002G161300.2.A;Gorai.002G161300.1.D;Gorai.002G161300.1.A;Gorai.002G161300.3.D;Gorai.002G161300.3.A;Gorai.002G161300.4.D;Gorai.002G161300.4.A	Gorai.002G161300.1.A;Gorai.002G161300.1.D	case 2	Gorai.002G161300.2.D	Gorai.002G161300	KOG4401 - Uncharacterized conserved protein (1 of 1)	Gohir.D01G129700		93517830	AT1G24050.1	RNA-processing, Lsm domain		#N/A	#N/A	#N/A	#N/A	#N/A	1	19	19.4896		0	0	0	0	0	0	0	0	0	0	0	0	19.4896	0	0	0	0	0	0	0
4305	Gorai.009G182500.1.D;Gorai.009G182500.1.A;Gorai.006G082400.1.D;Gorai.006G082400.1.A	Gorai.009G182500.1.D;Gorai.009G182500.1.A	Gorai.009G182500.1.A;Gorai.009G182500.1.D	case 2	Gorai.009G182500.1.D	Gorai.009G182500	PTHR31906:SF5 - PLASTID-LIPID-ASSOCIATED PROTEIN 3, CHLOROPLASTIC-RELATED (1 of 3)	Gohir.D05G177100		93523164	AT4G04020.1	fibrillin	FIB	#N/A	#N/A	#N/A	#N/A	#N/A	1	19	20.4868		0	0	0	0	0	0	0	0	0	0	0	0	20.4868	0	0	0	0	0	0	0
4668	Gorai.009G418800.2.A;Gorai.009G418800.4.A;Gorai.009G418800.3.A;Gorai.009G418800.1.A;Gorai.009G418800.5.A	Gorai.009G418800.2.A;Gorai.009G418800.4.A;Gorai.009G418800.3.A;Gorai.009G418800.1.A;Gorai.009G418800.5.A	Gorai.009G418800.1.A	case 1	Gorai.009G418800.2.A	Gorai.009G418800	K08506 - syntaxin of plants SYP7 (SYP7) (1 of 4)	Gohir.A04G075100		93523103	AT3G09740.1	syntaxin of plants 71	ATSYP71,SYP71	#N/A	#N/A	#N/A	#N/A	#N/A	1	19	19.7253		0	0	0	0	0	0	0	0	0	0	0	0	0	0	0	0	0	0	0	19.7253
1234	Gorai.003G138600.5.D;Gorai.003G138600.2.D;Gorai.003G138600.1.D;Gorai.003G138600.5.A;Gorai.003G138600.2.A;Gorai.003G138600.1.A;Gorai.003G138600.4.D;Gorai.003G138600.3.D;Gorai.003G138600.4.A;Gorai.003G138600.3.A;Gorai.003G138600.4.D.p2;Gorai.003G138600.4.A.p2;Gorai.003G138600.3.D.p2;Gorai.003G138600.3.A.p2	Gorai.003G138600.5.D;Gorai.003G138600.2.D;Gorai.003G138600.1.D;Gorai.003G138600.5.A;Gorai.003G138600.2.A;Gorai.003G138600.1.A;Gorai.003G138600.4.D;Gorai.003G138600.3.D;Gorai.003G138600.4.A;Gorai.003G138600.3.A	Gorai.003G138600.1.A;Gorai.003G138600.1.D	case 2	Gorai.003G138600.5.D	Gorai.003G138600	PTHR24115:SF515 - KINESIN MOTOR PROTEIN-RELATED PROTEIN-RELATED (1 of 2)	Gohir.D03G131700		93066331	AT3G45850.1	P-loop containing nucleoside triphosphate hydrolases superfamily protein		#N/A	#N/A	#N/A	#N/A	#N/A	1	19	19.3745		0	0	0	0	0	0	0	0	0	0	19.3745	0	0	0	0	0	0	0	0	0
4215	Gorai.009G139200.1.A;Gorai.006G112400.1.D;Gorai.006G112400.1.A	Gorai.009G139200.1.A;Gorai.006G112400.1.D;Gorai.006G112400.1.A	Gorai.006G112400.1.A;Gorai.006G112400.1.D;Gorai.009G139200.1.A	case 3	Gorai.009G139200.1.A	Gorai.009G139200	K02903 - large subunit ribosomal protein L28e (RP-L28e, RPL28) (1 of 5)	Gohir.A05G133500		93522725	AT2G19730.2	Ribosomal L28e protein family		#N/A	#N/A	#N/A	#N/A	#N/A	1	19	19.492		0	0	0	19.492	0	0	0	0	0	0	0	0	0	0	0	0	0	0	0	0
2616	Gorai.006G183700.4.A;Gorai.006G183700.3.A;Gorai.006G183700.2.A;Gorai.006G183700.1.A;Gorai.006G183700.4.D;Gorai.006G183700.3.D;Gorai.006G183700.2.D;Gorai.006G183700.1.D;Gorai.006G183700.5.A;Gorai.006G183700.5.D;Gorai.006G183700.6.A;Gorai.006G183700.6.D	Gorai.006G183700.4.A;Gorai.006G183700.3.A;Gorai.006G183700.2.A;Gorai.006G183700.1.A;Gorai.006G183700.4.D;Gorai.006G183700.3.D;Gorai.006G183700.2.D;Gorai.006G183700.1.D;Gorai.006G183700.5.A;Gorai.006G183700.5.D;Gorai.006G183700.6.A;Gorai.006G183700.6.D	Gorai.006G183700.1.A;Gorai.006G183700.1.D	case 2	Gorai.006G183700.4.A	Gorai.006G183700	PTHR10804:SF11 - PROLIFERATION-ASSOCIATED PROTEIN 2G4 (1 of 2)	Gohir.A09G166400		93520331	AT3G51800.3	metallopeptidase M24 family protein	ATEBP1,ATG2,EBP1	#N/A	#N/A	#N/A	#N/A	#N/A	1	19	20.4779		20.4779	0	0	0	0	0	0	0	0	0	0	0	0	0	0	0	0	0	0	0
3335	Gorai.007G336900.1.A;Gorai.007G336900.3.A;Gorai.007G336900.2.A	Gorai.007G336900.1.A;Gorai.007G336900.3.A;Gorai.007G336900.2.A	Gorai.007G336900.1.A	case 1	Gorai.007G336900.1.A	Gorai.007G336900	PTHR10836//PTHR10836:SF46 - GLYCERALDEHYDE 3-PHOSPHATE DEHYDROGENASE // SUBFAMILY NOT NAMED (1 of 3)	Gohir.A11G292300		93524317	AT1G16300.1	glyceraldehyde-3-phosphate dehydrogenase of plastid 2	GAPCP-2	#N/A	#N/A	#N/A	#N/A	#N/A	1	19	19.5892		0	0	19.5892	0	0	0	0	0	0	0	0	0	0	0	0	0	0	0	0	0
5643	Gorai.012G049400.2.A;Gorai.012G049400.1.A;Gorai.012G049400.3.A;Gorai.012G049400.4.A	Gorai.012G049400.2.A;Gorai.012G049400.1.A;Gorai.012G049400.3.A;Gorai.012G049400.4.A	Gorai.012G049400.1.A	case 1	Gorai.012G049400.2.A	Gorai.012G049400	K02160 - acetyl-CoA carboxylase biotin carboxyl carrier protein (accB, bccP) (1 of 3)	Gohir.A05G371600		93522409	AT5G15530.1	biotin carboxyl carrier protein 2	BCCP2,CAC1-B	#N/A	#N/A	#N/A	#N/A	#N/A	1	19	19.297		0	0	0	0	19.297	0	0	0	0	0	0	0	0	0	0	0	0	0	0	0
6136	Gorai.013G149500.3.D;Gorai.013G149500.2.D;Gorai.013G149500.1.D;Gorai.013G149500.4.D	Gorai.013G149500.3.D;Gorai.013G149500.2.D;Gorai.013G149500.1.D;Gorai.013G149500.4.D	Gorai.013G149500.1.D	case 1	Gorai.013G149500.3.D	Gorai.013G149500	K11885 - DNA damage-inducible protein 1 (DDI1) (1 of 2)	Gohir.D13G133200		93517634	AT3G13235.3	ubiquitin family protein		#N/A	#N/A	#N/A	#N/A	#N/A	1	19	20.089		0	0	0	0	0	0	0	0	0	0	0	0	20.089	0	0	0	0	0	0	0
1839	Gorai.004G280500.3.A;Gorai.004G280500.2.A;Gorai.004G280500.1.A	Gorai.004G280500.3.A;Gorai.004G280500.2.A;Gorai.004G280500.1.A	Gorai.004G280500.1.A	case 1	Gorai.004G280500.3.A	Gorai.004G280500	K10527 - enoyl-CoA hydratase/3-hydroxyacyl-CoA dehydrogenase (MFP2) (1 of 4)	Gohir.A08G241700		93516754	AT4G29010.1	Enoyl-CoA hydratase/isomerase family	AIM1	#N/A	#N/A	#N/A	#N/A	#N/A	1	19	18.8509		0	0	0	0	0	0	0	0	0	0	18.8509	0	0	0	0	0	0	0	0	0
2690	Gorai.006G222000.2.A;Gorai.006G222000.2.D;Gorai.006G222000.4.A;Gorai.006G222000.4.D	Gorai.006G222000.2.A;Gorai.006G222000.2.D;Gorai.006G222000.4.A;Gorai.006G222000.4.D	Gorai.006G222000.1.A;Gorai.006G222000.1.D	case 2	Gorai.006G222000.2.A	Gorai.006G222000	PTHR19359:SF26 - CYTOCHROME B5 ISOFORM B (1 of 4)	Gohir.A09G204700		93524310	AT2G32720.1	cytochrome B5 isoform B	ATCB5-B,B5 #4,CB5-B	#N/A	#N/A	#N/A	#N/A	#N/A	1	19	20.9132		0	0	0	0	0	0	0	0	20.9132	0	0	0	0	0	0	0	0	0	0	0
2762	Gorai.006G252500.1.D;Gorai.006G252500.1.A	Gorai.006G252500.1.D;Gorai.006G252500.1.A	Gorai.006G252500.1.A;Gorai.006G252500.1.D	case 2	Gorai.006G252500.1.D	Gorai.006G252500	PF05199//PF13450 - GMC oxidoreductase (GMC_oxred_C) // NAD(P)-binding Rossmann-like domain (NAD_binding_8) (1 of 1)	Gohir.D09G229800		93523500	AT3G23410.1	fatty alcohol oxidase 3	ATFAO3,FAO3	#N/A	#N/A	#N/A	#N/A	#N/A	1	19	19.0817		0	0	0	0	0	0	0	0	0	0	19.0817	0	0	0	0	0	0	0	0	0
5870	Gorai.012G180300.4.D;Gorai.012G180300.4.A;Gorai.012G180300.3.D;Gorai.012G180300.3.A;Gorai.012G180300.1.A;Gorai.012G180300.2.D;Gorai.012G180300.2.A;Gorai.012G180300.1.D;Gorai.005G165000.3.D;Gorai.005G165000.3.A;Gorai.005G165000.2.D;Gorai.005G165000.2.A;Gorai.005G165000.4.D;Gorai.005G165000.4.A;Gorai.005G165000.1.D;Gorai.005G165000.1.A	Gorai.012G180300.4.D;Gorai.012G180300.4.A;Gorai.012G180300.3.D;Gorai.012G180300.3.A;Gorai.012G180300.1.A;Gorai.012G180300.2.D;Gorai.012G180300.2.A;Gorai.012G180300.1.D	Gorai.012G180300.1.A;Gorai.012G180300.1.D	case 2	Gorai.012G180300.4.D	Gorai.012G180300	PTHR11945//PTHR11945:SF196 - MADS BOX PROTEIN // SUBFAMILY NOT NAMED (1 of 5)	Gohir.D04G185300		93524676	AT1G24260.1	K-box region and MADS-box transcription factor family protein	AGL9,SEP3	#N/A	#N/A	#N/A	#N/A	#N/A	1	19	20.1147		0	0	0	0	0	0	0	0	0	0	20.1147	0	0	0	0	0	0	0	0	0
4632	Gorai.009G397800.1.A;Gorai.009G397800.2.A	Gorai.009G397800.1.A;Gorai.009G397800.2.A	Gorai.009G397800.1.A	case 1	Gorai.009G397800.1.A	Gorai.009G397800	K03386 - peroxiredoxin (alkyl hydroperoxide reductase subunit C) [EC:1.11.1.15] (E1.11.1.15, PRDX, ahpC) (1 of 1)	Gohir.A04G061100		93521456	AT5G06290.1	2-cysteine peroxiredoxin B	2-Cys Prx B,2CPB	#N/A	#N/A	#N/A	#N/A	#N/A	1	19	19.6047		0	0	19.6047	0	0	0	0	0	0	0	0	0	0	0	0	0	0	0	0	0
796	Gorai.002G158100.1.A;Gorai.009G400400.5.D;Gorai.009G400400.6.D;Gorai.009G400400.5.A;Gorai.009G400400.6.A;Gorai.009G400400.2.A;Gorai.002G158100.2.A;Gorai.009G400400.3.A;Gorai.009G400400.1.A	Gorai.002G158100.1.A;Gorai.009G400400.5.D;Gorai.009G400400.6.D;Gorai.009G400400.5.A;Gorai.009G400400.6.A;Gorai.009G400400.2.A	Gorai.002G158100.1.A	case 1	Gorai.002G158100.1.A	Gorai.002G158100	K02955 - small subunit ribosomal protein S14e (RP-S14e, RPS14) (1 of 5)	Gohir.A01G137734		93523910	AT3G52580.1	Ribosomal protein S11 family protein		#N/A	#N/A	#N/A	#N/A	#N/A	1	19	20.7245		0	0	0	0	20.7245	0	0	0	0	0	0	0	0	0	0	0	0	0	0	0
1476	Gorai.004G066700.1.A;Gorai.004G066700.2.A	Gorai.004G066700.1.A;Gorai.004G066700.2.A	Gorai.004G066700.1.A	case 1	Gorai.004G066700.1.A	Gorai.004G066700	K00559 - sterol 24-C-methyltransferase (E2.1.1.41, SMT1, ERG6) (1 of 1)	Gohir.A08G054900		93520428	AT5G13710.1	sterol methyltransferase 1	CPH,SMT1	#N/A	#N/A	#N/A	#N/A	#N/A	1	19	21.3215		0	0	21.3215	0	0	0	0	0	0	0	0	0	0	0	0	0	0	0	0	0
2936	Gorai.007G068800.2.D;Gorai.007G068800.1.D;Gorai.007G068800.6.D;Gorai.007G068800.2.A;Gorai.007G068800.1.A;Gorai.007G068800.4.D;Gorai.007G068800.4.A;Gorai.007G068800.5.D;Gorai.007G068800.5.A;Gorai.007G068800.3.D;Gorai.007G068800.3.A;Gorai.008G094900.1.A;Gorai.008G094900.2.A;Gorai.007G068800.6.A.p2;Gorai.008G094900.1.D;Gorai.008G094900.2.D	Gorai.007G068800.2.D;Gorai.007G068800.1.D;Gorai.007G068800.6.D;Gorai.007G068800.2.A;Gorai.007G068800.1.A	Gorai.007G068800.1.A;Gorai.007G068800.1.D	case 2	Gorai.007G068800.2.D	Gorai.007G068800	PTHR31062:SF15 - XYLOGLUCAN ENDOTRANSGLUCOSYLASE/HYDROLASE PROTEIN 4-RELATED (1 of 2)	Gohir.D11G063600		93521877	AT5G13870.1	xyloglucan endotransglucosylase/hydrolase 5	EXGT-A4,XTH5	#N/A	#N/A	#N/A	#N/A	#N/A	1	19	20.9862		0	0	0	0	0	0	0	0	20.9862	0	0	0	0	0	0	0	0	0	0	0
3298	Gorai.007G300000.1.D	Gorai.007G300000.1.D	Gorai.007G300000.1.D	case 1	Gorai.007G300000.1.D	Gorai.007G300000	PF05755 - Rubber elongation factor protein (REF) (REF) (1 of 8)	Gohir.D11G277800		93523879	AT3G05500.1	Rubber elongation factor protein (REF)		#N/A	#N/A	#N/A	#N/A	#N/A	1	19	18.9141		0	0	0	0	0	0	0	0	0	0	18.9141	0	0	0	0	0	0	0	0	0
4966	Gorai.010G143500.1.D;Gorai.010G143500.2.D	Gorai.010G143500.1.D;Gorai.010G143500.2.D	Gorai.010G143500.1.D	case 1	Gorai.010G143500.1.D	Gorai.010G143500	K02265 - cytochrome c oxidase subunit 5b (COX5B) (1 of 2)	Gohir.D06G123400		93522847	AT1G80230.1	Rubredoxin-like superfamily protein		#N/A	#N/A	#N/A	#N/A	#N/A	1	19	20.2333		0	0	0	0	0	0	0	0	20.2333	0	0	0	0	0	0	0	0	0	0	0
5891	Gorai.013G003800.1.A;Gorai.013G003800.1.D	Gorai.013G003800.1.A;Gorai.013G003800.1.D	Gorai.013G003800.1.A;Gorai.013G003800.1.D	case 2	Gorai.013G003800.1.A	Gorai.013G003800	K03626 - nascent polypeptide-associated complex subunit alpha (EGD2, NACA) (1 of 5)	Gohir.A13G003900		93522178	AT3G12390.1	Nascent polypeptide-associated complex (NAC), alpha subunit family protein		#N/A	#N/A	#N/A	#N/A	#N/A	1	19	20.5653		0	0	0	0	0	0	0	0	20.5653	0	0	0	0	0	0	0	0	0	0	0
2312	Gorai.006G011100.5.D;Gorai.006G011100.2.D;Gorai.006G011100.1.D;Gorai.006G011100.4.D;Gorai.006G011100.3.D;Gorai.006G011100.2.A;Gorai.006G011100.5.A;Gorai.006G011100.1.A;Gorai.006G011100.4.A;Gorai.006G011100.3.A	Gorai.006G011100.5.D;Gorai.006G011100.2.D;Gorai.006G011100.1.D;Gorai.006G011100.4.D;Gorai.006G011100.3.D;Gorai.006G011100.2.A;Gorai.006G011100.5.A;Gorai.006G011100.1.A	Gorai.006G011100.1.A;Gorai.006G011100.1.D	case 2	Gorai.006G011100.5.D	Gorai.006G011100	K02160 - acetyl-CoA carboxylase biotin carboxyl carrier protein (accB, bccP) (1 of 3)	Gohir.D09G009400		93522409	AT5G15530.1	biotin carboxyl carrier protein 2	BCCP2,CAC1-B	#N/A	#N/A	#N/A	#N/A	#N/A	1	19	19.9543		0	0	0	0	0	0	0	0	0	0	0	0	19.9543	0	0	0	0	0	0	0
3197	Gorai.007G227300.3.D;Gorai.007G227300.3.A;Gorai.007G227300.1.D;Gorai.007G227300.1.A;Gorai.007G227300.2.D;Gorai.007G227300.2.A	Gorai.007G227300.3.D;Gorai.007G227300.3.A;Gorai.007G227300.1.D;Gorai.007G227300.1.A;Gorai.007G227300.2.D;Gorai.007G227300.2.A	Gorai.007G227300.1.A;Gorai.007G227300.1.D	case 2	Gorai.007G227300.3.D	Gorai.007G227300	#N/A	Gohir.D11G211600		93440455	AT3G49720.2			#N/A	#N/A	#N/A	#N/A	#N/A	1	19	19.5986		0	0	0	0	19.5986	0	0	0	0	0	0	0	0	0	0	0	0	0	0	0
5639	Gorai.012G045700.1.D;Gorai.012G045700.1.A;Gorai.012G045700.2.D;Gorai.012G045700.2.A	Gorai.012G045700.1.D;Gorai.012G045700.1.A;Gorai.012G045700.2.D;Gorai.012G045700.2.A	Gorai.012G045700.1.A;Gorai.012G045700.1.D	case 2	Gorai.012G045700.1.D	Gorai.012G045700	PTHR24349:SF166 - CALCIUM-DEPENDENT PROTEIN KINASE 11-RELATED (1 of 3)	Gohir.D04G040500		93440325	AT1G35670.1	calcium-dependent protein kinase 2	ATCDPK2,ATCPK11,CDPK2,CPK11	#N/A	#N/A	#N/A	#N/A	#N/A	1	19	19.8855		0	0	0	0	0	0	0	0	0	0	0	0	19.8855	0	0	0	0	0	0	0
807	Gorai.002G164000.3.D;Gorai.002G164000.2.D;Gorai.002G164000.1.D;Gorai.002G164000.4.D;Gorai.002G164000.7.D;Gorai.002G164000.6.D;Gorai.002G164000.8.D;Gorai.002G164000.5.D	Gorai.002G164000.3.D;Gorai.002G164000.2.D;Gorai.002G164000.1.D;Gorai.002G164000.4.D;Gorai.002G164000.7.D;Gorai.002G164000.6.D;Gorai.002G164000.8.D;Gorai.002G164000.5.D	Gorai.002G164000.1.D	case 1	Gorai.002G164000.3.D	Gorai.002G164000	PTHR10121 - COATOMER SUBUNIT DELTA (1 of 3)	Gohir.D01G132400		93065637	AT5G05010.1	clathrin adaptor complexes medium subunit family protein		#N/A	#N/A	#N/A	#N/A	#N/A	1	19	19.4795		0	0	0	0	0	19.4795	0	0	0	0	0	0	0	0	0	0	0	0	0	0
885	Gorai.002G216100.1.A;Gorai.002G216100.1.D;Gorai.002G216100.2.A;Gorai.002G216100.2.D;Gorai.012G167900.1.D;Gorai.012G167900.2.D;Gorai.012G167900.2.A;Gorai.012G167900.1.A	Gorai.002G216100.1.A;Gorai.002G216100.1.D;Gorai.002G216100.2.A;Gorai.002G216100.2.D	Gorai.002G216100.1.A;Gorai.002G216100.1.D;Gorai.012G167900.1.A;Gorai.012G167900.1.D	case 3	Gorai.002G216100.1.A	Gorai.002G216100	PTHR12883 - ADIPOCYTE-SPECIFIC PROTEIN 4-RELATED (1 of 2)	Gohir.A01G182900		93520598	AT4G24330.1	Protein of unknown function (DUF1682)		#N/A	#N/A	#N/A	#N/A	#N/A	1	19	18.9323		0	0	0	0	0	0	0	0	0	0	18.9323	0	0	0	0	0	0	0	0	0
1384	Gorai.004G027900.3.D;Gorai.004G027900.3.A;Gorai.004G027900.2.D;Gorai.004G027900.2.A;Gorai.004G027900.1.D;Gorai.004G027900.1.A	Gorai.004G027900.3.D;Gorai.004G027900.3.A;Gorai.004G027900.2.D;Gorai.004G027900.2.A;Gorai.004G027900.1.D;Gorai.004G027900.1.A	Gorai.004G027900.1.A;Gorai.004G027900.1.D	case 2	Gorai.004G027900.3.D	Gorai.004G027900	PTHR19375//PTHR19375:SF230 - HEAT SHOCK PROTEIN 70KDA // SUBFAMILY NOT NAMED (1 of 1)	Gohir.D08G030300		93519966	AT1G11660.1	heat shock protein 70 (Hsp 70) family protein		#N/A	#N/A	#N/A	#N/A	#N/A	1	19	20.6247		0	0	0	0	0	0	0	0	0	0	0	20.6247	0	0	0	0	0	0	0	0
1787	Gorai.004G260100.1.A	Gorai.004G260100.1.A	Gorai.004G260100.1.A	case 1	Gorai.004G260100.1.A	Gorai.004G260100	K03031 - 26S proteasome regulatory subunit N12 (PSMD8, RPN12) (1 of 1)	Gohir.A08G223500		93518789	AT1G64520.1	regulatory particle non-ATPase 12A	RPN12a	#N/A	#N/A	#N/A	#N/A	#N/A	1	19	19.1392		0	0	0	0	0	0	0	0	0	0	0	0	19.1392	0	0	0	0	0	0	0
2317	Gorai.006G011800.1.A;Gorai.006G011800.2.A;Gorai.006G011800.3.A	Gorai.006G011800.1.A;Gorai.006G011800.2.A;Gorai.006G011800.3.A	Gorai.006G011800.1.A	case 1	Gorai.006G011800.1.A	Gorai.006G011800	PTHR11638:SF121 - CHAPERONE PROTEIN CLPB3, CHLOROPLASTIC (1 of 2)	Gohir.A09G011200		93519896	AT5G15450.1	casein lytic proteinase B3	APG6,CLPB-P,CLPB3	#N/A	#N/A	#N/A	#N/A	#N/A	1	19	20.7501		0	0	0	0	20.7501	0	0	0	0	0	0	0	0	0	0	0	0	0	0	0
2746	Gorai.006G244400.1.D;Gorai.006G244400.2.D;Gorai.006G244400.3.D	Gorai.006G244400.1.D;Gorai.006G244400.2.D;Gorai.006G244400.3.D	Gorai.006G244400.1.D	case 1	Gorai.006G244400.1.D	Gorai.006G244400	PTHR11817:SF14 - PLASTIDIAL PYRUVATE KINASE 1, CHLOROPLASTIC (1 of 3)	Gohir.D09G223100	Gh_D09G259900	93521962	AT3G22960.1	Pyruvate kinase family protein	PKP-ALPHA,PKP1	#N/A	#N/A	#N/A	#N/A	#N/A	1	19	20.749		0	0	20.749	0	0	0	0	0	0	0	0	0	0	0	0	0	0	0	0	0
6307	Gorai.013G247300.2.D;Gorai.013G247300.1.D;Gorai.013G247300.7.D;Gorai.013G247300.5.D;Gorai.013G247300.8.D;Gorai.013G247300.6.D;Gorai.013G247300.3.D;Gorai.013G247300.4.D;Gorai.013G247300.2.A;Gorai.013G247300.8.A;Gorai.013G247300.5.A;Gorai.013G247300.7.A;Gorai.013G247300.4.A;Gorai.013G247300.3.A;Gorai.013G247300.6.A;Gorai.013G247300.3.D.p2;Gorai.013G247300.1.A;Gorai.013G247300.4.D.p2;Gorai.013G24730…	Gorai.013G247300.2.D;Gorai.013G247300.1.D;Gorai.013G247300.7.D;Gorai.013G247300.5.D;Gorai.013G247300.8.D;Gorai.013G247300.6.D;Gorai.013G247300.3.D;Gorai.013G247300.4.D;Gorai.013G247300.2.A	Gorai.013G247300.1.A;Gorai.013G247300.1.D	case 2	Gorai.013G247300.2.D	Gorai.013G247300	KOG1175 - Acyl-CoA synthetase (1 of 1)	Gohir.D13G216800		93522551	AT1G55320.1	acyl-activating enzyme 18	AAE18	#N/A	#N/A	#N/A	#N/A	#N/A	1	19	19.8168		0	0	19.8168	0	0	0	0	0	0	0	0	0	0	0	0	0	0	0	0	0
4008	Gorai.009G044500.1.D;Gorai.009G044500.1.A;Gorai.009G044500.2.D;Gorai.009G044500.2.A;Gorai.008G274400.1.D;Gorai.008G274400.1.A	Gorai.009G044500.1.D;Gorai.009G044500.1.A;Gorai.009G044500.2.D;Gorai.009G044500.2.A	Gorai.009G044500.1.A;Gorai.009G044500.1.D	case 2	Gorai.009G044500.1.D	Gorai.009G044500	3.13.1.1 - UDP-sulfoquinovose synthase / Sulfite:UDP-glucose sulfotransferase (1 of 1)	Gohir.D05G043400		93518084	AT4G33030.1	sulfoquinovosyldiacylglycerol 1	SQD1	#N/A	#N/A	#N/A	#N/A	#N/A	1	19	20.0088		0	0	0	0	0	20.0088	0	0	0	0	0	0	0	0	0	0	0	0	0	0
4571	Gorai.009G334400.1.A;Gorai.009G334400.1.D;Gorai.008G162400.2.A;Gorai.008G162400.1.A	Gorai.009G334400.1.A;Gorai.009G334400.1.D;Gorai.008G162400.2.A;Gorai.008G162400.1.A	Gorai.009G334400.1.A;Gorai.009G334400.1.D	case 2	Gorai.009G334400.1.A	Gorai.009G334400	K09497 - T-complex protein 1 subunit epsilon (CCT5) (1 of 3)	Gohir.A05G311900		93520958	AT1G24510.1	TCP-1/cpn60 chaperonin family protein		#N/A	#N/A	#N/A	#N/A	#N/A	1	19	21.4087		0	0	0	0	0	21.4087	0	0	0	0	0	0	0	0	0	0	0	0	0	0
2032	Gorai.005G116100.7.D;Gorai.005G116100.2.D;Gorai.005G116100.1.D;Gorai.005G116100.3.D;Gorai.005G116100.6.D;Gorai.005G116100.5.D;Gorai.005G116100.4.D;Gorai.005G116100.8.D	Gorai.005G116100.7.D;Gorai.005G116100.2.D;Gorai.005G116100.1.D;Gorai.005G116100.3.D;Gorai.005G116100.6.D;Gorai.005G116100.5.D;Gorai.005G116100.4.D;Gorai.005G116100.8.D	Gorai.005G116100.1.D	case 1	Gorai.005G116100.7.D	Gorai.005G116100	K01961 - acetyl-CoA carboxylase, biotin carboxylase subunit (accC) (1 of 2)	Gohir.D02G102300	Gh_D02G116300	93515318	AT5G35360.1	acetyl Co-enzyme a carboxylase biotin carboxylase subunit	CAC2	#N/A	#N/A	#N/A	#N/A	#N/A	1	19	20.4299		0	0	0	0	20.4299	0	0	0	0	0	0	0	0	0	0	0	0	0	0	0
2880	Gorai.007G039600.3.D;Gorai.007G039600.2.D;Gorai.007G039600.1.D;Gorai.007G039600.4.D;Gorai.007G039600.5.D	Gorai.007G039600.3.D;Gorai.007G039600.2.D;Gorai.007G039600.1.D;Gorai.007G039600.4.D;Gorai.007G039600.5.D	Gorai.007G039600.1.D	case 1	Gorai.007G039600.3.D	Gorai.007G039600	PTHR10693//PTHR10693:SF24 - RAS GTPASE-ACTIVATING PROTEIN-BINDING PROTEIN // SUBFAMILY NOT NAMED (1 of 3)	Gohir.D11G036800		93524455	AT5G60980.1	Nuclear transport factor 2 (NTF2) family protein with RNA binding (RRM-RBD-RNP motifs) domain		#N/A	#N/A	#N/A	#N/A	#N/A	1	19	20.937		0	0	0	0	0	0	0	0	0	0	0	20.937	0	0	0	0	0	0	0	0
3381	Gorai.007G373300.1.D;Gorai.007G373300.2.D;Gorai.007G373300.2.D.p2	Gorai.007G373300.1.D;Gorai.007G373300.2.D	Gorai.007G373300.1.D	case 1	Gorai.007G373300.1.D	Gorai.007G373300	K13525 - transitional endoplasmic reticulum ATPase (VCP, CDC48) (1 of 4)	Gohir.D11G343200	Gh_D11G385000	93070265	AT5G03340.1	ATPase, AAA-type, CDC48 protein		#N/A	#N/A	#N/A	#N/A	#N/A	1	19	20.1582		0	0	0	0	0	20.1582	0	0	0	0	0	0	0	0	0	0	0	0	0	0
6101	Gorai.013G129200.2.A;Gorai.013G129200.3.A;Gorai.013G129200.1.A	Gorai.013G129200.2.A;Gorai.013G129200.3.A;Gorai.013G129200.1.A	Gorai.013G129200.1.A	case 1	Gorai.013G129200.2.A	Gorai.013G129200	KOG0674 - Calreticulin (1 of 4)	Gohir.A13G111900		93521603	AT1G56340.2	calreticulin 1a	AtCRT1a,CRT1,CRT1a	#N/A	#N/A	#N/A	#N/A	#N/A	1	19	20.5987		0	0	0	0	20.5987	0	0	0	0	0	0	0	0	0	0	0	0	0	0	0
6187	Gorai.013G187100.2.D;Gorai.013G187100.2.A;Gorai.013G187100.1.D;Gorai.013G187100.1.A;Gorai.013G187100.3.D;Gorai.013G187100.3.A	Gorai.013G187100.2.D;Gorai.013G187100.2.A;Gorai.013G187100.1.D;Gorai.013G187100.1.A;Gorai.013G187100.3.D;Gorai.013G187100.3.A	Gorai.013G187100.1.A;Gorai.013G187100.1.D	case 2	Gorai.013G187100.2.D	Gorai.013G187100	K06269 - serine/threonine-protein phosphatase PP1 catalytic subunit (PPP1C) (1 of 11)	Gohir.D13G173400		93441053	AT2G39840.1	type one serine/threonine protein phosphatase 4	TOPP4	#N/A	#N/A	#N/A	#N/A	#N/A	1	19	19.039		0	0	19.039	0	0	0	0	0	0	0	0	0	0	0	0	0	0	0	0	0
177	Gorai.001G065600.1.D;Gorai.001G065600.2.D	Gorai.001G065600.1.D;Gorai.001G065600.2.D	Gorai.001G065600.1.D	case 1	Gorai.001G065600.1.D	Gorai.001G065600	PTHR10426//PTHR10426:SF39 - STRICTOSIDINE SYNTHASE-RELATED // SUBFAMILY NOT NAMED (1 of 3)	Gohir.D07G061900		93524324	AT1G74000.1	strictosidine synthase 3	SS3	#N/A	#N/A	#N/A	#N/A	#N/A	1	19	21.2886		0	0	0	0	0	0	0	0	0	0	0	21.2886	0	0	0	0	0	0	0	0
186	Gorai.001G069200.1.D;Gorai.001G069200.1.A	Gorai.001G069200.1.D;Gorai.001G069200.1.A	Gorai.001G069200.1.A;Gorai.001G069200.1.D	case 2	Gorai.001G069200.1.D	Gorai.001G069200	PTHR10516:SF145 - PEPTIDYL-PROLYL CIS-TRANS ISOMERASE FKBP42 (1 of 1)	Gohir.D07G065700		93519143	AT3G21640.1	FKBP-type peptidyl-prolyl cis-trans isomerase family protein	ATFKBP42,FKBP42,TWD1,UCU2	#N/A	#N/A	#N/A	#N/A	#N/A	1	19	18.8928		0	0	0	0	0	0	0	0	0	0	18.8928	0	0	0	0	0	0	0	0	0
200	Gorai.001G076900.1.A;Gorai.001G076900.1.D	Gorai.001G076900.1.A;Gorai.001G076900.1.D	Gorai.001G076900.1.A;Gorai.001G076900.1.D	case 2	Gorai.001G076900.1.A	Gorai.001G076900	K01126 - glycerophosphoryl diester phosphodiesterase (E3.1.4.46, glpQ, ugpQ) (1 of 1)	Gohir.A07G068200	Gh_A07G074900	93521636	AT1G74210.1	PLC-like phosphodiesterases superfamily protein		#N/A	#N/A	#N/A	#N/A	#N/A	1	19	20.1563		0	0	0	0	0	20.1563	0	0	0	0	0	0	0	0	0	0	0	0	0	0
210	Gorai.001G079900.2.A;Gorai.001G079900.1.A	Gorai.001G079900.2.A;Gorai.001G079900.1.A	Gorai.001G079900.1.A	case 1	Gorai.001G079900.2.A	Gorai.001G079900	PTHR18860:SF27 - 14-3-3-LIKE PROTEIN GF14 LAMBDA (1 of 5)	Gohir.A07G071200	Gh_A07G077200	93524561	AT3G02520.1	general regulatory factor 7	GF14 NU,GRF7	#N/A	#N/A	#N/A	#N/A	#N/A	1	19	20.1663		0	0	0	0	0	20.1663	0	0	0	0	0	0	0	0	0	0	0	0	0	0
244	Gorai.001G098600.1.D;Gorai.001G098600.1.A	Gorai.001G098600.1.D;Gorai.001G098600.1.A	Gorai.001G098600.1.A;Gorai.001G098600.1.D	case 2	Gorai.001G098600.1.D	Gorai.001G098600	PTHR24012:SF318 - RNA-BINDING (RRM/RBD/RNP MOTIFS) FAMILY PROTEIN (1 of 4)	Gohir.D07G092000		93522687	AT3G13224.2	RNA-binding (RRM/RBD/RNP motifs) family protein		#N/A	#N/A	#N/A	#N/A	#N/A	1	19	19.8128		0	0	0	0	19.8128	0	0	0	0	0	0	0	0	0	0	0	0	0	0	0
260	Gorai.001G108500.1.A;Gorai.001G108500.3.A;Gorai.001G108500.5.A;Gorai.001G108500.4.D;Gorai.001G108500.4.A;Gorai.001G108500.3.D;Gorai.001G108500.2.A;Gorai.001G108500.2.D;Gorai.001G108500.1.D;Gorai.001G108500.5.D;Gorai.001G108500.6.A;Gorai.003G135200.3.D;Gorai.003G135200.3.A;Gorai.003G135200.2.A;Gorai.003G135200.1.D;Gorai.003G135200.2.D;Gorai.003G135200.1.A;Gorai.001G108500.6.D;Gorai.013G264600.2.D;…	Gorai.001G108500.1.A;Gorai.001G108500.3.A;Gorai.001G108500.5.A;Gorai.001G108500.4.D;Gorai.001G108500.4.A;Gorai.001G108500.3.D;Gorai.001G108500.2.A;Gorai.001G108500.2.D;Gorai.001G108500.1.D;Gorai.001G108500.5.D;Gorai.001G108500.6.A;Gorai.003G135200.3.D;Gorai.003G135200.3.A;Gorai.003G135200.2.A;Gorai.003G135200.1.D;Gorai.003G135200.2.D;Gorai.003G135200.1.A;Gorai.001G108500.6.D;Gorai.013G264600.2.D;…	Gorai.001G108500.1.A;Gorai.001G108500.1.D;Gorai.003G135200.1.A;Gorai.003G135200.1.D;Gorai.004G004300.1.A;Gorai.004G004300.1.D;Gorai.013G264600.1.A;Gorai.013G264600.1.D	case 3	Gorai.001G108500.1.A	Gorai.001G108500	K12881 - THO complex subunit 4 (THOC4, ALY) (1 of 5)	Gohir.A07G096200		93524236	AT5G59950.5	RNA-binding (RRM/RBD/RNP motifs) family protein		#N/A	#N/A	#N/A	#N/A	#N/A	1	19	20.0658		0	0	0	0	20.0658	0	0	0	0	0	0	0	0	0	0	0	0	0	0	0
3027	Gorai.007G120900.3.D;Gorai.007G120900.3.A;Gorai.007G120900.2.D;Gorai.007G120900.2.A;Gorai.007G120900.1.D;Gorai.007G120900.1.A;Gorai.001G145800.2.D;Gorai.001G145800.1.D;Gorai.001G145800.2.A;Gorai.006G265600.1.D;Gorai.006G265600.1.A;Gorai.001G145800.1.A;Gorai.013G130900.1.D;Gorai.013G130900.1.A;Gorai.013G130800.1.D;Gorai.013G130800.1.A	Gorai.007G120900.3.D;Gorai.007G120900.3.A;Gorai.007G120900.2.D;Gorai.007G120900.2.A;Gorai.007G120900.1.D;Gorai.007G120900.1.A;Gorai.001G145800.2.D;Gorai.001G145800.1.D	Gorai.001G145800.1.A;Gorai.001G145800.1.D;Gorai.006G265600.1.A;Gorai.006G265600.1.D;Gorai.007G120900.1.A;Gorai.007G120900.1.D;Gorai.013G130800.1.A;Gorai.013G130800.1.D;Gorai.013G130900.1.A;Gorai.013G130900.1.D	case 3	Gorai.007G120900.3.D	Gorai.007G120900	PTHR11183//PTHR11183:SF54 - GLYCOGENIN // SUBFAMILY NOT NAMED (1 of 2)	Gohir.D11G112500		93524013	AT2G47180.1	galactinol synthase 1	AtGolS1,GolS1	#N/A	#N/A	#N/A	#N/A	#N/A	1	19	19.3811		0	0	0	0	0	0	0	0	0	0	0	19.3811	0	0	0	0	0	0	0	0
466	Gorai.004G057800.1.D;Gorai.001G235800.1.D;Gorai.001G235800.1.A;Gorai.004G057800.2.D	Gorai.004G057800.1.D;Gorai.001G235800.1.D;Gorai.001G235800.1.A;Gorai.004G057800.2.D	Gorai.001G235800.1.A;Gorai.001G235800.1.D;Gorai.004G057800.1.D	case 3	Gorai.004G057800.1.D	Gorai.004G057800	K02693 - photosystem I subunit IV (psaE) (1 of 3)	Gohir.D08G056700		93521054	AT2G20260.1	photosystem I subunit E-2	PSAE-2	#N/A	#N/A	#N/A	#N/A	#N/A	1	19	19.8189		0	0	0	0	19.8189	0	0	0	0	0	0	0	0	0	0	0	0	0	0	0
582	Gorai.002G022500.5.A;Gorai.002G022500.4.A;Gorai.002G022500.3.A;Gorai.002G022500.2.A;Gorai.002G022500.1.A	Gorai.002G022500.5.A;Gorai.002G022500.4.A;Gorai.002G022500.3.A;Gorai.002G022500.2.A;Gorai.002G022500.1.A	Gorai.002G022500.1.A	case 1	Gorai.002G022500.5.A	Gorai.002G022500	PTHR11624:SF56 - PYRUVATE DEHYDROGENASE E1 COMPONENT SUBUNIT BETA, MITOCHONDRIAL (1 of 3)	Gohir.A01G021600	Gh_A01G023100	93492643	AT5G50850.1	Transketolase family protein	MAB1	#N/A	#N/A	#N/A	#N/A	#N/A	1	19	19.4202		0	0	0	0	0	19.4202	0	0	0	0	0	0	0	0	0	0	0	0	0	0
649	Gorai.002G065100.1.D;Gorai.002G065100.1.A;Gorai.009G374600.1.D;Gorai.009G374600.2.D	Gorai.002G065100.1.D;Gorai.002G065100.1.A	Gorai.002G065100.1.A;Gorai.002G065100.1.D	case 2	Gorai.002G065100.1.D	Gorai.002G065100	K07904//K07976 - Ras-related protein Rab-11A (RAB11A) // Rab family, other (RAB) (1 of 4)	Gohir.D01G045500		93442597	AT5G60860.1	RAB GTPase homolog A1F	AtRABA1f,RABA1f	#N/A	#N/A	#N/A	#N/A	#N/A	1	19	21.578		0	0	0	0	0	0	0	0	0	0	0	21.578	0	0	0	0	0	0	0	0
670	Gorai.002G083000.1.A;Gorai.002G083000.2.A;Gorai.002G083000.3.A;Gorai.009G426900.3.A;Gorai.002G083000.3.D;Gorai.002G083100.1.A;Gorai.002G083100.1.D;Gorai.009G427000.3.D;Gorai.009G418900.3.A;Gorai.009G418900.3.D;Gorai.013G163500.3.A;Gorai.013G163500.4.A;Gorai.009G418900.2.D;Gorai.009G418900.1.D;Gorai.009G418900.1.A;Gorai.009G418900.2.A;Gorai.013G163500.2.A;Gorai.002G083100.2.D;Gorai.013G163500.1.A;…	Gorai.002G083000.1.A;Gorai.002G083000.2.A;Gorai.002G083000.3.A;Gorai.009G426900.3.A;Gorai.002G083000.3.D;Gorai.002G083100.1.A;Gorai.002G083100.1.D;Gorai.009G427000.3.D;Gorai.009G418900.3.A;Gorai.009G418900.3.D;Gorai.013G163500.3.A;Gorai.013G163500.4.A;Gorai.009G418900.2.D;Gorai.009G418900.1.D;Gorai.009G418900.1.A;Gorai.009G418900.2.A;Gorai.013G163500.2.A;Gorai.002G083100.2.D;Gorai.013G163500.1.A;…	Gorai.002G083000.1.A	case 1	Gorai.002G083000.1.A	Gorai.002G083000	PTHR10666:SF150 - POLYUBIQUITIN 3 (1 of 5)	Gohir.A01G074950,Gohir.A01G075000		93488652	AT4G05320.4	polyubiquitin 10	UBQ10	#N/A	#N/A	#N/A	#N/A	#N/A	1	19	20.6344		0	0	0	0	0	0	0	0	0	20.6344	0	0	0	0	0	0	0	0	0	0
717	Gorai.002G110900.2.D;Gorai.002G110900.2.A;Gorai.002G110900.1.D;Gorai.002G110900.1.A;Gorai.002G110900.3.D;Gorai.002G110900.3.A;Gorai.002G110900.5.D;Gorai.002G110900.5.A;Gorai.002G110900.4.D;Gorai.002G110900.4.A	Gorai.002G110900.2.D;Gorai.002G110900.2.A;Gorai.002G110900.1.D;Gorai.002G110900.1.A;Gorai.002G110900.3.D;Gorai.002G110900.3.A	Gorai.002G110900.1.A;Gorai.002G110900.1.D	case 2	Gorai.002G110900.2.D	Gorai.002G110900	K09291 - nucleoprotein TPR (TPR, MLP1, MLP2) (1 of 1)			93517148	AT1G79280.1	nuclear pore anchor	AtTPR,NUA	#N/A	#N/A	#N/A	#N/A	#N/A	1	19	19.4378		0	0	0	0	0	0	0	0	0	0	19.4378	0	0	0	0	0	0	0	0	0
747	Gorai.002G125000.1.D;Gorai.002G125000.1.A	Gorai.002G125000.1.D;Gorai.002G125000.1.A	Gorai.002G125000.1.A;Gorai.002G125000.1.D	case 2	Gorai.002G125000.1.D	Gorai.002G125000	1.1.3.9 - Galactose oxidase / Beta-galactose oxidase (1 of 17)	Gohir.D01G100900		93442247	AT1G19900.1	glyoxal oxidase-related protein		#N/A	#N/A	#N/A	#N/A	#N/A	1	19	22.993		0	0	0	0	0	0	0	0	0	0	0	0	0	0	0	22.993	0	0	0	0
781	Gorai.002G147100.1.D;Gorai.002G147100.1.A	Gorai.002G147100.1.D;Gorai.002G147100.1.A	Gorai.002G147100.1.A;Gorai.002G147100.1.D	case 2	Gorai.002G147100.1.D	Gorai.002G147100	PTHR11977:SF46 - VILLIN-2-RELATED (1 of 4)	Gohir.D01G120500		93065253	AT2G41740.1	villin 2	ATVLN2,VLN2	#N/A	#N/A	#N/A	#N/A	#N/A	1	19	21.1177		0	0	0	0	0	0	0	0	0	0	0	21.1177	0	0	0	0	0	0	0	0
823	Gorai.002G176200.4.D	Gorai.002G176200.4.D	Gorai.002G176200.1.D	case 1	Gorai.002G176200.4.D	Gorai.002G176200	K01835 - phosphoglucomutase (pgm) (1 of 3)	Gohir.D01G142900		93523069	AT1G23190.1	Phosphoglucomutase/phosphomannomutase family protein		#N/A	#N/A	#N/A	#N/A	#N/A	1	19	19.6923		0	0	0	0	0	0	0	0	0	0	0	19.6923	0	0	0	0	0	0	0	0
857	Gorai.002G198700.1.A;Gorai.002G198700.1.D	Gorai.002G198700.1.A;Gorai.002G198700.1.D	Gorai.002G198700.1.A;Gorai.002G198700.1.D	case 2	Gorai.002G198700.1.A	Gorai.002G198700	K03094 - S-phase kinase-associated protein 1 (SKP1, CBF3D) (1 of 5)	Gohir.A01G169200		93440874	AT1G75950.1	S phase kinase-associated protein 1	ASK1,ATSKP1,SKP1,SKP1A,UIP1	#N/A	#N/A	#N/A	#N/A	#N/A	1	19	19.3483		0	0	0	0	0	0	0	0	0	0	0	0	19.3483	0	0	0	0	0	0	0
931	Gorai.002G238100.1.D;Gorai.002G238100.1.A	Gorai.002G238100.1.D;Gorai.002G238100.1.A	Gorai.002G238100.1.A;Gorai.002G238100.1.D	case 2	Gorai.002G238100.1.D	Gorai.002G238100	K12733 - peptidyl-prolyl cis-trans isomerase-like 1 (PPIL1) (1 of 1)	Gohir.D01G194000		93516091	AT2G36130.1	Cyclophilin-like peptidyl-prolyl cis-trans isomerase family protein		#N/A	#N/A	#N/A	#N/A	#N/A	1	19	19.5569		0	0	0	0	0	0	0	0	0	0	0	0	19.5569	0	0	0	0	0	0	0
942	Gorai.002G242800.7.D;Gorai.002G242800.7.A	Gorai.002G242800.7.D;Gorai.002G242800.7.A	Gorai.002G242800.1.A;Gorai.002G242800.1.D	case 2	Gorai.002G242800.7.D	Gorai.002G242800	PTHR31802:SF5 - HISTONE DEACETYLASE HDT2-RELATED (1 of 5)	Gohir.D01G198600		93438440	AT5G03740.1	histone deacetylase 2C	HD2C,HDT3	#N/A	#N/A	#N/A	#N/A	#N/A	1	19	18.7188		0	0	0	0	0	0	0	0	0	0	0	0	18.7188	0	0	0	0	0	0	0
941	Gorai.002G242800.5.D;Gorai.002G242800.4.D;Gorai.002G242800.3.D;Gorai.002G242800.6.D	Gorai.002G242800.5.D;Gorai.002G242800.4.D;Gorai.002G242800.3.D;Gorai.002G242800.6.D	Gorai.002G242800.1.D	case 1	Gorai.002G242800.5.D	Gorai.002G242800	PTHR31802:SF5 - HISTONE DEACETYLASE HDT2-RELATED (1 of 5)	Gohir.D01G198600		93438440	AT5G03740.1	histone deacetylase 2C	HD2C,HDT3	#N/A	#N/A	#N/A	#N/A	#N/A	1	19	19.2081		0	0	19.2081	0	0	0	0	0	0	0	0	0	0	0	0	0	0	0	0	0
950	Gorai.002G243800.1.D	Gorai.002G243800.1.D	Gorai.002G243800.1.D	case 1	Gorai.002G243800.1.D	Gorai.002G243800	PTHR11817//PTHR11817:SF33 - PYRUVATE KINASE // SUBFAMILY NOT NAMED (1 of 5)	Gohir.D01G199400		93522524	AT3G52990.1	Pyruvate kinase family protein		#N/A	#N/A	#N/A	#N/A	#N/A	1	19	19.8642		0	0	0	0	0	0	0	0	0	0	19.8642	0	0	0	0	0	0	0	0	0
980	Gorai.002G260400.1.A;Gorai.002G260400.4.A;Gorai.002G260400.3.A;Gorai.002G260400.2.A;Gorai.002G260400.3.A.p2;Gorai.002G260400.4.A.p2;Gorai.002G260400.2.A.p3;Gorai.002G260400.3.D.p2	Gorai.002G260400.1.A;Gorai.002G260400.4.A;Gorai.002G260400.3.A;Gorai.002G260400.2.A	Gorai.002G260400.1.A	case 1	Gorai.002G260400.1.A	Gorai.002G260400	K12349 - neutral ceramidase (ASAH2) (1 of 4)	Gohir.A01G224700		93521528	AT2G38010.1	Neutral/alkaline non-lysosomal ceramidase		#N/A	#N/A	#N/A	#N/A	#N/A	1	19	18.4078		0	0	0	0	0	18.4078	0	0	0	0	0	0	0	0	0	0	0	0	0	0
989	Gorai.002G263000.3.A;Gorai.002G263000.1.A;Gorai.002G263000.2.A;Gorai.002G263000.3.D;Gorai.002G263000.1.D;Gorai.002G263000.2.D;Gorai.002G263000.2.D.p2;Gorai.002G263000.2.A.p2	Gorai.002G263000.3.A;Gorai.002G263000.1.A;Gorai.002G263000.2.A;Gorai.002G263000.3.D;Gorai.002G263000.1.D	Gorai.002G263000.1.A;Gorai.002G263000.1.D	case 2	Gorai.002G263000.3.A	Gorai.002G263000	PTHR10108:SF37 - METHYLTRANSFERASE PMT6-RELATED (1 of 1)	Gohir.A01G226900		93518718	AT5G04060.1	S-adenosyl-L-methionine-dependent methyltransferases superfamily protein		#N/A	#N/A	#N/A	#N/A	#N/A	1	19	19.6387		0	0	0	0	0	0	0	0	0	19.6387	0	0	0	0	0	0	0	0	0	0
1091	Gorai.003G058000.1.A;Gorai.003G058000.1.D	Gorai.003G058000.1.A;Gorai.003G058000.1.D	Gorai.003G058000.1.A;Gorai.003G058000.1.D	case 2	Gorai.003G058000.1.A	Gorai.003G058000	#N/A	Gohir.A02G114200		93521495	AT1G64980.1	Nucleotide-diphospho-sugar transferases superfamily protein		#N/A	#N/A	#N/A	#N/A	#N/A	1	19	19.9024		0	0	0	0	0	0	0	0	0	0	0	19.9024	0	0	0	0	0	0	0	0
1295	Gorai.003G160400.1.A	Gorai.003G160400.1.A	Gorai.003G160400.1.A	case 1	Gorai.003G160400.1.A	Gorai.003G160400	PF00314 - Thaumatin family (Thaumatin) (1 of 50)	Gohir.A03G014900		93524662	AT4G11650.1	osmotin 34	ATOSM34,OSM34	#N/A	#N/A	#N/A	#N/A	#N/A	1	19	21.8338		0	0	0	0	0	0	0	0	0	0	0	0	0	0	21.8338	0	0	0	0	0
1296	Gorai.003G160400.1.D	Gorai.003G160400.1.D	Gorai.003G160400.1.D	case 1	Gorai.003G160400.1.D	Gorai.003G160400	PF00314 - Thaumatin family (Thaumatin) (1 of 50)	Gohir.D03G152800		93524662	AT4G11650.1	osmotin 34	ATOSM34,OSM34	#N/A	#N/A	#N/A	#N/A	#N/A	1	19	23.8893		0	0	0	0	0	0	0	0	0	0	0	0	0	0	23.8893	0	0	0	0	0
1445	Gorai.004G052900.1.D	Gorai.004G052900.1.D	Gorai.004G052900.1.D	case 1	Gorai.004G052900.1.D	Gorai.004G052900	PF13668 - Ferritin-like domain (Ferritin_2) (1 of 5)	Gohir.D08G052900	Gh_D08G050500	93523957	AT3G62730.1			#N/A	#N/A	#N/A	#N/A	#N/A	1	19	19.1209		0	0	0	0	0	0	0	0	0	0	0	19.1209	0	0	0	0	0	0	0	0
1563	Gorai.004G125800.2.D;Gorai.004G125800.3.D;Gorai.004G125800.1.D;Gorai.004G125800.4.D;Gorai.004G125800.5.D;Gorai.004G125800.5.D.p2;Gorai.004G125800.4.A;Gorai.004G125800.2.A;Gorai.004G125800.3.A;Gorai.004G125800.1.A;Gorai.004G125800.4.D.p2;Gorai.004G125800.5.A.p2;Gorai.004G125800.5.A	Gorai.004G125800.2.D;Gorai.004G125800.3.D;Gorai.004G125800.1.D;Gorai.004G125800.4.D;Gorai.004G125800.5.D	Gorai.004G125800.1.A;Gorai.004G125800.1.D	case 2	Gorai.004G125800.2.D	Gorai.004G125800	#N/A	Gohir.D08G117100		93439290	AT3G49490.1			#N/A	#N/A	#N/A	#N/A	#N/A	1	19	18.7035		0	0	0	0	0	0	0	0	0	0	18.7035	0	0	0	0	0	0	0	0	0
1569	Gorai.004G127800.5.D;Gorai.004G127800.5.A;Gorai.004G127800.3.D;Gorai.004G127800.3.A;Gorai.004G127800.1.A;Gorai.004G127800.4.D;Gorai.004G127800.4.A;Gorai.004G127800.2.D;Gorai.004G127800.2.A;Gorai.004G127800.1.D	Gorai.004G127800.5.D;Gorai.004G127800.5.A;Gorai.004G127800.3.D;Gorai.004G127800.3.A;Gorai.004G127800.1.A;Gorai.004G127800.4.D;Gorai.004G127800.4.A;Gorai.004G127800.2.D;Gorai.004G127800.2.A;Gorai.004G127800.1.D	Gorai.004G127800.1.A;Gorai.004G127800.1.D	case 2	Gorai.004G127800.5.D	Gorai.004G127800	K14297 - nuclear pore complex protein Nup98-Nup96 (NUP98, ADAR2, NUP116) (1 of 3)	Gohir.D08G121000		93066511	AT1G10390.1	Nucleoporin autopeptidase		#N/A	#N/A	#N/A	#N/A	#N/A	1	19	19.9607		0	0	0	0	0	19.9607	0	0	0	0	0	0	0	0	0	0	0	0	0	0
1570	Gorai.004G128700.12.D;Gorai.004G128700.9.D;Gorai.004G128700.6.D;Gorai.004G128700.3.D;Gorai.004G128700.5.D;Gorai.004G128700.2.D;Gorai.004G128700.11.D;Gorai.004G128700.1.D;Gorai.004G128700.8.D;Gorai.004G128700.7.D;Gorai.004G128700.4.D;Gorai.004G128700.10.D	Gorai.004G128700.12.D;Gorai.004G128700.9.D;Gorai.004G128700.6.D;Gorai.004G128700.3.D;Gorai.004G128700.5.D;Gorai.004G128700.2.D;Gorai.004G128700.11.D;Gorai.004G128700.1.D;Gorai.004G128700.8.D;Gorai.004G128700.7.D;Gorai.004G128700.4.D;Gorai.004G128700.10.D	Gorai.004G128700.1.D	case 1	Gorai.004G128700.12.D	Gorai.004G128700	2.4.1.242 - NDP-glucose--starch glucosyltransferase / Waxy protein (1 of 3)	Gohir.D08G121966,Gohir.D08G122032		93520579	AT1G32900.1	UDP-Glycosyltransferase superfamily protein		#N/A	#N/A	#N/A	#N/A	#N/A	1	19	18.7239		0	0	0	0	18.7239	0	0	0	0	0	0	0	0	0	0	0	0	0	0	0
1641	Gorai.004G176200.6.D;Gorai.004G176200.6.A;Gorai.004G176200.5.D;Gorai.004G176200.5.A;Gorai.004G176200.4.D;Gorai.004G176200.4.A;Gorai.004G176200.3.D;Gorai.004G176200.3.A;Gorai.004G176200.2.D;Gorai.004G176200.2.A;Gorai.004G176200.7.D;Gorai.004G176200.7.A;Gorai.004G176200.1.D;Gorai.004G176200.1.A	Gorai.004G176200.6.D;Gorai.004G176200.6.A;Gorai.004G176200.5.D;Gorai.004G176200.5.A;Gorai.004G176200.4.D;Gorai.004G176200.4.A;Gorai.004G176200.3.D;Gorai.004G176200.3.A;Gorai.004G176200.2.D;Gorai.004G176200.2.A;Gorai.004G176200.7.D;Gorai.004G176200.7.A;Gorai.004G176200.1.D;Gorai.004G176200.1.A	Gorai.004G176200.1.A;Gorai.004G176200.1.D	case 2	Gorai.004G176200.6.D	Gorai.004G176200	PTHR21562:SF4 - PECTINACETYLESTERASE FAMILY PROTEIN (1 of 2)	Gohir.D08G168900		93523027	AT4G19410.1	Pectinacetylesterase family protein		#N/A	#N/A	#N/A	#N/A	#N/A	1	19	22.5745		0	0	0	0	22.5745	0	0	0	0	0	0	0	0	0	0	0	0	0	0	0
1876	Gorai.005G009600.1.D;Gorai.005G009600.1.A;Gorai.005G009700.1.D;Gorai.005G009900.1.D;Gorai.005G009900.1.A	Gorai.005G009600.1.D;Gorai.005G009600.1.A	Gorai.005G009600.1.A;Gorai.005G009600.1.D	case 2	Gorai.005G009600.1.D	Gorai.005G009600	PTHR23155//PTHR23155:SF563 - LEUCINE-RICH REPEAT-CONTAINING PROTEIN // SUBFAMILY NOT NAMED (1 of 75)	Gohir.D02G008001	Gh_D02G009300	93068315	AT3G14460.1	LRR and NB-ARC domains-containing disease resistance protein		#N/A	#N/A	#N/A	#N/A	#N/A	1	19	18.0061		0	0	0	0	0	0	0	0	0	0	18.0061	0	0	0	0	0	0	0	0	0
1883	Gorai.009G349200.1.D;Gorai.009G349200.1.A;Gorai.005G016400.1.D;Gorai.005G016400.1.A	Gorai.009G349200.1.D;Gorai.009G349200.1.A;Gorai.005G016400.1.D;Gorai.005G016400.1.A	Gorai.005G016400.1.A;Gorai.005G016400.1.D;Gorai.009G349200.1.A;Gorai.009G349200.1.D	case 3	Gorai.009G349200.1.D	Gorai.009G349200	PTHR14083:SF5 - HRF1 PROTEIN (1 of 2)	Gohir.D05G325000		93442417	AT1G30890.1	Integral membrane HRF1 family protein		#N/A	#N/A	#N/A	#N/A	#N/A	1	19	19.6824		0	0	0	0	0	0	0	0	0	0	19.6824	0	0	0	0	0	0	0	0	0
1887	Gorai.005G017400.4.A;Gorai.005G017400.2.A;Gorai.005G017400.1.A;Gorai.005G017400.3.A	Gorai.005G017400.4.A;Gorai.005G017400.2.A;Gorai.005G017400.1.A;Gorai.005G017400.3.A	Gorai.005G017400.1.A	case 1	Gorai.005G017400.4.A	Gorai.005G017400	PTHR10997//PTHR10997:SF35 - IMPORTIN-7, 8, 11 // SUBFAMILY NOT NAMED (1 of 3)	Gohir.A02G013100		93067970	AT2G31660.1	ARM repeat superfamily protein	SAD2,URM9	#N/A	#N/A	#N/A	#N/A	#N/A	1	19	19.3782		0	0	19.3782	0	0	0	0	0	0	0	0	0	0	0	0	0	0	0	0	0
1976	Gorai.005G077800.2.D;Gorai.005G077800.1.D;Gorai.005G077800.2.A;Gorai.005G077800.1.A	Gorai.005G077800.2.D;Gorai.005G077800.1.D;Gorai.005G077800.2.A;Gorai.005G077800.1.A	Gorai.005G077800.1.A;Gorai.005G077800.1.D	case 2	Gorai.005G077800.2.D	Gorai.005G077800	PTHR22883:SF41 - PROTEIN S-ACYLTRANSFERASE 8 (1 of 3)	Gohir.D02G068900		93524457	AT4G24630.1	DHHC-type zinc finger family protein		#N/A	#N/A	#N/A	#N/A	#N/A	1	19	21.2165		0	0	0	0	0	0	0	0	21.2165	0	0	0	0	0	0	0	0	0	0	0
1993	Gorai.005G090600.2.A;Gorai.005G090600.1.A	Gorai.005G090600.2.A;Gorai.005G090600.1.A	Gorai.005G090600.1.A	case 1	Gorai.005G090600.2.A	Gorai.005G090600	PTHR11751//PTHR11751:SF317 - SUBGROUP I AMINOTRANSFERASE RELATED // SUBFAMILY NOT NAMED (1 of 1)	Gohir.A02G073900		93518165	AT1G77670.1	Pyridoxal phosphate (PLP)-dependent transferases superfamily protein		#N/A	#N/A	#N/A	#N/A	#N/A	1	19	25.6776		0	0	0	25.6776	0	0	0	0	0	0	0	0	0	0	0	0	0	0	0	0
2240	Gorai.005G236500.1.A;Gorai.005G236500.2.A	Gorai.005G236500.1.A;Gorai.005G236500.2.A	Gorai.005G236500.1.A	case 1	Gorai.005G236500.1.A	Gorai.005G236500	K13126 - polyadenylate-binding protein (PABPC) (1 of 11)	Gohir.A03G187700		93498273	AT1G49760.2	poly(A) binding protein 8	PAB8,PABP8	#N/A	#N/A	#N/A	#N/A	#N/A	1	19	21.4007		0	0	0	0	0	0	0	0	0	0	0	21.4007	0	0	0	0	0	0	0	0
2286	Gorai.005G262500.1.A	Gorai.005G262500.1.A	Gorai.005G262500.1.A	case 1	Gorai.005G262500.1.A	Gorai.005G262500	2.6.1.83 - LL-diaminopimelate aminotransferase / LL-diaminopimelate transaminase (1 of 3)	Gohir.A03G213000		93520227	AT4G33680.1	Pyridoxal phosphate (PLP)-dependent transferases superfamily protein	AGD2	#N/A	#N/A	#N/A	#N/A	#N/A	1	19	19.5745		0	0	19.5745	0	0	0	0	0	0	0	0	0	0	0	0	0	0	0	0	0
2345	Gorai.006G030400.8.D;Gorai.006G030400.8.A;Gorai.006G030400.6.D;Gorai.006G030400.6.A;Gorai.006G030400.5.D;Gorai.006G030400.5.A;Gorai.006G030400.4.A;Gorai.006G030400.9.A;Gorai.006G030400.9.D;Gorai.006G030400.3.A;Gorai.006G030400.2.D;Gorai.006G030400.2.A;Gorai.006G030400.3.D;Gorai.006G030400.1.A;Gorai.006G030400.7.A;Gorai.006G030400.7.D;Gorai.006G030400.1.D;Gorai.006G030400.10.D;Gorai.006G030400.10.…	Gorai.006G030400.8.D;Gorai.006G030400.8.A;Gorai.006G030400.6.D;Gorai.006G030400.6.A;Gorai.006G030400.5.D;Gorai.006G030400.5.A;Gorai.006G030400.4.A;Gorai.006G030400.9.A;Gorai.006G030400.9.D;Gorai.006G030400.3.A;Gorai.006G030400.2.D;Gorai.006G030400.2.A;Gorai.006G030400.3.D;Gorai.006G030400.1.A;Gorai.006G030400.7.A;Gorai.006G030400.7.D;Gorai.006G030400.1.D;Gorai.006G030400.10.D;Gorai.006G030400.10.…	Gorai.006G030400.1.A;Gorai.006G030400.1.D	case 2	Gorai.006G030400.8.D	Gorai.006G030400	PTHR24361:SF276 - PROTEIN KINASE (1 of 4)	Gohir.D09G026200	Gh_D09G031300	93520586	AT5G14720.1	Protein kinase superfamily protein		#N/A	#N/A	#N/A	#N/A	#N/A	1	19	20.6883		0	0	0	0	0	0	0	0	0	0	0	0	0	0	0	0	0	0	0	20.6883
2529	Gorai.006G135800.1.D.p2;Gorai.006G135800.4.D;Gorai.006G135800.3.D.p2;Gorai.006G135800.2.D.p2	Gorai.006G135800.1.D.p2;Gorai.006G135800.4.D;Gorai.006G135800.3.D.p2;Gorai.006G135800.2.D.p2	Gorai.006G135800.1.D	case 1	Gorai.006G135800.1.D	Gorai.006G135800	#N/A	Gohir.D09G117400		93514984	AT3G57320.1			#N/A	#N/A	#N/A	#N/A	#N/A	1	19	19.433		0	0	0	0	0	0	0	0	0	0	19.433	0	0	0	0	0	0	0	0	0
2535	Gorai.006G136600.1.D;Gorai.006G136600.1.A	Gorai.006G136600.1.D;Gorai.006G136600.1.A	Gorai.006G136600.1.A;Gorai.006G136600.1.D	case 2	Gorai.006G136600.1.D	Gorai.006G136600	PTHR31362:SF1 - EXPRESSED PROTEIN (1 of 2)	Gohir.D09G118300		93520463	AT2G41770.1	Protein of unknown function (DUF288)		#N/A	#N/A	#N/A	#N/A	#N/A	1	19	19.7231		0	0	0	0	0	0	0	0	0	0	0	0	0	19.7231	0	0	0	0	0	0
2710	Gorai.006G230300.1.D;Gorai.006G230300.1.A	Gorai.006G230300.1.D;Gorai.006G230300.1.A	Gorai.006G230300.1.A;Gorai.006G230300.1.D	case 2	Gorai.006G230300.1.D	Gorai.006G230300	PTHR22595//PTHR22595:SF61 - CHITINASE-RELATED // SUBFAMILY NOT NAMED (1 of 5)	Gohir.D09G206400		93524606	AT3G54420.1	homolog of carrot EP3-3 chitinase	ATCHITIV,ATEP3,CHIV,EP3	#N/A	#N/A	#N/A	#N/A	#N/A	1	19	20.2364		0	0	0	0	0	0	0	0	0	20.2364	0	0	0	0	0	0	0	0	0	0
2711	Gorai.006G230400.1.D	Gorai.006G230400.1.D	Gorai.006G230400.1.D	case 1	Gorai.006G230400.1.D	Gorai.006G230400	PTHR22595//PTHR22595:SF61 - CHITINASE-RELATED // SUBFAMILY NOT NAMED (1 of 5)	Gohir.D09G206500	Gh_D09G246500	93524606	AT3G54420.1	homolog of carrot EP3-3 chitinase	ATCHITIV,ATEP3,CHIV,EP3	#N/A	#N/A	#N/A	#N/A	#N/A	1	19	18.6718		0	0	0	0	0	0	0	0	0	0	0	0	18.6718	0	0	0	0	0	0	0
2816	Gorai.007G012200.1.A	Gorai.007G012200.1.A	Gorai.007G012200.1.A	case 1	Gorai.007G012200.1.A	Gorai.007G012200	K14563 - rRNA 2'-O-methyltransferase fibrillarin (NOP1, FBL) (1 of 3)	Gohir.A11G011500		93521711	AT4G25630.1	fibrillarin 2	ATFIB2,FIB2	#N/A	#N/A	#N/A	#N/A	#N/A	1	19	18.812		0	0	0	0	0	0	0	0	0	0	18.812	0	0	0	0	0	0	0	0	0
2821	Gorai.007G013700.1.D;Gorai.007G013700.1.A;Gorai.008G272700.4.D;Gorai.008G272700.4.A;Gorai.008G272700.3.D;Gorai.008G272700.3.A;Gorai.003G084300.3.D;Gorai.003G084300.3.A;Gorai.003G084300.2.D;Gorai.003G084300.2.A;Gorai.003G084300.1.D;Gorai.003G084300.1.A;Gorai.008G272700.2.D;Gorai.008G272700.2.A;Gorai.008G272700.1.D;Gorai.008G272700.1.A	Gorai.007G013700.1.D;Gorai.007G013700.1.A	Gorai.007G013700.1.A;Gorai.007G013700.1.D	case 2	Gorai.007G013700.1.D	Gorai.007G013700	PTHR23074//PTHR23074:SF98 - AAA ATPASE // SUBFAMILY NOT NAMED (1 of 2)	Gohir.D11G013400		93523447	AT4G28000.1	P-loop containing nucleoside triphosphate hydrolases superfamily protein		#N/A	#N/A	#N/A	#N/A	#N/A	1	19	18.9139		0	0	0	0	0	0	0	0	0	0	18.9139	0	0	0	0	0	0	0	0	0
2909	Gorai.007G058900.1.D;Gorai.007G058900.1.A	Gorai.007G058900.1.D;Gorai.007G058900.1.A	Gorai.007G058900.1.A;Gorai.007G058900.1.D	case 2	Gorai.007G058900.1.D	Gorai.007G058900	PTHR18937//PTHR18937:SF222 - STRUCTURAL MAINTENANCE OF CHROMOSOMES SMC FAMILY MEMBER // SUBFAMILY NOT NAMED (1 of 3)	Gohir.D11G053800		93520994	AT4G38070.1	basic helix-loop-helix (bHLH) DNA-binding superfamily protein		#N/A	#N/A	#N/A	#N/A	#N/A	1	19	21.9666		0	0	0	0	0	0	0	0	0	0	0	0	0	0	21.9666	0	0	0	0	0
2921	Gorai.007G062300.1.A;Gorai.007G062300.1.D;Gorai.007G062300.2.A;Gorai.007G062300.2.D	Gorai.007G062300.1.A;Gorai.007G062300.1.D;Gorai.007G062300.2.A;Gorai.007G062300.2.D	Gorai.007G062300.1.A;Gorai.007G062300.1.D	case 2	Gorai.007G062300.1.A	Gorai.007G062300	PTHR11702:SF26 - DEVELOPMENTALLY-REGULATED GTP-BINDING PROTEIN 2 (1 of 3)	Gohir.A11G053600		93515879	AT4G39520.1	GTP-binding protein-related		#N/A	#N/A	#N/A	#N/A	#N/A	1	19	19.3486		0	0	19.3486	0	0	0	0	0	0	0	0	0	0	0	0	0	0	0	0	0
3055	Gorai.007G141100.1.A	Gorai.007G141100.1.A	Gorai.007G141100.1.A	case 1	Gorai.007G141100.1.A	Gorai.007G141100	PF05755 - Rubber elongation factor protein (REF) (REF) (1 of 8)			93444007	AT3G05500.1	Rubber elongation factor protein (REF)		#N/A	#N/A	#N/A	#N/A	#N/A	1	19	21.7386		0	0	0	0	0	0	0	21.7386	0	0	0	0	0	0	0	0	0	0	0	0
3176	Gorai.007G206100.1.D;Gorai.007G206100.3.D.p2;Gorai.007G206100.2.D	Gorai.007G206100.1.D;Gorai.007G206100.3.D.p2;Gorai.007G206100.2.D	Gorai.007G206100.1.D	case 1	Gorai.007G206100.1.D	Gorai.007G206100	K03809 - NAD(P)H dehydrogenase (quinone) (wrbA) (1 of 7)	Gohir.D11G193000		93441658	AT4G36750.1	Quinone reductase family protein		#N/A	#N/A	#N/A	#N/A	#N/A	1	19	20.0514		0	0	0	0	0	20.0514	0	0	0	0	0	0	0	0	0	0	0	0	0	0
3257	Gorai.007G268200.3.A;Gorai.007G268200.2.A;Gorai.007G268200.1.A;Gorai.007G268200.3.D;Gorai.007G268200.2.D;Gorai.007G268200.1.D	Gorai.007G268200.3.A;Gorai.007G268200.2.A;Gorai.007G268200.1.A;Gorai.007G268200.3.D;Gorai.007G268200.2.D;Gorai.007G268200.1.D	Gorai.007G268200.1.A;Gorai.007G268200.1.D	case 2	Gorai.007G268200.3.A	Gorai.007G268200	PTHR11782//PTHR11782:SF50 - ADENOSINE/GUANOSINE DIPHOSPHATASE // SUBFAMILY NOT NAMED (1 of 2)	Gohir.A11G240800		93521410	AT5G18280.1	apyrase 2	APY2,ATAPY2	#N/A	#N/A	#N/A	#N/A	#N/A	1	19	19.7117		0	0	0	0	0	0	0	0	0	0	0	19.7117	0	0	0	0	0	0	0	0
3349	Gorai.007G347600.1.D	Gorai.007G347600.1.D	Gorai.007G347600.1.D	case 1	Gorai.007G347600.1.D	Gorai.007G347600	K17292 - tubulin-specific chaperone A (TBCA) (1 of 1)	Gohir.D11G317800		93518776	AT2G30410.2	tubulin folding cofactor A (KIESEL)	KIS,TFCA	#N/A	#N/A	#N/A	#N/A	#N/A	1	19	23.0261		0	0	0	0	0	0	0	0	0	0	0	0	0	0	0	0	0	0	0	23.0261
3433	Gorai.008G022200.1.D;Gorai.008G022200.2.D;Gorai.008G022200.3.D;Gorai.008G022200.3.D.p2;Gorai.008G022200.3.A.p2;Gorai.008G022200.2.D.p3	Gorai.008G022200.1.D;Gorai.008G022200.2.D;Gorai.008G022200.3.D	Gorai.008G022200.1.D	case 1	Gorai.008G022200.1.D	Gorai.008G022200	K15923 - alpha-L-fucosidase 2 (AXY8, FUC95A, afcA) (1 of 2)	Gohir.D12G021900		93520887	AT4G34260.1	1,2-alpha-L-fucosidases	FUC95A	#N/A	#N/A	#N/A	#N/A	#N/A	1	19	19.4175		0	0	0	0	19.4175	0	0	0	0	0	0	0	0	0	0	0	0	0	0	0
3450	Gorai.008G027500.3.A;Gorai.008G027500.2.A;Gorai.008G027500.1.A	Gorai.008G027500.3.A;Gorai.008G027500.2.A;Gorai.008G027500.1.A	Gorai.008G027500.1.A	case 1	Gorai.008G027500.3.A	Gorai.008G027500	PTHR31346:SF5 - DAG-LIKE PROTEIN (1 of 1)	Gohir.A12G027600		93439185	AT4G20020.2			#N/A	#N/A	#N/A	#N/A	#N/A	1	19	19.842		0	0	0	19.842	0	0	0	0	0	0	0	0	0	0	0	0	0	0	0	0
3459	Gorai.008G031300.1.D;Gorai.008G031300.2.D;Gorai.008G031300.1.A;Gorai.008G031300.3.D;Gorai.008G031300.2.A;Gorai.008G031300.3.A;Gorai.008G031300.3.D.p2;Gorai.008G031300.3.A.p2;Gorai.008G031300.2.D.p2;Gorai.008G031300.2.A.p3	Gorai.008G031300.1.D;Gorai.008G031300.2.D;Gorai.008G031300.1.A;Gorai.008G031300.3.D;Gorai.008G031300.2.A;Gorai.008G031300.3.A	Gorai.008G031300.1.A;Gorai.008G031300.1.D	case 2	Gorai.008G031300.1.D	Gorai.008G031300	K05236 - coatomer protein complex, subunit alpha (xenin) (COPA) (1 of 5)	Gohir.D12G030400		93071212	AT1G62020.1	Coatomer, alpha subunit		#N/A	#N/A	#N/A	#N/A	#N/A	1	19	19.0079		0	0	0	0	0	0	0	0	0	0	0	0	0	0	0	19.0079	0	0	0	0
3542	Gorai.008G080800.3.D;Gorai.008G080800.2.D;Gorai.008G080800.1.D;Gorai.008G080800.3.A;Gorai.008G080800.2.A;Gorai.008G080800.1.A;Gorai.004G098800.2.D;Gorai.004G098800.2.A;Gorai.004G098800.1.D;Gorai.004G098800.1.A;Gorai.001G001800.1.A	Gorai.008G080800.3.D;Gorai.008G080800.2.D;Gorai.008G080800.1.D	Gorai.008G080800.1.D	case 1	Gorai.008G080800.3.D	Gorai.008G080800	PTHR31517:SF3 - PEROXIDASE 35-RELATED (1 of 3)	Gohir.D12G073500		93524041	AT4G37530.1	Peroxidase superfamily protein		#N/A	#N/A	#N/A	#N/A	#N/A	1	19	20.0238		0	0	0	0	0	0	0	0	0	0	0	20.0238	0	0	0	0	0	0	0	0
3566	Gorai.008G100800.2.D;Gorai.008G100800.2.A;Gorai.008G100800.1.D;Gorai.008G100800.1.A;Gorai.008G100800.3.D;Gorai.008G100800.3.A	Gorai.008G100800.2.D;Gorai.008G100800.2.A;Gorai.008G100800.1.D;Gorai.008G100800.1.A;Gorai.008G100800.3.D;Gorai.008G100800.3.A	Gorai.008G100800.1.A;Gorai.008G100800.1.D	case 2	Gorai.008G100800.2.D	Gorai.008G100800	K19026 - spatacsin (SPG11) (1 of 1)			93514978	AT4G39420.2			#N/A	#N/A	#N/A	#N/A	#N/A	1	19	19.2574		0	0	0	0	0	0	0	0	0	0	19.2574	0	0	0	0	0	0	0	0	0
3823	Gorai.008G251800.1.D	Gorai.008G251800.1.D	Gorai.008G251800.1.D	case 1	Gorai.008G251800.1.D	Gorai.008G251800	K00033 - 6-phosphogluconate dehydrogenase (PGD, gnd, gntZ) (1 of 3)	Gohir.D12G235450	Gh_D12G258700	93523574	AT5G41670.1	6-phosphogluconate dehydrogenase family protein		#N/A	#N/A	#N/A	#N/A	#N/A	1	19	18.8369		0	0	0	0	0	0	0	0	0	0	0	0	0	0	0	18.8369	0	0	0	0
3867	Gorai.008G273200.2.D;Gorai.008G273200.1.D;Gorai.008G273200.2.A;Gorai.008G273200.1.A	Gorai.008G273200.2.D;Gorai.008G273200.1.D	Gorai.008G273200.1.D	case 1	Gorai.008G273200.2.D	Gorai.008G273200	PTHR11926//PTHR11926:SF118 - GLUCOSYL/GLUCURONOSYL TRANSFERASES // SUBFAMILY NOT NAMED (1 of 4)	Gohir.D12G255375		93454225	AT3G16520.3	UDP-glucosyl transferase 88A1	UGT88A1	#N/A	#N/A	#N/A	#N/A	#N/A	1	19	19.3403		0	0	19.3403	0	0	0	0	0	0	0	0	0	0	0	0	0	0	0	0	0
4011	Gorai.009G046100.1.A;Gorai.009G046100.1.D	Gorai.009G046100.1.A;Gorai.009G046100.1.D	Gorai.009G046100.1.A;Gorai.009G046100.1.D	case 2	Gorai.009G046100.1.A	Gorai.009G046100	K13210 - far upstream element-binding protein (FUBP) (1 of 3)	Gohir.A05G043300		93520855	AT2G25970.1	KH domain-containing protein		#N/A	#N/A	#N/A	#N/A	#N/A	1	19	20.0137		0	0	0	0	0	0	0	0	20.0137	0	0	0	0	0	0	0	0	0	0	0
4048	Gorai.009G064800.1.D	Gorai.009G064800.1.D	Gorai.009G064800.1.D	case 1	Gorai.009G064800.1.D	Gorai.009G064800	PTHR13683:SF246 - ASPARTYL PROTEASE FAMILY PROTEIN (1 of 5)	Gohir.D05G064100		93524651	AT5G10770.1	Eukaryotic aspartyl protease family protein		#N/A	#N/A	#N/A	#N/A	#N/A	1	19	20.5471		0	0	0	0	0	0	0	0	0	0	0	20.5471	0	0	0	0	0	0	0	0
4110	Gorai.009G100600.1.D;Gorai.009G100600.1.A	Gorai.009G100600.1.D;Gorai.009G100600.1.A	Gorai.009G100600.1.A;Gorai.009G100600.1.D	case 2	Gorai.009G100600.1.D	Gorai.009G100600	PF00314 - Thaumatin family (Thaumatin) (1 of 50)	Gohir.D05G097000		93524662	AT2G28790.1	Pathogenesis-related thaumatin superfamily protein		#N/A	#N/A	#N/A	#N/A	#N/A	1	19	20.0708		0	0	0	0	20.0708	0	0	0	0	0	0	0	0	0	0	0	0	0	0	0
4257	Gorai.009G158300.3.A;Gorai.009G158300.2.A;Gorai.009G158300.1.A;Gorai.009G158300.3.D;Gorai.009G158300.2.D;Gorai.009G158300.1.D	Gorai.009G158300.3.A;Gorai.009G158300.2.A;Gorai.009G158300.1.A;Gorai.009G158300.3.D;Gorai.009G158300.2.D;Gorai.009G158300.1.D	Gorai.009G158300.1.A;Gorai.009G158300.1.D	case 2	Gorai.009G158300.3.A	Gorai.009G158300	#N/A	Gohir.A05G151600		93439589	AT1G29530.1			#N/A	#N/A	#N/A	#N/A	#N/A	1	19	19.6878		0	0	0	0	0	0	0	0	0	0	19.6878	0	0	0	0	0	0	0	0	0
4260	Gorai.009G160200.1.A;Gorai.009G160200.3.A;Gorai.010G241000.4.D;Gorai.010G241000.4.A;Gorai.010G241000.1.D;Gorai.010G241000.1.A;Gorai.009G160200.9.D;Gorai.009G160200.8.D;Gorai.009G160200.8.A;Gorai.009G160200.7.D;Gorai.009G160200.9.A;Gorai.009G160200.3.D;Gorai.009G160200.2.D;Gorai.009G160200.2.A;Gorai.009G160200.10.D;Gorai.009G160200.10.A;Gorai.009G160200.1.D;Gorai.009G160200.7.A;Gorai.010G241000.3.…	Gorai.009G160200.1.A;Gorai.009G160200.3.A;Gorai.010G241000.4.D;Gorai.010G241000.4.A;Gorai.010G241000.1.D;Gorai.010G241000.1.A;Gorai.009G160200.9.D;Gorai.009G160200.8.D;Gorai.009G160200.8.A;Gorai.009G160200.7.D;Gorai.009G160200.9.A;Gorai.009G160200.3.D;Gorai.009G160200.2.D;Gorai.009G160200.2.A;Gorai.009G160200.10.D;Gorai.009G160200.10.A;Gorai.009G160200.1.D;Gorai.009G160200.7.A;Gorai.010G241000.3.…	Gorai.009G160200.1.A;Gorai.009G160200.1.D;Gorai.010G241000.1.A;Gorai.010G241000.1.D	case 3	Gorai.009G160200.1.A	Gorai.009G160200	K10956 - protein transport protein SEC61 subunit alpha (SEC61A) (1 of 4)	Gohir.A05G153100	Gh_A05G140000	93073136	AT2G34250.2	SecY protein transport family protein		#N/A	#N/A	#N/A	#N/A	#N/A	1	19	19.7656		0	0	0	0	0	0	0	0	0	0	0	0	0	0	0	19.7656	0	0	0	0
4336	Gorai.009G196200.1.D;Gorai.009G196200.2.D;Gorai.009G196200.3.D	Gorai.009G196200.1.D;Gorai.009G196200.2.D;Gorai.009G196200.3.D	Gorai.009G196200.1.D	case 1	Gorai.009G196200.1.D	Gorai.009G196200	PTHR32295:SF16 - PROTEIN IQ-DOMAIN 32 (1 of 3)	Gohir.D05G191000		93519518	AT1G19870.1	IQ-domain 32	iqd32	#N/A	#N/A	#N/A	#N/A	#N/A	1	19	20.6491		0	0	0	0	0	0	0	0	0	0	0	0	0	0	0	0	0	0	0	20.6491
4366	Gorai.009G215800.2.D;Gorai.009G215800.2.A;Gorai.009G215800.1.D;Gorai.009G215800.1.A	Gorai.009G215800.2.D;Gorai.009G215800.2.A;Gorai.009G215800.1.D;Gorai.009G215800.1.A	Gorai.009G215800.1.A;Gorai.009G215800.1.D	case 2	Gorai.009G215800.2.D	Gorai.009G215800	PF03629 - Domain of unknown function (DUF303) (DUF303) (1 of 5)	Gohir.D05G209400		93524019	AT3G53010.1	Domain of unknown function (DUF303)		#N/A	#N/A	#N/A	#N/A	#N/A	1	19	19.8884		0	0	0	0	0	0	0	0	0	0	0	19.8884	0	0	0	0	0	0	0	0
4429	Gorai.009G252300.2.D;Gorai.009G252300.2.A;Gorai.009G252300.5.D;Gorai.009G252300.5.A;Gorai.009G252300.3.D;Gorai.009G252300.3.A;Gorai.009G252300.1.D;Gorai.009G252300.1.A;Gorai.009G252300.4.A	Gorai.009G252300.2.D;Gorai.009G252300.2.A;Gorai.009G252300.5.D;Gorai.009G252300.5.A;Gorai.009G252300.3.D;Gorai.009G252300.3.A;Gorai.009G252300.1.D;Gorai.009G252300.1.A;Gorai.009G252300.4.A	Gorai.009G252300.1.A;Gorai.009G252300.1.D	case 2	Gorai.009G252300.2.D	Gorai.009G252300	PTHR11802//PTHR11802:SF20 - SERINE PROTEASE FAMILY S10 SERINE CARBOXYPEPTIDASE // SUBFAMILY NOT NAMED (1 of 1)	Gohir.D05G243000		93520870	AT5G42240.1	serine carboxypeptidase-like 42	scpl42	#N/A	#N/A	#N/A	#N/A	#N/A	1	19	20.5657		0	0	0	0	0	0	0	0	0	0	0	0	0	0	0	20.5657	0	0	0	0
4447	Gorai.009G264800.1.D;Gorai.009G264800.1.A;Gorai.009G264800.3.D;Gorai.009G264800.3.A;Gorai.009G264800.2.D;Gorai.009G264800.2.A	Gorai.009G264800.1.D;Gorai.009G264800.1.A;Gorai.009G264800.3.D;Gorai.009G264800.3.A;Gorai.009G264800.2.D;Gorai.009G264800.2.A	Gorai.009G264800.1.A;Gorai.009G264800.1.D	case 2	Gorai.009G264800.1.D	Gorai.009G264800	PTHR14190 - SUPPRESSOR OF ACTIN MUTATIONS 2/VACUOLAR PROTEIN SORTING 52 (1 of 1)	Gohir.D05G252400	Gh_D05G255600	93515870	AT1G71270.1	Vps52 / Sac2 family	ATVPS52,POK,TTD8	#N/A	#N/A	#N/A	#N/A	#N/A	1	19	19.3196		0	0	0	0	0	0	0	0	0	0	0	0	19.3196	0	0	0	0	0	0	0
4449	Gorai.009G265900.2.D;Gorai.009G265900.1.D;Gorai.009G265900.3.D;Gorai.009G265900.2.A;Gorai.009G265900.1.A;Gorai.009G265900.3.A;Gorai.009G265900.5.D;Gorai.009G265900.5.A;Gorai.009G265900.7.D;Gorai.009G265900.4.D;Gorai.009G265900.6.D;Gorai.009G265900.4.A;Gorai.009G265900.6.A	Gorai.009G265900.2.D;Gorai.009G265900.1.D;Gorai.009G265900.3.D;Gorai.009G265900.2.A;Gorai.009G265900.1.A;Gorai.009G265900.3.A;Gorai.009G265900.5.D;Gorai.009G265900.5.A;Gorai.009G265900.7.D;Gorai.009G265900.4.D;Gorai.009G265900.6.D;Gorai.009G265900.4.A	Gorai.009G265900.1.A;Gorai.009G265900.1.D	case 2	Gorai.009G265900.2.D	Gorai.009G265900	3.5.3.1 - Arginase / Canavanase (1 of 1)	Gohir.D05G254400		93517295	AT4G08900.1	arginase		#N/A	#N/A	#N/A	#N/A	#N/A	1	19	19.361		0	0	0	0	0	0	0	0	0	0	0	0	19.361	0	0	0	0	0	0	0
4461	Gorai.009G268300.2.D;Gorai.009G268300.1.D;Gorai.009G268300.5.D;Gorai.009G268300.4.D;Gorai.009G268300.3.D;Gorai.009G268300.3.A;Gorai.009G268300.2.A;Gorai.009G268300.1.A;Gorai.009G268300.5.A;Gorai.009G268300.4.A	Gorai.009G268300.2.D;Gorai.009G268300.1.D;Gorai.009G268300.5.D;Gorai.009G268300.4.D;Gorai.009G268300.3.D;Gorai.009G268300.3.A;Gorai.009G268300.2.A;Gorai.009G268300.1.A	Gorai.009G268300.1.A;Gorai.009G268300.1.D	case 2	Gorai.009G268300.2.D	Gorai.009G268300	KOG1206 - Peroxisomal multifunctional beta-oxidation protein and related enzymes (1 of 1)	Gohir.D05G256800		93517779	AT1G76150.1	enoyl-CoA hydratase 2	ATECH2,ECH2	#N/A	#N/A	#N/A	#N/A	#N/A	1	19	19.4478		0	0	0	0	0	0	0	0	0	0	0	0	19.4478	0	0	0	0	0	0	0
4512	Gorai.009G295200.1.D	Gorai.009G295200.1.D	Gorai.009G295200.1.D	case 1	Gorai.009G295200.1.D	Gorai.009G295200	PTHR31388:SF24 - PEROXIDASE 52 (1 of 3)	Gohir.D05G281700		93524690	AT5G05340.1	Peroxidase superfamily protein		#N/A	#N/A	#N/A	#N/A	#N/A	1	19	21.1058		0	0	0	0	0	0	0	0	0	0	0	0	0	0	0	0	0	0	0	21.1058
4557	Gorai.009G324300.1.D;Gorai.009G324300.1.A;Gorai.009G324300.3.D;Gorai.009G324300.3.A;Gorai.009G324300.2.D;Gorai.009G324300.2.A;Gorai.009G324300.4.D;Gorai.009G324300.4.A;Gorai.013G084900.2.D;Gorai.013G084900.2.A;Gorai.013G084900.1.D;Gorai.013G084900.1.A;Gorai.009G324300.4.D.p2;Gorai.009G324300.4.A.p2	Gorai.009G324300.1.D;Gorai.009G324300.1.A;Gorai.009G324300.3.D;Gorai.009G324300.3.A;Gorai.009G324300.2.D;Gorai.009G324300.2.A;Gorai.009G324300.4.D;Gorai.009G324300.4.A;Gorai.013G084900.2.D;Gorai.013G084900.2.A;Gorai.013G084900.1.D;Gorai.013G084900.1.A	Gorai.009G324300.1.A;Gorai.009G324300.1.D;Gorai.013G084900.1.A;Gorai.013G084900.1.D	case 3	Gorai.009G324300.1.D	Gorai.009G324300	PTHR10108:SF776 - METHYLTRANSFERASE PMT2-RELATED (1 of 3)	Gohir.D05G304700		93521698	AT1G26850.1	S-adenosyl-L-methionine-dependent methyltransferases superfamily protein		#N/A	#N/A	#N/A	#N/A	#N/A	1	19	19.5169		0	0	0	0	0	0	0	0	0	0	19.5169	0	0	0	0	0	0	0	0	0
4563	Gorai.009G329300.3.D;Gorai.009G329300.3.A;Gorai.009G329300.1.D;Gorai.009G329300.1.A	Gorai.009G329300.3.D;Gorai.009G329300.3.A;Gorai.009G329300.1.D;Gorai.009G329300.1.A	Gorai.009G329300.1.A;Gorai.009G329300.1.D	case 2	Gorai.009G329300.3.D	Gorai.009G329300	PTHR10766//PTHR10766:SF58 - TRANSMEMBRANE 9 SUPERFAMILY PROTEIN // SUBFAMILY NOT NAMED (1 of 5)	Gohir.D05G309000		93523239	AT2G01970.1	Endomembrane protein 70 protein family		#N/A	#N/A	#N/A	#N/A	#N/A	1	19	19.6774		0	0	0	0	0	0	0	0	0	0	19.6774	0	0	0	0	0	0	0	0	0
4572	Gorai.009G338300.1.D;Gorai.009G338300.1.A	Gorai.009G338300.1.D;Gorai.009G338300.1.A	Gorai.009G338300.1.A;Gorai.009G338300.1.D	case 2	Gorai.009G338300.1.D	Gorai.009G338300	K07466 - replication factor A1 (RFA1, RPA1, rpa) (1 of 9)	Gohir.D05G315900		93452398	AT1G23750.1	Nucleic acid-binding, OB-fold-like protein		#N/A	#N/A	#N/A	#N/A	#N/A	1	19	21.4178		0	0	0	0	0	0	0	0	21.4178	0	0	0	0	0	0	0	0	0	0	0
4599	Gorai.009G355000.3.A;Gorai.009G355000.2.A;Gorai.009G355000.1.A;Gorai.009G355000.3.D;Gorai.009G355000.2.D;Gorai.009G355000.1.D	Gorai.009G355000.3.A;Gorai.009G355000.2.A;Gorai.009G355000.1.A;Gorai.009G355000.3.D;Gorai.009G355000.2.D;Gorai.009G355000.1.D	Gorai.009G355000.1.A;Gorai.009G355000.1.D	case 2	Gorai.009G355000.3.A	Gorai.009G355000	PTHR31658:SF0 - CONSERVED OLIGOMERIC GOLGI COMPLEX SUBUNIT 1 (1 of 2)	Gohir.A04G049300		93518818	AT5G16300.1	Vps51/Vps67 family (components of vesicular transport) protein		#N/A	#N/A	#N/A	#N/A	#N/A	1	19	19.3697		0	0	0	0	0	0	0	0	0	0	19.3697	0	0	0	0	0	0	0	0	0
4666	Gorai.009G418200.2.D;Gorai.009G418200.1.D	Gorai.009G418200.2.D;Gorai.009G418200.1.D	Gorai.009G418200.1.D	case 1	Gorai.009G418200.2.D	Gorai.009G418200	K02152 - V-type H+-transporting ATPase subunit G (ATPeV1G, ATP6G) (1 of 3)	Gohir.D04G113400		93523602	AT3G01390.1	vacuolar membrane ATPase 10	AVMA10,VMA10	#N/A	#N/A	#N/A	#N/A	#N/A	1	19	19.8156		0	0	0	0	19.8156	0	0	0	0	0	0	0	0	0	0	0	0	0	0	0
4697	Gorai.009G434400.1.D	Gorai.009G434400.1.D	Gorai.009G434400.1.D	case 1	Gorai.009G434400.1.D	Gorai.009G434400	4.2.1.78 - (S)-norcoclaurine synthase / (S)-norlaudanosoline synthase (1 of 16)	Gohir.D05G358800		93496843	X			#N/A	#N/A	#N/A	#N/A	#N/A	1	19	21.0416		0	0	0	0	0	0	0	0	0	0	0	0	21.0416	0	0	0	0	0	0	0
4724	Gorai.009G449300.1.D.p2;Gorai.009G449300.1.A.p2	Gorai.009G449300.1.D.p2;Gorai.009G449300.1.A.p2	Gorai.009G449300.1.A;Gorai.009G449300.1.D	case 2	Gorai.009G449300.1.D	Gorai.009G449300	#N/A			93524261	AT5G55620.1			#N/A	#N/A	#N/A	#N/A	#N/A	1	19	20.1185		0	0	0	0	0	0	0	0	0	0	20.1185	0	0	0	0	0	0	0	0	0
4795	Gorai.010G046700.2.D;Gorai.010G046700.1.D	Gorai.010G046700.2.D;Gorai.010G046700.1.D	Gorai.010G046700.1.D	case 1	Gorai.010G046700.2.D	Gorai.010G046700	PTHR23101:SF25 - RABEX-5 (1 of 1)	Gohir.D06G041500		93522042	AT3G19770.1	Vacuolar sorting protein 9 (VPS9) domain	ATVPS9A,VPS9,VPS9A	#N/A	#N/A	#N/A	#N/A	#N/A	1	19	20.203		0	0	0	0	0	0	0	0	0	0	0	0	0	0	0	0	0	0	0	20.203
4856	Gorai.010G082300.1.A;Gorai.010G082300.1.D;Gorai.010G082300.2.A	Gorai.010G082300.1.A;Gorai.010G082300.1.D	Gorai.010G082300.1.A;Gorai.010G082300.1.D	case 2	Gorai.010G082300.1.A	Gorai.010G082300	3.6.1.9 - Nucleotide diphosphatase / Nucleotide pyrophosphatase (1 of 2)	Gohir.A06G072100		93522193	AT4G29680.1	Alkaline-phosphatase-like family protein		#N/A	#N/A	#N/A	#N/A	#N/A	1	19	19.8792		0	0	0	0	0	19.8792	0	0	0	0	0	0	0	0	0	0	0	0	0	0
4958	Gorai.010G139900.1.D;Gorai.010G139900.1.A	Gorai.010G139900.1.D	Gorai.010G139900.1.A;Gorai.010G139900.1.D	case 2	Gorai.010G139900.1.D	Gorai.010G139900	PF00076 - RNA recognition motif. (a.k.a. RRM, RBD, or RNP domain) (RRM_1) (1 of 310)	Gohir.D13G092800		93441411	AT4G17720.1	RNA-binding (RRM/RBD/RNP motifs) family protein		#N/A	#N/A	#N/A	#N/A	#N/A	1	19	21.5702		0	0	0	0	0	0	0	0	0	0	0	0	0	0	0	0	0	0	21.5702	0
5172	Gorai.011G018700.1.D;Gorai.011G018700.1.A;Gorai.010G146500.1.D;Gorai.010G146500.1.A	Gorai.011G018700.1.D;Gorai.011G018700.1.A	Gorai.010G146500.1.D;Gorai.011G018700.1.A;Gorai.011G018700.1.D	case 3	Gorai.011G018700.1.D	Gorai.011G018700	K08901 - photosystem II oxygen-evolving enhancer protein 3 (psbQ) (1 of 5)	Gohir.D10G016800		93520703	AT4G05180.1	photosystem II subunit Q-2	PSBQ,PSBQ-2,PSII-Q	#N/A	#N/A	#N/A	#N/A	#N/A	1	19	20.4402		0	0	0	0	20.4402	0	0	0	0	0	0	0	0	0	0	0	0	0	0	0
5017	Gorai.010G182400.4.D;Gorai.010G182400.5.D;Gorai.010G182400.2.D;Gorai.010G182400.1.D;Gorai.010G182400.4.A;Gorai.010G182400.3.D;Gorai.010G182400.5.A;Gorai.010G182400.2.A;Gorai.010G182400.1.A;Gorai.010G182400.8.D;Gorai.010G182400.6.D;Gorai.010G182400.7.D;Gorai.010G182400.3.A;Gorai.010G182400.8.A;Gorai.010G182400.6.A;Gorai.010G182400.7.A	Gorai.010G182400.4.D;Gorai.010G182400.5.D;Gorai.010G182400.2.D;Gorai.010G182400.1.D;Gorai.010G182400.4.A;Gorai.010G182400.3.D;Gorai.010G182400.5.A;Gorai.010G182400.2.A;Gorai.010G182400.1.A;Gorai.010G182400.8.D;Gorai.010G182400.6.D;Gorai.010G182400.7.D;Gorai.010G182400.3.A	Gorai.010G182400.1.A;Gorai.010G182400.1.D	case 2	Gorai.010G182400.4.D	Gorai.010G182400	K08245 - phytepsin [EC:3.4.23.40] (E3.4.23.40) (1 of 7)	Gohir.D06G156000		93522362	AT1G11910.1	aspartic proteinase A1	APA1,ATAPA1	#N/A	#N/A	#N/A	#N/A	#N/A	1	19	19.4195		0	0	0	0	0	0	0	0	0	0	19.4195	0	0	0	0	0	0	0	0	0
5042	Gorai.010G200600.1.D;Gorai.010G200600.1.A;Gorai.010G200600.2.D;Gorai.010G200600.2.A;Gorai.011G267600.1.D;Gorai.011G267600.1.A;Gorai.012G106000.2.D;Gorai.012G106000.1.D	Gorai.010G200600.1.D;Gorai.010G200600.1.A;Gorai.010G200600.2.D;Gorai.010G200600.2.A;Gorai.011G267600.1.D;Gorai.011G267600.1.A	Gorai.010G200600.1.A;Gorai.010G200600.1.D;Gorai.011G267600.1.A;Gorai.011G267600.1.D	case 3	Gorai.010G200600.1.D	Gorai.010G200600	KOG0651 - 26S proteasome regulatory complex, ATPase RPT4 (1 of 4)	Gohir.D06G171700		93523833	AT2G39730.1	rubisco activase	RCA	#N/A	#N/A	#N/A	#N/A	#N/A	1	19	20.5967		0	0	0	0	20.5967	0	0	0	0	0	0	0	0	0	0	0	0	0	0	0
5112	Gorai.010G245600.3.A;Gorai.010G245600.2.A;Gorai.010G245600.1.A;Gorai.010G245600.4.A	Gorai.010G245600.3.A;Gorai.010G245600.2.A;Gorai.010G245600.1.A;Gorai.010G245600.4.A	Gorai.010G245600.1.A	case 1	Gorai.010G245600.3.A	Gorai.010G245600	K17301 - coatomer, subunit beta (COPB1, SEC26) (1 of 3)	Gohir.A13G178300		93519886	AT4G31480.2	Coatomer, beta subunit		#N/A	#N/A	#N/A	#N/A	#N/A	1	19	19.3511		0	0	0	0	0	0	0	0	0	0	19.3511	0	0	0	0	0	0	0	0	0
[truncated: 1,865 more rows]
[truncated: 13 more columns]

## Sheet: Data S4C SOM group profiles_P
Supplementary Data Set S4C. Profiles of the SOM groups at 40 module size (P200).
[truncated: 42 more rows]

[truncated: 3 more sheets: Data S4D SOM member profiles_P, Data S4E SOM group profiles_S, Data S4F SOM member profiles_S]
