# Supplementary material for: Systems-level proteomic models of cotton fiber development: a high-resolution data resource to analyze cell dynamics and trait engineering
Source: Plant Physiol. 2026 Jul 2;201(3):kiag318. doi: 10.1093/plphys/kiag318 (PMC13326644; doi:10.1093/plphys/kiag318)
Supplement: kiag318_Supplementary_Data [file kiag318_supplementary_data.zip › Supplementary Data Set S7.xlsx]

## Sheet: Table of Contents
Supplementary Data Set S7. Merged SOM protein expression (PE) modules.
Tab	Description	Note
Supplementary Data Set S7A	Optimization of the number of groups defined for SOM-based clustering	Figure 3A & Supplemental Figure S7
Supplementary Data Set S7B	Informative merged protein expression (PE) module profiles at 20 SOM cluster model
Supplementary Data Set S7C	Group memberships and their profiles in PE modules at 20 SOM cluster model
Supplementary Data Set S7D	Locailzation data on APOT proteins in PE10 module.	Figure 3B

## Sheet: Data S7A Merged SOM analysis
Supplementary Data Set S7A. Optimization of the number of groups defined for SOM-based clustering
* 20 cluster model was chosen for the downstream analyses.
Cell fraction protein expression group IDs	# of proteins	Merged SOM protein expression module IDs at different cluster models (# of modules)				Group profiles	Normalized abundance profiles at DPAs
		9 cluster model (8)	20 cluster model (15) *	30 cluster model (20)	40 cluster model (24)		5	6	7	8	9	10	11	12	13	14	15	16	17	18	19	20	21	22	23	24
P200_V12	1	M2	M10	M3	M2		0.980509	1	0.97881	0.975154	0.971641	0.943574	0.892953	0.926935	0.912898	0.830302	0.835212	0.845215	0.764931	0.755111	0.723564	0.809449	0.761664	0.713878	0.761664	0.713878
APO_V27	54	M3	M2	M21	M26		0.887854	0.898641	0.908948	0.907139	0.916434	0.911119	0.901389	0.903392	0.9442	0.916371	0.911641	0.918183	0.941082	0.96314	0.9642	0.943448	0.944801	0.958454	0.963443	0.981899
P200_V25	135	M3	M2	M21	M26		0.881041	0.883401	0.892329	0.892303	0.914416	0.908864	0.909371	0.90911	0.91837	0.928274	0.932335	0.946329	0.946298	0.949467	0.970725	0.942549	0.949905	0.974685	0.959799	0.97237
S200_V11	65	M3	M2	M21	M27		0.844392	0.837853	0.844089	0.851223	0.88958	0.915386	0.93988	0.931415	0.913837	0.922247	0.948486	0.852135	0.921027	0.905595	0.904571	0.941075	0.949538	0.938293	0.936752	0.960557
P200_V10	156	M3	M3	M11	M16		0.958559	0.964132	0.972779	0.962037	0.938198	0.951095	0.93114	0.946315	0.947996	0.933771	0.939193	0.953289	0.947794	0.951012	0.960949	0.985086	0.947147	0.960713	0.96498	0.97464
P200_V15	145	M3	M3	M11	M16		0.967432	0.966594	0.965399	0.964042	0.953229	0.966665	0.951946	0.970675	0.969478	0.952406	0.959899	0.964727	0.951959	0.95541	0.96091	0.946758	0.950126	0.973991	0.970828	0.984305
S200_V12	37	M3	M3	M11	M16		0.898496	0.865933	0.940059	0.910116	0.901961	0.913982	0.853626	0.892859	0.919301	0.849862	0.855343	0.963181	0.933751	0.937083	0.971263	0.841927	0.90703	0.893974	0.94955	0.865101
APO_V22	37	M3	M3	M17	M22		0.887166	0.883986	0.914969	0.927518	0.93326	0.936122	0.926224	0.880476	0.939393	0.933467	0.930477	0.986205	0.95911	0.960885	0.959408	0.943694	0.914398	0.910593	0.906487	0.950975
P200_V23	96	M3	M3	M16	M22		0.924645	0.900156	0.896999	0.93097	0.948961	0.911141	0.947678	0.954352	0.943985	0.969289	0.943141	0.94453	0.970245	0.959018	0.974937	0.957624	0.985144	0.917695	0.968422	0.926961
P200_V20	140	M3	M3	M16	M21		0.944927	0.944731	0.952303	0.949729	0.954405	0.957978	0.955165	0.955618	0.957325	0.958475	0.963196	0.966076	0.963458	0.967176	0.970154	0.979465	0.962846	0.974009	0.964843	0.979512
P200_V24	132	M3	M3	M16	M21		0.925217	0.92944	0.928099	0.93134	0.97801	0.945533	0.98736	0.93891	0.935157	0.97915	0.974731	0.958932	0.979191	0.972803	0.955008	0.940016	0.972116	0.963911	0.945818	0.963288
P200_V19	120	M3	M3	M12	M17		0.964535	0.953228	0.949118	0.973263	0.976829	0.973424	0.971608	0.978925	0.980071	0.975061	0.977284	0.984365	0.978924	0.981505	0.979363	0.93862	0.980744	0.971443	0.975155	0.962368
P200_V18	147	M3	M4	M12	M17		0.956792	0.940236	0.933229	0.960431	0.988099	0.949612	0.982324	0.97182	0.965704	0.983391	0.963157	0.958411	0.981439	0.967065	0.958291	0.93146	0.984111	0.918628	0.952124	0.914504
S200_V16	56	M3	M4	M12	M11		0.93706	0.922625	0.943276	0.921022	0.955261	0.955663	0.958199	0.962666	0.961167	0.937037	0.959065	0.888495	0.927475	0.935799	0.903826	0.914348	0.963543	0.94307	0.947939	0.913457
APO_V26	82	M3	M4	M6	M11		0.947325	0.940708	0.971402	0.971131	0.968935	0.967188	0.960382	0.947062	0.970288	0.959973	0.960758	0.97284	0.963615	0.956774	0.952438	0.958334	0.944729	0.933108	0.933023	0.943219
P200_V14	120	M3	M4	M6	M11		0.972576	0.972157	0.97161	0.975983	0.979381	0.969015	0.974401	0.973355	0.972656	0.976443	0.970019	0.967403	0.973363	0.969721	0.972216	0.974714	0.977017	0.955731	0.962413	0.949437
P200_V13	138	M3	M4	M7	M12		0.982794	0.970853	0.960616	0.982043	0.983129	0.96654	0.96741	0.982316	0.977907	0.966179	0.958719	0.96186	0.963005	0.959227	0.95431	0.907339	0.961921	0.919829	0.949189	0.895878
P200_V9	130	M3	M4	M1	M6		0.985287	0.985286	0.982163	0.984242	0.963435	0.963886	0.951491	0.971388	0.972433	0.954323	0.951153	0.962589	0.953634	0.956458	0.967474	0.961395	0.955105	0.944596	0.963688	0.941368
P200_V4	96	M3	M5	M1	M6		0.96084	0.97622	0.988858	0.970654	0.939109	0.942645	0.917979	0.933089	0.937407	0.91744	0.914841	0.932884	0.932906	0.926533	0.931925	0.97869	0.930488	0.916317	0.931067	0.925601
P200_V8	19	M3	M5	M1	M6		0.981742	0.980486	0.968526	0.966282	0.944147	0.951332	0.925856	0.970954	0.963981	0.914866	0.920555	0.91934	0.89939	0.913327	0.924189	0.906578	0.911857	0.915401	0.93945	0.923455
S200_V17	45	M3	M5	M2	M1		0.90745	0.92731	0.976705	0.920777	0.876107	0.872971	0.828873	0.842415	0.870945	0.859373	0.868996	0.965391	0.852778	0.902232	0.88324	0.830828	0.810992	0.819946	0.872463	0.818957
APO_V21	137	M3	M9	M2	M7		0.949677	0.922175	0.975057	0.979187	0.978356	0.980192	0.959656	0.941493	0.967026	0.95061	0.976619	0.979238	0.96646	0.949933	0.91307	0.946078	0.913873	0.86467	0.869404	0.862434
APO_V2	8	M4	M20	M5	M5		0.961917	0.975307	0.962986	0.977181	0.958503	0.952897	0.95449	0.96631	0.978129	0	0	0	0	0	0	0	0	0	0	0
P200_V1	31	M4	M20	M5	M5		0.982184	0.986052	0.984171	0.910155	0.438518	0.0928203	0	0	0	0	0	0.0322581	0.0313163	0.0922128	0.0942801	0	0	0	0	0
P200_V6	36	M4	M20	M5	M5		0.98187	0.972507	0.969883	0.962383	0.960594	0.955327	0.948615	0.926747	0.57996	0.152588	0.123678	0	0.0267185	0.0770812	0.133499	0.137616	0	0	0	0
APO_V8	12	M4	M19	M4	M4		0.967667	0.971567	0.976628	0.967752	0.964366	0.963303	0.958573	0.973078	0.973193	0.964813	0.940113	0.71239	0	0	0	0	0	0	0	0
APO_V3	84	M7	M19	M10	M10		0.967455	0.969303	0.971395	0.971453	0.964734	0.97204	0.969909	0.969859	0.969115	0.96617	0.954338	0.962609	0.947691	0.263719	0	0	0	0	0	0
P200_V11	25	M7	M19	M10	M10		0.965827	0.971087	0.966948	0.967822	0.970855	0.956292	0.956698	0.951233	0.949632	0.945411	0.951543	0.943422	0.824307	0.564534	0.341977	0	0	0	0	0
S200_V18	6	M7	M19	M10	M10		0.943557	0.938293	0.930569	0.916584	0.932722	0.94168	0.918174	0.914229	0.913232	0.923748	0.934264	0.791268	0.767874	0.596079	0.16033	0	0	0	0	0
APO_V4	5	M7	M14	M15	M15		0.955611	0.95715	0.976813	0.980966	0.967912	0.953778	0.960974	0.96096	0.974521	0.963636	0.953716	0.964574	0.975248	0.94078	0.923371	0.173342	0	0	0	0
APO_V5	476	M7	M14	M15	M15		0.953543	0.960744	0.970754	0.969623	0.970317	0.969183	0.965157	0.959972	0.960236	0.950862	0.96235	0.962699	0.95549	0.941508	0.9403	0.95246	0	0	0	0
P200_V28	4	M6	M6	M27	M36		0.738062	0.776446	0.756796	0.726595	0.747312	0.702882	0.790847	0.740276	0.775257	0.883975	0.856466	0.935854	0.913756	0.929439	0.976271	0.91087	0.957855	0.97057	0.96937	0.948266
S200_V7	2	M6	M6	M27	M37		0.649239	0.689773	0.649239	0.689773	0.730306	0.739295	0.748284	0.750631	0.733974	0.813442	0.846678	0.919081	0.955438	0.943122	0.949506	0.940752	0.951564	0.912743	0.961236	1
P200_V29	3	M5	M7	M18	M23		0.747928	0.743129	0.814504	0.855112	0.893965	0.868586	0.933716	0.908333	0.930437	0.956674	0.955674	0.942492	0.96455	0.970683	0.984638	0.90024	0.968429	0.932919	0.926757	0.903188
APO_V25	34	M8	M18	M20	M20		0	0	0	0	0.816088	0.928408	0.96354	0.9633	0.964577	0.965549	0.96492	0.971646	0.92967	0.872288	0.707554	0.683749	0	0	0	0
APO_V23	6	M9	M17	M25	M30		0	0	0	0	0.596314	0.890846	0.907408	0.913208	0.919009	0.91782	0.897026	0.931333	0.919656	0.965828	0.948795	0.941841	0.937733	0.935794	0.9304	0.97519
P200_V38	27	M9	M17	M25	M30		0	0	0	0	0.939002	0.940195	0.949919	0.936045	0.936913	0.959124	0.961753	0.91033	0.891893	0.89239	0.900547	0.935411	0.93328	0.96745	0.963325	0.972032
S200_V6	8	M9	M17	M25	M30		0	0	0	0	0.205649	0.859838	0.877438	0.87976	0.889658	0.887903	0.887571	0.867454	0.930231	0.678829	0.648805	0.706471	0.690989	0.937172	0.908711	0.975544
P200_V33	12	M9	M11	M29	M35		0.0778112	0.0781433	0	0	0	0.12818	0.536537	0.914362	0.921573	0.935634	0.939971	0.933268	0.94034	0.936393	0.944302	0.955921	0.934337	0.971891	0.958592	0.989964
S200_V2	10	M9	M11	M29	M35		0	0	0	0	0	0	0.0777837	0.366241	0.936342	0.931287	0.930228	0.810732	0.826017	0.635799	0.661769	0.780527	0.760412	0.956977	0.952893	0.97433
P200_V32	7	M9	M16	M30	M39		0	0	0	0	0	0	0	0	0.392554	0.918041	0.922103	0.933231	0.909859	0.934431	0.978956	0.957629	0.958694	0.981852	0.956285	0.960249
APO_V28	4	M9	M16	M30	M40		0.234822	0.234822	0.234822	0	0	0	0	0	0.234197	0.472836	0.464064	0.671498	0.639128	0.668424	0.695419	0.7102	0.705927	0.936116	0.955655	0.991828
P200_V36	60	M9	M16	M30	M40		0.0133731	0.0135587	0	0	0	0	0	0.0155873	0.0155656	0	0.0149219	0.331936	0.430511	0.5179	0.949767	0.95286	0.947701	0.966189	0.964198	0.971634
S200_V1	25	M9	M16	M30	M40		0	0	0	0	0	0	0	0	0	0	0.181023	0.586738	0.852492	0.901497	0.916196	0.948845	0.917608	0.895218	0.91477	0.965075

## Sheet: Data S7B PE module profiles
Supplementary Data Set S7B. Informative merged protein expression (PE) module profiles at 20 SOM cluster model
The merged SOM protein expression modules are designated as protein expression (PE) modules, each representing a distinct pattern of protein abundance dynamics across development.
Merged SOM protein expression module IDs	PE modules	# of cell fraction protein expression groups in this merged SOM protein expression module	Group profiles	Normalized abundance profiles at DPAs
				5	6	7	8	9	10	11	12	13	14	15	16	17	18	19	20	21	22	23	24
M1		0		0.80012	0.810609	0.816662	0.827575	0.855379	0.846282	0.875479	0.864159	0.87553	0.907986	0.911003	0.921718	0.942565	0.94471	0.959264	0.931126	0.95431	0.944879	0.952761	0.957478
M2	PE1	3		0.872444	0.872402	0.88027	0.887041	0.907644	0.903896	0.915468	0.911918	0.920592	0.927604	0.930192	0.92389	0.945309	0.946507	0.955652	0.940578	0.953736	0.949562	0.955103	0.960938
M3	PE2	8		0.929037	0.921012	0.935841	0.940652	0.949342	0.943335	0.943488	0.94049	0.94934	0.945926	0.945446	0.960894	0.960626	0.960019	0.963384	0.937296	0.953993	0.943415	0.952684	0.944972
M4	PE3	6		0.958738	0.951932	0.960413	0.962916	0.967036	0.958325	0.957277	0.959993	0.964153	0.954482	0.953725	0.951922	0.953992	0.952239	0.946806	0.938232	0.954007	0.930142	0.944908	0.92372
M5	PE4	3		0.953913	0.959001	0.973094	0.956099	0.934191	0.933082	0.908333	0.928255	0.935511	0.909968	0.91449	0.94079	0.904252	0.918529	0.913926	0.904712	0.89495	0.886782	0.914553	0.888288
M6	PE5	2		0.665292	0.692832	0.673206	0.679642	0.706967	0.697441	0.755343	0.765383	0.80484	0.87358	0.87603	0.919707	0.931292	0.922767	0.945426	0.920625	0.944019	0.944582	0.960957	0.969596
M7	PE6	1		0.753133	0.752832	0.777632	0.794656	0.817255	0.809643	0.857551	0.874573	0.918545	0.936442	0.936836	0.935591	0.948594	0.940418	0.952089	0.916203	0.946994	0.94299	0.945353	0.940184
M8		0		0.92691	0.920847	0.935163	0.94179	0.951424	0.943355	0.948646	0.944675	0.952687	0.95026	0.950174	0.951925	0.958787	0.954359	0.953004	0.900561	0.864393	0.847922	0.856249	0.847887
M9	PE7	1		0.950426	0.940969	0.963714	0.963962	0.962546	0.95864	0.947255	0.945476	0.956931	0.942368	0.950207	0.959416	0.948766	0.942855	0.929657	0.899024	0.85086	0.827429	0.838865	0.826185
M10	PE8	1		0.965966	0.971189	0.972678	0.969283	0.963844	0.950481	0.926857	0.942584	0.94195	0.902978	0.906429	0.914234	0.880019	0.874819	0.858399	0.845517	0.769581	0.741304	0.767925	0.73925
M11	PE9	2		0.120597	0.123853	0.106062	0.0986192	0.181077	0.245144	0.374667	0.559846	0.790379	0.831816	0.840446	0.838985	0.86186	0.793598	0.824354	0.867162	0.857888	0.954454	0.950818	0.974293
M12		0		0.240785	0.245415	0.240892	0.229345	0.425041	0.501196	0.551429	0.59189	0.688614	0.760372	0.773061	0.837305	0.864408	0.844085	0.871716	0.876291	0.835772	0.884199	0.885205	0.903833
M13		0		0.63572	0.633326	0.64499	0.648624	0.853746	0.929477	0.941068	0.937064	0.944013	0.946075	0.944628	0.918494	0.864682	0.760877	0.675196	0.574218	0.445674	0.457109	0.455355	0.461932
M14	PE10	2		0.925552	0.927908	0.93764	0.935655	0.941713	0.925992	0.921524	0.91982	0.909623	0.840911	0.839744	0.825732	0.7911	0.734954	0.687787	0.424823	0.0768318	0.0727731	0.0747749	0.0728026
M15		0		0.963704	0.964451	0.968776	0.961464	0.917987	0.882968	0.865836	0.865894	0.836296	0.694893	0.693496	0.654368	0.573224	0.482264	0.399645	0.283779	0.164433	0.155323	0.159975	0.154991
M16	PE11	4		0.0562388	0.0562845	0.0522168	0.000188421	0.0570689	0.0862046	0.0990158	0.119854	0.272971	0.431347	0.477201	0.675939	0.748602	0.775036	0.870349	0.885089	0.873889	0.943318	0.945379	0.972806
M17	PE12	3		0.0110917	0.0111107	0.00871311	0.000766674	0.49977	0.728856	0.754549	0.773879	0.820984	0.851533	0.854516	0.868227	0.884988	0.833252	0.836024	0.864161	0.837422	0.922503	0.913305	0.947215
M18	PE13	1		0.355798	0.356688	0.358002	0.356917	0.822114	0.929239	0.947133	0.947985	0.95059	0.950825	0.94849	0.928929	0.866627	0.759402	0.629538	0.540121	0.180539	0.198403	0.19594	0.203888
M19	PE14	4		0.939444	0.94109	0.940563	0.934524	0.942056	0.934656	0.926965	0.927288	0.916135	0.872104	0.867265	0.79062	0.616845	0.385228	0.191011	0.0518219	0.000379102	0.000389456	0.000389484	0.000392618
M20	PE15	3		0.971894	0.974042	0.97059	0.95401	0.837246	0.752085	0.727803	0.7245	0.626145	0.244967	0.235699	0.194324	0.170536	0.160723	0.146126	0.0772016	0.000146067	0.000137976	0.000141968	0.000137935

## Sheet: Data S7C Members in PE modules
Supplementary Data Set S7C. Group memberships and their profiles in PE modules at 20 SOM cluster model
Cotton annotations											Arabidopsis ortholog information			SOM clustering results and filtering							Raw profiles																				Interpolated profiles
id	Protein IDs	Majority protein IDs	protein assignment	classification of protein assignment	Leading protein IDs	Gene IDs	cotton annotation	Gohir_UTX	Gohir_CRI	OG IDs	ATG IDs	Best-hit ortholog annotation	Symbol	Cell fraction SOM protein expression group IDs	outlier removed	unreliable profile removed	informative groups	informative groups with average of > 20	Merged SOM network module IDs	Protein Expression (PE) module IDs	5 DPA	6 DPA	7 DPA	8 DPA	9 DPA	10 DPA	11 DPA	12 DPA	13 DPA	14 DPA	15 DPA	16 DPA	17 DPA	18 DPA	19 DPA	20 DPA	21 DPA	22 DPA	23 DPA	24 DPA	5 DPA	6 DPA	7 DPA	8 DPA	9 DPA	10 DPA	11 DPA	12 DPA	13 DPA
363	Gorai.001G180400.1.D;Gorai.001G180400.1.A;Gorai.001G180400.2.D;Gorai.001G180400.2.A	Gorai.001G180400.1.D;Gorai.001G180400.1.A;Gorai.001G180400.2.D;Gorai.001G180400.2.A	Gorai.001G180400.1.A;Gorai.001G180400.1.D	case 2	Gorai.001G180400.1.D	Gorai.001G180400	PTHR31284:SF15 - HAD SUPERFAMILY, SUBFAMILY IIIB ACID PHOSPHATASE (1 of 1)	Gohir.D07G157400		93524526	AT1G04040.1	HAD superfamily, subfamily IIIB acid phosphatase		P200_V12	Yes	Yes	Yes	Yes	M10	PE8	24.9145	25.4098	24.8713	24.7784	24.6892	23.976	22.6897	23.5532	23.1965	21.0978	21.2225	21.4767	19.4367	19.1872	18.3856	20.5679	0	18.1395	0	0	24.9145	25.4098	24.8713	24.7784	24.6892	23.976	22.6897	23.5532	23.1965
2944	Gorai.007G069700.4.D;Gorai.007G069700.3.D;Gorai.007G069700.2.D;Gorai.007G069700.1.D	Gorai.007G069700.4.D;Gorai.007G069700.3.D;Gorai.007G069700.2.D;Gorai.007G069700.1.D	Gorai.007G069700.1.D	case 1	Gorai.007G069700.4.D	Gorai.007G069700	#N/A	Gohir.D11G064500		93070222	AT2G42860.1			S200_V2	Yes	Yes	Yes	Yes	M11	PE9	0	0	0	0	0	0	0	0	23.0711	0	0	21.1744	23.0633	0	0	0	0	23.1337	0	0	0	0	0	0	0	0	0	0	23.0711
129	Gorai.001G033600.4.A;Gorai.001G033600.3.A;Gorai.001G033600.2.A;Gorai.001G033600.7.A;Gorai.001G033600.9.A;Gorai.001G033600.6.A;Gorai.001G033600.1.A;Gorai.001G033600.5.A;Gorai.001G033600.8.A	Gorai.001G033600.4.A;Gorai.001G033600.3.A;Gorai.001G033600.2.A;Gorai.001G033600.7.A;Gorai.001G033600.9.A;Gorai.001G033600.6.A;Gorai.001G033600.1.A;Gorai.001G033600.5.A;Gorai.001G033600.8.A	Gorai.001G033600.1.A	case 1	Gorai.001G033600.4.A	Gorai.001G033600	PTHR31358:SF10 - TARGETING PROTEIN FOR XKLP2-LIKE PROTEIN (1 of 4)	Gohir.A07G028100		93518346	AT4G32330.2	TPX2 (targeting protein for Xklp2) protein family		S200_V2	Yes	Yes	Yes	Yes	M11	PE9	0	0	0	0	0	0	0	0	21.003	0	20.6496	0	20.737	0	0	0	0	22.0162	19.0032	0	0	0	0	0	0	0	0	0	21.003
288	Gorai.001G128800.1.D	Gorai.001G128800.1.D	Gorai.001G128800.1.D	case 1	Gorai.001G128800.1.D	Gorai.001G128800	PTHR33044:SF24 - NON-SPECIFIC LIPID TRANSFER PROTEIN GPI-ANCHORED 2-RELATED (1 of 2)	Gohir.D07G119500		93521169	AT3G43720.1	Bifunctional inhibitor/lipid-transfer protein/seed storage 2S albumin superfamily protein		S200_V2	Yes	Yes	Yes	Yes	M11	PE9	0	0	0	0	0	0	0	23.802	0	0	24.9859	0	0	0	0	24.6903	23.953	0	23.1026	24.3719	0	0	0	0	0	0	0	23.802	24.1966
6064	Gorai.013G112000.2.A;Gorai.013G112000.1.A;Gorai.013G112000.2.D;Gorai.013G112000.1.D;Gorai.013G112000.3.A;Gorai.013G112000.4.A;Gorai.013G112000.3.D;Gorai.013G112000.4.A.p2;Gorai.013G112000.4.D;Gorai.013G112000.4.D.p2;Gorai.007G248500.2.D;Gorai.007G248500.2.A;Gorai.007G248500.1.D;Gorai.007G248500.1.A	Gorai.013G112000.2.A;Gorai.013G112000.1.A;Gorai.013G112000.2.D;Gorai.013G112000.1.D;Gorai.013G112000.3.A;Gorai.013G112000.4.A;Gorai.013G112000.3.D	Gorai.013G112000.1.A;Gorai.013G112000.1.D	case 2	Gorai.013G112000.2.A	Gorai.013G112000	PTHR31956:SF10 - NON-SPECIFIC PHOSPHOLIPASE C2 (1 of 2)	Gohir.A13G083200		93520939	AT3G03520.1	non-specific phospholipase C3	NPC3	S200_V2	Yes	Yes	Yes	Yes	M11	PE9	0	0	0	0	0	0	0	0	21.3017	21.4873	0	20.1816	0	0	19.5426	21.289	19.3783	21.4739	0	0	0	0	0	0	0	0	0	0	21.3017
350	Gorai.001G176300.1.D;Gorai.001G176300.1.A	Gorai.001G176300.1.D;Gorai.001G176300.1.A	Gorai.001G176300.1.A;Gorai.001G176300.1.D	case 2	Gorai.001G176300.1.D	Gorai.001G176300	PTHR23130:SF95 - AUXIN-RESPONSIVE PROTEIN-RELATED (1 of 7)	Gohir.D07G154100		93523872	AT3G07390.1	auxin-responsive family protein	AIR12	S200_V2	Yes	Yes	Yes	Yes	M11	PE9	0	0	0	0	0	0	0	0	21.5215	0	21.9585	0	0	20.5883	21.659	0	22.5474	21.117	22.4023	22.5796	0	0	0	0	0	0	0	0	21.5215
5439	Gorai.011G197500.1.D;Gorai.011G197200.1.A;Gorai.011G197000.1.A;Gorai.011G196800.1.D;Gorai.011G196600.1.D;Gorai.011G196600.1.A;Gorai.011G196900.1.D	Gorai.011G197500.1.D	Gorai.011G197500.1.D	case 1	Gorai.011G197500.1.D	Gorai.011G197500	PF00407 - Pathogenesis-related protein Bet v I family (Bet_v_1) (1 of 50)	Gohir.D10G176900		93518648	X			S200_V2	Yes	Yes	Yes	Yes	M11	PE9	0	0	0	0	0	0	0	22.4239	0	0	21.4387	20.7406	0	19.8766	23.1211	22.5949	21.3857	0	23.0182	23.63	0	0	0	0	0	0	0	22.4239	22.0955
3111	Gorai.007G165800.1.D	Gorai.007G165800.1.D	Gorai.007G165800.1.D	case 1	Gorai.007G165800.1.D	Gorai.007G165800	PTHR32382:SF4 - FASCICLIN-LIKE ARABINOGALACTAN PROTEIN 1 (1 of 3)	Gohir.D11G155600		93524401	AT4G12730.1	FASCICLIN-like arabinogalactan 2	FLA2	S200_V2	Yes	Yes	Yes	Yes	M11	PE9	0	0	0	0	0	0	0	0	21.5032	0	0	19.3233	0	21.4686	21.6192	21.6871	22.5942	21.4851	22.6024	21.124	0	0	0	0	0	0	0	0	21.5032
3499	Gorai.008G048100.2.A;Gorai.008G048100.1.A	Gorai.008G048100.2.A;Gorai.008G048100.1.A	Gorai.008G048100.1.A	case 1	Gorai.008G048100.2.A	Gorai.008G048100	PTHR11715//PTHR11715:SF9 - GLYCINE CLEAVAGE SYSTEM H PROTEIN // SUBFAMILY NOT NAMED (1 of 1)	Gohir.A12G046500		93520638	AT2G35120.1	Single hybrid motif superfamily protein		S200_V2	Yes	Yes	Yes	Yes	M11	PE9	0	0	0	0	0	0	0	0	26.6025	0	0	24.5995	24.8177	25.1363	27.8981	28.7508	25.6129	25.8218	28.2509	28.6543	0	0	0	0	0	0	0	0	26.6025
4883	Gorai.010G096500.2.A;Gorai.010G096500.1.A	Gorai.010G096500.2.A;Gorai.010G096500.1.A	Gorai.010G096500.1.A	case 1	Gorai.010G096500.2.A	Gorai.010G096500	#N/A	Gohir.A06G081500		93441084	AT1G02180.1	ferredoxin-related		S200_V2	Yes	Yes	Yes	Yes	M11	PE9	0	0	0	0	0	0	0	24.298	0	0	24.6287	23.647	23.334	24.985	24.1855	25.0106	26.3574	25.2591	24.7076	25.6752	0	0	0	0	0	0	0	24.298	24.4083
3383	Gorai.007G374100.1.D	Gorai.007G374100.1.D	Gorai.007G374100.1.D	case 1	Gorai.007G374100.1.D	Gorai.007G374100	PF02469 - Fasciclin domain (Fasciclin) (1 of 26)	Gohir.D11G343800		93524517	AT5G03170.1	FASCICLIN-like arabinogalactan-protein 11	ATFLA11,FLA11	S200_V2	Yes	Yes	Yes	Yes	M11	PE9	0	0	0	0	0	0	23.9572	25.8397	23.4533	23.9394	26.858	26.9552	29.2489	28.1376	28.5226	30.2707	29.245	29.1656	29.3532	30.7998	0	0	0	0	0	0	23.9572	25.8397	23.4533
113	Gorai.001G026900.1.A;Gorai.001G026900.1.D	Gorai.001G026900.1.A;Gorai.001G026900.1.D	Gorai.001G026900.1.A;Gorai.001G026900.1.D	case 2	Gorai.001G026900.1.A	Gorai.001G026900	PTHR22870//PTHR22870:SF155 - REGULATOR OF CHROMOSOME CONDENSATION // SUBFAMILY NOT NAMED (1 of 1)	Gohir.A07G022400		93518183	AT5G11580.1	Regulator of chromosome condensation (RCC1) family protein		P200_V33	Yes	Yes	Yes	Yes	M11	PE9	0	0	0	0	0	0	0	18.7988	18.9663	0	0	18.6766	0	18.9729	19.6516	0	0	20.1314	20.5922	0	0	0	0	0	0	0	0	18.7988	18.9663
4111	Gorai.009G100900.2.D;Gorai.009G100900.1.D;Gorai.009G100900.3.D;Gorai.009G100900.5.D;Gorai.009G100900.4.D;Gorai.009G100900.2.A;Gorai.009G100900.1.A;Gorai.009G100900.3.A;Gorai.009G100900.5.A;Gorai.009G100900.4.A	Gorai.009G100900.2.D;Gorai.009G100900.1.D;Gorai.009G100900.3.D;Gorai.009G100900.5.D;Gorai.009G100900.4.D;Gorai.009G100900.2.A;Gorai.009G100900.1.A;Gorai.009G100900.3.A;Gorai.009G100900.5.A;Gorai.009G100900.4.A	Gorai.009G100900.1.A;Gorai.009G100900.1.D	case 2	Gorai.009G100900.2.D	Gorai.009G100900	PTHR10366//PTHR10366:SF323 - NAD DEPENDENT EPIMERASE/DEHYDRATASE // SUBFAMILY NOT NAMED (1 of 4)	Gohir.D05G097300		93522656	AT2G28760.3	UDP-XYL synthase 6	UXS6	P200_V33	Yes	Yes	Yes	Yes	M11	PE9	0	0	0	0	0	0	0	19.9861	19.3648	0	0	19.5657	0	0	20.3201	20.3768	19.9557	20.2606	20.309	0	0	0	0	0	0	0	0	19.9861	19.3648
2337	Gorai.006G024700.1.D;Gorai.006G024700.1.A	Gorai.006G024700.1.D;Gorai.006G024700.1.A	Gorai.006G024700.1.A;Gorai.006G024700.1.D	case 2	Gorai.006G024700.1.D	Gorai.006G024700	K15040 - voltage-dependent anion channel protein 2 (VDAC2) (1 of 11)	Gohir.D09G020900		93523678	AT3G01280.1	voltage dependent anion channel 1	ATVDAC1,VDAC1	P200_V33	Yes	Yes	Yes	Yes	M11	PE9	0	0	0	0	0	0	19.5489	0	0	20.2337	0	19.4846	19.6181	19.5114	20.4472	0	19.9883	19.324	20.2537	0	0	0	0	0	0	0	19.5489	19.7771	20.0054
3543	Gorai.008G082900.1.A	Gorai.008G082900.1.A	Gorai.008G082900.1.A	case 1	Gorai.008G082900.1.A	Gorai.008G082900	PTHR11743:SF29 - MITOCHONDRIAL OUTER MEMBRANE PROTEIN PORIN 2-RELATED (1 of 3)	Gohir.A12G076500		93521880	AT5G67500.1	voltage dependent anion channel 2	ATVDAC2,VDAC2	P200_V33	Yes	Yes	Yes	Yes	M11	PE9	0	0	0	0	0	0	20.042	0	0	20.4943	0	0	19.554	19.7025	20.361	0	19.7466	20.0055	19.8245	20.0692	0	0	0	0	0	0	20.042	20.1928	20.3435
1087	Gorai.003G054400.7.D;Gorai.003G054400.5.D;Gorai.003G054400.4.D;Gorai.003G054400.3.D.p2;Gorai.003G054400.2.D.p2;Gorai.003G054400.1.D;Gorai.003G054200.1.D;Gorai.003G054400.7.A;Gorai.003G054400.5.A;Gorai.003G054400.4.A;Gorai.003G054400.3.A.p2;Gorai.003G054400.2.A.p2;Gorai.003G054400.1.A;Gorai.003G054400.6.D;Gorai.003G054400.6.A;Gorai.003G054200.1.A	Gorai.003G054400.7.D;Gorai.003G054400.5.D;Gorai.003G054400.4.D;Gorai.003G054400.3.D.p2;Gorai.003G054400.2.D.p2;Gorai.003G054400.1.D;Gorai.003G054200.1.D;Gorai.003G054400.7.A;Gorai.003G054400.5.A;Gorai.003G054400.4.A;Gorai.003G054400.3.A.p2;Gorai.003G054400.2.A.p2;Gorai.003G054400.1.A;Gorai.003G054400.6.D;Gorai.003G054400.6.A;Gorai.003G054200.1.A	Gorai.003G054200.1.A;Gorai.003G054200.1.D;Gorai.003G054400.1.A;Gorai.003G054400.1.D	case 3	Gorai.003G054400.7.D	Gorai.003G054400	4.2.1.78 - (S)-norcoclaurine synthase / (S)-norlaudanosoline synthase (1 of 16)			93488512	AT5G45860.1	PYR1-like 11	PYL11,RCAR5	P200_V33	Yes	Yes	Yes	Yes	M11	PE9	0	0	0	0	0	0	0	19.545	19.9061	0	19.7627	0	19.4787	18.8873	0	20.0988	18.4867	19.5988	19.7783	19.9156	0	0	0	0	0	0	0	19.545	19.9061
2953	Gorai.007G074600.1.D;Gorai.007G074600.2.D	Gorai.007G074600.1.D;Gorai.007G074600.2.D	Gorai.007G074600.1.D	case 1	Gorai.007G074600.1.D	Gorai.007G074600	K15296 - alpha-soluble NSF attachment protein (NAPA, SNAPA, SEC17) (1 of 3)	Gohir.D11G069700		93521107	AT3G56190.1	alpha-soluble NSF attachment protein 2	ALPHA-SNAP2,ASNAP	P200_V33	Yes	Yes	Yes	Yes	M11	PE9	0	0	0	0	0	0	20.4369	0	0	20.0138	0	20.8779	0	20.5835	21.2834	21.5562	20.4712	21.6489	21.7462	21.2684	0	0	0	0	0	0	20.4369	20.2959	20.1549
6149	Gorai.013G156800.2.D;Gorai.013G156800.1.D;Gorai.013G156800.7.D;Gorai.013G156800.3.D;Gorai.013G156800.6.D;Gorai.013G156800.5.D;Gorai.013G156800.4.D;Gorai.013G156800.3.A;Gorai.013G156800.6.A;Gorai.013G156800.5.A;Gorai.013G156800.4.A	Gorai.013G156800.2.D;Gorai.013G156800.1.D;Gorai.013G156800.7.D;Gorai.013G156800.3.D;Gorai.013G156800.6.D;Gorai.013G156800.5.D;Gorai.013G156800.4.D;Gorai.013G156800.3.A;Gorai.013G156800.6.A;Gorai.013G156800.5.A;Gorai.013G156800.4.A	Gorai.013G156800.1.D	case 1	Gorai.013G156800.2.D	Gorai.013G156800	K08503 - syntaxin of plants SYP5 (SYP5) (1 of 3)	Gohir.D13G140200		93522465	AT1G16240.1	syntaxin of plants 51	ATSYP51,SYP51	P200_V33	Yes	Yes	Yes	Yes	M11	PE9	0	0	0	0	0	0	20.5553	18.7301	0	19.6419	19.759	20.1173	19.994	0	19.2564	0	0	20.4135	19.467	20.6726	0	0	0	0	0	0	20.5553	18.7301	19.186
93	Gorai.001G015600.2.D;Gorai.001G015600.2.A	Gorai.001G015600.2.D;Gorai.001G015600.2.A	Gorai.001G015600.1.A;Gorai.001G015600.1.D	case 2	Gorai.001G015600.2.D	Gorai.001G015600	PTHR11210//PTHR11210:SF21 - RING BOX // SUBFAMILY NOT NAMED (1 of 1)	Gohir.D07G014800		93460771	AT5G20570.1	RING-box 1	ATRBX1,HRT1,RBX1,ROC1	P200_V33	Yes	Yes	Yes	Yes	M11	PE9	19.3411	19.4236	0	0	0	0	19.8119	20.3593	19.8744	0	19.5434	0	19.4881	18.9757	18.9352	0	0	19.4039	20.7137	0	19.3411	19.4236	0	0	0	0	19.8119	20.3593	19.8744
4884	Gorai.010G096500.2.D;Gorai.010G096500.1.D	Gorai.010G096500.2.D;Gorai.010G096500.1.D	Gorai.010G096500.1.D	case 1	Gorai.010G096500.2.D	Gorai.010G096500	#N/A	Gohir.D06G083000		93441084	AT1G02180.1	ferredoxin-related		P200_V33	Yes	Yes	Yes	Yes	M11	PE9	0	0	0	0	0	0	0	18.9163	18.8033	21.3937	0	21.6776	21.8388	21.5039	21.2691	21.7736	21.6511	22.0905	20.5713	21.8266	0	0	0	0	0	0	0	18.9163	18.8033
4097	Gorai.009G088600.1.A;Gorai.009G088600.1.D;Gorai.009G088600.3.A;Gorai.009G088600.3.D;Gorai.009G088600.4.A;Gorai.009G088600.4.D;Gorai.009G088600.5.A;Gorai.009G088600.2.D;Gorai.009G088600.2.A;Gorai.009G088600.5.D;Gorai.009G088600.6.D;Gorai.009G088600.6.A;Gorai.009G088600.7.D;Gorai.009G088600.7.A;Gorai.009G088600.11.D;Gorai.009G088600.9.D;Gorai.009G088600.8.D;Gorai.009G088600.10.D;Gorai.009G088600.10…	Gorai.009G088600.1.A;Gorai.009G088600.1.D;Gorai.009G088600.3.A;Gorai.009G088600.3.D;Gorai.009G088600.4.A;Gorai.009G088600.4.D;Gorai.009G088600.5.A;Gorai.009G088600.2.D;Gorai.009G088600.2.A;Gorai.009G088600.5.D;Gorai.009G088600.6.D;Gorai.009G088600.6.A;Gorai.009G088600.7.D;Gorai.009G088600.7.A;Gorai.009G088600.11.D;Gorai.009G088600.9.D;Gorai.009G088600.8.D;Gorai.009G088600.10.D;Gorai.009G088600.10…	Gorai.009G088600.1.A;Gorai.009G088600.1.D	case 2	Gorai.009G088600.1.A	Gorai.009G088600	PTHR31802:SF5 - HISTONE DEACETYLASE HDT2-RELATED (1 of 5)	Gohir.A05G084101		93523502	AT3G44750.1	histone deacetylase 3	ATHD2A,HD2A,HDA3,HDT1	P200_V33	Yes	Yes	Yes	Yes	M11	PE9	0	0	0	0	0	0	0	18.5598	19.2102	19.6897	19.5963	19.5436	20.2626	20.1511	19.8937	19.8072	19.585	0	20.7214	19.8124	0	0	0	0	0	0	0	18.5598	19.2102
4414	Gorai.009G242500.1.D;Gorai.009G242500.1.A	Gorai.009G242500.1.D	Gorai.009G242500.1.A;Gorai.009G242500.1.D	case 2	Gorai.009G242500.1.D	Gorai.009G242500	3.2.1.73 - Licheninase / Mixed linkage beta-glucanase (1 of 1)	Gohir.D05G234300	Gh_D05G236400	93524625	AT1G77780.1	Glycosyl hydrolase superfamily protein		P200_V33	Yes	Yes	Yes	Yes	M11	PE9	0	0	0	0	0	17.8657	19.7301	0	20.2978	21.1733	21.8067	21.1164	22.2159	22.2163	20.5896	20.887	21.1905	25.1805	22.4615	26.2723	0	0	0	0	0	17.8657	19.7301	20.014	20.2978
5615	Gorai.012G027700.1.A;Gorai.012G027700.1.D	Gorai.012G027700.1.A;Gorai.012G027700.1.D	Gorai.012G027700.1.A;Gorai.012G027700.1.D	case 2	Gorai.012G027700.1.A	Gorai.012G027700	PF00197 - Trypsin and protease inhibitor (Kunitz_legume) (1 of 8)	Gohir.A05G392000		93439958	AT1G17860.1	Kunitz family trypsin and protease inhibitor protein		P200_V33	Yes	Yes	Yes	Yes	M11	PE9	0	0	0	0	0	19.9616	20.0718	19.0194	20.0232	19.4156	20.5101	19.3045	19.5692	20.2758	20.605	21.9128	19.3242	21.9505	19.462	23.2614	0	0	0	0	0	19.9616	20.0718	19.0194	20.0232
2176	Gorai.005G211200.1.D;Gorai.005G211200.1.A;Gorai.013G069200.2.D;Gorai.005G211200.3.D;Gorai.005G211200.3.A;Gorai.005G211200.2.D;Gorai.005G211200.2.A;Gorai.005G211200.4.A;Gorai.013G069200.2.A;Gorai.005G211200.4.D	Gorai.005G211200.1.D;Gorai.005G211200.1.A;Gorai.013G069200.2.D;Gorai.005G211200.3.D;Gorai.005G211200.3.A;Gorai.005G211200.2.D;Gorai.005G211200.2.A;Gorai.005G211200.4.A;Gorai.013G069200.2.A;Gorai.005G211200.4.D	Gorai.005G211200.1.A;Gorai.005G211200.1.D	case 2	Gorai.005G211200.1.D	Gorai.005G211200	K01899 - succinyl-CoA synthetase alpha subunit (LSC1) (1 of 2)	Gohir.D02G188500		93521234	AT5G08300.1	Succinyl-CoA ligase, alpha subunit		APO_V5	Yes	Yes	Yes	Yes	M14	PE10	22.5745	22.159	22.5872	22.7161	23.084	23.2057	23.2799	22.5834	23.664	22.9246	22.6491	22.7245	23.3605	22.9323	22.7318	22.742	0	0	0	0	22.5745	22.159	22.5872	22.7161	23.084	23.2057	23.2799	22.5834	23.664
2839	Gorai.007G020600.1.D;Gorai.007G020600.1.A;Gorai.007G020600.2.D;Gorai.007G020600.2.A;Gorai.007G020600.3.D;Gorai.007G020600.3.A;Gorai.007G020600.3.D.p3;Gorai.007G020600.3.A.p2	Gorai.007G020600.1.D;Gorai.007G020600.1.A;Gorai.007G020600.2.D;Gorai.007G020600.2.A;Gorai.007G020600.3.D;Gorai.007G020600.3.A	Gorai.007G020600.1.A;Gorai.007G020600.1.D	case 2	Gorai.007G020600.1.D	Gorai.007G020600	K09490 - heat shock 70kDa protein 5 (HSPA5, BIP) (1 of 5)	Gohir.D11G019300		93504591	AT5G42020.1	Heat shock protein 70 (Hsp 70) family protein	BIP,BIP2	APO_V5	Yes	Yes	Yes	Yes	M14	PE10	24.032	23.5131	24.2248	24.549	24.0878	24.4965	24.0209	24.6383	23.0603	22.8595	23.0974	23.3428	23.644	22.1901	22.3196	22.9231	0	0	0	0	24.032	23.5131	24.2248	24.549	24.0878	24.4965	24.0209	24.6383	23.0603
5301	Gorai.011G102600.1.D;Gorai.011G102600.3.D;Gorai.011G102600.2.D;Gorai.011G102600.5.D;Gorai.011G102600.4.D;Gorai.011G102600.6.D;Gorai.011G102600.7.D	Gorai.011G102600.1.D;Gorai.011G102600.3.D;Gorai.011G102600.2.D;Gorai.011G102600.5.D;Gorai.011G102600.4.D;Gorai.011G102600.6.D;Gorai.011G102600.7.D	Gorai.011G102600.1.D	case 1	Gorai.011G102600.1.D	Gorai.011G102600	PTHR10804:SF87 - XAA-PRO AMINOPEPTIDASE 1 (1 of 2)	Gohir.D10G093400		93518569	AT4G36760.1	aminopeptidase P1	APP1,ATAPP1	APO_V5	Yes	Yes	Yes	Yes	M14	PE10	23.1204	21.5976	23.4608	23.4778	23.1404	23.5229	23.2009	22.4438	22.2306	22.6221	23.2616	23.5216	23.1619	23.0089	22.1632	22.6444	0	0	0	0	23.1204	21.5976	23.4608	23.4778	23.1404	23.5229	23.2009	22.4438	22.2306
5995	Gorai.013G059800.1.A;Gorai.013G059800.2.A	Gorai.013G059800.1.A;Gorai.013G059800.2.A	Gorai.013G059800.1.A	case 1	Gorai.013G059800.1.A	Gorai.013G059800	K06630 - 14-3-3 protein epsilon (YWHAE) (1 of 17)	Gohir.A13G068900		93441824	AT1G78300.1	general regulatory factor 2	14-3-3OMEGA,GF14 OMEGA,GRF2	APO_V5	Yes	Yes	Yes	Yes	M14	PE10	23.3339	23.504	23.8625	24.0683	23.6013	23.6147	24.0206	23.4455	23.7761	23.9949	23.0999	23.5973	23.1495	22.9485	22.5429	23.6146	0	0	0	0	23.3339	23.504	23.8625	24.0683	23.6013	23.6147	24.0206	23.4455	23.7761
2854	Gorai.007G029600.2.D;Gorai.007G029600.5.D;Gorai.007G029600.3.D;Gorai.007G029600.1.D;Gorai.007G029600.4.D	Gorai.007G029600.2.D;Gorai.007G029600.5.D;Gorai.007G029600.3.D;Gorai.007G029600.1.D;Gorai.007G029600.4.D	Gorai.007G029600.1.D	case 1	Gorai.007G029600.2.D	Gorai.007G029600	K07874 - Ras-related protein Rab-1A (RAB1A) (1 of 8)	Gohir.D11G027100		93434194	AT1G02130.1	RAS 5	ARA-5,ARA5,ATRAB1B,ATRABD2A,RA-5,RABD2A	APO_V5	Yes	Yes	Yes	Yes	M14	PE10	22.343	21.7667	23.2569	24.1342	23.3784	24.3797	23.0243	20.7446	24.1154	22.3466	23.5397	22.7328	23.7385	21.482	20.6567	21.7343	0	0	0	0	22.343	21.7667	23.2569	24.1342	23.3784	24.3797	23.0243	20.7446	24.1154
1593	Gorai.004G143300.1.D;Gorai.004G143300.1.A;Gorai.004G143300.3.D;Gorai.004G143300.3.A;Gorai.004G143300.2.D;Gorai.004G143300.2.A;Gorai.004G143300.4.D;Gorai.004G143300.4.A	Gorai.004G143300.1.D;Gorai.004G143300.1.A;Gorai.004G143300.3.D;Gorai.004G143300.3.A;Gorai.004G143300.2.D;Gorai.004G143300.2.A;Gorai.004G143300.4.D;Gorai.004G143300.4.A	Gorai.004G143300.1.A;Gorai.004G143300.1.D	case 2	Gorai.004G143300.1.D	Gorai.004G143300	K09584 - protein disulfide-isomerase A6 (PDIA6, TXNDC7) (1 of 6)	Gohir.D08G139400		93521240	AT2G47470.1	thioredoxin family protein	ATPDI11,ATPDIL2-1,MEE30,PDI11,UNE5	APO_V5	Yes	Yes	Yes	Yes	M14	PE10	24.0648	22.4998	24.0445	24.1635	24.112	24.1318	24.1225	23.8204	24.7101	22.8426	23.9697	24.4199	24.0604	20.9375	21.6696	22.721	0	0	0	0	24.0648	22.4998	24.0445	24.1635	24.112	24.1318	24.1225	23.8204	24.7101
639	Gorai.002G061400.1.A;Gorai.002G061400.1.D	Gorai.002G061400.1.A;Gorai.002G061400.1.D	Gorai.002G061400.1.A;Gorai.002G061400.1.D	case 2	Gorai.002G061400.1.A	Gorai.002G061400	4.1.1.31 - Phosphoenolpyruvate carboxylase / Phosphoenolpyruvic carboxylase (1 of 6)	Gohir.A01G055800		93523262	AT3G14940.1	phosphoenolpyruvate carboxylase 3	ATPPC3,PPC3	APO_V5	Yes	Yes	Yes	Yes	M14	PE10	24.9305	23.6921	25.0886	24.9362	25.1115	24.59	25.2707	24.8687	23.8633	24.1618	25.157	25.2686	24.4531	22.1765	22.151	23.2875	0	0	0	0	24.9305	23.6921	25.0886	24.9362	25.1115	24.59	25.2707	24.8687	23.8633
3848	Gorai.008G267400.1.D	Gorai.008G267400.1.D	Gorai.008G267400.1.D	case 1	Gorai.008G267400.1.D	Gorai.008G267400	K14293 - importin subunit beta-1 (KPNB1) (1 of 5)	Gohir.D12G249300		93520963	AT5G53480.1	ARM repeat superfamily protein		APO_V5	Yes	Yes	Yes	Yes	M14	PE10	23.7118	23.2402	24.0078	23.7612	23.9963	23.5584	24.4572	23.9405	21.996	24.3664	24.5399	24.4584	23.7494	23.3043	22.4754	22.775	0	0	0	0	23.7118	23.2402	24.0078	23.7612	23.9963	23.5584	24.4572	23.9405	21.996
4675	Gorai.009G420600.1.D;Gorai.009G420600.1.A	Gorai.009G420600.1.D;Gorai.009G420600.1.A	Gorai.009G420600.1.A;Gorai.009G420600.1.D	case 2	Gorai.009G420600.1.D	Gorai.009G420600	K02930 - large subunit ribosomal protein L4e (RP-L4e, RPL4) (1 of 4)	Gohir.D04G116000	Gh_D04G138700	93442181	AT3G09630.1	Ribosomal protein L4/L1 family		APO_V5	Yes	Yes	Yes	Yes	M14	PE10	24.9025	23.4326	25.6867	24.6518	24.9471	24.1063	24.8569	23.3955	23.895	25.1338	24.1573	24.4352	23.5309	22.1778	21.6007	24.2349	0	0	0	0	24.9025	23.4326	25.6867	24.6518	24.9471	24.1063	24.8569	23.3955	23.895
5162	Gorai.011G011600.1.D;Gorai.011G011600.2.D;Gorai.011G011600.3.D;Gorai.011G011600.4.D	Gorai.011G011600.1.D;Gorai.011G011600.2.D;Gorai.011G011600.3.D;Gorai.011G011600.4.D	Gorai.011G011600.1.D	case 1	Gorai.011G011600.1.D	Gorai.011G011600	2.7.1.90 - Diphosphate--fructose-6-phosphate 1-phosphotransferase / Pyrophosphate-dependent 6-phosphofructose-1-kinase (1 of 4)	Gohir.D10G010500		93521339	AT1G12000.1	Phosphofructokinase family protein		APO_V5	Yes	Yes	Yes	Yes	M14	PE10	22.7559	21.682	22.9294	22.788	22.3492	22.6981	22.2428	21.8967	21.6243	20.8715	22.389	20.9916	21.9981	21.6356	21.4189	22.1802	0	0	0	0	22.7559	21.682	22.9294	22.788	22.3492	22.6981	22.2428	21.8967	21.6243
736	Gorai.009G269100.2.D;Gorai.002G121100.1.A;Gorai.007G004300.2.A;Gorai.009G269100.5.A;Gorai.007G004300.3.A;Gorai.007G004300.2.D;Gorai.007G004300.3.D;Gorai.009G269100.4.D;Gorai.009G269100.4.A;Gorai.007G004300.5.A;Gorai.009G269100.2.A;Gorai.009G269100.5.D;Gorai.006G192200.1.A;Gorai.002G121100.1.D;Gorai.007G004300.8.D;Gorai.006G192200.2.A;Gorai.006G192200.1.D;Gorai.006G192200.2.D;Gorai.007G004300.5.D;…	Gorai.009G269100.2.D;Gorai.002G121100.1.A;Gorai.007G004300.2.A;Gorai.009G269100.5.A;Gorai.007G004300.3.A;Gorai.007G004300.2.D;Gorai.007G004300.3.D;Gorai.009G269100.4.D;Gorai.009G269100.4.A;Gorai.007G004300.5.A;Gorai.009G269100.2.A;Gorai.009G269100.5.D;Gorai.006G192200.1.A;Gorai.002G121100.1.D;Gorai.007G004300.8.D;Gorai.006G192200.2.A;Gorai.006G192200.1.D;Gorai.006G192200.2.D;Gorai.007G004300.5.D;…	Gorai.002G121100.1.A;Gorai.002G121100.1.D;Gorai.006G192200.1.A;Gorai.006G192200.1.D;Gorai.007G004300.1.A;Gorai.007G004300.1.D;Gorai.009G269100.1.A;Gorai.009G269100.1.D	case 3	Gorai.009G269100.2.D	Gorai.009G269100	K02147 - V-type H+-transporting ATPase subunit B (ATPeV1B, ATP6B) (1 of 4)	Gohir.D05G257700		93072692	AT4G38510.5	ATPase, V1 complex, subunit B protein		APO_V5	Yes	Yes	Yes	Yes	M14	PE10	22.3866	21.8909	23.6867	24.8304	24.6296	24.6235	24.6152	21.104	24.197	21.9082	24.3046	24.1378	23.9624	22.9571	21.1626	23.5493	0	0	0	0	22.3866	21.8909	23.6867	24.8304	24.6296	24.6235	24.6152	21.104	24.197
216	Gorai.001G082200.1.D;Gorai.001G082200.1.A	Gorai.001G082200.1.D;Gorai.001G082200.1.A	Gorai.001G082200.1.A;Gorai.001G082200.1.D	case 2	Gorai.001G082200.1.D	Gorai.001G082200	K01180 - endo-1,3(4)-beta-glucanase (E3.2.1.6) (1 of 1)	Gohir.D07G077700		93519431	AT5G15870.1	glycosyl hydrolase family 81 protein		APO_V5	Yes	Yes	Yes	Yes	M14	PE10	21.9711	22.677	22.9454	23.6295	23.6679	23.4194	23.6618	23.7882	23.1888	22.3957	23.3413	22.5119	23.3238	22.4352	21.8667	23.0524	0	0	0	0	21.9711	22.677	22.9454	23.6295	23.6679	23.4194	23.6618	23.7882	23.1888
3782	Gorai.008G233600.2.D;Gorai.008G233600.1.D;Gorai.008G233600.3.D;Gorai.008G233600.4.D;Gorai.008G233600.5.D	Gorai.008G233600.2.D;Gorai.008G233600.1.D;Gorai.008G233600.3.D;Gorai.008G233600.4.D;Gorai.008G233600.5.D	Gorai.008G233600.1.D	case 1	Gorai.008G233600.2.D	Gorai.008G233600	PTHR10909:SF250 - PEROXISOMAL ACYL-COENZYME A OXIDASE 2 (1 of 4)	Gohir.D12G218000	Gh_D12G238600	93520420	AT4G16760.1	acyl-CoA oxidase 1	ACX1,ATACX1	APO_V5	Yes	Yes	Yes	Yes	M14	PE10	23.0513	22.4453	23.3493	23.4945	23.3564	23.0235	23.1733	23.2986	23.0756	22.9954	22.7676	23.0283	22.9758	22.5028	21.4202	22.0531	0	0	0	0	23.0513	22.4453	23.3493	23.4945	23.3564	23.0235	23.1733	23.2986	23.0756
6002	Gorai.013G064200.1.A;Gorai.013G064200.3.A;Gorai.013G064200.2.A;Gorai.013G064200.2.D.p3;Gorai.013G064200.2.A.p3;Gorai.013G064100.1.D.p2;Gorai.013G064100.1.A.p2;Gorai.013G064200.3.D.p2;Gorai.013G064200.3.A.p2	Gorai.013G064200.1.A;Gorai.013G064200.3.A;Gorai.013G064200.2.A	Gorai.013G064200.1.A	case 1	Gorai.013G064200.1.A	Gorai.013G064200	PTHR23500:SF96 - MONOSACCHARIDE-SENSING PROTEIN 2 (1 of 4)	Gohir.A13G064800	Gh_A13G073300	93076811	AT4G35300.4	tonoplast monosaccharide transporter2	TMT2	APO_V5	Yes	Yes	Yes	Yes	M14	PE10	22.8728	22.1234	22.764	22.6321	23.0462	22.126	23.7781	22.9471	22.2263	23.1447	23.6722	23.6204	22.7228	22.9663	22.2708	23.7021	0	0	0	0	22.8728	22.1234	22.764	22.6321	23.0462	22.126	23.7781	22.9471	22.2263
5048	Gorai.010G204400.1.D;Gorai.010G204400.1.A	Gorai.010G204400.1.D;Gorai.010G204400.1.A	Gorai.010G204400.1.A;Gorai.010G204400.1.D	case 2	Gorai.010G204400.1.D	Gorai.010G204400	K03231 - elongation factor 1-alpha (EEF1A) (1 of 8)	Gohir.D06G174700		93073845	AT1G07940.1	GTP binding Elongation factor Tu family protein		APO_V5	Yes	Yes	Yes	Yes	M14	PE10	22.7688	22.1736	23.3244	24.0471	23.0599	23.4639	22.5898	23.032	21.9306	21.8104	22.3232	23.3762	22.5263	21.355	21.4344	21.719	0	0	0	0	22.7688	22.1736	23.3244	24.0471	23.0599	23.4639	22.5898	23.032	21.9306
2819	Gorai.007G013400.2.D;Gorai.007G013400.2.A;Gorai.007G013400.1.D;Gorai.007G013400.1.A;Gorai.008G273600.1.D;Gorai.008G273600.1.A	Gorai.007G013400.2.D;Gorai.007G013400.2.A;Gorai.007G013400.1.D;Gorai.007G013400.1.A;Gorai.008G273600.1.D	Gorai.007G013400.1.A;Gorai.007G013400.1.D;Gorai.008G273600.1.A;Gorai.008G273600.1.D	case 3	Gorai.007G013400.2.D	Gorai.007G013400	K03949 - NADH dehydrogenase (ubiquinone) 1 alpha subcomplex subunit 5 (NDUFA5) (1 of 2)	Gohir.D11G013100		93519199	AT5G52840.1	NADH-ubiquinone oxidoreductase-related		APO_V5	Yes	Yes	Yes	Yes	M14	PE10	22.9335	21.6962	23.8329	24.1086	24.5782	23.8711	23.9483	22.9467	23.9579	24.0996	24.1698	23.0646	23.4696	22.1837	20.659	23.5402	0	0	0	0	22.9335	21.6962	23.8329	24.1086	24.5782	23.8711	23.9483	22.9467	23.9579
3398	Gorai.008G005900.2.D;Gorai.008G005900.2.A;Gorai.008G005900.1.D;Gorai.008G005900.1.A;Gorai.008G005900.3.D;Gorai.008G005900.3.A	Gorai.008G005900.2.D;Gorai.008G005900.2.A;Gorai.008G005900.1.D;Gorai.008G005900.1.A;Gorai.008G005900.3.D;Gorai.008G005900.3.A	Gorai.008G005900.1.A;Gorai.008G005900.1.D	case 2	Gorai.008G005900.2.D	Gorai.008G005900	PTHR23115//PTHR23115:SF155 - TRANSLATION FACTOR // SUBFAMILY NOT NAMED (1 of 1)	Gohir.D12G005900		93519969	AT4G02930.1	GTP binding Elongation factor Tu family protein		APO_V5	Yes	Yes	Yes	Yes	M14	PE10	22.1303	22.9389	23.4501	23.705	23.9308	23.6674	23.606	23.6355	23.355	23.0063	23.5057	23.0547	22.9666	22.5938	21.3261	21.9801	0	0	0	0	22.1303	22.9389	23.4501	23.705	23.9308	23.6674	23.606	23.6355	23.355
4861	Gorai.010G084100.3.D;Gorai.010G084100.7.D;Gorai.010G084100.2.D;Gorai.010G084100.1.D;Gorai.010G084100.6.D;Gorai.010G084100.5.D;Gorai.010G084100.4.D	Gorai.010G084100.3.D;Gorai.010G084100.7.D;Gorai.010G084100.2.D;Gorai.010G084100.1.D;Gorai.010G084100.6.D;Gorai.010G084100.5.D;Gorai.010G084100.4.D	Gorai.010G084100.1.D	case 1	Gorai.010G084100.3.D	Gorai.010G084100	K11279 - nucleosome assembly protein 1-like 1 (NAP1L1, NRP) (1 of 3)	Gohir.D06G072100		93523075	AT2G19480.3	nucleosome assembly protein 1;2	NAP1;2,NFA02,NFA2	APO_V5	Yes	Yes	Yes	Yes	M14	PE10	24.4956	23.6516	24.7607	25.5667	25.2362	25.2077	25.3726	24.4102	24.6577	24.4989	24.5232	24.6323	24.7072	23.2321	22.7202	24.7951	0	0	0	0	24.4956	23.6516	24.7607	25.5667	25.2362	25.2077	25.3726	24.4102	24.6577
437	Gorai.001G220600.2.A;Gorai.001G220600.1.A;Gorai.001G220600.3.A	Gorai.001G220600.2.A;Gorai.001G220600.1.A;Gorai.001G220600.3.A	Gorai.001G220600.1.A	case 1	Gorai.001G220600.2.A	Gorai.001G220600	K09487 - heat shock protein 90kDa beta (HSP90B, TRA1) (1 of 4)	Gohir.A07G190600		93517418	AT3G07770.1	HEAT SHOCK PROTEIN 89.1	AtHsp90-6,AtHsp90.6,Hsp89.1	APO_V5	Yes	Yes	Yes	Yes	M14	PE10	23.7646	0	24.7117	24.8014	25.2903	24.9023	24.6224	23.2245	23.9515	23.5048	24.8821	24.2886	24.6503	21.7387	22.2411	24.0743	0	0	0	0	23.7646	24.2382	24.7117	24.8014	25.2903	24.9023	24.6224	23.2245	23.9515
1071	Gorai.003G044700.1.D;Gorai.003G044700.4.D;Gorai.003G044700.3.D;Gorai.003G044700.2.D;Gorai.003G044700.5.D;Gorai.003G044700.5.D.p3	Gorai.003G044700.1.D;Gorai.003G044700.4.D;Gorai.003G044700.3.D;Gorai.003G044700.2.D;Gorai.003G044700.5.D	Gorai.003G044700.1.D	case 1	Gorai.003G044700.1.D	Gorai.003G044700	5.5.1.4 - Inositol-3-phosphate synthase / Myo-inositol-1-phosphate synthase (1 of 2)	Gohir.D03G043600		93521556	AT2G22240.1	myo-inositol-1-phosphate synthase 2	ATIPS2,ATMIPS2,MIPS2	APO_V5	Yes	Yes	Yes	Yes	M14	PE10	22.2475	0	23.8295	24.1654	23.2571	24.1711	22.7724	21.7302	22.5785	21.4988	21.9371	22.5157	22.9051	21.6853	19.9199	21.6622	0	0	0	0	22.2475	23.0385	23.8295	24.1654	23.2571	24.1711	22.7724	21.7302	22.5785
775	Gorai.002G141000.5.D;Gorai.002G141000.4.D;Gorai.002G141000.2.D;Gorai.002G141000.1.D;Gorai.002G141000.3.D	Gorai.002G141000.5.D;Gorai.002G141000.4.D;Gorai.002G141000.2.D;Gorai.002G141000.1.D;Gorai.002G141000.3.D	Gorai.002G141000.1.D	case 1	Gorai.002G141000.5.D	Gorai.002G141000	PTHR18860//PTHR18860:SF26 - 14-3-3 PROTEIN // SUBFAMILY NOT NAMED (1 of 4)	Gohir.D01G115300		93461442	AT1G78300.1	general regulatory factor 2	14-3-3OMEGA,GF14 OMEGA,GRF2	APO_V5	Yes	Yes	Yes	Yes	M14	PE10	21.8937	0	22.6554	22.6335	22.3843	22.5767	22.6166	22.667	22.6323	22.6104	22.7919	22.6885	22.2549	22.2379	22.4697	21.9775	0	0	0	0	21.8937	22.2746	22.6554	22.6335	22.3843	22.5767	22.6166	22.667	22.6323
2480	Gorai.006G112500.2.A;Gorai.006G112500.1.A;Gorai.006G112500.2.D;Gorai.006G112500.1.D;Gorai.006G112500.3.A;Gorai.006G112500.3.D;Gorai.006G112500.4.A;Gorai.006G112500.4.D	Gorai.006G112500.2.A;Gorai.006G112500.1.A;Gorai.006G112500.2.D;Gorai.006G112500.1.D;Gorai.006G112500.3.A;Gorai.006G112500.3.D;Gorai.006G112500.4.A;Gorai.006G112500.4.D	Gorai.006G112500.1.A;Gorai.006G112500.1.D	case 2	Gorai.006G112500.2.A	Gorai.006G112500	K12251 - N-carbamoylputrescine amidase (aguB) (1 of 1)	Gohir.A09G096100		93517810	AT2G27450.1	nitrilase-like protein 1	ATNLP1,CPA,NLP1	APO_V5	Yes	Yes	Yes	Yes	M14	PE10	20.8463	0	22.7282	22.5844	21.645	22.5263	22.0967	21.3902	21.9009	21.4403	21.6261	22.6637	22.2798	21.1586	21.1289	21.7732	0	0	0	0	20.8463	21.7873	22.7282	22.5844	21.645	22.5263	22.0967	21.3902	21.9009
6343	Gorai.013G268400.1.A;Gorai.013G268400.2.A;Gorai.013G268400.3.A	Gorai.013G268400.1.A;Gorai.013G268400.2.A;Gorai.013G268400.3.A	Gorai.013G268400.1.A	case 1	Gorai.013G268400.1.A	Gorai.013G268400	PTHR11353:SF11 - CHAPERONIN 60 SUBUNIT ALPHA 1, CHLOROPLASTIC (1 of 2)	Gohir.A13G232000		93523202	AT2G28000.1	chaperonin-60alpha	CH-CPN60A,CPN60A,SLP	APO_V5	Yes	Yes	Yes	Yes	M14	PE10	23.8448	0	24.464	24.2858	24.381	24.1316	23.1394	22.1236	23.3957	22.6123	22.6951	22.783	23.3556	21.5256	21.7693	22.2269	0	0	0	0	23.8448	24.1544	24.464	24.2858	24.381	24.1316	23.1394	22.1236	23.3957
6102	Gorai.013G129200.2.D;Gorai.013G129200.3.D;Gorai.013G129200.1.D	Gorai.013G129200.2.D;Gorai.013G129200.3.D;Gorai.013G129200.1.D	Gorai.013G129200.1.D	case 1	Gorai.013G129200.2.D	Gorai.013G129200	KOG0674 - Calreticulin (1 of 4)	Gohir.D13G115000		93521603	AT1G56340.2	calreticulin 1a	AtCRT1a,CRT1,CRT1a	APO_V5	Yes	Yes	Yes	Yes	M14	PE10	22.8018	22.6809	23.6879	24.1139	23.9536	24.3643	23.1333	23.5328	22.802	22.7382	23.2327	23.6341	23.4803	22.137	0	23.0103	0	0	0	0	22.8018	22.6809	23.6879	24.1139	23.9536	24.3643	23.1333	23.5328	22.802
5682	Gorai.012G070300.5.D;Gorai.012G070300.5.A;Gorai.012G070300.4.D;Gorai.012G070300.4.A;Gorai.012G070300.3.D;Gorai.012G070300.3.A;Gorai.012G070300.2.D;Gorai.012G070300.2.A;Gorai.012G070300.6.A;Gorai.012G070300.6.D;Gorai.012G070300.1.D;Gorai.012G070300.1.A	Gorai.012G070300.5.D;Gorai.012G070300.5.A;Gorai.012G070300.4.D;Gorai.012G070300.4.A;Gorai.012G070300.3.D;Gorai.012G070300.3.A;Gorai.012G070300.2.D;Gorai.012G070300.2.A;Gorai.012G070300.6.A;Gorai.012G070300.6.D;Gorai.012G070300.1.D;Gorai.012G070300.1.A	Gorai.012G070300.1.A;Gorai.012G070300.1.D	case 2	Gorai.012G070300.5.D	Gorai.012G070300	PTHR11937//PTHR11937:SF255 - ACTIN // SUBFAMILY NOT NAMED (1 of 8)	Gohir.D04G062900		93512318	AT3G12110.1	actin-11	ACT11	APO_V5	Yes	Yes	Yes	Yes	M14	PE10	23.6647	0	24.057	24.5203	23.8304	24.4398	24.4356	22.5161	24.0812	22.5037	23.9291	25.1049	23.7811	23.3707	21.8271	23.1237	0	0	0	0	23.6647	23.8608	24.057	24.5203	23.8304	24.4398	24.4356	22.5161	24.0812
2633	Gorai.006G193100.9.D;Gorai.006G193100.5.D;Gorai.006G193100.2.D;Gorai.006G193100.3.D;Gorai.006G193100.6.D;Gorai.006G193100.4.D;Gorai.006G193100.1.D;Gorai.006G193100.7.D;Gorai.006G193100.8.D	Gorai.006G193100.9.D;Gorai.006G193100.5.D;Gorai.006G193100.2.D;Gorai.006G193100.3.D;Gorai.006G193100.6.D;Gorai.006G193100.4.D;Gorai.006G193100.1.D;Gorai.006G193100.7.D;Gorai.006G193100.8.D	Gorai.006G193100.1.D	case 1	Gorai.006G193100.9.D	Gorai.006G193100	K03267 - peptide chain release factor subunit 3 (ERF3, GSPT) (1 of 2)	Gohir.D09G171300		93520583	AT1G18070.1	Translation elongation factor EF1A/initiation factor IF2gamma family protein		APO_V5	Yes	Yes	Yes	Yes	M14	PE10	21.9693	0	23.7496	23.4156	23.4845	23.3902	23.0978	22.6245	23.487	22.5763	23.1879	23.7098	23.0167	22.3877	21.1661	22.3641	0	0	0	0	21.9693	22.8595	23.7496	23.4156	23.4845	23.3902	23.0978	22.6245	23.487
1113	Gorai.003G069800.6.D;Gorai.003G069800.6.A;Gorai.003G069800.5.D;Gorai.003G069800.5.A;Gorai.003G069800.4.D;Gorai.003G069800.4.A;Gorai.003G069800.3.D;Gorai.003G069800.3.A;Gorai.003G069800.2.D;Gorai.003G069800.2.A;Gorai.003G069800.1.D;Gorai.003G069800.1.A	Gorai.003G069800.6.D;Gorai.003G069800.6.A;Gorai.003G069800.5.D;Gorai.003G069800.5.A;Gorai.003G069800.4.D;Gorai.003G069800.4.A;Gorai.003G069800.3.D;Gorai.003G069800.3.A;Gorai.003G069800.2.D;Gorai.003G069800.2.A;Gorai.003G069800.1.D;Gorai.003G069800.1.A	Gorai.003G069800.1.A;Gorai.003G069800.1.D	case 2	Gorai.003G069800.6.D	Gorai.003G069800	PTHR11937//PTHR11937:SF247 - ACTIN // SUBFAMILY NOT NAMED (1 of 6)	Gohir.D11G231100		93524427	AT5G09810.1	actin 7	ACT7	APO_V5	Yes	Yes	Yes	Yes	M14	PE10	24.1749	25.1547	24.3986	24.6724	24.1957	24.2894	25.4938	24.3129	24.3495	23.677	24.1344	25.4326	24.0405	24.0908	0	22.4301	0	0	0	0	24.1749	25.1547	24.3986	24.6724	24.1957	24.2894	25.4938	24.3129	24.3495
1271	Gorai.003G154200.1.A;Gorai.003G154200.4.A;Gorai.003G154200.2.A;Gorai.003G154200.3.A;Gorai.003G154200.3.D.p2;Gorai.003G154200.3.A.p2;Gorai.013G245400.1.D;Gorai.013G117600.1.D;Gorai.013G117600.1.A	Gorai.003G154200.1.A;Gorai.003G154200.4.A;Gorai.003G154200.2.A;Gorai.003G154200.3.A	Gorai.003G154200.1.A	case 1	Gorai.003G154200.1.A	Gorai.003G154200	PTHR11817:SF5 - PYRUVATE KINASE-RELATED (1 of 8)	Gohir.A03G021900		93519009	AT5G56350.1	Pyruvate kinase family protein		APO_V5	Yes	Yes	Yes	Yes	M14	PE10	23.0692	0	23.9013	24.5472	23.6955	24.2752	24.1969	23.5657	22.9433	21.0483	24.1522	24.2654	23.8883	23.7637	22.3345	23.3125	0	0	0	0	23.0692	23.4852	23.9013	24.5472	23.6955	24.2752	24.1969	23.5657	22.9433
4311	Gorai.009G184900.1.A;Gorai.009G184900.2.A	Gorai.009G184900.1.A;Gorai.009G184900.2.A	Gorai.009G184900.1.A	case 1	Gorai.009G184900.1.A	Gorai.009G184900	2.5.1.1//2.5.1.10 - Dimethylallyltranstransferase / Prenyltransferase // (2E,6E)-farnesyl diphosphate synthase / Geranyltranstransferase (1 of 1)	Gohir.A05G176600		93521258	AT5G47770.1	farnesyl diphosphate synthase 1	FPS1	APO_V5	Yes	Yes	Yes	Yes	M14	PE10	22.6137	0	22.8609	22.4078	22.6447	22.3005	22.5726	22.7758	20.5334	21.2901	22.8834	22.5384	21.6466	22.3431	20.8321	22.441	0	0	0	0	22.6137	22.7373	22.8609	22.4078	22.6447	22.3005	22.5726	22.7758	20.5334
5456	Gorai.011G207900.2.A;Gorai.011G207900.1.A;Gorai.011G207900.3.A;Gorai.011G207900.3.D	Gorai.011G207900.2.A;Gorai.011G207900.1.A;Gorai.011G207900.3.A;Gorai.011G207900.3.D	Gorai.011G207900.1.A	case 1	Gorai.011G207900.2.A	Gorai.011G207900	PTHR11404:SF6 - SUPEROXIDE DISMUTASE [MN], MITOCHONDRIAL (1 of 2)	Gohir.A10G178700		93519888	AT3G10920.2	manganese superoxide dismutase 1	ATMSD1,MEE33,MSD1	APO_V5	Yes	Yes	Yes	Yes	M14	PE10	22.8852	0	23.9135	23.9083	24.1262	24.2302	24.0102	23.9506	24.6597	23.4726	23.9611	23.3018	23.7133	22.7661	22.4068	23.6647	0	0	0	0	22.8852	23.3994	23.9135	23.9083	24.1262	24.2302	24.0102	23.9506	24.6597
503	Gorai.001G261400.1.A;Gorai.001G261400.2.A;Gorai.001G261400.2.A.p2	Gorai.001G261400.1.A;Gorai.001G261400.2.A	Gorai.001G261400.1.A	case 1	Gorai.001G261400.1.A	Gorai.001G261400	K00122 - formate dehydrogenase (FDH) (1 of 1)	Gohir.A07G219700		93520639	AT5G14780.1	formate dehydrogenase	FDH	APO_V5	Yes	Yes	Yes	Yes	M14	PE10	21.069	0	22.1713	22.1704	23.9683	22.5401	22.6058	22.9147	23.1072	21.737	23.7756	23.0321	22.9657	21.8276	21.6147	22.0231	0	0	0	0	21.069	21.6202	22.1713	22.1704	23.9683	22.5401	22.6058	22.9147	23.1072
2154	Gorai.005G195600.1.A;Gorai.005G195600.2.A;Gorai.005G195600.7.D;Gorai.005G195600.6.D;Gorai.005G195600.6.A;Gorai.005G195600.5.D;Gorai.005G195600.7.A;Gorai.005G195600.2.D;Gorai.005G195600.1.D;Gorai.005G195600.5.A;Gorai.005G195600.3.A;Gorai.005G195600.3.D;Gorai.005G195600.9.A;Gorai.005G195600.9.D;Gorai.005G195600.8.A;Gorai.005G195600.8.D;Gorai.005G195600.4.A;Gorai.005G195600.4.D	Gorai.005G195600.1.A;Gorai.005G195600.2.A;Gorai.005G195600.7.D;Gorai.005G195600.6.D;Gorai.005G195600.6.A;Gorai.005G195600.5.D;Gorai.005G195600.7.A;Gorai.005G195600.2.D;Gorai.005G195600.1.D;Gorai.005G195600.5.A;Gorai.005G195600.3.A;Gorai.005G195600.3.D;Gorai.005G195600.9.A;Gorai.005G195600.9.D;Gorai.005G195600.8.A;Gorai.005G195600.8.D;Gorai.005G195600.4.A;Gorai.005G195600.4.D	Gorai.005G195600.1.A;Gorai.005G195600.1.D	case 2	Gorai.005G195600.1.A	Gorai.005G195600	K00162 - pyruvate dehydrogenase E1 component beta subunit (PDHB, pdhB) (1 of 5)	Gohir.A03G150900		93520747	AT5G50850.1	Transketolase family protein	MAB1	APO_V5	Yes	Yes	Yes	Yes	M14	PE10	24.1549	23.0408	24.4976	24.8685	24.7766	24.5997	24.7901	24.5258	24.3612	23.8199	24.0712	23.592	23.9197	22.8734	0	23.2807	0	0	0	0	24.1549	23.0408	24.4976	24.8685	24.7766	24.5997	24.7901	24.5258	24.3612
472	Gorai.012G055000.1.D;Gorai.012G055000.1.A;Gorai.011G097500.1.D;Gorai.011G097500.1.A;Gorai.007G036500.1.D;Gorai.007G036500.1.A;Gorai.001G238700.2.D;Gorai.001G238700.2.A;Gorai.001G238700.1.D;Gorai.001G238700.1.A;Gorai.006G020700.1.A;Gorai.011G097500.2.D;Gorai.011G097500.2.A;Gorai.006G020700.1.D	Gorai.012G055000.1.D;Gorai.012G055000.1.A;Gorai.011G097500.1.D;Gorai.011G097500.1.A;Gorai.007G036500.1.D;Gorai.007G036500.1.A;Gorai.001G238700.2.D;Gorai.001G238700.2.A;Gorai.001G238700.1.D;Gorai.001G238700.1.A;Gorai.006G020700.1.A;Gorai.011G097500.2.D;Gorai.011G097500.2.A;Gorai.006G020700.1.D	Gorai.001G238700.1.A;Gorai.001G238700.1.D;Gorai.006G020700.1.A;Gorai.006G020700.1.D;Gorai.007G036500.1.A;Gorai.007G036500.1.D;Gorai.011G097500.1.A;Gorai.011G097500.1.D;Gorai.012G055000.1.A;Gorai.012G055000.1.D	case 3	Gorai.012G055000.1.D	Gorai.012G055000	K02997 - small subunit ribosomal protein S9e (RP-S9e, RPS9) (1 of 5)	Gohir.D04G049600		93523817	AT5G39850.1	Ribosomal protein S4		APO_V5	Yes	Yes	Yes	Yes	M14	PE10	23.2515	22.7666	23.8257	22.8819	23.1439	22.455	23.1078	23.2086	22.49	23.4149	22.918	23.1601	21.8337	20.8371	0	22.5482	0	0	0	0	23.2515	22.7666	23.8257	22.8819	23.1439	22.455	23.1078	23.2086	22.49
841	Gorai.002G189700.2.D;Gorai.002G189700.1.D;Gorai.002G189700.3.D;Gorai.002G189700.4.D	Gorai.002G189700.2.D;Gorai.002G189700.1.D;Gorai.002G189700.3.D;Gorai.002G189700.4.D	Gorai.002G189700.1.D	case 1	Gorai.002G189700.2.D	Gorai.002G189700	K09497 - T-complex protein 1 subunit epsilon (CCT5) (1 of 3)	Gohir.D01G153200		93520958	AT1G24510.1	TCP-1/cpn60 chaperonin family protein		APO_V5	Yes	Yes	Yes	Yes	M14	PE10	24.0913	0	25.0637	25.3622	24.8101	25.2755	25.0099	23.5409	24.1395	22.7763	24.5593	25.3039	24.4415	22.4738	20.9102	23.6961	0	0	0	0	24.0913	24.5775	25.0637	25.3622	24.8101	25.2755	25.0099	23.5409	24.1395
988	Gorai.002G262700.3.D;Gorai.002G262700.2.D;Gorai.002G262700.1.D;Gorai.002G262700.5.D;Gorai.002G262700.4.D	Gorai.002G262700.3.D;Gorai.002G262700.2.D;Gorai.002G262700.1.D;Gorai.002G262700.5.D;Gorai.002G262700.4.D	Gorai.002G262700.1.D	case 1	Gorai.002G262700.3.D	Gorai.002G262700	PTHR10804:SF11 - PROLIFERATION-ASSOCIATED PROTEIN 2G4 (1 of 2)	Gohir.D01G216400		93520331	AT3G51800.3	metallopeptidase M24 family protein	ATEBP1,ATG2,EBP1	APO_V5	Yes	Yes	Yes	Yes	M14	PE10	21.7987	21.0881	22.196	22.1909	22.4458	21.862	22.3745	20.6236	21.9342	22.3188	21.2285	22.1257	22.6248	21.0711	0	22.3412	0	0	0	0	21.7987	21.0881	22.196	22.1909	22.4458	21.862	22.3745	20.6236	21.9342
1257	Gorai.003G148600.1.D	Gorai.003G148600.1.D	Gorai.003G148600.1.D	case 1	Gorai.003G148600.1.D	Gorai.003G148600	K03178 - ubiquitin-activating enzyme E1 (UBE1, UBA1) (1 of 4)	Gohir.D03G141600		93522057	AT2G30110.1	ubiquitin-activating enzyme 1	ATUBA1,MOS5,UBA1	APO_V5	Yes	Yes	Yes	Yes	M14	PE10	23.9384	0	24.4095	24.3487	23.9914	24.0676	23.7753	22.433	23.4648	22.9764	23.8445	23.6776	22.8562	22.0132	21.1722	21.3912	0	0	0	0	23.9384	24.174	24.4095	24.3487	23.9914	24.0676	23.7753	22.433	23.4648
2190	Gorai.005G214000.2.D;Gorai.005G214000.2.A;Gorai.005G214000.1.D;Gorai.005G214000.1.A	Gorai.005G214000.2.D;Gorai.005G214000.2.A;Gorai.005G214000.1.D;Gorai.005G214000.1.A	Gorai.005G214000.1.A;Gorai.005G214000.1.D	case 2	Gorai.005G214000.2.D	Gorai.005G214000	PTHR11817:SF5 - PYRUVATE KINASE-RELATED (1 of 8)	Gohir.D02G191200	Gh_D02G221300	93520734	AT5G08570.1	Pyruvate kinase family protein		APO_V5	Yes	Yes	Yes	Yes	M14	PE10	23.6209	0	23.5119	23.8231	23.3854	23.3215	23.4004	23.1098	22.3347	22.338	23.7017	23.535	22.8424	21.6596	21.1916	22.2859	0	0	0	0	23.6209	23.5664	23.5119	23.8231	23.3854	23.3215	23.4004	23.1098	22.3347
2656	Gorai.006G207300.2.D;Gorai.006G207300.1.D;Gorai.006G207300.3.D;Gorai.006G207300.4.D;Gorai.006G207300.5.D;Gorai.006G207300.7.D;Gorai.006G207300.6.D;Gorai.006G207300.8.D	Gorai.006G207300.2.D;Gorai.006G207300.1.D;Gorai.006G207300.3.D;Gorai.006G207300.4.D;Gorai.006G207300.5.D;Gorai.006G207300.7.D;Gorai.006G207300.6.D;Gorai.006G207300.8.D	Gorai.006G207300.1.D	case 1	Gorai.006G207300.2.D	Gorai.006G207300	PTHR11566:SF58 - DYNAMIN-RELATED PROTEIN 1A (1 of 9)	Gohir.D09G184800		93522020	AT5G42080.1	dynamin-like protein	ADL1,ADL1A,AG68,DL1,DRP1A,RSW9	APO_V5	Yes	Yes	Yes	Yes	M14	PE10	20.3114	0	21.8189	20.5403	22.124	21.2233	22.0673	21.0899	21.2963	21.6154	22.9155	22.7953	22.3036	21.0386	20.5414	21.832	0	0	0	0	20.3114	21.0652	21.8189	20.5403	22.124	21.2233	22.0673	21.0899	21.2963
2636	Gorai.006G194400.1.A;Gorai.006G194400.2.A	Gorai.006G194400.1.A;Gorai.006G194400.2.A	Gorai.006G194400.1.A	case 1	Gorai.006G194400.1.A	Gorai.006G194400	K02993 - small subunit ribosomal protein S7e (RP-S7e, RPS7) (1 of 4)	Gohir.A09G176900		93523638	AT1G48830.1	Ribosomal protein S7e family protein		APO_V5	Yes	Yes	Yes	Yes	M14	PE10	23.6731	0	24.1035	23.6253	23.3561	23.3342	22.9034	22.9908	22.9995	22.6095	22.3767	23.3414	23.1216	21.9083	22.2032	22.8157	0	0	0	0	23.6731	23.8883	24.1035	23.6253	23.3561	23.3342	22.9034	22.9908	22.9995
3157	Gorai.007G193100.1.A	Gorai.007G193100.1.A	Gorai.007G193100.1.A	case 1	Gorai.007G193100.1.A	Gorai.007G193100	K02731 - 20S proteasome subunit alpha 4 (PSMA7) (1 of 3)	Gohir.A11G174100		93524568	AT5G66140.1	proteasome alpha subunit D2	PAD2	APO_V5	Yes	Yes	Yes	Yes	M14	PE10	22.9922	0	23.3753	24.2873	24.2521	24.9622	23.8554	22.1528	24.8074	22.1194	24.4566	24.4201	24.049	24.1328	22.3331	23.2389	0	0	0	0	22.9922	23.1837	23.3753	24.2873	24.2521	24.9622	23.8554	22.1528	24.8074
4580	Gorai.009G345400.1.A	Gorai.009G345400.1.A	Gorai.009G345400.1.A	case 1	Gorai.009G345400.1.A	Gorai.009G345400	K00161 - pyruvate dehydrogenase E1 component alpha subunit (PDHA, pdhA) (1 of 4)	Gohir.A05G319600		93521486	AT1G24180.1	Thiamin diphosphate-binding fold (THDP-binding) superfamily protein	IAR4	APO_V5	Yes	Yes	Yes	Yes	M14	PE10	23.0926	22.0873	23.7371	24.2914	24.3565	24.3527	23.8844	23.1446	24.3527	23.4821	23.9219	23.4245	23.9402	23.3819	0	22.7392	0	0	0	0	23.0926	22.0873	23.7371	24.2914	24.3565	24.3527	23.8844	23.1446	24.3527
152	Gorai.001G049600.1.D;Gorai.001G049600.1.A;Gorai.007G046500.1.D;Gorai.007G046500.1.A	Gorai.001G049600.1.D;Gorai.001G049600.1.A;Gorai.007G046500.1.D;Gorai.007G046500.1.A	Gorai.001G049600.1.A;Gorai.001G049600.1.D	case 2	Gorai.001G049600.1.D	Gorai.001G049600	K02877 - large subunit ribosomal protein L15e (RP-L15e, RPL15) (1 of 4)	Gohir.D07G046500		93523212	AT4G16720.1	Ribosomal protein L23/L15e family protein		APO_V5	Yes	Yes	Yes	Yes	M14	PE10	21.9758	21.6852	22.6119	21.614	21.1817	20.8715	22.3237	21.8684	19.8647	22.4619	20.0748	21.3456	20.7693	20.8702	0	21.9815	0	0	0	0	21.9758	21.6852	22.6119	21.614	21.1817	20.8715	22.3237	21.8684	19.8647
86	Gorai.001G014100.1.A;Gorai.006G053100.4.A;Gorai.006G053100.2.A;Gorai.006G053100.1.A.p2;Gorai.006G053100.3.A;Gorai.006G053100.4.D;Gorai.006G053100.3.D;Gorai.009G040400.4.D;Gorai.009G040400.2.D;Gorai.009G040400.3.D;Gorai.009G040400.1.D	Gorai.001G014100.1.A	Gorai.001G014100.1.A	case 1	Gorai.001G014100.1.A	Gorai.001G014100	PTHR13140:SF390 - MYOSIN-11-RELATED (1 of 7)	Gohir.A07G013600	Gh_A07G014000,Gh_A07G013800	93524112	AT5G20490.1	Myosin family protein with Dil domain	ATXIK,XI-17,XIK	APO_V5	Yes	Yes	Yes	Yes	M14	PE10	21.7286	0	23.0125	23.0418	23.4652	22.7761	23.6901	22.4858	22.7109	23.3445	24.1219	23.4482	23.3518	21.4115	21.0805	24.2031	0	0	0	0	21.7286	22.3705	23.0125	23.0418	23.4652	22.7761	23.6901	22.4858	22.7109
1888	Gorai.005G017400.4.D;Gorai.005G017400.2.D;Gorai.005G017400.1.D;Gorai.005G017400.3.D	Gorai.005G017400.4.D;Gorai.005G017400.2.D;Gorai.005G017400.1.D;Gorai.005G017400.3.D	Gorai.005G017400.1.D	case 1	Gorai.005G017400.4.D	Gorai.005G017400	PTHR10997//PTHR10997:SF35 - IMPORTIN-7, 8, 11 // SUBFAMILY NOT NAMED (1 of 3)	Gohir.D09G204200	Gh_D09G244500	93067970	AT2G31660.1	ARM repeat superfamily protein	SAD2,URM9	APO_V5	Yes	Yes	Yes	Yes	M14	PE10	23.484	0	23.6126	23.4431	23.1287	22.7649	23.4997	23.5376	21.1632	22.4352	22.8148	23.3981	22.8279	21.6726	21.1651	22.6295	0	0	0	0	23.484	23.5483	23.6126	23.4431	23.1287	22.7649	23.4997	23.5376	21.1632
3490	Gorai.008G046300.3.A;Gorai.008G046300.2.A;Gorai.008G046300.1.A;Gorai.008G046300.5.A;Gorai.008G046300.6.A;Gorai.008G046300.4.A	Gorai.008G046300.3.A;Gorai.008G046300.2.A;Gorai.008G046300.1.A;Gorai.008G046300.5.A;Gorai.008G046300.6.A	Gorai.008G046300.1.A	case 1	Gorai.008G046300.3.A	Gorai.008G046300	K03233 - elongation factor 1-gamma (EEF1G) (1 of 2)	Gohir.A12G045000	Gh_A12G048500	93522721	AT1G57720.1	Translation elongation factor EF1B, gamma chain		APO_V5	Yes	Yes	Yes	Yes	M14	PE10	23.9634	23.0692	23.6891	23.1502	23.6449	22.9131	23.6172	23.0299	21.3856	22.8944	22.9288	24.0196	22.8922	21.658	0	22.577	0	0	0	0	23.9634	23.0692	23.6891	23.1502	23.6449	22.9131	23.6172	23.0299	21.3856
3683	Gorai.008G177900.1.D;Gorai.008G177900.3.D;Gorai.008G177900.2.D	Gorai.008G177900.1.D;Gorai.008G177900.3.D;Gorai.008G177900.2.D	Gorai.008G177900.1.D	case 1	Gorai.008G177900.1.D	Gorai.008G177900	K00012 - UDPglucose 6-dehydrogenase (UGDH, ugd) (1 of 6)	Gohir.D12G165200		93071442	AT5G15490.1	UDP-glucose 6-dehydrogenase family protein		APO_V5	Yes	Yes	Yes	Yes	M14	PE10	21.8271	0	22.516	22.908	23.0603	22.8376	22.9487	22.3147	21.7215	21.4951	22.943	23.2983	23.7335	22.2743	21.5847	21.9191	0	0	0	0	21.8271	22.1715	22.516	22.908	23.0603	22.8376	22.9487	22.3147	21.7215
4973	Gorai.010G153600.1.A;Gorai.010G153600.2.A;Gorai.010G153600.3.A	Gorai.010G153600.1.A;Gorai.010G153600.2.A;Gorai.010G153600.3.A	Gorai.010G153600.1.A	case 1	Gorai.010G153600.1.A	Gorai.010G153600	K06027 - vesicle-fusing ATPase (NSF) (1 of 2)	Gohir.A06G126900		93519360	AT4G04910.1	AAA-type ATPase family protein	NSF	APO_V5	Yes	Yes	Yes	Yes	M14	PE10	21.0064	20.3329	22.7687	22.7279	23.3523	23.228	22.805	20.7229	21.8013	22.8335	23.8031	22.5399	22.7939	20.6297	0	21.2581	0	0	0	0	21.0064	20.3329	22.7687	22.7279	23.3523	23.228	22.805	20.7229	21.8013
1279	Gorai.003G157000.1.D	Gorai.003G157000.1.D	Gorai.003G157000.1.D	case 1	Gorai.003G157000.1.D	Gorai.003G157000	K12392 - AP-1 complex subunit beta-1 (AP1B1) (1 of 2)	Gohir.D03G149700		93065853	AT4G23460.1	Adaptin family protein		APO_V5	Yes	Yes	Yes	Yes	M14	PE10	20.5188	0	21.7771	19.4674	21.4409	20.4436	21.4663	21.9992	20.2073	21.6924	22.7369	22.1434	22.6135	20.8018	20.4932	23.7099	0	0	0	0	20.5188	21.1479	21.7771	19.4674	21.4409	20.4436	21.4663	21.9992	20.2073
2002	Gorai.005G097200.1.A;Gorai.005G097200.2.A;Gorai.005G097200.3.A;Gorai.005G097200.5.A;Gorai.005G097200.4.A;Gorai.005G097200.7.A;Gorai.005G097200.6.A;Gorai.007G230800.1.D;Gorai.007G230800.1.A	Gorai.005G097200.1.A;Gorai.005G097200.2.A;Gorai.005G097200.3.A;Gorai.005G097200.5.A;Gorai.005G097200.4.A;Gorai.005G097200.7.A;Gorai.005G097200.6.A	Gorai.005G097200.1.A	case 1	Gorai.005G097200.1.A	Gorai.005G097200	PTHR11680:SF12 - SERINE HYDROXYMETHYLTRANSFERASE 2, MITOCHONDRIAL (1 of 1)	Gohir.A02G078902		93521618	AT5G26780.1	serine hydroxymethyltransferase 2	SHM2	APO_V5	Yes	Yes	Yes	Yes	M14	PE10	23.2932	0	23.5302	24.2502	24.6654	24.5466	24.2765	22.244	24.6867	22.2913	24.4524	24.3132	24.4651	22.4093	20.9786	23.0302	0	0	0	0	23.2932	23.4117	23.5302	24.2502	24.6654	24.5466	24.2765	22.244	24.6867
4893	Gorai.010G101200.1.D;Gorai.010G101200.3.D;Gorai.010G101200.2.D	Gorai.010G101200.1.D;Gorai.010G101200.3.D;Gorai.010G101200.2.D	Gorai.010G101200.1.D	case 1	Gorai.010G101200.1.D	Gorai.010G101200	1.4.4.2 - Glycine dehydrogenase (aminomethyl-transferring) / Glycine-cleavage complex P-protein (1 of 2)	Gohir.D06G087600		93519700	AT4G33010.1	glycine decarboxylase P-protein 1	AtGLDP1,GLDP1	APO_V5	Yes	Yes	Yes	Yes	M14	PE10	21.139	0	21.9572	21.9778	22.2376	21.7027	21.6956	20.8357	21.8336	21.0107	21.6132	20.9233	22.2393	21.3725	21.0985	21.1954	0	0	0	0	21.139	21.5481	21.9572	21.9778	22.2376	21.7027	21.6956	20.8357	21.8336
3567	Gorai.008G101600.1.A;Gorai.008G101600.2.D;Gorai.008G101600.2.A;Gorai.008G101600.4.D;Gorai.008G101600.4.A;Gorai.008G101600.3.D;Gorai.008G101600.3.A;Gorai.008G101600.5.D;Gorai.008G101600.5.A	Gorai.008G101600.1.A;Gorai.008G101600.2.D;Gorai.008G101600.2.A;Gorai.008G101600.4.D;Gorai.008G101600.4.A;Gorai.008G101600.3.D;Gorai.008G101600.3.A;Gorai.008G101600.5.D;Gorai.008G101600.5.A	Gorai.008G101600.1.A	case 1	Gorai.008G101600.1.A	Gorai.008G101600	PTHR24073:SF586 - RAS-RELATED PROTEIN RABG3A (1 of 4)	Gohir.A12G092466		93440350	AT4G09720.1	RAB GTPase homolog G3A	ATRABG3A,RABG3A	APO_V5	Yes	Yes	Yes	Yes	M14	PE10	20.7737	0	23.2256	23.6267	23.1777	23.8916	23.3259	22.9331	23.2567	23.0268	23.7505	23.3243	23.09	22.3716	22.658	22.6585	0	0	0	0	20.7737	21.9996	23.2256	23.6267	23.1777	23.8916	23.3259	22.9331	23.2567
4281	Gorai.009G167800.1.A;Gorai.009G167800.2.A;Gorai.009G167800.3.A	Gorai.009G167800.1.A;Gorai.009G167800.2.A;Gorai.009G167800.3.A	Gorai.009G167800.1.A	case 1	Gorai.009G167800.1.A	Gorai.009G167800	2.3.3.1 - Citrate (Si)-synthase / Citrate oxaloacetate-lyase ((pro-3S)-CH(2)COO->acetyl-CoA) (1 of 2)	Gohir.A05G160100		93520174	AT2G44350.1	Citrate synthase family protein	ATCS,CSY4	APO_V5	Yes	Yes	Yes	Yes	M14	PE10	21.8587	0	22.5493	22.5121	23.3666	22.1889	23.1204	23.0398	22.4062	21.9191	23.6014	22.5142	22.4757	20.8578	21.0025	23.0501	0	0	0	0	21.8587	22.204	22.5493	22.5121	23.3666	22.1889	23.1204	23.0398	22.4062
3074	Gorai.007G151700.1.D;Gorai.007G151700.2.D;Gorai.007G151700.3.D;Gorai.007G151700.4.D	Gorai.007G151700.1.D;Gorai.007G151700.2.D;Gorai.007G151700.3.D;Gorai.007G151700.4.D	Gorai.007G151700.1.D	case 1	Gorai.007G151700.1.D	Gorai.007G151700	PTHR11353//PTHR11353:SF80 - CHAPERONIN // SUBFAMILY NOT NAMED (1 of 3)	Gohir.D11G141400	Gh_D11G148000	93440564	AT3G23990.1	heat shock protein 60	HSP60,HSP60-3B	APO_V5	Yes	Yes	Yes	Yes	M14	PE10	22.5653	0	23.8871	23.8628	24.1281	23.9828	23.5158	22.2195	23.8651	22.3321	23.4221	23.1377	23.1979	22.6819	21.5892	22.5263	0	0	0	0	22.5653	23.2262	23.8871	23.8628	24.1281	23.9828	23.5158	22.2195	23.8651
3898	Gorai.008G288800.1.D	Gorai.008G288800.1.D	Gorai.008G288800.1.D	case 1	Gorai.008G288800.1.D	Gorai.008G288800	K14753 - guanine nucleotide-binding protein subunit beta-2-like 1 protein (RACK1) (1 of 3)	Gohir.D12G268600	Gh_D12G294800	93459791	AT1G48630.1	receptor for activated C kinase 1B	RACK1B_AT	APO_V5	Yes	Yes	Yes	Yes	M14	PE10	23.5588	0	24.3267	24.0166	24.0191	24.0271	23.6529	22.0549	22.7083	20.4949	23.449	23.6162	23.5226	21.9723	20.7882	22.7636	0	0	0	0	23.5588	23.9428	24.3267	24.0166	24.0191	24.0271	23.6529	22.0549	22.7083
3976	Gorai.009G032000.8.D;Gorai.009G032000.9.D;Gorai.009G032000.4.D;Gorai.009G032000.3.D;Gorai.009G032000.2.D;Gorai.009G032000.1.D	Gorai.009G032000.8.D;Gorai.009G032000.9.D;Gorai.009G032000.4.D;Gorai.009G032000.3.D;Gorai.009G032000.2.D;Gorai.009G032000.1.D	Gorai.009G032000.1.D	case 1	Gorai.009G032000.8.D	Gorai.009G032000	K11279 - nucleosome assembly protein 1-like 1 (NAP1L1, NRP) (1 of 3)	Gohir.D05G031800		93523075	AT2G19480.3	nucleosome assembly protein 1;2	NAP1;2,NFA02,NFA2	APO_V5	Yes	Yes	Yes	Yes	M14	PE10	23.6302	23.4698	24.3593	24.8191	24.6026	24.6177	24.7072	24.6878	23.9309	24.0689	23.9236	23.5074	23.7093	22.1535	0	24.1225	0	0	0	0	23.6302	23.4698	24.3593	24.8191	24.6026	24.6177	24.7072	24.6878	23.9309
4718	Gorai.009G445800.2.A;Gorai.009G445800.1.A	Gorai.009G445800.2.A;Gorai.009G445800.1.A	Gorai.009G445800.1.A	case 1	Gorai.009G445800.2.A	Gorai.009G445800	K02995 - small subunit ribosomal protein S8e (RP-S8e, RPS8) (1 of 6)	Gohir.A04G010000		93523491	AT5G59240.1	Ribosomal protein S8e family protein		APO_V5	Yes	Yes	Yes	Yes	M14	PE10	23.7506	22.2648	24.5865	23.6977	23.922	23.3658	23.0273	22.259	22.8777	23.1567	22.4927	22.9768	23.7846	0	21.616	24.0052	0	0	0	0	23.7506	22.2648	24.5865	23.6977	23.922	23.3658	23.0273	22.259	22.8777
4869	Gorai.010G089600.2.A;Gorai.010G089600.1.A	Gorai.010G089600.2.A;Gorai.010G089600.1.A	Gorai.010G089600.1.A	case 1	Gorai.010G089600.2.A	Gorai.010G089600	K02730 - 20S proteasome subunit alpha 1 (PSMA6) (1 of 2)	Gohir.A06G077500		93524568	AT2G05840.1	20S proteasome subunit PAA2	PAA2	APO_V5	Yes	Yes	Yes	Yes	M14	PE10	22.2343	0	23.9091	24.1249	23.728	24.7809	23.2967	22.367	24.6089	21.5617	24.0306	24.8082	23.5204	23.8355	20.7562	23.1808	0	0	0	0	22.2343	23.0717	23.9091	24.1249	23.728	24.7809	23.2967	22.367	24.6089
5815	Gorai.012G147500.1.D	Gorai.012G147500.1.D	Gorai.012G147500.1.D	case 1	Gorai.012G147500.1.D	Gorai.012G147500	PTHR30620//PTHR30620:SF31 - PERIPLASMIC BETA-GLUCOSIDASE-RELATED // SUBFAMILY NOT NAMED (1 of 1)	Gohir.D04G160100		93513354	AT3G19620.1	Glycosyl hydrolase family protein		APO_V5	Yes	Yes	Yes	Yes	M14	PE10	21.3629	0	21.3045	21.4958	21.4752	20.5442	21.2981	21.4632	21.7865	21.6389	21.0995	21.0289	21.4147	20.7096	20.7801	20.9721	0	0	0	0	21.3629	21.3337	21.3045	21.4958	21.4752	20.5442	21.2981	21.4632	21.7865
3240	Gorai.007G257500.3.A;Gorai.007G257500.1.A;Gorai.007G257500.2.A;Gorai.007G257500.4.A;Gorai.013G195000.5.D.p2;Gorai.013G195000.5.A.p2	Gorai.007G257500.3.A;Gorai.007G257500.1.A;Gorai.007G257500.2.A;Gorai.007G257500.4.A	Gorai.007G257500.1.A	case 1	Gorai.007G257500.3.A	Gorai.007G257500	2.1.1.14 - 5-methyltetrahydropteroyltriglutamate--homocysteine S-methyltransferase / Tetrahydropteroylglutamate-homocysteine transmethylase (1 of 6)	Gohir.A11G231900		93069828	AT5G17920.1	Cobalamin-independent synthase family protein	ATCIMS,ATMETS,ATMS1	APO_V5	Yes	Yes	Yes	Yes	M14	PE10	22.3589	0	22.9378	22.9724	22.6506	22.8666	22.979	0	20.7044	22.519	22.4216	23.4475	22.3747	21.5691	22.3019	22.1004	0	0	0	0	22.3589	22.6483	22.9378	22.9724	22.6506	22.8666	22.979	21.8417	20.7044
126	Gorai.001G032300.2.A;Gorai.001G032300.1.A;Gorai.001G032300.2.D;Gorai.001G032300.1.D	Gorai.001G032300.2.A;Gorai.001G032300.1.A;Gorai.001G032300.2.D;Gorai.001G032300.1.D	Gorai.001G032300.1.A;Gorai.001G032300.1.D	case 2	Gorai.001G032300.2.A	Gorai.001G032300	3.4.11.1 - Leucyl aminopeptidase / Peptidase S (1 of 4)	Gohir.A07G027000	Gh_A07G031100	93521042	AT4G30920.1	Cytosol aminopeptidase family protein		APO_V5	Yes	Yes	Yes	Yes	M14	PE10	22.8274	0	22.7119	23.3674	22.3736	22.9997	22.3856	0	22.056	21.5836	21.9985	22.3361	21.9465	22.3646	21.4705	21.4605	0	0	0	0	22.8274	22.7696	22.7119	23.3674	22.3736	22.9997	22.3856	22.2208	22.056
4307	Gorai.009G182900.1.A;Gorai.009G182900.2.A;Gorai.009G182900.1.D;Gorai.009G182900.2.D;Gorai.001G209700.2.D;Gorai.001G209700.2.A;Gorai.001G209700.1.D;Gorai.001G209700.1.A	Gorai.009G182900.1.A;Gorai.009G182900.2.A;Gorai.009G182900.1.D;Gorai.009G182900.2.D	Gorai.009G182900.1.A;Gorai.009G182900.1.D	case 2	Gorai.009G182900.1.A	Gorai.009G182900	3.7.1.2 - Fumarylacetoacetase / Fumarylacetoacetate hydrolase (1 of 2)	Gohir.A05G174500		93516562	AT1G12050.1	fumarylacetoacetase, putative		APO_V5	Yes	Yes	Yes	Yes	M14	PE10	22.4082	0	22.5765	22.826	21.9309	22.6757	22.7343	0	22.5317	22.022	22.7108	22.9932	22.5827	22.4416	22.4818	22.4043	0	0	0	0	22.4082	22.4923	22.5765	22.826	21.9309	22.6757	22.7343	22.633	22.5317
735	Gorai.002G120100.1.A;Gorai.002G120100.2.A;Gorai.002G120100.1.D;Gorai.002G120100.2.D;Gorai.002G120200.1.D;Gorai.002G120200.2.D.p2;Gorai.002G120200.2.A.p2;Gorai.002G120200.2.D;Gorai.002G120200.1.A	Gorai.002G120100.1.A;Gorai.002G120100.2.A;Gorai.002G120100.1.D;Gorai.002G120100.2.D	Gorai.002G120100.1.A;Gorai.002G120100.1.D	case 2	Gorai.002G120100.1.A	Gorai.002G120100	K01322 - prolyl oligopeptidase [EC:3.4.21.26] (E3.4.21.26, PREP) (1 of 2)	Gohir.A01G108300		93520996	AT1G76140.1	Prolyl oligopeptidase family protein		APO_V5	Yes	Yes	Yes	Yes	M14	PE10	19.698	0	21.7608	20.8239	19.5332	20.1962	21.0451	19.7354	20.3393	21.7876	19.9915	21.2295	20.6135	17.6189	0	19.6423	0	0	0	0	19.698	20.7294	21.7608	20.8239	19.5332	20.1962	21.0451	19.7354	20.3393
4775	Gorai.010G035600.1.D;Gorai.010G035600.2.D;Gorai.010G035600.3.D;Gorai.010G035600.4.D	Gorai.010G035600.1.D;Gorai.010G035600.2.D;Gorai.010G035600.3.D;Gorai.010G035600.4.D	Gorai.010G035600.1.D	case 1	Gorai.010G035600.1.D	Gorai.010G035600	K01810 - glucose-6-phosphate isomerase (GPI, pgi) (1 of 3)	Gohir.D06G032300		93074111	AT4G24620.1	phosphoglucose isomerase 1	PGI,PGI1	APO_V5	Yes	Yes	Yes	Yes	M14	PE10	21.724	0	22.667	22.4961	22.5516	22.5849	20.7712	20.8438	18.9817	19.9848	20.5758	21.4754	22.5288	19.6198	0	22.3861	0	0	0	0	21.724	22.1955	22.667	22.4961	22.5516	22.5849	20.7712	20.8438	18.9817
1493	Gorai.004G082200.1.A;Gorai.004G082200.3.A;Gorai.004G082200.2.A;Gorai.004G082200.4.A;Gorai.004G082200.2.D;Gorai.004G082200.4.D;Gorai.004G082200.1.D;Gorai.004G082200.3.D;Gorai.004G082000.2.D;Gorai.004G082000.1.A;Gorai.004G082000.1.D;Gorai.004G081900.2.D;Gorai.004G081900.1.D;Gorai.004G082000.3.D;Gorai.004G082000.2.A;Gorai.004G082000.3.A	Gorai.004G082200.1.A;Gorai.004G082200.3.A;Gorai.004G082200.2.A;Gorai.004G082200.4.A;Gorai.004G082200.2.D;Gorai.004G082200.4.D;Gorai.004G082200.1.D	Gorai.004G082000.1.A;Gorai.004G082000.1.D;Gorai.004G082200.1.A;Gorai.004G082200.1.D	case 3	Gorai.004G082200.1.A	Gorai.004G082200	PTHR13774 - PHENAZINE BIOSYNTHESIS PROTEIN (1 of 3)	Gohir.A08G069000		93523680	AT4G02860.1	Phenazine biosynthesis PhzC/PhzF protein		APO_V5	Yes	Yes	Yes	Yes	M14	PE10	21.6104	0	21.6323	21.8997	20.9954	21.2101	21.2554	20.5735	21.0192	20.5272	20.9321	21.4984	20.5443	20.2819	0	20.4486	0	0	0	0	21.6104	21.6214	21.6323	21.8997	20.9954	21.2101	21.2554	20.5735	21.0192
211	Gorai.001G079900.2.D;Gorai.001G079900.1.D	Gorai.001G079900.2.D;Gorai.001G079900.1.D	Gorai.001G079900.1.D	case 1	Gorai.001G079900.2.D	Gorai.001G079900	PTHR18860:SF27 - 14-3-3-LIKE PROTEIN GF14 LAMBDA (1 of 5)	Gohir.D07G075700	Gh_D07G077200	93524561	AT3G02520.1	general regulatory factor 7	GF14 NU,GRF7	APO_V5	Yes	Yes	Yes	Yes	M14	PE10	23.1909	0	24.4	24.4776	24.3689	24.7558	23.711	23.4685	23.7629	23.6505	24.3809	24.4402	24.2384	23.0013	0	22.7542	0	0	0	0	23.1909	23.7954	24.4	24.4776	24.3689	24.7558	23.711	23.4685	23.7629
4509	Gorai.009G293300.1.A;Gorai.009G293300.3.A;Gorai.009G293300.2.A	Gorai.009G293300.1.A;Gorai.009G293300.3.A;Gorai.009G293300.2.A	Gorai.009G293300.1.A	case 1	Gorai.009G293300.1.A	Gorai.009G293300	PTHR11404:SF6 - SUPEROXIDE DISMUTASE [MN], MITOCHONDRIAL (1 of 2)	Gohir.A05G278100		93519888	AT3G10920.1	manganese superoxide dismutase 1	ATMSD1,MEE33,MSD1	APO_V5	Yes	Yes	Yes	Yes	M14	PE10	22.1927	0	23.6782	23.9489	24.2839	24.207	24.1934	23.4968	23.7309	23.9152	23.8797	23.3895	23.5319	22.8682	0	22.991	0	0	0	0	22.1927	22.9355	23.6782	23.9489	24.2839	24.207	24.1934	23.4968	23.7309
4785	Gorai.010G040000.5.A;Gorai.010G040000.4.A;Gorai.010G040000.2.A;Gorai.010G040000.3.A;Gorai.010G040000.1.A	Gorai.010G040000.5.A;Gorai.010G040000.4.A;Gorai.010G040000.2.A;Gorai.010G040000.3.A;Gorai.010G040000.1.A	Gorai.010G040000.1.A	case 1	Gorai.010G040000.5.A	Gorai.010G040000	K06630 - 14-3-3 protein epsilon (YWHAE) (1 of 17)	Gohir.A06G035400		93524561	AT1G34760.1	general regulatory factor 11	GF14 OMICRON,GRF11,RHS5	APO_V5	Yes	Yes	Yes	Yes	M14	PE10	22.0185	0	22.9983	23.3955	22.2707	23.3035	22.1116	21.5631	20.9484	21.6912	21.4526	22.1885	22.856	21.4441	0	22.2604	0	0	0	0	22.0185	22.5084	22.9983	23.3955	22.2707	23.3035	22.1116	21.5631	20.9484
5674	Gorai.012G068200.1.D	Gorai.012G068200.1.D	Gorai.012G068200.1.D	case 1	Gorai.012G068200.1.D	Gorai.012G068200	K12373 - hexosaminidase (HEXA_B) (1 of 3)	Gohir.D04G061300		93522778	AT3G55260.1	beta-hexosaminidase 1	ATHEX2,HEXO1	APO_V5	Yes	Yes	Yes	Yes	M14	PE10	20.7083	0	23.4077	23.3547	23.3646	24.3303	22.5954	22.0375	22.9105	20.4826	21.8178	23.2082	22.1504	20.0269	0	20.6939	0	0	0	0	20.7083	22.058	23.4077	23.3547	23.3646	24.3303	22.5954	22.0375	22.9105
2053	Gorai.005G125000.1.D;Gorai.005G125000.2.D;Gorai.005G125000.3.D;Gorai.005G125000.5.D;Gorai.005G125000.4.D;Gorai.005G125000.4.D.p3	Gorai.005G125000.1.D;Gorai.005G125000.2.D;Gorai.005G125000.3.D;Gorai.005G125000.5.D;Gorai.005G125000.4.D	Gorai.005G125000.1.D	case 1	Gorai.005G125000.1.D	Gorai.005G125000	5.4.2.11//5.4.2.12 - Phosphoglycerate mutase (2,3-diphosphoglycerate-dependent) / Phosphoglyceromutase // Phosphoglycerate mutase (2,3-diphosphoglycerate-independent) / Phosphoglyceromutase (1 of 3)	Gohir.D02G108700		93442447	AT1G09780.1	Phosphoglycerate mutase, 2,3-bisphosphoglycerate-independent		APO_V5	Yes	Yes	Yes	Yes	M14	PE10	22.0674	0	23.0688	22.9974	22.4953	23.4131	22.8915	21.9994	23.7121	22.5386	22.9238	23.5401	22.5187	21.6126	0	21.7352	0	0	0	0	22.0674	22.5681	23.0688	22.9974	22.4953	23.4131	22.8915	21.9994	23.7121
1169	Gorai.003G105100.2.D;Gorai.003G105100.3.D;Gorai.003G105100.1.D	Gorai.003G105100.2.D;Gorai.003G105100.3.D;Gorai.003G105100.1.D	Gorai.003G105100.1.D	case 1	Gorai.003G105100.2.D	Gorai.003G105100	PTHR11902:SF8 - ENOLASE 1, CHLOROPLASTIC (1 of 1)	Gohir.D03G100000		93523880	AT1G74030.1	enolase 1	ENO1	APO_V5	Yes	Yes	Yes	Yes	M14	PE10	21.8625	21.4586	23.614	23.8202	23.3965	24.0078	22.697	0	23.1271	21.2233	22.2007	23.0564	22.8351	21.0748	0	21.406	0	0	0	0	21.8625	21.4586	23.614	23.8202	23.3965	24.0078	22.697	22.912	23.1271
1936	Gorai.005G050200.2.A;Gorai.005G050200.1.A;Gorai.005G050200.3.A;Gorai.005G050200.5.A;Gorai.005G050200.4.A;Gorai.008G107500.1.D	Gorai.005G050200.2.A;Gorai.005G050200.1.A;Gorai.005G050200.3.A;Gorai.005G050200.5.A;Gorai.005G050200.4.A	Gorai.005G050200.1.A	case 1	Gorai.005G050200.2.A	Gorai.005G050200	K00025 - malate dehydrogenase (MDH1) (1 of 4)	Gohir.A02G039400		93520800	AT5G43330.1	Lactate/malate dehydrogenase family protein		APO_V5	Yes	Yes	Yes	Yes	M14	PE10	23.775	0	24.2438	23.8287	22.9443	24.3688	22.0754	22.5486	25.0668	0	22.7404	22.9685	23.2874	23.6675	23.0032	23.8741	0	0	0	0	23.775	24.0094	24.2438	23.8287	22.9443	24.3688	22.0754	22.5486	25.0668
1024	Gorai.003G008600.1.D;Gorai.003G008600.2.D	Gorai.003G008600.1.D;Gorai.003G008600.2.D	Gorai.003G008600.1.D	case 1	Gorai.003G008600.1.D	Gorai.003G008600	PTHR11607:SF18 - ALPHA-MANNOSIDASE (1 of 2)	Gohir.D03G008400		93523841	AT5G66150.1	Glycosyl hydrolase family 38 protein		APO_V5	Yes	Yes	Yes	Yes	M14	PE10	20.7217	0	22.0645	22.4179	22.1751	22.1951	22.4641	22.2117	22.222	22.3471	21.488	21.5723	21.3382	20.9564	0	20.2015	0	0	0	0	20.7217	21.3931	22.0645	22.4179	22.1751	22.1951	22.4641	22.2117	22.222
4834	Gorai.010G072900.1.A;Gorai.010G072900.2.A;Gorai.010G072900.3.A;Gorai.001G028000.3.D;Gorai.001G028000.1.D	Gorai.010G072900.1.A;Gorai.010G072900.2.A;Gorai.010G072900.3.A	Gorai.010G072900.1.A	case 1	Gorai.010G072900.1.A	Gorai.010G072900	K14454 - aspartate aminotransferase, cytoplasmic (GOT1) (1 of 3)	Gohir.A06G063900		93441578	AT5G11520.1	aspartate aminotransferase 3	ASP3,YLS4	APO_V5	Yes	Yes	Yes	Yes	M14	PE10	22.2031	22.511	21.6544	21.9352	21.7138	21.3553	22.4958	0	21.0819	22.4484	21.8465	22.285	20.8152	22.0625	0	20.6934	0	0	0	0	22.2031	22.511	21.6544	21.9352	21.7138	21.3553	22.4958	21.7889	21.0819
458	Gorai.001G230800.1.A;Gorai.001G230800.2.A;Gorai.001G230800.2.A.p2	Gorai.001G230800.1.A;Gorai.001G230800.2.A	Gorai.001G230800.1.A	case 1	Gorai.001G230800.1.A	Gorai.001G230800	1.6.5.5 - NADPH:quinone reductase / Zeta-crystallin (1 of 20)	Gohir.A07G198400		93523334	AT4G13010.1	Oxidoreductase, zinc-binding dehydrogenase family protein		APO_V5	Yes	Yes	Yes	Yes	M14	PE10	21.6445	0	22.7601	22.7262	23.2523	23.8758	22.9093	22.1353	24.4914	21.5005	24.3154	23.7025	23.659	24.1806	0	22.1287	0	0	0	0	21.6445	22.2023	22.7601	22.7262	23.2523	23.8758	22.9093	22.1353	24.4914
682	Gorai.002G091100.5.D;Gorai.002G091100.3.D;Gorai.002G091100.6.D;Gorai.002G091100.2.D;Gorai.002G091100.1.D;Gorai.002G091100.8.D;Gorai.002G091100.4.D;Gorai.002G091100.9.D;Gorai.002G091100.7.D	Gorai.002G091100.5.D;Gorai.002G091100.3.D;Gorai.002G091100.6.D;Gorai.002G091100.2.D;Gorai.002G091100.1.D;Gorai.002G091100.8.D;Gorai.002G091100.4.D;Gorai.002G091100.9.D;Gorai.002G091100.7.D	Gorai.002G091100.1.D	case 1	Gorai.002G091100.5.D	Gorai.002G091100	K08245 - phytepsin [EC:3.4.23.40] (E3.4.23.40) (1 of 7)	Gohir.D01G068900		93440250	AT1G62290.2	Saposin-like aspartyl protease family protein		APO_V5	Yes	Yes	Yes	Yes	M14	PE10	20.8682	0	22.4585	23.075	23.1793	23.9555	22.8032	21.3137	23.1602	20.2033	23.5686	22.1284	22.8225	19.8319	0	23.1458	0	0	0	0	20.8682	21.6634	22.4585	23.075	23.1793	23.9555	22.8032	21.3137	23.1602
5134	Gorai.011G000800.3.D;Gorai.011G000800.2.D;Gorai.011G000800.1.D;Gorai.011G000800.4.D;Gorai.011G000800.3.A;Gorai.011G000800.5.D;Gorai.011G000800.2.A;Gorai.011G000800.6.D;Gorai.011G000800.1.A;Gorai.011G000800.4.A;Gorai.011G000800.6.A;Gorai.011G000800.5.A;Gorai.001G067400.1.A;Gorai.001G067400.3.A;Gorai.001G067400.2.A;Gorai.001G067400.1.A.p2;Gorai.001G067400.2.A.p2	Gorai.011G000800.3.D;Gorai.011G000800.2.D;Gorai.011G000800.1.D;Gorai.011G000800.4.D;Gorai.011G000800.3.A;Gorai.011G000800.5.D;Gorai.011G000800.2.A;Gorai.011G000800.6.D;Gorai.011G000800.1.A;Gorai.011G000800.4.A;Gorai.011G000800.6.A;Gorai.011G000800.5.A	Gorai.011G000800.1.A;Gorai.011G000800.1.D	case 2	Gorai.011G000800.3.D	Gorai.011G000800	K00053 - ketol-acid reductoisomerase (ilvC) (1 of 3)	Gohir.D10G000300,Gohir.D10G000400		93520989	AT3G58610.1	ketol-acid reductoisomerase		APO_V5	Yes	Yes	Yes	Yes	M14	PE10	21.2641	0	21.6695	21.0818	21.5129	21.0321	21.6252	0	20.7008	21.2822	21.7104	20.9152	21.7511	21.3462	20.4834	20.7131	0	0	0	0	21.2641	21.4668	21.6695	21.0818	21.5129	21.0321	21.6252	21.163	20.7008
5135	Gorai.011G001100.4.A;Gorai.011G001100.3.A;Gorai.011G001100.2.A;Gorai.011G001100.6.A;Gorai.011G001100.1.A;Gorai.011G001100.5.A;Gorai.008G198300.1.D;Gorai.008G198300.1.A;Gorai.009G406300.1.D;Gorai.009G406300.1.A	Gorai.011G001100.4.A;Gorai.011G001100.3.A;Gorai.011G001100.2.A;Gorai.011G001100.6.A;Gorai.011G001100.1.A;Gorai.011G001100.5.A	Gorai.011G001100.1.A	case 1	Gorai.011G001100.4.A	Gorai.011G001100	PF03571 - Peptidase family M49 (Peptidase_M49) (1 of 1)	Gohir.A10G000600		93515062	AT1G79690.1	nudix hydrolase homolog 3	atnudt3,NUDT3	APO_V5	Yes	Yes	Yes	Yes	M14	PE10	21.9214	0	22.905	22.8487	22.1504	22.6825	22.0507	21.929	22.2983	20.5182	21.6289	22.332	22.486	0	21.4227	21.9799	0	0	0	0	21.9214	22.4132	22.905	22.8487	22.1504	22.6825	22.0507	21.929	22.2983
4578	Gorai.009G342900.1.A;Gorai.009G342900.2.A	Gorai.009G342900.1.A;Gorai.009G342900.2.A	Gorai.009G342900.1.A	case 1	Gorai.009G342900.1.A	Gorai.009G342900	PTHR11627:SF8 - FRUCTOSE-BISPHOSPHATE ALDOLASE 3, CHLOROPLASTIC-RELATED (1 of 1)	Gohir.A05G317700		93518768	AT2G01140.1	Aldolase superfamily protein		APO_V5	Yes	Yes	Yes	Yes	M14	PE10	22.4932	0	23.3612	22.7397	23.4165	23.259	22.8402	0	23.6106	21.9413	22.1839	23.1092	23.129	22.6602	20.764	22.5083	0	0	0	0	22.4932	22.9272	23.3612	22.7397	23.4165	23.259	22.8402	23.2254	23.6106
6120	Gorai.013G142500.3.D;Gorai.013G142500.2.D;Gorai.013G142500.1.D	Gorai.013G142500.3.D;Gorai.013G142500.2.D;Gorai.013G142500.1.D	Gorai.013G142500.1.D	case 1	Gorai.013G142500.3.D	Gorai.013G142500	2.8.1.1//2.8.1.2 - Thiosulfate sulfurtransferase / Thiosulfate thiotransferase (1 of 1)	Gohir.D13G127300		93519842	AT1G79230.1	mercaptopyruvate sulfurtransferase 1	ATMST1,ATRDH1,MST1,ST1,STR1	APO_V5	Yes	Yes	Yes	Yes	M14	PE10	21.078	0	21.4021	21.0403	21.185	21.2036	21.6554	0	21.5001	21.3962	21.4053	21.3975	21.2473	20.5501	21.4057	21.6591	0	0	0	0	21.078	21.24	21.4021	21.0403	21.185	21.2036	21.6554	21.5777	21.5001
3441	Gorai.008G023300.2.D;Gorai.008G023300.1.D	Gorai.008G023300.2.D;Gorai.008G023300.1.D	Gorai.008G023300.1.D	case 1	Gorai.008G023300.2.D	Gorai.008G023300	K00058 - D-3-phosphoglycerate dehydrogenase (serA, PHGDH) (1 of 3)	Gohir.D12G022800		93071693	AT4G34200.1	D-3-phosphoglycerate dehydrogenase	EDA9	APO_V5	Yes	Yes	Yes	Yes	M14	PE10	22.6693	0	23.3733	23.0502	23.5458	23.7179	23.4216	22.4046	23.0229	22.3413	23.9261	22.9042	22.6511	22.0489	0	21.6919	0	0	0	0	22.6693	23.0213	23.3733	23.0502	23.5458	23.7179	23.4216	22.4046	23.0229
6217	Gorai.013G206900.2.A;Gorai.013G206900.1.A;Gorai.013G206900.3.A	Gorai.013G206900.2.A;Gorai.013G206900.1.A;Gorai.013G206900.3.A	Gorai.013G206900.1.A	case 1	Gorai.013G206900.2.A	Gorai.013G206900	K08057 - calreticulin (CALR) (1 of 5)	Gohir.A13G175700		93521603	AT1G56340.2	calreticulin 1a	AtCRT1a,CRT1,CRT1a	APO_V5	Yes	Yes	Yes	Yes	M14	PE10	20.7234	0	23.5617	24.0849	24.1817	24.2205	23.5696	0	22.966	23.1534	22.9166	23.2091	23.9646	21.8796	21.1626	23.8102	0	0	0	0	20.7234	22.1426	23.5617	24.0849	24.1817	24.2205	23.5696	23.2678	22.966
2790	Gorai.006G271500.1.A;Gorai.006G271500.2.A;Gorai.006G271500.3.A;Gorai.008G205200.3.D;Gorai.008G205200.3.A;Gorai.008G205200.2.D;Gorai.008G205200.2.A	Gorai.006G271500.1.A;Gorai.006G271500.2.A;Gorai.006G271500.3.A	Gorai.006G271500.1.A	case 1	Gorai.006G271500.1.A	Gorai.006G271500	PTHR23359//PTHR23359:SF99 - NUCLEOTIDE KINASE // SUBFAMILY NOT NAMED (1 of 4)	Gohir.A09G246400		93523749	AT5G63400.1	adenylate kinase 1	ADK1	APO_V5	Yes	Yes	Yes	Yes	M14	PE10	20.4562	0	22.2342	22.5637	22.4755	22.6824	21.2934	0	22.0705	21.0519	22.4613	21.813	22.4005	21.3704	21.0646	21.2313	0	0	0	0	20.4562	21.3452	22.2342	22.5637	22.4755	22.6824	21.2934	21.6819	22.0705
6135	Gorai.013G149500.3.A;Gorai.013G149500.1.A;Gorai.013G149500.2.A;Gorai.013G149500.4.A	Gorai.013G149500.3.A;Gorai.013G149500.1.A;Gorai.013G149500.2.A;Gorai.013G149500.4.A	Gorai.013G149500.1.A	case 1	Gorai.013G149500.3.A	Gorai.013G149500	K11885 - DNA damage-inducible protein 1 (DDI1) (1 of 2)	Gohir.A13G130142		93517634	AT3G13235.3	ubiquitin family protein		APO_V5	Yes	Yes	Yes	Yes	M14	PE10	0	0	22.0566	22.2724	22.2584	22.9212	22.0147	21.2158	22.732	20.5493	22.1825	22.1781	22.2535	22.0659	20.9385	21.5934	0	0	0	0	22.0566	22.2724	22.0566	22.2724	22.2584	22.9212	22.0147	21.2158	22.732
6224	Gorai.013G211700.1.D	Gorai.013G211700.1.D	Gorai.013G211700.1.D	case 1	Gorai.013G211700.1.D	Gorai.013G211700	K02738 - 20S proteasome subunit beta 1 (PSMB6) (1 of 2)	Gohir.D13G185700		93520816	AT4G31300.1	N-terminal nucleophile aminohydrolases (Ntn hydrolases) superfamily protein	PBA1	APO_V5	Yes	Yes	Yes	Yes	M14	PE10	22.7466	0	23.2006	23.847	23.8728	24.153	23.8285	23.8044	24.2932	23.4666	23.7711	24.1186	23.075	24.2029	0	22.4583	0	0	0	0	22.7466	22.9736	23.2006	23.847	23.8728	24.153	23.8285	23.8044	24.2932
284	Gorai.001G127100.3.D;Gorai.001G127100.6.D;Gorai.001G127100.5.D;Gorai.001G127100.2.D;Gorai.001G127100.4.D;Gorai.001G127100.1.D	Gorai.001G127100.3.D;Gorai.001G127100.6.D;Gorai.001G127100.5.D;Gorai.001G127100.2.D;Gorai.001G127100.4.D;Gorai.001G127100.1.D	Gorai.001G127100.1.D	case 1	Gorai.001G127100.3.D	Gorai.001G127100	K11838 - ubiquitin carboxyl-terminal hydrolase 7 (USP7, UBP15) (1 of 5)	Gohir.D07G118100		93440707	AT5G06600.1	ubiquitin-specific protease 12	UBP12	APO_V5	Yes	Yes	Yes	Yes	M14	PE10	22.6239	0	23.2663	23.0569	23.8266	23.3045	23.2768	21.8449	21.8288	21.982	23.6306	22.5531	23.0241	0	20.3319	23.739	0	0	0	0	22.6239	22.9451	23.2663	23.0569	23.8266	23.3045	23.2768	21.8449	21.8288
296	Gorai.001G132600.1.A;Gorai.006G122500.2.A;Gorai.006G122500.2.D	Gorai.001G132600.1.A	Gorai.001G132600.1.A	case 1	Gorai.001G132600.1.A	Gorai.001G132600	K02937 - large subunit ribosomal protein L7e (RP-L7e, RPL7) (1 of 6)	Gohir.A07G118600		93524163	AT3G13580.3	Ribosomal protein L30/L7 family protein		APO_V5	Yes	Yes	Yes	Yes	M14	PE10	23.0642	0	23.6537	23.0352	22.8944	22.6321	22.5963	22.5169	21.9944	21.995	20.6633	22.9758	22.2092	0	20.3178	21.9577	0	0	0	0	23.0642	23.3589	23.6537	23.0352	22.8944	22.6321	22.5963	22.5169	21.9944
890	Gorai.002G219400.2.A;Gorai.002G219400.1.A	Gorai.002G219400.2.A;Gorai.002G219400.1.A	Gorai.002G219400.1.A	case 1	Gorai.002G219400.2.A	Gorai.002G219400	K11262 - acetyl-CoA carboxylase / biotin carboxylase (ACAC) (1 of 2)			93518956	AT1G36160.1	acetyl-CoA carboxylase 1	ACC1,AT-ACC1,EMB22,GK,PAS3	APO_V5	Yes	Yes	Yes	Yes	M14	PE10	24.5749	20.8189	24.1719	23.2727	23.3948	22.3508	23.4379	22.8192	20.6699	21.6287	23.2601	22.115	22.8385	0	0	23.338	0	0	0	0	24.5749	20.8189	24.1719	23.2727	23.3948	22.3508	23.4379	22.8192	20.6699
984	Gorai.002G262000.1.D;Gorai.002G262000.2.D	Gorai.002G262000.1.D;Gorai.002G262000.2.D	Gorai.002G262000.1.D	case 1	Gorai.002G262000.1.D	Gorai.002G262000	K03038 - 26S proteasome regulatory subunit N8 (PSMD7, RPN8) (1 of 1)	Gohir.D01G215800		93521307	AT5G05780.1	RP non-ATPase subunit 8A	AE3,ATHMOV34,RPN8A	APO_V5	Yes	Yes	Yes	Yes	M14	PE10	22.1629	0	23.2377	23.5694	23.2984	23.8136	22.7815	21.0985	22.7451	0	23.9539	22.8831	22.7959	21.7008	20.3444	22.2296	0	0	0	0	22.1629	22.7003	23.2377	23.5694	23.2984	23.8136	22.7815	21.0985	22.7451
2579	Gorai.006G164800.1.D;Gorai.006G164800.2.D;Gorai.006G164800.4.D;Gorai.006G164800.3.D;Gorai.006G164800.5.D;Gorai.006G164800.5.D.p2	Gorai.006G164800.1.D;Gorai.006G164800.2.D;Gorai.006G164800.4.D;Gorai.006G164800.3.D;Gorai.006G164800.5.D	Gorai.006G164800.1.D	case 1	Gorai.006G164800.1.D	Gorai.006G164800	K13525 - transitional endoplasmic reticulum ATPase (VCP, CDC48) (1 of 4)	Gohir.D09G143300	Gh_D09G176800	93523562	AT5G03340.1	ATPase, AAA-type, CDC48 protein		APO_V5	Yes	Yes	Yes	Yes	M14	PE10	23.4811	0	24.7384	24.6984	24.308	24.7076	23.8206	23.0527	23.1451	22.758	24.015	23.6648	23.6208	23.2441	0	23.4834	0	0	0	0	23.4811	24.1098	24.7384	24.6984	24.308	24.7076	23.8206	23.0527	23.1451
3684	Gorai.008G179100.2.A;Gorai.008G179100.1.A	Gorai.008G179100.2.A;Gorai.008G179100.1.A	Gorai.008G179100.1.A	case 1	Gorai.008G179100.2.A	Gorai.008G179100	K03036 - 26S proteasome regulatory subunit N6 (PSMD11, RPN6) (1 of 3)	Gohir.A12G163300		93520811	AT1G29150.1	non-ATPase subunit 9	ATS9,RPN6	APO_V5	Yes	Yes	Yes	Yes	M14	PE10	22.8572	0	23.293	23.3505	23.2023	23.5429	22.7662	22.0271	22.1233	21.414	23.0139	22.4773	22.6659	20.9755	0	22.9903	0	0	0	0	22.8572	23.0751	23.293	23.3505	23.2023	23.5429	22.7662	22.0271	22.1233
3985	Gorai.009G034700.1.D;Gorai.009G034700.1.A;Gorai.009G034700.2.D;Gorai.009G034700.2.A;Gorai.009G034700.3.D;Gorai.009G034700.3.A	Gorai.009G034700.1.D;Gorai.009G034700.1.A;Gorai.009G034700.2.D;Gorai.009G034700.2.A;Gorai.009G034700.3.D;Gorai.009G034700.3.A	Gorai.009G034700.1.A;Gorai.009G034700.1.D	case 2	Gorai.009G034700.1.D	Gorai.009G034700	K02985 - small subunit ribosomal protein S3e (RP-S3e, RPS3) (1 of 3)	Gohir.D05G034300	Gh_D05G035100	93523250	AT5G35530.1	Ribosomal protein S3 family protein		APO_V5	Yes	Yes	Yes	Yes	M14	PE10	23.2732	0	23.8159	23.1653	23.3433	23.0278	23.2227	22.6951	22.784	22.4463	22.4056	23.038	22.7485	0	22.1943	22.9417	0	0	0	0	23.2732	23.5446	23.8159	23.1653	23.3433	23.0278	23.2227	22.6951	22.784
4253	Gorai.009G156400.2.A;Gorai.009G156400.1.A	Gorai.009G156400.2.A;Gorai.009G156400.1.A	Gorai.009G156400.1.A	case 1	Gorai.009G156400.2.A	Gorai.009G156400	PTHR11712:SF226 - 3-OXOACYL-[ACYL-CARRIER-PROTEIN] SYNTHASE I, CHLOROPLASTIC (1 of 3)	Gohir.A05G149700	Gh_A05G137200	93520055	AT5G46290.1	3-ketoacyl-acyl carrier protein synthase I	KAS I,KAS1	APO_V5	Yes	Yes	Yes	Yes	M14	PE10	22.0398	0	23.3074	22.7621	23.6669	23.3855	23.2482	21.2269	22.8684	22.5808	23.7721	22.9715	22.8404	22.2528	0	22.0524	0	0	0	0	22.0398	22.6736	23.3074	22.7621	23.6669	23.3855	23.2482	21.2269	22.8684
4488	Gorai.009G285900.1.D;Gorai.009G285900.3.D;Gorai.009G285900.1.A;Gorai.009G285900.3.A;Gorai.009G285900.4.D;Gorai.009G285900.4.A;Gorai.009G285900.2.D;Gorai.009G285900.2.A	Gorai.009G285900.1.D;Gorai.009G285900.3.D;Gorai.009G285900.1.A;Gorai.009G285900.3.A;Gorai.009G285900.4.D;Gorai.009G285900.4.A;Gorai.009G285900.2.D;Gorai.009G285900.2.A	Gorai.009G285900.1.A;Gorai.009G285900.1.D	case 2	Gorai.009G285900.1.D	Gorai.009G285900	K02925 - large subunit ribosomal protein L3e (RP-L3e, RPL3) (1 of 4)	Gohir.D05G272800		93440536	AT1G43170.6	ribosomal protein 1	ARP1,emb2207,RP1,RPL3A	APO_V5	Yes	Yes	Yes	Yes	M14	PE10	24.0582	0	25.0271	23.8777	24.0525	23.2263	22.992	22.1186	22.6409	22.8246	22.9603	23.2762	23.3178	0	21.9064	23.7493	0	0	0	0	24.0582	24.5426	25.0271	23.8777	24.0525	23.2263	22.992	22.1186	22.6409
5352	Gorai.011G133700.1.D;Gorai.011G133700.1.A;Gorai.011G133700.2.D;Gorai.011G133700.2.A	Gorai.011G133700.1.D;Gorai.011G133700.1.A;Gorai.011G133700.2.D;Gorai.011G133700.2.A	Gorai.011G133700.1.A;Gorai.011G133700.1.D	case 2	Gorai.011G133700.1.D	Gorai.011G133700	K02932 - large subunit ribosomal protein L5e (RP-L5e, RPL5) (1 of 5)	Gohir.D10G121600		93522749	AT3G25520.1	ribosomal protein L5	ATL5,OLI5,PGY3,RPL5A	APO_V5	Yes	Yes	Yes	Yes	M14	PE10	22.9178	0	23.9269	23.2282	22.8614	22.2988	22.0302	22.0855	21.5639	22.4085	22.0526	22.4823	21.8009	20.5786	0	21.9952	0	0	0	0	22.9178	23.4224	23.9269	23.2282	22.8614	22.2988	22.0302	22.0855	21.5639
1142	Gorai.003G090000.2.A;Gorai.003G090000.1.A	Gorai.003G090000.2.A;Gorai.003G090000.1.A	Gorai.003G090000.1.A	case 1	Gorai.003G090000.2.A	Gorai.003G090000	1.11.1.7 - Peroxidase / Lactoperoxidase (1 of 105)	Gohir.A02G125200		93524690	AT1G77100.1	Peroxidase superfamily protein		APO_V5	Yes	Yes	Yes	Yes	M14	PE10	0	0	21.2392	22.1398	21.3932	21.5652	21.3668	21.2587	22.2596	20.6671	21.1626	23.0906	21.566	21.8969	21.786	21.3332	0	0	0	0	21.2392	22.1398	21.2392	22.1398	21.3932	21.5652	21.3668	21.2587	22.2596
2326	Gorai.008G181200.2.D;Gorai.008G181200.2.A;Gorai.012G187300.1.D;Gorai.012G187300.1.A;Gorai.008G192800.1.D;Gorai.006G017600.1.D;Gorai.008G181200.1.D;Gorai.008G181200.1.A;Gorai.006G017600.1.A;Gorai.012G054700.1.D;Gorai.012G054700.1.A;Gorai.008G192800.1.A;Gorai.008G192800.3.D;Gorai.008G192800.3.A	Gorai.008G181200.2.D;Gorai.008G181200.2.A;Gorai.012G187300.1.D;Gorai.012G187300.1.A;Gorai.008G192800.1.D;Gorai.006G017600.1.D;Gorai.008G181200.1.D;Gorai.008G181200.1.A;Gorai.006G017600.1.A;Gorai.012G054700.1.D;Gorai.012G054700.1.A;Gorai.008G192800.1.A;Gorai.008G192800.3.D	Gorai.006G017600.1.A;Gorai.006G017600.1.D;Gorai.008G181200.1.A;Gorai.008G181200.1.D;Gorai.008G192800.1.A;Gorai.008G192800.1.D;Gorai.012G054700.1.A;Gorai.012G054700.1.D;Gorai.012G187300.1.A;Gorai.012G187300.1.D	case 3	Gorai.008G181200.2.D	Gorai.008G181200	PTHR10759//PTHR10759:SF13 - 60S RIBOSOMAL PROTEIN L34 // SUBFAMILY NOT NAMED (1 of 5)	Gohir.D12G168300		93462626	AT1G26880.1	Ribosomal protein L34e superfamily protein		APO_V5	Yes	Yes	Yes	Yes	M14	PE10	22.871	22.4665	23.0262	22.0927	22.0933	21.0782	21.9996	22.7978	0	22.5474	20.6328	21.7341	21.066	0	21.8149	21.6671	0	0	0	0	22.871	22.4665	23.0262	22.0927	22.0933	21.0782	21.9996	22.7978	22.6726
2834	Gorai.007G018400.1.D;Gorai.007G018400.1.A	Gorai.007G018400.1.D;Gorai.007G018400.1.A	Gorai.007G018400.1.A;Gorai.007G018400.1.D	case 2	Gorai.007G018400.1.D	Gorai.007G018400	K02940 - large subunit ribosomal protein L9e (RP-L9e, RPL9) (1 of 4)	Gohir.D11G017400	Gh_D11G016100	93523067	AT4G10450.1	Ribosomal protein L6 family		APO_V5	Yes	Yes	Yes	Yes	M14	PE10	22.5705	0	22.9673	22.4651	22.3089	21.9441	21.7935	21.3052	22.2216	20.8566	21.5601	21.9665	21.6546	0	21.1786	22.4675	0	0	0	0	22.5705	22.7689	22.9673	22.4651	22.3089	21.9441	21.7935	21.3052	22.2216
1850	Gorai.004G282800.1.D;Gorai.004G282800.2.D	Gorai.004G282800.1.D;Gorai.004G282800.2.D	Gorai.004G282800.1.D	case 1	Gorai.004G282800.1.D	Gorai.004G282800	3.4.24.64 - Mitochondrial processing peptidase / Processing enhancing peptidase (1 of 3)	Gohir.D08G264900		93522240	AT1G51980.1	Insulinase (Peptidase family M16) protein		APO_V5	Yes	Yes	Yes	Yes	M14	PE10	21.2899	0	22.1445	22.7684	23.2618	23.4931	22.4133	21.6548	22.1986	20.7007	23.5408	23.2042	22.6252	22.1257	0	22.7984	0	0	0	0	21.2899	21.7172	22.1445	22.7684	23.2618	23.4931	22.4133	21.6548	22.1986
2159	Gorai.012G067800.4.A;Gorai.012G067800.3.A;Gorai.012G067800.1.A;Gorai.005G198700.4.A;Gorai.005G198700.3.A;Gorai.005G198700.2.A;Gorai.005G198700.1.A;Gorai.012G067800.2.A;Gorai.005G198700.4.D;Gorai.005G198700.3.D;Gorai.005G198700.2.D;Gorai.005G198700.1.D;Gorai.012G067800.4.D;Gorai.012G067800.3.D;Gorai.012G067800.1.D;Gorai.012G067800.2.D	Gorai.012G067800.4.A;Gorai.012G067800.3.A;Gorai.012G067800.1.A;Gorai.005G198700.4.A;Gorai.005G198700.3.A;Gorai.005G198700.2.A;Gorai.005G198700.1.A;Gorai.012G067800.2.A;Gorai.005G198700.4.D;Gorai.005G198700.3.D;Gorai.005G198700.2.D;Gorai.005G198700.1.D;Gorai.012G067800.4.D;Gorai.012G067800.3.D;Gorai.012G067800.1.D;Gorai.012G067800.2.D	Gorai.005G198700.1.A;Gorai.005G198700.1.D;Gorai.012G067800.1.A;Gorai.012G067800.1.D	case 3	Gorai.012G067800.4.A	Gorai.012G067800	K17081 - prohibitin 2 (PHB2) (1 of 2)	Gohir.A05G352000		93522791	AT2G20530.2	prohibitin 6	ATPHB6,PHB6	APO_V5	Yes	Yes	Yes	Yes	M14	PE10	21.4249	0	21.9787	22.3324	21.8786	22.8564	23.3177	20.5782	22.7377	21.9337	23.0696	22.3645	22.2863	21.9321	0	22.8652	0	0	0	0	21.4249	21.7018	21.9787	22.3324	21.8786	22.8564	23.3177	20.5782	22.7377
2313	Gorai.006G011200.1.A;Gorai.006G011200.2.A;Gorai.012G049500.2.D;Gorai.012G049500.1.D	Gorai.006G011200.1.A;Gorai.006G011200.2.A	Gorai.006G011200.1.A	case 1	Gorai.006G011200.1.A	Gorai.006G011200	K17732 - mitochondrial-processing peptidase subunit beta [EC:3.4.24.64] (PMPCB, MAS1) (1 of 2)	Gohir.A09G010400		93520595	AT3G02090.1	Insulinase (Peptidase family M16) protein	MPPBETA	APO_V5	Yes	Yes	Yes	Yes	M14	PE10	22.2042	0	23.2738	24.2958	24.1773	24.7768	24.4051	22.3258	24.0139	21.7316	24.7349	24.2637	23.6593	23.2504	0	22.8363	0	0	0	0	22.2042	22.739	23.2738	24.2958	24.1773	24.7768	24.4051	22.3258	24.0139
4330	Gorai.009G194500.1.D;Gorai.009G194500.2.D	Gorai.009G194500.1.D;Gorai.009G194500.2.D	Gorai.009G194500.1.D	case 1	Gorai.009G194500.1.D	Gorai.009G194500	PTHR11588:SF97 - TUBULIN BETA-4 CHAIN-RELATED (1 of 9)	Gohir.D05G189300	Gh_D05G190400	93524521	AT1G75780.1	tubulin beta-1 chain	TUB1	APO_V5	Yes	Yes	Yes	Yes	M14	PE10	22.1989	0	22.8431	22.9019	22.6491	23.0083	22.9048	23.2455	23.053	21.993	22.6106	22.6468	21.9229	22.0622	0	22.5724	0	0	0	0	22.1989	22.521	22.8431	22.9019	22.6491	23.0083	22.9048	23.2455	23.053
5045	Gorai.010G202100.1.D	Gorai.010G202100.1.D	Gorai.010G202100.1.D	case 1	Gorai.010G202100.1.D	Gorai.010G202100	PTHR19375:SF232 - MEDIATOR OF RNA POLYMERASE II TRANSCRIPTION SUBUNIT 37E-RELATED (1 of 8)	Gohir.D06G173000		93074171	AT5G02500.1	heat shock cognate protein 70-1	AT-HSC70-1,HSC70,HSC70-1,HSP70-1	APO_V5	Yes	Yes	Yes	Yes	M14	PE10	22.0877	0	22.6574	23.2025	22.6142	22.8087	22.828	23.1408	23.0712	22.4063	22.2583	22.4197	21.5814	22.3259	0	21.3744	0	0	0	0	22.0877	22.3726	22.6574	23.2025	22.6142	22.8087	22.828	23.1408	23.0712
259	Gorai.001G250000.1.A;Gorai.001G250000.1.D;Gorai.001G108300.1.A;Gorai.001G108300.1.D;Gorai.013G264900.1.D;Gorai.003G135400.1.A;Gorai.003G135400.1.D;Gorai.003G136000.1.A;Gorai.003G136000.1.D;Gorai.004G003900.1.A;Gorai.004G003900.1.D;Gorai.013G264900.1.A;Gorai.002G253900.1.D;Gorai.009G089900.1.D;Gorai.009G089900.1.A;Gorai.006G104600.1.D;Gorai.006G104400.1.A;Gorai.006G104500.1.A;Gorai.006G104400.1.D;…	Gorai.001G250000.1.A;Gorai.001G250000.1.D;Gorai.001G108300.1.A;Gorai.001G108300.1.D;Gorai.013G264900.1.D;Gorai.003G135400.1.A;Gorai.003G135400.1.D;Gorai.003G136000.1.A;Gorai.003G136000.1.D;Gorai.004G003900.1.A;Gorai.004G003900.1.D;Gorai.013G264900.1.A;Gorai.002G253900.1.D;Gorai.009G089900.1.D;Gorai.009G089900.1.A;Gorai.006G104600.1.D;Gorai.006G104400.1.A;Gorai.006G104500.1.A;Gorai.006G104400.1.D;…	Gorai.001G108300.1.A;Gorai.001G108300.1.D;Gorai.001G250000.1.A;Gorai.001G250000.1.D;Gorai.002G253900.1.A;Gorai.002G253900.1.D;Gorai.003G135400.1.A;Gorai.003G135400.1.D;Gorai.003G136000.1.A;Gorai.003G136000.1.D;Gorai.004G003900.1.A;Gorai.004G003900.1.D;Gorai.006G104400.1.A;Gorai.006G104400.1.D;Gorai.006G104500.1.A;Gorai.006G104500.1.D;Gorai.006G104600.1.A;Gorai.006G104600.1.D;Gorai.009G089900.1.A;…	case 3	Gorai.001G250000.1.A	Gorai.001G250000	K11252 - histone H2B (H2B) (1 of 14)	Gohir.A13G097800		93524528	AT2G28720.1	Histone superfamily protein		APO_V5	Yes	Yes	Yes	Yes	M14	PE10	24.3114	23.6879	24.1282	23.691	24.0786	22.611	22.8969	0	21.9212	23.8425	21.2409	22.5749	21.652	0	20.8141	23.4317	0	0	0	0	24.3114	23.6879	24.1282	23.691	24.0786	22.611	22.8969	22.409	21.9212
163	Gorai.001G056300.1.D;Gorai.001G056300.1.A	Gorai.001G056300.1.D;Gorai.001G056300.1.A	Gorai.001G056300.1.A;Gorai.001G056300.1.D	case 2	Gorai.001G056300.1.D	Gorai.001G056300	K02936 - large subunit ribosomal protein L7Ae (RP-L7Ae, RPL7A) (1 of 5)	Gohir.D07G053200		93443744	AT3G62870.1	Ribosomal protein L7Ae/L30e/S12e/Gadd45 family protein		APO_V5	Yes	Yes	Yes	Yes	M14	PE10	23.0748	0	23.5198	22.565	22.3198	22.0836	22.2473	21.8081	21.2351	22.2678	21.4444	22.1329	21.3611	0	20.0707	21.5373	0	0	0	0	23.0748	23.2973	23.5198	22.565	22.3198	22.0836	22.2473	21.8081	21.2351
518	Gorai.001G268300.3.D;Gorai.001G268300.2.D;Gorai.001G268300.1.D;Gorai.012G089700.3.D;Gorai.012G089700.2.D;Gorai.012G089700.1.D;Gorai.012G089700.2.A;Gorai.012G089700.3.A;Gorai.012G089700.1.A;Gorai.012G089700.3.D.p2;Gorai.012G089700.1.D.p2	Gorai.001G268300.3.D;Gorai.001G268300.2.D;Gorai.001G268300.1.D	Gorai.001G268300.1.D	case 1	Gorai.001G268300.3.D	Gorai.001G268300	PTHR23429//PTHR23429:SF6 - GLUCOSE-6-PHOSPHATE 1-DEHYDROGENASE G6PD // SUBFAMILY NOT NAMED (1 of 3)	Gohir.D07G233000		93521576	AT5G40760.1	glucose-6-phosphate dehydrogenase 6	G6PD6	APO_V5	Yes	Yes	Yes	Yes	M14	PE10	22.268	0	22.3557	22.6065	22.8737	22.6399	21.6504	22.5618	21.1392	21.4799	23.3886	23.7123	22.7277	21.6345	0	21.8632	0	0	0	0	22.268	22.3118	22.3557	22.6065	22.8737	22.6399	21.6504	22.5618	21.1392
999	Gorai.002G267700.1.A;Gorai.002G267700.2.D;Gorai.002G267700.2.A;Gorai.006G186200.1.D	Gorai.002G267700.1.A;Gorai.002G267700.2.D;Gorai.002G267700.2.A	Gorai.002G267700.1.A	case 1	Gorai.002G267700.1.A	Gorai.002G267700	K01870 - isoleucyl-tRNA synthetase (IARS, ileS) (1 of 2)	Gohir.A01G231000		93519637	AT4G10320.1	tRNA synthetase class I (I, L, M and V) family protein		APO_V5	Yes	Yes	Yes	Yes	M14	PE10	22.9653	0	22.9362	22.426	22.8153	21.6193	22.7828	22.6329	20.2016	21.8112	22.6598	22.9684	22.3595	0	20.371	22.5439	0	0	0	0	22.9653	22.9507	22.9362	22.426	22.8153	21.6193	22.7828	22.6329	20.2016
2431	Gorai.006G081700.1.A;Gorai.006G081700.2.A;Gorai.006G081700.3.A	Gorai.006G081700.1.A;Gorai.006G081700.2.A;Gorai.006G081700.3.A	Gorai.006G081700.1.A	case 1	Gorai.006G081700.1.A	Gorai.006G081700	K12616 - enhancer of mRNA-decapping protein 4 (EDC4) (1 of 3)	Gohir.A09G067600		93068940	AT3G13300.1	Transducin/WD40 repeat-like superfamily protein	VCS	APO_V5	Yes	Yes	Yes	Yes	M14	PE10	21.3214	0	21.4491	21.1292	21.8465	20.3347	21.8972	22.6185	20.7262	21.926	22.5843	21.5871	21.4745	21.4301	0	21.3438	0	0	0	0	21.3214	21.3852	21.4491	21.1292	21.8465	20.3347	21.8972	22.6185	20.7262
2451	Gorai.006G096100.2.A;Gorai.006G096100.1.A;Gorai.006G096100.2.D;Gorai.006G096100.1.D	Gorai.006G096100.2.A;Gorai.006G096100.1.A;Gorai.006G096100.2.D;Gorai.006G096100.1.D	Gorai.006G096100.1.A;Gorai.006G096100.1.D	case 2	Gorai.006G096100.2.A	Gorai.006G096100	K11843 - ubiquitin carboxyl-terminal hydrolase 14 [EC:3.4.19.12] (USP14, UBP6) (1 of 1)	Gohir.A09G080500		93518093	AT1G51710.1	ubiquitin-specific protease 6	ATUBP6,UBP6	APO_V5	Yes	Yes	Yes	Yes	M14	PE10	21.217	0	22.879	22.5017	23.0796	22.9961	22.1446	0	22.762	21.0085	23.3377	23.0816	22.4636	22.79	21.0109	22.3752	0	0	0	0	21.217	22.048	22.879	22.5017	23.0796	22.9961	22.1446	22.4533	22.762
2490	Gorai.006G118600.1.D;Gorai.006G118600.1.A	Gorai.006G118600.1.D;Gorai.006G118600.1.A	Gorai.006G118600.1.A;Gorai.006G118600.1.D	case 2	Gorai.006G118600.1.D	Gorai.006G118600	6.1.1.2 - Tryptophan--tRNA ligase / Tryptophanyl-tRNA synthetase (1 of 2)	Gohir.D09G101200	Gh_D09G126000	93519560	AT3G04600.1	Nucleotidylyl transferase superfamily protein		APO_V5	Yes	Yes	Yes	Yes	M14	PE10	21.3214	0	22.2504	22.286	22.0463	22.1964	21.7443	21.5324	21.6342	20.3512	22.1042	21.8111	21.1972	21.0595	0	21.0439	0	0	0	0	21.3214	21.7859	22.2504	22.286	22.0463	22.1964	21.7443	21.5324	21.6342
3306	Gorai.007G304600.2.A	Gorai.007G304600.2.A	Gorai.007G304600.1.A	case 1	Gorai.007G304600.2.A	Gorai.007G304600	K07953 - GTP-binding protein SAR1 (SAR1) (1 of 9)	Gohir.A11G271800		93524648	AT1G56330.1	secretion-associated RAS 1B	ATSAR1,ATSAR1B,ATSARA1B,SAR1,SAR1B	APO_V5	Yes	Yes	Yes	Yes	M14	PE10	22.0014	0	23.1782	22.7234	22.6185	23.0603	22.6286	20.9447	22.0595	22.5294	22.5248	23.6798	22.7058	21.3144	0	22.9958	0	0	0	0	22.0014	22.5898	23.1782	22.7234	22.6185	23.0603	22.6286	20.9447	22.0595
4140	Gorai.009G111800.4.A;Gorai.009G111800.3.A;Gorai.009G111800.2.A;Gorai.009G111800.1.A;Gorai.009G111800.5.A;Gorai.013G009500.1.D	Gorai.009G111800.4.A;Gorai.009G111800.3.A;Gorai.009G111800.2.A;Gorai.009G111800.1.A;Gorai.009G111800.5.A	Gorai.009G111800.1.A	case 1	Gorai.009G111800.4.A	Gorai.009G111800	PTHR32258:SF4 - KINASE INTERACTING (KIP1-LIKE) FAMILY PROTEIN (1 of 8)	Gohir.A05G107500		93523634	AT5G58320.2	Kinase interacting (KIP1-like) family protein		APO_V5	Yes	Yes	Yes	Yes	M14	PE10	19.9085	0	21.9759	21.1623	22.5768	21.9615	21.6193	21.484	21.0092	21.4041	23.269	22.7891	21.8611	20.8612	0	22.7841	0	0	0	0	19.9085	20.9422	21.9759	21.1623	22.5768	21.9615	21.6193	21.484	21.0092
4564	Gorai.009G329500.1.A;Gorai.009G329500.2.A;Gorai.009G329500.3.A	Gorai.009G329500.1.A;Gorai.009G329500.2.A;Gorai.009G329500.3.A	Gorai.009G329500.1.A	case 1	Gorai.009G329500.1.A	Gorai.009G329500	PTHR10527:SF6 - IMPORTIN-4 (1 of 1)	Gohir.A05G308500		93516966	AT4G27640.1	ARM repeat superfamily protein		APO_V5	Yes	Yes	Yes	Yes	M14	PE10	21.5835	0	22.2143	22.4128	21.5123	21.4774	21.8279	21.2792	21.2804	21.3136	22.1591	22.6458	21.7074	20.2373	0	22.2233	0	0	0	0	21.5835	21.8989	22.2143	22.4128	21.5123	21.4774	21.8279	21.2792	21.2804
4694	Gorai.009G432600.1.D;Gorai.009G432600.2.D	Gorai.009G432600.1.D;Gorai.009G432600.2.D	Gorai.009G432600.1.D	case 1	Gorai.009G432600.1.D	Gorai.009G432600	2.4.2.10 - Orotate phosphoribosyltransferase / Orotidylic acid phosphorylase (1 of 2)	Gohir.D05G360100		93518960	AT3G54470.1	uridine 5\'-monophosphate synthase / UMP synthase (PYRE-F) (UMPS)		APO_V5	Yes	Yes	Yes	Yes	M14	PE10	22.5377	0	23.6377	23.4931	23.8813	23.5895	22.9532	21.8043	23.1463	21.7049	23.9179	24.1323	23.0328	21.6051	0	22.4027	0	0	0	0	22.5377	23.0877	23.6377	23.4931	23.8813	23.5895	22.9532	21.8043	23.1463
4877	Gorai.010G092300.4.D;Gorai.010G092300.3.D;Gorai.010G092300.2.D;Gorai.010G092300.1.D;Gorai.010G092300.5.D	Gorai.010G092300.4.D;Gorai.010G092300.3.D;Gorai.010G092300.2.D;Gorai.010G092300.1.D;Gorai.010G092300.5.D	Gorai.010G092300.1.D	case 1	Gorai.010G092300.4.D	Gorai.010G092300	K00695 - sucrose synthase (E2.4.1.13) (1 of 7)	Gohir.D06G079200		93521903	AT3G43190.1	sucrose synthase 4	ATSUS4,SUS4	APO_V5	Yes	Yes	Yes	Yes	M14	PE10	23.8738	0	23.7422	23.3222	23.4022	22.5702	23.1766	22.5603	20.9386	21.7354	23.4509	23.4586	23.41	0	21.2016	24.0811	0	0	0	0	23.8738	23.808	23.7422	23.3222	23.4022	22.5702	23.1766	22.5603	20.9386
594	Gorai.002G024600.1.D;Gorai.002G024600.3.D;Gorai.002G024600.2.D.p2	Gorai.002G024600.1.D;Gorai.002G024600.3.D	Gorai.002G024600.1.D	case 1	Gorai.002G024600.1.D	Gorai.002G024600	PTHR11772:SF8 - ALUMINIUM INDUCED PROTEIN WITH YGL AND LRDR MOTIFS-RELATED (1 of 3)	Gohir.D01G022100		93524424	AT5G43830.1	Aluminium induced protein with YGL and LRDR motifs		APO_V5	Yes	Yes	Yes	Yes	M14	PE10	21.6519	0	22.2899	22.4339	21.8172	21.9577	22.6729	0	22.1476	21.1374	21.7881	22.9143	22.0404	21.7502	21.4751	21.8407	0	0	0	0	21.6519	21.9709	22.2899	22.4339	21.8172	21.9577	22.6729	22.4103	22.1476
1927	Gorai.005G043600.1.A	Gorai.005G043600.1.A	Gorai.005G043600.1.A	case 1	Gorai.005G043600.1.A	Gorai.005G043600	K02734 - 20S proteasome subunit beta 4 (PSMB2) (1 of 2)	Gohir.A02G032700		93521599	AT3G22630.1	20S proteasome beta subunit D1	PBD1,PRCGB	APO_V5	Yes	Yes	Yes	Yes	M14	PE10	21.741	0	23.143	23.3483	22.5582	23.5756	23.0557	0	22.6702	21.6049	22.8647	23.0996	22.8346	21.4303	22.2804	22.5632	0	0	0	0	21.741	22.442	23.143	23.3483	22.5582	23.5756	23.0557	22.8629	22.6702
3757	Gorai.008G223300.1.A;Gorai.008G223300.8.A;Gorai.008G223300.7.A;Gorai.008G223300.5.A;Gorai.008G223300.4.A;Gorai.008G223300.3.A;Gorai.008G223300.2.A;Gorai.008G223300.6.A.p2;Gorai.008G223300.6.A	Gorai.008G223300.1.A;Gorai.008G223300.8.A;Gorai.008G223300.7.A;Gorai.008G223300.5.A;Gorai.008G223300.4.A;Gorai.008G223300.3.A;Gorai.008G223300.2.A	Gorai.008G223300.1.A	case 1	Gorai.008G223300.1.A	Gorai.008G223300	K00938 - phosphomevalonate kinase (E2.7.4.2, mvaK2) (1 of 1)	Gohir.A12G205400		93517773	AT1G31910.1	GHMP kinase family protein		APO_V5	Yes	Yes	Yes	Yes	M14	PE10	21.9176	0	21.9942	22.2086	21.6696	21.5247	21.9645	21.2501	21.362	22.1324	21.7323	21.4858	20.7573	21.708	0	21.5666	0	0	0	0	21.9176	21.9559	21.9942	22.2086	21.6696	21.5247	21.9645	21.2501	21.362
4937	Gorai.010G125700.2.D;Gorai.010G125700.1.D	Gorai.010G125700.2.D;Gorai.010G125700.1.D	Gorai.010G125700.1.D	case 1	Gorai.010G125700.2.D	Gorai.010G125700	PTHR11588:SF48 - TUBULIN ALPHA-1 CHAIN-RELATED (1 of 6)	Gohir.D06G110500		93073758	AT5G19770.1	tubulin alpha-3	TUA3	APO_V5	Yes	Yes	Yes	Yes	M14	PE10	21.1989	0	22.6107	23.1979	23.1842	22.5959	23.8004	20.954	22.3745	22.2485	22.9575	25.5344	23.2235	22.0047	0	23.6533	0	0	0	0	21.1989	21.9048	22.6107	23.1979	23.1842	22.5959	23.8004	20.954	22.3745
4956	Gorai.010G138000.1.A;Gorai.010G138000.2.A	Gorai.010G138000.1.A	Gorai.010G138000.1.A	case 1	Gorai.010G138000.1.A	Gorai.010G138000	K00864 - glycerol kinase (glpK, GK) (1 of 1)	Gohir.A06G115200		93518835	AT1G80460.1	Actin-like ATPase superfamily protein	GLI1,NHO1	APO_V5	Yes	Yes	Yes	Yes	M14	PE10	21.3612	0	21.9786	22.0604	21.7878	21.6739	21.6919	22.0262	20.4966	20.6399	21.795	22.2309	21.2493	20.3072	0	20.8451	0	0	0	0	21.3612	21.6699	21.9786	22.0604	21.7878	21.6739	21.6919	22.0262	20.4966
5286	Gorai.011G093400.1.D;Gorai.011G093400.1.A	Gorai.011G093400.1.D;Gorai.011G093400.1.A	Gorai.011G093400.1.A;Gorai.011G093400.1.D	case 2	Gorai.011G093400.1.D	Gorai.011G093400	K15296 - alpha-soluble NSF attachment protein (NAPA, SNAPA, SEC17) (1 of 3)	Gohir.D10G085500		93462415	AT3G56190.1	alpha-soluble NSF attachment protein 2	ALPHA-SNAP2,ASNAP	APO_V5	Yes	Yes	Yes	Yes	M14	PE10	20.4039	0	21.3832	21.5185	22.4246	22.0502	22.3733	22.269	21.8752	22.3423	23.0886	21.2403	22.0607	22.1636	0	21.3053	0	0	0	0	20.4039	20.8936	21.3832	21.5185	22.4246	22.0502	22.3733	22.269	21.8752
258	Gorai.001G107600.2.D.p2;Gorai.001G107600.2.A.p2;Gorai.001G107600.1.D;Gorai.001G107600.1.A	Gorai.001G107600.2.D.p2;Gorai.001G107600.2.A.p2;Gorai.001G107600.1.D;Gorai.001G107600.1.A	Gorai.001G107600.1.A;Gorai.001G107600.1.D	case 2	Gorai.001G107600.2.D	Gorai.001G107600	K02893 - large subunit ribosomal protein L23Ae (RP-L23Ae, RPL23A) (1 of 5)	Gohir.D07G099800		93440857	AT3G55280.2	ribosomal protein L23AB	RPL23AB	APO_V5	Yes	Yes	Yes	Yes	M14	PE10	23.0072	23.3739	24.2895	22.5775	23.1171	22.5585	23.1805	22.0685	21.7968	22.359	22.3129	22.4328	21.944	0	0	22.1918	0	0	0	0	23.0072	23.3739	24.2895	22.5775	23.1171	22.5585	23.1805	22.0685	21.7968
2703	Gorai.006G225300.1.D;Gorai.006G225300.2.D	Gorai.006G225300.1.D;Gorai.006G225300.2.D	Gorai.006G225300.1.D	case 1	Gorai.006G225300.1.D	Gorai.006G225300	K14006 - protein transport protein SEC23 (SEC23) (1 of 5)	Gohir.D09G201500		93521309	AT1G05520.1	Sec23/Sec24 protein transport family protein		APO_V5	Yes	Yes	Yes	Yes	M14	PE10	22.4435	0	22.3627	22.3863	22.7364	21.8057	22.8619	22.8228	21.609	22.5733	22.6852	22.7774	22.4118	22.3057	0	22.5354	0	0	0	0	22.4435	22.4031	22.3627	22.3863	22.7364	21.8057	22.8619	22.8228	21.609
4681	Gorai.009G424300.1.A;Gorai.009G424300.1.D;Gorai.009G424300.2.A;Gorai.009G424300.2.D;Gorai.009G424300.5.A;Gorai.009G424300.5.D;Gorai.009G424300.9.A;Gorai.009G424300.9.D;Gorai.009G424300.7.D;Gorai.009G424300.7.A;Gorai.009G424300.6.A;Gorai.009G424300.6.D;Gorai.009G424300.3.D;Gorai.009G424300.3.A;Gorai.009G424300.8.A;Gorai.009G424300.4.A;Gorai.009G424300.4.D;Gorai.009G424300.8.D;Gorai.002G041300.1.A;…	Gorai.009G424300.1.A;Gorai.009G424300.1.D;Gorai.009G424300.2.A;Gorai.009G424300.2.D;Gorai.009G424300.5.A;Gorai.009G424300.5.D;Gorai.009G424300.9.A;Gorai.009G424300.9.D;Gorai.009G424300.7.D;Gorai.009G424300.7.A;Gorai.009G424300.6.A;Gorai.009G424300.6.D;Gorai.009G424300.3.D;Gorai.009G424300.3.A	Gorai.009G424300.1.A;Gorai.009G424300.1.D	case 2	Gorai.009G424300.1.A	Gorai.009G424300	PTHR10286:SF13 - INORGANIC PYROPHOSPHATASE-LIKE PROTEIN (1 of 2)	Gohir.A04G079900		93524369	AT3G53620.1	pyrophosphorylase 4	AtPPa4,PPa4	APO_V5	Yes	Yes	Yes	Yes	M14	PE10	21.6742	0	22.7372	22.6382	23.9506	23.6175	22.7361	22.4093	23.7691	22.4389	23.9155	23.3554	24.1392	24.0524	0	22.8059	0	0	0	0	21.6742	22.2057	22.7372	22.6382	23.9506	23.6175	22.7361	22.4093	23.7691
4826	Gorai.010G064900.1.A;Gorai.010G064900.2.A	Gorai.010G064900.1.A;Gorai.010G064900.2.A	Gorai.010G064900.1.A	case 1	Gorai.010G064900.1.A	Gorai.010G064900	K00326 - cytochrome-b5 reductase (E1.6.2.2) (1 of 3)	Gohir.A06G057300		93515372	AT5G20080.1	FAD/NAD(P)-binding oxidoreductase		APO_V5	Yes	Yes	Yes	Yes	M14	PE10	20.6153	0	22.5672	22.5483	22.5749	22.9892	21.2006	0	22.8144	20.9579	22.2071	21.9558	22.5777	22.0447	20.8407	21.894	0	0	0	0	20.6153	21.5913	22.5672	22.5483	22.5749	22.9892	21.2006	22.0075	22.8144
132	Gorai.001G034800.3.D;Gorai.001G034800.2.D;Gorai.001G034800.3.A;Gorai.001G034800.2.A;Gorai.001G034800.6.D;Gorai.001G034800.4.D;Gorai.001G034800.1.D;Gorai.001G034800.5.D;Gorai.001G034800.5.A;Gorai.001G034800.7.D;Gorai.001G034800.7.A;Gorai.001G034800.6.A;Gorai.001G034800.1.A;Gorai.001G034800.4.A	Gorai.001G034800.3.D;Gorai.001G034800.2.D;Gorai.001G034800.3.A;Gorai.001G034800.2.A;Gorai.001G034800.6.D;Gorai.001G034800.4.D;Gorai.001G034800.1.D;Gorai.001G034800.5.D;Gorai.001G034800.5.A;Gorai.001G034800.7.D;Gorai.001G034800.7.A;Gorai.001G034800.6.A;Gorai.001G034800.1.A;Gorai.001G034800.4.A	Gorai.001G034800.1.D	case 1	Gorai.001G034800.3.D	Gorai.001G034800	PTHR21136//PTHR21136:SF104 - SNARE PROTEINS // SUBFAMILY NOT NAMED (1 of 5)	Gohir.D07G033200	Gh_D07G035100	93446643	AT5G11150.1	vesicle-associated membrane protein 713	ATVAMP713,VAMP713	APO_V5	Yes	Yes	Yes	Yes	M14	PE10	22.2735	0	22.3226	22.4115	22.4341	22.431	23.2973	23.5164	21.4904	22.2018	23.639	24.0336	23.097	21.415	0	23.2922	0	0	0	0	22.2735	22.2981	22.3226	22.4115	22.4341	22.431	23.2973	23.5164	21.4904
476	Gorai.001G240900.4.A;Gorai.001G240900.3.A;Gorai.001G240900.2.A;Gorai.001G240900.1.A;Gorai.001G240900.5.A;Gorai.007G038300.1.D;Gorai.007G038300.1.A	Gorai.001G240900.4.A;Gorai.001G240900.3.A;Gorai.001G240900.2.A;Gorai.001G240900.1.A;Gorai.001G240900.5.A	Gorai.001G240900.1.A	case 1	Gorai.001G240900.4.A	Gorai.001G240900	K08493 - vesicle transport through interaction with t-SNAREs 1 (VTI1) (1 of 4)	Gohir.A07G206500		93523520	AT5G39510.1	Vesicle transport v-SNARE family protein	ATVTI11,ATVTI1A,SGR4,VTI11,VTI1A,ZIG,ZIG1	APO_V5	Yes	Yes	Yes	Yes	M14	PE10	22.0216	0	22.1789	21.9405	22.3285	21.5553	22.7221	22.5346	23.4321	22.4876	24.2076	24.1318	22.9236	21.4047	0	22.1755	0	0	0	0	22.0216	22.1002	22.1789	21.9405	22.3285	21.5553	22.7221	22.5346	23.4321
604	Gorai.002G030200.5.D;Gorai.002G030200.4.D;Gorai.002G030200.3.D;Gorai.002G030200.1.D;Gorai.002G030200.2.D;Gorai.002G030200.6.D	Gorai.002G030200.5.D;Gorai.002G030200.4.D;Gorai.002G030200.3.D;Gorai.002G030200.1.D;Gorai.002G030200.2.D;Gorai.002G030200.6.D	Gorai.002G030200.1.D	case 1	Gorai.002G030200.5.D	Gorai.002G030200	K01648 - ATP citrate (pro-S)-lyase (ACLY) (1 of 5)	Gohir.D01G023541		93520713	AT5G49460.1	ATP citrate lyase subunit B 2	ACLB-2	APO_V5	Yes	Yes	Yes	Yes	M14	PE10	21.5312	0	21.5153	21.5168	21.6969	21.001	22.6457	21.343	21.3799	22.8453	22.3765	22.0983	21.4563	21.3202	0	21.4008	0	0	0	0	21.5312	21.5233	21.5153	21.5168	21.6969	21.001	22.6457	21.343	21.3799
3325	Gorai.007G325800.2.D;Gorai.007G325800.1.D	Gorai.007G325800.2.D;Gorai.007G325800.1.D	Gorai.007G325800.1.D	case 1	Gorai.007G325800.2.D	Gorai.007G325800	PTHR10891//PTHR10891:SF633 - EF-HAND CALCIUM-BINDING DOMAIN CONTAINING PROTEIN // SUBFAMILY NOT NAMED (1 of 2)	Gohir.D11G306200		93521564	AT1G53210.1	sodium/calcium exchanger family protein / calcium-binding EF hand family protein		APO_V5	Yes	Yes	Yes	Yes	M14	PE10	22.3867	22.4677	22.1594	21.3744	21.9116	20.499	22.8666	23.1635	19.7208	23.2207	22.7919	21.6861	21.9253	0	0	22.8491	0	0	0	0	22.3867	22.4677	22.1594	21.3744	21.9116	20.499	22.8666	23.1635	19.7208
4109	Gorai.009G100400.1.D	Gorai.009G100400.1.D	Gorai.009G100400.1.D	case 1	Gorai.009G100400.1.D	Gorai.009G100400	PTHR19375:SF232 - MEDIATOR OF RNA POLYMERASE II TRANSCRIPTION SUBUNIT 37E-RELATED (1 of 8)	Gohir.D05G096900		93524391	AT5G02500.1	heat shock cognate protein 70-1	AT-HSC70-1,HSC70,HSC70-1,HSP70-1	APO_V5	Yes	Yes	Yes	Yes	M14	PE10	20.7959	0	21.1467	21.3344	22.2427	21.6593	20.9172	22.0338	21.7568	21.9375	21.2415	21.8831	21.6188	21.1199	0	21.4671	0	0	0	0	20.7959	20.9713	21.1467	21.3344	22.2427	21.6593	20.9172	22.0338	21.7568
1421	Gorai.004G040900.3.D;Gorai.004G040900.3.A;Gorai.004G040900.1.D;Gorai.004G040900.1.A;Gorai.004G040900.4.D;Gorai.004G040900.4.A;Gorai.004G040900.2.D;Gorai.004G040900.2.A;Gorai.004G040900.5.D;Gorai.004G040900.5.A	Gorai.004G040900.3.D;Gorai.004G040900.3.A;Gorai.004G040900.1.D;Gorai.004G040900.1.A;Gorai.004G040900.4.D;Gorai.004G040900.4.A;Gorai.004G040900.2.D;Gorai.004G040900.2.A;Gorai.004G040900.5.D;Gorai.004G040900.5.A	Gorai.004G040900.1.A;Gorai.004G040900.1.D	case 2	Gorai.004G040900.3.D	Gorai.004G040900	K02732 - 20S proteasome subunit beta 6 (PSMB1) (1 of 2)	Gohir.D08G042300,Gohir.D08G042400		93521217	AT3G60820.1	N-terminal nucleophile aminohydrolases (Ntn hydrolases) superfamily protein	PBF1	APO_V5	Yes	Yes	Yes	Yes	M14	PE10	22.3105	0	23.4758	24.0561	23.7149	24.3088	23.3296	22.7134	24.2597	22.7352	24.31	24.1553	23.4033	23.2089	0	22.8677	0	0	0	0	22.3105	22.8931	23.4758	24.0561	23.7149	24.3088	23.3296	22.7134	24.2597
3562	Gorai.008G098200.2.D;Gorai.008G098200.1.D	Gorai.008G098200.2.D;Gorai.008G098200.1.D	Gorai.008G098200.1.D	case 1	Gorai.008G098200.2.D	Gorai.008G098200	PTHR18937//PTHR18937:SF242 - STRUCTURAL MAINTENANCE OF CHROMOSOMES SMC FAMILY MEMBER // SUBFAMILY NOT NAMED (1 of 1)	Gohir.D12G068400		93516106	AT1G06530.1	Tropomyosin-related		APO_V5	Yes	Yes	Yes	Yes	M14	PE10	21.8543	0	22.8995	22.8597	23.2488	22.9961	23.0016	23.1769	23.0485	22.373	23.4419	22.1004	22.4051	20.2971	0	22.3138	0	0	0	0	21.8543	22.3769	22.8995	22.8597	23.2488	22.9961	23.0016	23.1769	23.0485
4191	Gorai.009G130700.2.D;Gorai.009G130700.2.A;Gorai.009G130700.1.D;Gorai.009G130700.1.A	Gorai.009G130700.2.D;Gorai.009G130700.2.A;Gorai.009G130700.1.D;Gorai.009G130700.1.A	Gorai.009G130700.1.A;Gorai.009G130700.1.D	case 2	Gorai.009G130700.2.D	Gorai.009G130700	PF01477 - PLAT/LH2 domain (PLAT) (1 of 20)	Gohir.D05G126700	Gh_D05G127000	93523704	AT5G62200.1	Embryo-specific protein 3, (ATS3)		APO_V5	Yes	Yes	Yes	Yes	M14	PE10	22.5235	23.3432	24.1192	24.2016	24.1153	23.7744	22.8116	23.1935	23.4881	23.4448	22.8051	21.9674	22.8892	0	0	22.3141	0	0	0	0	22.5235	23.3432	24.1192	24.2016	24.1153	23.7744	22.8116	23.1935	23.4881
5252	Gorai.011G076800.1.A;Gorai.011G076800.2.A;Gorai.011G076800.3.A	Gorai.011G076800.1.A;Gorai.011G076800.2.A;Gorai.011G076800.3.A	Gorai.011G076800.1.A	case 1	Gorai.011G076800.1.A	Gorai.011G076800	PTHR19375//PTHR19375:SF190 - HEAT SHOCK PROTEIN 70KDA // SUBFAMILY NOT NAMED (1 of 2)	Gohir.A10G080000		93521454	AT1G79930.1	heat shock protein 91	HSP91	APO_V5	Yes	Yes	Yes	Yes	M14	PE10	21.5104	0	21.9804	22.1881	21.7332	21.519	21.0368	21.7907	22.0912	0	21.0245	20.4643	21.1865	21.3364	21.7988	21.5367	0	0	0	0	21.5104	21.7454	21.9804	22.1881	21.7332	21.519	21.0368	21.7907	22.0912
3361	Gorai.007G353600.1.A;Gorai.007G353600.4.A;Gorai.007G353600.2.A;Gorai.007G353600.3.A;Gorai.007G353600.2.D.p2;Gorai.007G353600.2.A.p2	Gorai.007G353600.1.A;Gorai.007G353600.4.A;Gorai.007G353600.2.A;Gorai.007G353600.3.A	Gorai.007G353600.1.A	case 1	Gorai.007G353600.1.A	Gorai.007G353600	K03238 - translation initiation factor 2 subunit 2 (EIF2S2) (1 of 1)	Gohir.A11G308200		93520677	AT5G20920.1	eukaryotic translation initiation factor 2 beta subunit	EIF2 BETA,EMB1401	APO_V5	Yes	Yes	Yes	Yes	M14	PE10	21.8838	0	22.4865	22.2736	22.1622	22.0241	21.7025	0	23.0471	22.1694	21.569	22.4042	22.1705	22.3167	22.8976	21.565	0	0	0	0	21.8838	22.1851	22.4865	22.2736	22.1622	22.0241	21.7025	22.3748	23.0471
4277	Gorai.009G167000.3.D	Gorai.009G167000.3.D	Gorai.009G167000.1.D	case 1	Gorai.009G167000.3.D	Gorai.009G167000	PTHR35274:SF2 - EXPRESSED PROTEIN-RELATED (1 of 2)	Gohir.D05G162000		93438999	AT2G33850.1			APO_V5	Yes	Yes	Yes	Yes	M14	PE10	22.9454	0	24.0293	23.9601	23.7996	24.0368	22.7564	23.0263	23.8803	22.1419	23.4259	20.9534	22.366	21.153	0	22.9366	0	0	0	0	22.9454	23.4874	24.0293	23.9601	23.7996	24.0368	22.7564	23.0263	23.8803
5253	Gorai.011G076800.1.D;Gorai.011G076800.2.D;Gorai.011G076800.3.D	Gorai.011G076800.1.D;Gorai.011G076800.2.D;Gorai.011G076800.3.D	Gorai.011G076800.1.D	case 1	Gorai.011G076800.1.D	Gorai.011G076800	PTHR19375//PTHR19375:SF190 - HEAT SHOCK PROTEIN 70KDA // SUBFAMILY NOT NAMED (1 of 2)	Gohir.D10G071500		93521454	AT1G79930.1	heat shock protein 91	HSP91	APO_V5	Yes	Yes	Yes	Yes	M14	PE10	23.1595	0	23.6226	23.0495	22.9395	22.9922	22.9841	0	22.1074	22.2507	22.8625	23.4004	22.5009	21.8864	21.9616	21.6992	0	0	0	0	23.1595	23.3911	23.6226	23.0495	22.9395	22.9922	22.9841	22.5457	22.1074
676	Gorai.002G088500.1.D;Gorai.002G088500.10.D;Gorai.002G088500.9.D;Gorai.002G088500.4.D;Gorai.002G088500.3.D;Gorai.002G088500.2.D;Gorai.002G088500.5.D;Gorai.002G088500.8.D;Gorai.002G088500.1.A;Gorai.002G088500.7.A;Gorai.002G088500.7.D;Gorai.002G088500.8.A;Gorai.002G088500.2.A;Gorai.002G088500.10.A;Gorai.002G088500.3.A;Gorai.002G088500.4.A;Gorai.002G088500.5.A;Gorai.002G088500.6.A;Gorai.002G088500.6.…	Gorai.002G088500.1.D;Gorai.002G088500.10.D;Gorai.002G088500.9.D;Gorai.002G088500.4.D;Gorai.002G088500.3.D;Gorai.002G088500.2.D;Gorai.002G088500.5.D;Gorai.002G088500.8.D;Gorai.002G088500.1.A;Gorai.002G088500.7.A;Gorai.002G088500.7.D;Gorai.002G088500.8.A;Gorai.002G088500.2.A;Gorai.002G088500.10.A;Gorai.002G088500.3.A;Gorai.002G088500.4.A;Gorai.002G088500.5.A;Gorai.002G088500.6.A;Gorai.002G088500.6.…	Gorai.002G088500.1.A;Gorai.002G088500.1.D	case 2	Gorai.002G088500.1.D	Gorai.002G088500	K13719 - ubiquitin thioesterase OTU1 (OTU1, YOD1) (1 of 1)	Gohir.D01G066500		93517841	AT1G50670.1	OTU-like cysteine protease family protein		APO_V5	Yes	Yes	Yes	Yes	M14	PE10	20.587	0	21.4056	21.6168	20.8962	21.3636	21.0865	0	21.0302	20.648	21.1413	21.5174	21.0623	20.8018	0	21.0326	0	0	0	0	20.587	20.9963	21.4056	21.6168	20.8962	21.3636	21.0865	21.0584	21.0302
6242	Gorai.013G220200.3.A;Gorai.013G220200.1.A;Gorai.013G220200.4.A;Gorai.013G220200.2.A;Gorai.013G220200.3.D;Gorai.013G220200.1.D;Gorai.013G220200.4.D;Gorai.013G220200.2.D	Gorai.013G220200.3.A;Gorai.013G220200.1.A;Gorai.013G220200.4.A;Gorai.013G220200.2.A;Gorai.013G220200.3.D;Gorai.013G220200.1.D;Gorai.013G220200.4.D;Gorai.013G220200.2.D	Gorai.013G220200.1.A;Gorai.013G220200.1.D	case 2	Gorai.013G220200.3.A	Gorai.013G220200	3.2.1.80 - Fructan beta-fructosidase / Fructanase (1 of 1)	Gohir.A13G187300,Gohir.A13G187400		93523674	AT3G13790.1	Glycosyl hydrolases family 32 protein	ATBFRUCT1,ATCWINV1	APO_V5	Yes	Yes	Yes	Yes	M14	PE10	20.7396	0	22.207	22.5154	22.2234	23.1587	21.0073	0	22.2873	21.1801	21.2743	21.7	21.6812	19.9089	0	20.4049	0	0	0	0	20.7396	21.4733	22.207	22.5154	22.2234	23.1587	21.0073	21.6473	22.2873
4753	Gorai.010G016900.1.D	Gorai.010G016900.1.D	Gorai.010G016900.1.D	case 1	Gorai.010G016900.1.D	Gorai.010G016900	3.4.22.40 - Bleomycin hydrolase / Aminopeptidase C (Lactococcus lactis) (1 of 1)	Gohir.D06G014300		93517186	AT5G36210.1	alpha/beta-Hydrolases superfamily protein		APO_V5	Yes	Yes	Yes	Yes	M14	PE10	21.0334	0	21.1474	21.1326	21.3054	20.7593	21.0624	20.208	20.5851	0	20.4392	21.3628	20.6677	0	19.336	20.9429	0	0	0	0	21.0334	21.0904	21.1474	21.1326	21.3054	20.7593	21.0624	20.208	20.5851
4491	Gorai.009G287000.1.A;Gorai.009G260300.1.D;Gorai.009G260300.1.A	Gorai.009G287000.1.A	Gorai.009G287000.1.A	case 1	Gorai.009G287000.1.A	Gorai.009G287000	PTHR22604:SF132 - NAD(P)-BINDING ROSSMANN-FOLD SUPERFAMILY PROTEIN (1 of 3)	Gohir.A05G271600		93523351	AT4G09670.1	Oxidoreductase family protein		APO_V5	Yes	Yes	Yes	Yes	M14	PE10	22.1975	0	22.9939	22.9454	21.983	23.0509	22.1291	0	20.9161	19.5269	22.849	23.8196	22.2387	19.8999	0	21.5764	0	0	0	0	22.1975	22.5957	22.9939	22.9454	21.983	23.0509	22.1291	21.5226	20.9161
3721	Gorai.008G205500.7.A;Gorai.008G205500.5.A;Gorai.008G205500.2.A;Gorai.008G205500.1.A;Gorai.008G205500.4.A;Gorai.008G205500.6.A;Gorai.008G205500.3.A	Gorai.008G205500.7.A;Gorai.008G205500.5.A;Gorai.008G205500.2.A;Gorai.008G205500.1.A;Gorai.008G205500.4.A;Gorai.008G205500.6.A;Gorai.008G205500.3.A	Gorai.008G205500.1.A	case 1	Gorai.008G205500.7.A	Gorai.008G205500	PTHR11595//PTHR11595:SF27 - ELONGATION FACTOR 1-BETA // SUBFAMILY NOT NAMED (1 of 2)	Gohir.A12G188900		93523891	AT2G18110.1	Translation elongation factor EF1B/ribosomal protein S6 family protein		APO_V5	Yes	Yes	Yes	Yes	M14	PE10	22.7559	0	24.385	24.0692	23.9686	23.609	23.5939	0	23.3771	23.4419	22.8082	23.3167	23.5515	22.9489	0	23.4337	0	0	0	0	22.7559	23.5705	24.385	24.0692	23.9686	23.609	23.5939	23.4855	23.3771
4422	Gorai.009G246700.6.A;Gorai.009G246700.5.A;Gorai.009G246700.4.A;Gorai.009G246700.3.A;Gorai.009G246700.2.A;Gorai.009G246700.1.A;Gorai.009G246700.7.A	Gorai.009G246700.6.A;Gorai.009G246700.5.A;Gorai.009G246700.4.A;Gorai.009G246700.3.A;Gorai.009G246700.2.A;Gorai.009G246700.1.A;Gorai.009G246700.7.A	Gorai.009G246700.1.A	case 1	Gorai.009G246700.6.A	Gorai.009G246700	K09580 - protein disulfide-isomerase A1 (PDIA1, P4HB) (1 of 6)	Gohir.A05G236000		93522282	AT1G21750.1	PDI-like 1-1	ATPDI5,ATPDIL1-1,PDI5,PDIL1-1	APO_V5	Yes	Yes	Yes	Yes	M14	PE10	20.4426	0	21.3315	21.6353	22.0789	21.7006	21.4989	0	20.8262	21.8419	21.717	20.4135	21.5049	21.4547	0	20.7896	0	0	0	0	20.4426	20.887	21.3315	21.6353	22.0789	21.7006	21.4989	21.1626	20.8262
644	Gorai.002G063300.1.A;Gorai.002G063300.2.A	Gorai.002G063300.1.A;Gorai.002G063300.2.A	Gorai.002G063300.1.A	case 1	Gorai.002G063300.1.A	Gorai.002G063300	K00026 - malate dehydrogenase (MDH2) (1 of 6)	Gohir.A01G057700		93521936	AT3G15020.1	Lactate/malate dehydrogenase family protein	mMDH2	APO_V5	Yes	Yes	Yes	Yes	M14	PE10	0	0	24.3374	24.0718	24.7208	25.2537	23.4995	22.5941	24.5285	22.5352	24.255	24.7919	24.6052	24.0506	0	23.232	0	0	0	0	24.3374	24.0718	24.3374	24.0718	24.7208	25.2537	23.4995	22.5941	24.5285
1299	Gorai.003G163200.2.A;Gorai.003G163200.1.A;Gorai.003G163200.2.D;Gorai.003G163200.1.D	Gorai.003G163200.2.A;Gorai.003G163200.1.A;Gorai.003G163200.2.D;Gorai.003G163200.1.D	Gorai.003G163200.1.A;Gorai.003G163200.1.D	case 2	Gorai.003G163200.2.A	Gorai.003G163200	K01641 - hydroxymethylglutaryl-CoA synthase (E2.3.3.10) (1 of 2)	Gohir.A03G014510		93521489	AT4G11820.2	hydroxymethylglutaryl-CoA synthase / HMG-CoA synthase / 3-hydroxy-3-methylglutaryl coenzyme A synthase	EMB2778,FKP1,HMGS,MVA1	APO_V5	Yes	Yes	Yes	Yes	M14	PE10	24.1008	0	24.0966	23.9366	22.8287	23.2063	22.7842	22.6038	22.4323	20.6418	21.8999	22.0938	20.4612	0	0	21.2518	0	0	0	0	24.1008	24.0987	24.0966	23.9366	22.8287	23.2063	22.7842	22.6038	22.4323
4583	Gorai.009G347600.1.A;Gorai.009G347600.2.A;Gorai.009G347600.3.A	Gorai.009G347600.1.A;Gorai.009G347600.2.A;Gorai.009G347600.3.A	Gorai.009G347600.1.A	case 1	Gorai.009G347600.1.A	Gorai.009G347600	6.1.1.18 - Glutamine--tRNA ligase / Glutaminyl-tRNA synthetase (1 of 1)	Gohir.A05G321600		93519524	AT1G25350.1	glutamine-tRNA ligase, putative / glutaminyl-tRNA synthetase, putative / GlnRS, putative	OVA9	APO_V5	Yes	Yes	Yes	Yes	M14	PE10	23.0849	0	22.3016	22.5508	22.259	22.3089	22.8705	0	21.57	21.7902	22.5333	22.9288	21.6508	21.49	0	21.7629	0	0	0	0	23.0849	22.6933	22.3016	22.5508	22.259	22.3089	22.8705	22.2203	21.57
5122	Gorai.010G250300.1.A;Gorai.010G250300.3.A;Gorai.010G250300.5.A;Gorai.010G250300.2.A;Gorai.010G250300.4.A	Gorai.010G250300.1.A;Gorai.010G250300.3.A;Gorai.010G250300.5.A;Gorai.010G250300.2.A;Gorai.010G250300.4.A	Gorai.010G250300.1.A	case 1	Gorai.010G250300.1.A	Gorai.010G250300	3.7.1.2 - Fumarylacetoacetase / Fumarylacetoacetate hydrolase (1 of 2)	Gohir.A06G205600		93516562	AT1G12050.1	fumarylacetoacetase, putative		APO_V5	Yes	Yes	Yes	Yes	M14	PE10	21.2452	0	22.1638	22.3692	22.2149	22.7682	22.4348	0	22.4221	0	22.4565	22.9415	22.2735	22.2292	21.0158	22.0614	0	0	0	0	21.2452	21.7045	22.1638	22.3692	22.2149	22.7682	22.4348	22.4285	22.4221
5779	Gorai.012G136300.1.D;Gorai.012G136300.3.D;Gorai.012G136300.2.D;Gorai.012G136300.4.D	Gorai.012G136300.1.D;Gorai.012G136300.3.D;Gorai.012G136300.2.D;Gorai.012G136300.4.D	Gorai.012G136300.1.D	case 1	Gorai.012G136300.1.D	Gorai.012G136300	K01354 - oligopeptidase B (ptrB) (1 of 1)	Gohir.D04G149700		93523860	AT1G50380.1	Prolyl oligopeptidase family protein		APO_V5	Yes	Yes	Yes	Yes	M14	PE10	20.4922	0	22.3433	21.7055	21.1863	21.8075	20.6973	0	20.1217	19.1692	20.4301	21.7147	20.8682	0	19.13	20.163	0	0	0	0	20.4922	21.4177	22.3433	21.7055	21.1863	21.8075	20.6973	20.4095	20.1217
3482	Gorai.008G042900.1.D;Gorai.008G042900.3.D;Gorai.008G042900.2.D	Gorai.008G042900.1.D;Gorai.008G042900.3.D;Gorai.008G042900.2.D	Gorai.008G042900.1.D	case 1	Gorai.008G042900.1.D	Gorai.008G042900	1.1.1.316 - L-galactose 1-dehydrogenase / L-galDH (1 of 1)	Gohir.D12G041100		93517432	AT4G33670.1	NAD(P)-linked oxidoreductase superfamily protein		APO_V5	Yes	Yes	Yes	Yes	M14	PE10	20.5648	0	21.0842	21.1626	21.455	21.6626	21.6476	0	20.7104	20.9878	21.8747	21.1378	20.6845	21.7171	0	21.3129	0	0	0	0	20.5648	20.8245	21.0842	21.1626	21.455	21.6626	21.6476	21.179	20.7104
6178	Gorai.013G177600.1.A;Gorai.013G177600.1.D	Gorai.013G177600.1.A;Gorai.013G177600.1.D	Gorai.013G177600.1.A;Gorai.013G177600.1.D	case 2	Gorai.013G177600.1.A	Gorai.013G177600	PTHR11260//PTHR11260:SF230 - GLUTATHIONE S-TRANSFERASE, GST, SUPERFAMILY, GST DOMAIN CONTAINING // SUBFAMILY NOT NAMED (1 of 5)	Gohir.A13G152500		93524680	AT1G78380.1	glutathione S-transferase TAU 19	ATGSTU19,GST8,GSTU19	APO_V5	Yes	Yes	Yes	Yes	M14	PE10	0	0	22.3981	22.073	22.3826	21.9599	22.2059	0	21.4282	21.8662	21.914	22.6089	21.6772	22.0253	22.1387	22.3055	0	0	0	0	22.3981	22.073	22.3981	22.073	22.3826	21.9599	22.2059	21.8171	21.4282
2759	Gorai.006G252000.1.A;Gorai.006G252000.3.A;Gorai.006G252000.2.A;Gorai.006G252000.4.A	Gorai.006G252000.1.A;Gorai.006G252000.3.A;Gorai.006G252000.2.A;Gorai.006G252000.4.A	Gorai.006G252000.1.A	case 1	Gorai.006G252000.1.A	Gorai.006G252000	K01725 - cyanate lyase (cynS) (1 of 1)	Gohir.A09G228200		93514767	AT3G23490.1	cyanase	CYN	APO_V5	Yes	Yes	Yes	Yes	M14	PE10	0	0	23.2927	23.1477	22.7831	23.4025	22.3922	22.7229	23.2984	21.5387	22.1371	23.5948	22.8816	21.3939	0	22.0186	0	0	0	0	23.2927	23.1477	23.2927	23.1477	22.7831	23.4025	22.3922	22.7229	23.2984
2922	Gorai.007G062700.4.A;Gorai.007G062700.1.A;Gorai.007G062700.3.A;Gorai.007G062700.2.A	Gorai.007G062700.4.A;Gorai.007G062700.1.A;Gorai.007G062700.3.A;Gorai.007G062700.2.A	Gorai.007G062700.1.A	case 1	Gorai.007G062700.4.A	Gorai.007G062700	PF15704 - Mitochondrial ATP synthase subunit (Mt_ATP_synt) (1 of 2)	Gohir.A11G054000		93518518	AT2G21870.1	copper ion binding;cobalt ion binding;zinc ion binding	MGP1	APO_V5	Yes	Yes	Yes	Yes	M14	PE10	21.5911	0	22.951	23.8311	23.8136	24.1908	23.2537	21.4962	24.2045	0	23.6779	22.766	23.3075	23.4161	0	22.7546	0	0	0	0	21.5911	22.271	22.951	23.8311	23.8136	24.1908	23.2537	21.4962	24.2045
3073	Gorai.007G151700.1.A;Gorai.007G151700.2.A;Gorai.007G151700.3.A;Gorai.007G151700.4.A	Gorai.007G151700.1.A;Gorai.007G151700.2.A;Gorai.007G151700.3.A;Gorai.007G151700.4.A	Gorai.007G151700.1.A	case 1	Gorai.007G151700.1.A	Gorai.007G151700	PTHR11353//PTHR11353:SF80 - CHAPERONIN // SUBFAMILY NOT NAMED (1 of 3)	Gohir.A11G135200		93440564	AT3G23990.1	heat shock protein 60	HSP60,HSP60-3B	APO_V5	Yes	Yes	Yes	Yes	M14	PE10	21.6651	0	22.5005	22.6978	22.557	22.7517	22.8587	22.0036	20.9414	0	22.3395	22.3373	22.0308	21.9967	0	21.7822	0	0	0	0	21.6651	22.0828	22.5005	22.6978	22.557	22.7517	22.8587	22.0036	20.9414
4665	Gorai.009G418200.2.A;Gorai.009G418200.1.A	Gorai.009G418200.2.A;Gorai.009G418200.1.A	Gorai.009G418200.1.A	case 1	Gorai.009G418200.2.A	Gorai.009G418200	K02152 - V-type H+-transporting ATPase subunit G (ATPeV1G, ATP6G) (1 of 3)	Gohir.A04G074600		93523602	AT3G01390.1	vacuolar membrane ATPase 10	AVMA10,VMA10	APO_V5	Yes	Yes	Yes	Yes	M14	PE10	0	0	22.5488	22.9435	23.6104	22.7144	22.8504	22.0589	22.3494	21.5	21.8287	20.826	21.5719	21.8857	0	21.1087	0	0	0	0	22.5488	22.9435	22.5488	22.9435	23.6104	22.7144	22.8504	22.0589	22.3494
403	Gorai.001G204300.1.A;Gorai.001G197100.1.D	Gorai.001G204300.1.A	Gorai.001G204300.1.A	case 1	Gorai.001G204300.1.A	Gorai.001G204300	K03934 - NADH dehydrogenase (ubiquinone) Fe-S protein 1 (NDUFS1) (1 of 2)	Gohir.A07G176600		93519616	AT5G37510.1	NADH-ubiquinone dehydrogenase, mitochondrial, putative	CI76,EMB1467	APO_V5	Yes	Yes	Yes	Yes	M14	PE10	22.677	0	22.9462	23.0512	23.2262	22.6931	22.7599	23.0106	21.7792	22.2214	22.7886	22.4615	22.2492	0	0	22.1026	0	0	0	0	22.677	22.8116	22.9462	23.0512	23.2262	22.6931	22.7599	23.0106	21.7792
815	Gorai.002G171700.1.D;Gorai.002G171700.1.A;Gorai.002G171700.3.D;Gorai.002G171700.3.A;Gorai.002G171700.2.D;Gorai.002G171700.2.A;Gorai.002G171700.4.D;Gorai.002G171700.4.A	Gorai.002G171700.1.D;Gorai.002G171700.1.A;Gorai.002G171700.3.D;Gorai.002G171700.3.A;Gorai.002G171700.2.D;Gorai.002G171700.2.A;Gorai.002G171700.4.D;Gorai.002G171700.4.A	Gorai.002G171700.1.A;Gorai.002G171700.1.D	case 2	Gorai.002G171700.1.D	Gorai.002G171700	PTHR11566:SF80 - DYNAMIN-RELATED PROTEIN 1C (1 of 3)	Gohir.D01G139500		93523596	AT1G14830.1	DYNAMIN-like 1C	ADL1C,ADL5,DL1C,DRP1C	APO_V5	Yes	Yes	Yes	Yes	M14	PE10	21.2549	0	21.7574	21.5894	22.0901	21.4495	22.3724	0	20.7829	21.8427	23.1299	22.6165	21.8052	20.9402	0	21.1793	0	0	0	0	21.2549	21.5061	21.7574	21.5894	22.0901	21.4495	22.3724	21.5777	20.7829
1188	Gorai.003G110800.1.D;Gorai.003G110800.2.D;Gorai.003G110800.3.D	Gorai.003G110800.1.D;Gorai.003G110800.2.D;Gorai.003G110800.3.D	Gorai.003G110800.1.D	case 1	Gorai.003G110800.1.D	Gorai.003G110800	1.4.1.2 - Glutamate dehydrogenase / Glutamic dehydrogenase (1 of 2)	Gohir.D03G104800		93520944	AT5G07440.2	glutamate dehydrogenase 2	GDH2	APO_V5	Yes	Yes	Yes	Yes	M14	PE10	22.1447	0	23.0373	23.7734	23.5004	24.3583	23.1379	23.257	24.061	0	23.4859	23.0983	23.5637	22.2533	0	22.6095	0	0	0	0	22.1447	22.591	23.0373	23.7734	23.5004	24.3583	23.1379	23.257	24.061
1828	Gorai.004G272100.1.D;Gorai.004G272100.2.D	Gorai.004G272100.1.D;Gorai.004G272100.2.D	Gorai.004G272100.1.D	case 1	Gorai.004G272100.1.D	Gorai.004G272100	4.1.1.31 - Phosphoenolpyruvate carboxylase / Phosphoenolpyruvic carboxylase (1 of 6)	Gohir.D08G255000		93066610	AT3G14940.1	phosphoenolpyruvate carboxylase 3	ATPPC3,PPC3	APO_V5	Yes	Yes	Yes	Yes	M14	PE10	22.6135	0	22.9097	22.9416	23.014	23.3391	23.2132	0	22.3902	20.9907	23.0109	23.1164	22.7857	20.629	0	22.8348	0	0	0	0	22.6135	22.7616	22.9097	22.9416	23.014	23.3391	23.2132	22.8017	22.3902
3996	Gorai.009G038000.6.A;Gorai.009G038000.3.A;Gorai.009G038000.2.A;Gorai.009G038000.4.A;Gorai.009G038000.1.A;Gorai.009G038000.7.A;Gorai.009G038000.5.A;Gorai.009G038000.5.A.p2	Gorai.009G038000.6.A;Gorai.009G038000.3.A;Gorai.009G038000.2.A;Gorai.009G038000.4.A;Gorai.009G038000.1.A;Gorai.009G038000.7.A;Gorai.009G038000.5.A	Gorai.009G038000.1.A	case 1	Gorai.009G038000.6.A	Gorai.009G038000	K00695 - sucrose synthase (E2.4.1.13) (1 of 7)	Gohir.A05G036000		93521903	AT3G43190.1	sucrose synthase 4	ATSUS4,SUS4	APO_V5	Yes	Yes	Yes	Yes	M14	PE10	24.3506	0	24.6228	23.9006	23.9324	23.8789	23.7111	24.3751	22.1788	23.2662	23.136	24.1584	22.8696	0	0	23.9459	0	0	0	0	24.3506	24.4867	24.6228	23.9006	23.9324	23.8789	23.7111	24.3751	22.1788
4344	Gorai.009G200600.2.D;Gorai.009G200600.1.D;Gorai.009G200600.6.D;Gorai.009G200600.5.D;Gorai.009G200600.3.D;Gorai.009G200600.11.D.p2;Gorai.009G200600.10.D.p2;Gorai.009G200600.4.D;Gorai.009G200600.8.D;Gorai.009G200600.7.D;Gorai.009G200600.11.D;Gorai.009G200600.9.D;Gorai.009G200600.10.D;Gorai.009G200600.6.D.p2	Gorai.009G200600.2.D;Gorai.009G200600.1.D;Gorai.009G200600.6.D;Gorai.009G200600.5.D;Gorai.009G200600.3.D;Gorai.009G200600.11.D.p2;Gorai.009G200600.10.D.p2;Gorai.009G200600.4.D	Gorai.009G200600.1.D	case 1	Gorai.009G200600.2.D	Gorai.009G200600	K13082 - bifunctional dihydroflavonol 4-reductase/flavanone 4-reductase (DFR) (1 of 2)	Gohir.D05G195700		93524650	AT5G42800.1	dihydroflavonol 4-reductase	DFR,M318,TT3	APO_V5	Yes	Yes	Yes	Yes	M14	PE10	21.7995	0	23.4459	22.6578	23.0433	21.5945	23.2841	19.9995	21.9444	22.3709	23.4411	22.37	21.6867	0	0	21.528	0	0	0	0	21.7995	22.6227	23.4459	22.6578	23.0433	21.5945	23.2841	19.9995	21.9444
4523	Gorai.009G302500.5.A;Gorai.009G302500.4.A;Gorai.009G302500.3.A;Gorai.009G302500.2.A;Gorai.009G302500.1.A;Gorai.007G087000.2.D;Gorai.007G087000.1.D;Gorai.007G087000.2.A;Gorai.007G087000.1.A	Gorai.009G302500.5.A;Gorai.009G302500.4.A;Gorai.009G302500.3.A;Gorai.009G302500.2.A;Gorai.009G302500.1.A	Gorai.009G302500.1.A	case 1	Gorai.009G302500.5.A	Gorai.009G302500	K09503 - DnaJ homolog subfamily A member 2 (DNAJA2) (1 of 5)	Gohir.A05G286400		93462151	AT5G22060.1	DNAJ homologue 2	ATJ2,J2	APO_V5	Yes	Yes	Yes	Yes	M14	PE10	22.1314	0	22.3703	23.1124	24.234	22.8733	23.3284	0	23.9446	20.7777	23.557	23.0818	23.1171	21.0517	0	23.6404	0	0	0	0	22.1314	22.2508	22.3703	23.1124	24.234	22.8733	23.3284	23.6365	23.9446
5151	Gorai.011G005000.1.D;Gorai.011G005000.3.D;Gorai.011G005000.2.D;Gorai.011G005000.4.D	Gorai.011G005000.1.D;Gorai.011G005000.3.D;Gorai.011G005000.2.D;Gorai.011G005000.4.D	Gorai.011G005000.1.D	case 1	Gorai.011G005000.1.D	Gorai.011G005000	K06942 - uncharacterized protein (K06942) (1 of 2)	Gohir.D10G004600		93518118	AT1G30580.1	GTP binding		APO_V5	Yes	Yes	Yes	Yes	M14	PE10	22.5282	0	23.1396	22.9279	23.214	22.7725	23.6925	0	21.8849	21.0366	23.6037	24.065	22.2634	19.9269	0	22.7969	0	0	0	0	22.5282	22.8339	23.1396	22.9279	23.214	22.7725	23.6925	22.7887	21.8849
6230	Gorai.013G214100.2.D;Gorai.013G214100.1.D	Gorai.013G214100.2.D;Gorai.013G214100.1.D	Gorai.013G214100.1.D	case 1	Gorai.013G214100.2.D	Gorai.013G214100	PTHR22904//PTHR22904:SF367 - TPR REPEAT CONTAINING PROTEIN // SUBFAMILY NOT NAMED (1 of 4)	Gohir.D13G188700		93523315	AT2G25290.2	Octicosapeptide/Phox/Bem1p (PB1) domain-containing protein / tetratricopeptide repeat (TPR)-containing protein		APO_V5	Yes	Yes	Yes	Yes	M14	PE10	21.3729	0	21.7555	21.0762	22.3077	21.8782	22.2196	0	22.5777	21.2727	22.5852	21.0768	21.9412	21.6733	0	22.4986	0	0	0	0	21.3729	21.5642	21.7555	21.0762	22.3077	21.8782	22.2196	22.3986	22.5777
302	Gorai.001G133500.1.D	Gorai.001G133500.1.D	Gorai.001G133500.1.D	case 1	Gorai.001G133500.1.D	Gorai.001G133500	K06184 - ATP-binding cassette, subfamily F, member 1 (ABCF1) (1 of 2)	Gohir.D07G123500		93519551	AT3G54540.1	general control non-repressible 4	ATGCN4,GCN4	APO_V5	Yes	Yes	Yes	Yes	M14	PE10	20.9847	0	22.2211	21.3893	22.1215	21.9149	21.604	0	22.1804	21.5776	22.0987	22.534	21.4282	20.734	0	21.5503	0	0	0	0	20.9847	21.6029	22.2211	21.3893	22.1215	21.9149	21.604	21.8922	22.1804
313	Gorai.001G141300.2.D;Gorai.001G141300.1.D	Gorai.001G141300.2.D;Gorai.001G141300.1.D	Gorai.001G141300.1.D	case 1	Gorai.001G141300.2.D	Gorai.001G141300	K01679 - fumarate hydratase, class II (E4.2.1.2B, fumC) (1 of 1)	Gohir.D07G130500		93519169	AT2G47510.2	fumarase 1	FUM1	APO_V5	Yes	Yes	Yes	Yes	M14	PE10	21.4755	0	22.4012	23.2846	23.0994	23.4306	22.6047	0	23.0728	22.3943	22.8683	22.6362	23.0966	22.6949	0	21.7274	0	0	0	0	21.4755	21.9383	22.4012	23.2846	23.0994	23.4306	22.6047	22.8387	23.0728
1128	Gorai.003G081700.6.D;Gorai.003G081700.5.D;Gorai.003G081700.3.D;Gorai.003G081700.2.D;Gorai.003G081700.1.D;Gorai.003G081700.4.D	Gorai.003G081700.6.D;Gorai.003G081700.5.D;Gorai.003G081700.3.D;Gorai.003G081700.2.D;Gorai.003G081700.1.D;Gorai.003G081700.4.D	Gorai.003G081700.1.D	case 1	Gorai.003G081700.6.D	Gorai.003G081700	PTHR13140//PTHR13140:SF418 - MYOSIN // SUBFAMILY NOT NAMED (1 of 1)	Gohir.D03G081900		93521450	AT1G64330.1	myosin heavy chain-related		APO_V5	Yes	Yes	Yes	Yes	M14	PE10	0	0	21.5257	21.628	22.3874	21.7331	21.6518	22.1071	21.9093	21.3655	22.9498	22.1801	22.624	20.6719	0	22.4678	0	0	0	0	21.5257	21.628	21.5257	21.628	22.3874	21.7331	21.6518	22.1071	21.9093
1137	Gorai.003G086500.2.D;Gorai.003G086500.2.A;Gorai.003G086500.1.D;Gorai.003G086500.1.A	Gorai.003G086500.2.D;Gorai.003G086500.2.A;Gorai.003G086500.1.D;Gorai.003G086500.1.A	Gorai.003G086500.1.A;Gorai.003G086500.1.D	case 2	Gorai.003G086500.2.D	Gorai.003G086500	K05610 - ubiquitin carboxyl-terminal hydrolase L5 [EC:3.4.19.12] (UCHL5, UCH37) (1 of 1)	Gohir.D03G073200		93516750	AT1G65650.1	Peptidase C12, ubiquitin carboxyl-terminal hydrolase 1	UCH2	APO_V5	Yes	Yes	Yes	Yes	M14	PE10	22.0632	0	21.6855	21.6513	21.2973	21.4549	21.715	22.1637	21.6134	20.9849	21.2132	21.5015	0	20.9286	0	21.7029	0	0	0	0	22.0632	21.8744	21.6855	21.6513	21.2973	21.4549	21.715	22.1637	21.6134
2951	Gorai.007G074000.1.D;Gorai.007G074000.1.A	Gorai.007G074000.1.D;Gorai.007G074000.1.A	Gorai.007G074000.1.A;Gorai.007G074000.1.D	case 2	Gorai.007G074000.1.D	Gorai.007G074000	K00134 - glyceraldehyde 3-phosphate dehydrogenase (GAPDH, gapA) (1 of 9)	Gohir.D11G069200		93440229	AT1G13440.1	glyceraldehyde-3-phosphate dehydrogenase C2	GAPC-2,GAPC2	APO_V5	Yes	Yes	Yes	Yes	M14	PE10	19.9432	0	21.7265	21.4566	21.2764	22.6288	21.9615	0	22.5326	20.1411	21.4504	22.3264	21.2739	21.4225	0	20.8934	0	0	0	0	19.9432	20.8349	21.7265	21.4566	21.2764	22.6288	21.9615	22.2471	22.5326
5803	Gorai.012G145600.1.A	Gorai.012G145600.1.A	Gorai.012G145600.1.A	case 1	Gorai.012G145600.1.A	Gorai.012G145600	PF00564 - PB1 domain (PB1) (1 of 52)	Gohir.A04G116500		93521985	AT5G64430.1	Octicosapeptide/Phox/Bem1p family protein		APO_V5	Yes	Yes	Yes	Yes	M14	PE10	0	0	21.0643	21.2932	21.7061	21.2781	21.8782	0	20.9302	22.2436	22.0183	21.1208	21.8127	21.3066	21.6889	21.4875	0	0	0	0	21.0643	21.2932	21.0643	21.2932	21.7061	21.2781	21.8782	21.4042	20.9302
1583	Gorai.006G208700.1.D.p2;Gorai.006G208700.1.A.p2;Gorai.004G138400.1.D;Gorai.004G138400.1.A;Gorai.004G138400.2.D;Gorai.004G138400.2.A;Gorai.006G051300.4.D;Gorai.006G051300.4.A;Gorai.006G208700.2.D.p2;Gorai.006G208700.2.A.p2	Gorai.006G208700.1.D.p2;Gorai.006G208700.1.A.p2;Gorai.004G138400.1.D;Gorai.004G138400.1.A;Gorai.004G138400.2.D;Gorai.004G138400.2.A;Gorai.006G051300.4.D;Gorai.006G051300.4.A	Gorai.004G138400.1.A;Gorai.004G138400.1.D;Gorai.006G208700.1.A;Gorai.006G208700.1.D	case 3	Gorai.006G208700.1.D	Gorai.006G208700	K02947 - small subunit ribosomal protein S10e (RP-S10e, RPS10) (1 of 3)	Gohir.D09G186000		93523569	AT4G25740.1	RNA binding Plectin/S10 domain-containing protein		APO_V5	Yes	Yes	Yes	Yes	M14	PE10	23.3444	0	23.5421	22.9465	22.268	22.9563	22.5478	22.5989	21.7573	22.8864	21.7213	23.0934	22.2197	0	0	22.3851	0	0	0	0	23.3444	23.4432	23.5421	22.9465	22.268	22.9563	22.5478	22.5989	21.7573
2217	Gorai.005G226100.1.D;Gorai.005G226100.2.D;Gorai.005G226100.6.D;Gorai.005G226100.3.D;Gorai.005G226100.7.D;Gorai.005G226100.4.D;Gorai.005G226100.7.D.p2;Gorai.005G226100.4.D.p2;Gorai.005G226100.3.D.p2;Gorai.005G226100.5.D.p2;Gorai.005G226100.5.D	Gorai.005G226100.1.D;Gorai.005G226100.2.D;Gorai.005G226100.6.D;Gorai.005G226100.3.D;Gorai.005G226100.7.D	Gorai.005G226100.1.D	case 1	Gorai.005G226100.1.D	Gorai.005G226100	K17065 - dynamin 1-like protein (DNM1L) (1 of 4)	Gohir.D02G201400		93067630	AT4G33650.1	dynamin-related protein 3A	ADL2,DRP3A	APO_V5	Yes	Yes	Yes	Yes	M14	PE10	20.6811	0	21.1863	20.8848	21.6659	21.0375	21.0038	21.6461	20.677	20.4809	21.9256	20.4789	20.6474	0	0	20.8168	0	0	0	0	20.6811	20.9337	21.1863	20.8848	21.6659	21.0375	21.0038	21.6461	20.677
2645	Gorai.006G202000.1.A;Gorai.006G202000.2.A;Gorai.006G202000.3.A	Gorai.006G202000.1.A;Gorai.006G202000.2.A;Gorai.006G202000.3.A	Gorai.006G202000.1.A	case 1	Gorai.006G202000.1.A	Gorai.006G202000	K14293 - importin subunit beta-1 (KPNB1) (1 of 5)	Gohir.A09G185100		93068728	AT5G53480.1	ARM repeat superfamily protein		APO_V5	Yes	Yes	Yes	Yes	M14	PE10	0	0	23.4871	23.4334	23.1715	23.3507	23.2756	22.4347	21.7204	22.2508	23.8852	23.7955	23.0492	22.471	0	23.2629	0	0	0	0	23.4871	23.4334	23.4871	23.4334	23.1715	23.3507	23.2756	22.4347	21.7204
2859	Gorai.007G031900.1.D;Gorai.007G031900.1.A;Gorai.007G031900.2.D;Gorai.007G031900.2.A;Gorai.007G031900.3.D;Gorai.007G031900.3.A;Gorai.007G031900.4.D;Gorai.007G031900.4.A	Gorai.007G031900.1.D;Gorai.007G031900.1.A;Gorai.007G031900.2.D;Gorai.007G031900.2.A;Gorai.007G031900.3.D;Gorai.007G031900.3.A	Gorai.007G031900.1.A;Gorai.007G031900.1.D	case 2	Gorai.007G031900.1.D	Gorai.007G031900	K12493 - ADP-ribosylation factor GTPase-activating protein 2/3 (ARFGAP2_3) (1 of 4)	Gohir.D11G029300		93522093	AT4G17890.1	ARF-GAP domain 8	AGD8	APO_V5	Yes	Yes	Yes	Yes	M14	PE10	0	0	21.6458	21.4426	21.2323	21.53	21.9055	21.8459	21.6392	0	21.7263	21.3823	21.1684	22.2049	20.8854	21.5513	0	0	0	0	21.6458	21.4426	21.6458	21.4426	21.2323	21.53	21.9055	21.8459	21.6392
3109	Gorai.007G165600.1.D;Gorai.007G165600.4.D;Gorai.007G165600.3.D;Gorai.007G165600.2.D	Gorai.007G165600.1.D;Gorai.007G165600.4.D;Gorai.007G165600.3.D;Gorai.007G165600.2.D	Gorai.007G165600.1.D	case 1	Gorai.007G165600.1.D	Gorai.007G165600	2.3.1.9 - Acetyl-CoA C-acetyltransferase / Acetoacetyl-CoA thiolase (1 of 2)	Gohir.D11G155300	Gh_D11G160600	93522871	AT5G48230.2	acetoacetyl-CoA thiolase 2	ACAT2,EMB1276	APO_V5	Yes	Yes	Yes	Yes	M14	PE10	22.9037	0	24.0378	24.3351	22.6284	24.4919	23.092	0	23.9163	21.3923	22.9414	23.8603	23.1034	21.3203	0	21.947	0	0	0	0	22.9037	23.4708	24.0378	24.3351	22.6284	24.4919	23.092	23.5041	23.9163
5692	Gorai.012G081300.3.A;Gorai.012G081300.2.A;Gorai.012G081300.1.A;Gorai.012G081300.4.A;Gorai.012G081300.5.A	Gorai.012G081300.3.A;Gorai.012G081300.2.A;Gorai.012G081300.1.A;Gorai.012G081300.4.A;Gorai.012G081300.5.A	Gorai.012G081300.1.A	case 1	Gorai.012G081300.3.A	Gorai.012G081300	K00028 - malate dehydrogenase (decarboxylating) (E1.1.1.39) (1 of 2)	Gohir.A05G334100		93522998	AT2G13560.1	NAD-dependent malic enzyme 1	NAD-ME1	APO_V5	Yes	Yes	Yes	Yes	M14	PE10	21.3906	0	21.0948	21.3839	21.581	20.9582	21.5049	21.8857	20.762	20.531	21.9584	21.4213	20.9275	0	0	20.9839	0	0	0	0	21.3906	21.2427	21.0948	21.3839	21.581	20.9582	21.5049	21.8857	20.762
179	Gorai.001G065900.2.D;Gorai.001G065900.1.D	Gorai.001G065900.2.D;Gorai.001G065900.1.D	Gorai.001G065900.1.D	case 1	Gorai.001G065900.2.D	Gorai.001G065900	K10536 - agmatine deiminase (E3.5.3.12) (1 of 1)	Gohir.D07G062400		93515408	AT5G08170.1	porphyromonas-type peptidyl-arginine deiminase family protein	ATAIH,EMB1873	APO_V5	Yes	Yes	Yes	Yes	M14	PE10	22.4268	0	23.6157	22.9972	22.615	22.8703	23.294	22.3466	21.7766	22.9031	21.8	22.7488	22.3642	0	0	23.2404	0	0	0	0	22.4268	23.0212	23.6157	22.9972	22.615	22.8703	23.294	22.3466	21.7766
355	Gorai.001G179000.6.D;Gorai.001G179000.5.D;Gorai.001G179000.4.D;Gorai.001G179000.3.D;Gorai.001G179000.2.D;Gorai.001G179000.9.D;Gorai.001G179000.1.D;Gorai.001G179000.7.D;Gorai.001G179000.8.D;Gorai.001G179000.10.D	Gorai.001G179000.6.D;Gorai.001G179000.5.D;Gorai.001G179000.4.D;Gorai.001G179000.3.D;Gorai.001G179000.2.D;Gorai.001G179000.9.D;Gorai.001G179000.1.D;Gorai.001G179000.7.D;Gorai.001G179000.8.D;Gorai.001G179000.10.D	Gorai.001G179000.1.D	case 1	Gorai.001G179000.6.D	Gorai.001G179000	K12667 - oligosaccharyltransferase complex subunit delta (ribophorin II) (SWP1, RPN2) (1 of 2)	Gohir.D07G156100		93519421	AT4G21150.3	ribophorin II (RPN2) family protein	HAP6	APO_V5	Yes	Yes	Yes	Yes	M14	PE10	22.0116	0	21.3618	20.1252	21.4626	21.2817	21.7694	21.993	20.3813	21.5746	21.8732	22.0991	22.1407	0	0	23.4841	0	0	0	0	22.0116	21.6867	21.3618	20.1252	21.4626	21.2817	21.7694	21.993	20.3813
1649	Gorai.004G181400.1.D;Gorai.004G181400.1.A;Gorai.004G181400.3.D;Gorai.004G181400.3.A;Gorai.004G181400.4.D;Gorai.004G181400.4.A;Gorai.004G181400.2.D;Gorai.004G181400.2.A;Gorai.004G181400.2.D.p2;Gorai.004G181400.2.A.p2;Gorai.007G033600.5.D;Gorai.007G033600.4.D	Gorai.004G181400.1.D;Gorai.004G181400.1.A;Gorai.004G181400.3.D;Gorai.004G181400.3.A;Gorai.004G181400.4.D;Gorai.004G181400.4.A;Gorai.004G181400.2.D;Gorai.004G181400.2.A	Gorai.004G181400.1.A;Gorai.004G181400.1.D	case 2	Gorai.004G181400.1.D	Gorai.004G181400	K03039 - 26S proteasome regulatory subunit N9 (PSMD13, RPN9) (1 of 3)	Gohir.D08G173700		93469084	AT4G19006.1	Proteasome component (PCI) domain protein		APO_V5	Yes	Yes	Yes	Yes	M14	PE10	21.3295	0	21.8293	21.9016	21.4341	21.3238	21.3698	21.6342	0	20.5969	20.9938	21.176	21.1763	0	20.7866	21.8367	0	0	0	0	21.3295	21.5794	21.8293	21.9016	21.4341	21.3238	21.3698	21.6342	21.1156
1741	Gorai.004G238100.9.A;Gorai.004G238100.3.A;Gorai.004G238100.1.A;Gorai.004G238100.2.A;Gorai.004G238100.8.A;Gorai.004G238100.7.A;Gorai.004G238100.6.A;Gorai.004G238100.5.A;Gorai.004G238100.4.A	Gorai.004G238100.9.A;Gorai.004G238100.3.A;Gorai.004G238100.1.A;Gorai.004G238100.2.A;Gorai.004G238100.8.A;Gorai.004G238100.7.A;Gorai.004G238100.6.A;Gorai.004G238100.5.A;Gorai.004G238100.4.A	Gorai.004G238100.1.A	case 1	Gorai.004G238100.9.A	Gorai.004G238100	K03254 - translation initiation factor 3 subunit A (EIF3A) (1 of 2)	Gohir.A08G207600		93520375	AT4G11420.1	eukaryotic translation initiation factor 3A	ATEIF3A-1,ATTIF3A1,EIF3A,EIF3A-1,TIF3A1	APO_V5	Yes	Yes	Yes	Yes	M14	PE10	22.1469	0	20.875	19.7121	21.9607	20.6353	22.0106	0	21.4378	21.959	21.0462	22.2197	21.5264	0	20.1722	22.5228	0	0	0	0	22.1469	21.5109	20.875	19.7121	21.9607	20.6353	22.0106	21.7242	21.4378
2299	Gorai.006G001300.1.A	Gorai.006G001300.1.A	Gorai.006G001300.1.A	case 1	Gorai.006G001300.1.A	Gorai.006G001300	4.1.1.31 - Phosphoenolpyruvate carboxylase / Phosphoenolpyruvic carboxylase (1 of 6)	Gohir.A09G001400		93523262	AT1G53310.3	phosphoenolpyruvate carboxylase 1	ATPEPC1,ATPPC1,PEPC1,PPC1	APO_V5	Yes	Yes	Yes	Yes	M14	PE10	22.4834	0	22.5569	22.4313	22.4112	22.394	22.5596	22.7431	21.4065	21.0558	22.6518	22.4518	22.1351	0	0	22.8191	0	0	0	0	22.4834	22.5201	22.5569	22.4313	22.4112	22.394	22.5596	22.7431	21.4065
2618	Gorai.006G183900.2.D;Gorai.006G183900.1.D;Gorai.006G183900.3.D;Gorai.011G033400.1.D	Gorai.006G183900.2.D;Gorai.006G183900.1.D;Gorai.006G183900.3.D	Gorai.006G183900.1.D	case 1	Gorai.006G183900.2.D	Gorai.006G183900	K01568 - pyruvate decarboxylase (E4.1.1.1, pdc) (1 of 4)	Gohir.D09G162200		93442464	AT4G33070.1	Thiamine pyrophosphate dependent pyruvate decarboxylase family protein		APO_V5	Yes	Yes	Yes	Yes	M14	PE10	22.4732	0	22.3273	22.4826	21.6342	21.48	22.1966	22.4346	20.8472	21.0435	21.4253	21.8994	20.8091	0	0	21.434	0	0	0	0	22.4732	22.4003	22.3273	22.4826	21.6342	21.48	22.1966	22.4346	20.8472
3303	Gorai.007G301700.2.D;Gorai.007G301700.1.D	Gorai.007G301700.2.D;Gorai.007G301700.1.D	Gorai.007G301700.1.D	case 1	Gorai.007G301700.2.D	Gorai.007G301700	K02883 - large subunit ribosomal protein L18e (RP-L18e, RPL18) (1 of 6)	Gohir.D11G279500		93457478	AT3G05590.1	ribosomal protein L18	RPL18	APO_V5	Yes	Yes	Yes	Yes	M14	PE10	23.7998	0	23.3649	23.2871	22.3894	22.2502	21.7944	0	21.0449	22.1298	21.7371	22.3726	22.3939	0	22.2088	22.8085	0	0	0	0	23.7998	23.5824	23.3649	23.2871	22.3894	22.2502	21.7944	21.4197	21.0449
5037	Gorai.010G196100.3.D;Gorai.010G196100.2.D;Gorai.010G196100.1.D;Gorai.010G196100.3.A;Gorai.010G196100.2.A;Gorai.010G196100.1.A;Gorai.010G196100.4.D;Gorai.010G196100.4.A	Gorai.010G196100.3.D;Gorai.010G196100.2.D;Gorai.010G196100.1.D;Gorai.010G196100.3.A;Gorai.010G196100.2.A;Gorai.010G196100.1.A;Gorai.010G196100.4.D;Gorai.010G196100.4.A	Gorai.010G196100.1.A;Gorai.010G196100.1.D	case 2	Gorai.010G196100.3.D	Gorai.010G196100	K04646 - clathrin heavy chain (CLTC) (1 of 4)	Gohir.D06G168100		93074140	AT3G11130.1	Clathrin, heavy chain		APO_V5	Yes	Yes	Yes	Yes	M14	PE10	22.2552	0	21.99	21.429	22.2378	20.8086	22.7793	22.7099	0	23.5422	23.4437	22.9825	22.6642	20.5271	0	23.1507	0	0	0	0	22.2552	22.1226	21.99	21.429	22.2378	20.8086	22.7793	22.7099	23.1261
5623	Gorai.012G037200.1.A;Gorai.012G037200.4.A;Gorai.012G037200.3.A;Gorai.012G037200.6.A;Gorai.012G037200.2.A;Gorai.012G037200.5.A;Gorai.012G037200.7.A	Gorai.012G037200.1.A;Gorai.012G037200.4.A;Gorai.012G037200.3.A;Gorai.012G037200.6.A;Gorai.012G037200.2.A;Gorai.012G037200.5.A;Gorai.012G037200.7.A	Gorai.012G037200.1.A	case 1	Gorai.012G037200.1.A	Gorai.012G037200	PTHR11895//PTHR11895:SF67 - AMIDASE // SUBFAMILY NOT NAMED (1 of 3)	Gohir.A05G382400		93438813	AT5G64440.1	fatty acid amide hydrolase	AtFAAH,FAAH	APO_V5	Yes	Yes	Yes	Yes	M14	PE10	22.1331	0	21.3777	21.058	22.3858	20.7932	22.0184	23.2932	21.3841	22.4252	22.7984	22.1353	21.2573	0	0	22.8456	0	0	0	0	22.1331	21.7554	21.3777	21.058	22.3858	20.7932	22.0184	23.2932	21.3841
955	Gorai.002G245900.1.D;Gorai.002G245900.1.A;Gorai.009G413000.1.D;Gorai.009G413000.1.A;Gorai.002G245900.2.D;Gorai.002G245900.2.A	Gorai.002G245900.1.D;Gorai.002G245900.1.A;Gorai.009G413000.1.D;Gorai.009G413000.1.A;Gorai.002G245900.2.D;Gorai.002G245900.2.A	Gorai.002G245900.1.A;Gorai.002G245900.1.D;Gorai.009G413000.1.A;Gorai.009G413000.1.D	case 3	Gorai.002G245900.1.D	Gorai.002G245900	PTHR19139:SF52 - AQUAPORIN TIP1-1 (1 of 3)	Gohir.D01G201200		93524663	AT2G36830.1	gamma tonoplast intrinsic protein	GAMMA-TIP,GAMMA-TIP1,TIP1;1	APO_V5	Yes	Yes	Yes	Yes	M14	PE10	23.7859	0	24.1096	22.8408	24.2733	23.0113	24.747	25.4407	0	24.2497	23.8894	22.7953	24.5245	23.3889	0	25.3746	0	0	0	0	23.7859	23.9478	24.1096	22.8408	24.2733	23.0113	24.747	25.4407	24.8452
171	Gorai.001G062000.3.D;Gorai.001G062000.1.D;Gorai.001G062000.4.D;Gorai.001G062000.2.D	Gorai.001G062000.3.D;Gorai.001G062000.1.D;Gorai.001G062000.4.D;Gorai.001G062000.2.D	Gorai.001G062000.1.D	case 1	Gorai.001G062000.3.D	Gorai.001G062000	PTHR12626:SF0 - LD21074P (1 of 2)	Gohir.D07G058500		93064513	AT5G63190.1	MA3 domain-containing protein		APO_V5	Yes	Yes	Yes	Yes	M14	PE10	21.6145	0	21.8133	21.6716	22.3323	21.5167	22.5609	21.9005	21.4349	21.7466	22.4189	23.0176	22.3363	0	0	22.7212	0	0	0	0	21.6145	21.7139	21.8133	21.6716	22.3323	21.5167	22.5609	21.9005	21.4349
198	Gorai.001G076300.1.D;Gorai.001G076300.1.A	Gorai.001G076300.1.D;Gorai.001G076300.1.A	Gorai.001G076300.1.A;Gorai.001G076300.1.D	case 2	Gorai.001G076300.1.D	Gorai.001G076300	K13379 - reversibly glycosylated polypeptide / UDP-arabinopyranose mutase (RGP, UTM) (1 of 10)	Gohir.D07G072100		93524022	AT3G08900.1	reversibly glycosylated polypeptide 3	RGP,RGP3	APO_V5	Yes	Yes	Yes	Yes	M14	PE10	23.2418	0	22.8641	22.691	22.6039	22.3363	22.8331	22.9902	21.7576	21.9976	21.5557	22.6755	21.9552	0	0	21.8492	0	0	0	0	23.2418	23.053	22.8641	22.691	22.6039	22.3363	22.8331	22.9902	21.7576
3319	Gorai.007G314500.2.A;Gorai.007G314500.1.A	Gorai.007G314500.2.A;Gorai.007G314500.1.A	Gorai.007G314500.1.A	case 1	Gorai.007G314500.2.A	Gorai.007G314500	K14004 - protein transport protein SEC13 (SEC13) (1 of 2)	Gohir.A11G280300		93522062	AT2G30050.1	transducin family protein / WD-40 repeat family protein		APO_V5	Yes	Yes	Yes	Yes	M14	PE10	0	0	21.4602	21.9346	21.6835	22.2868	22.0698	20.7827	21.3052	20.8866	22.7933	22.0984	22.773	21.4159	0	20.902	0	0	0	0	21.4602	21.9346	21.4602	21.9346	21.6835	22.2868	22.0698	20.7827	21.3052
5660	Gorai.012G062300.1.A;Gorai.001G263000.1.D;Gorai.001G263000.1.A	Gorai.012G062300.1.A	Gorai.012G062300.1.A	case 1	Gorai.012G062300.1.A	Gorai.012G062300	PTHR31964:SF49 - ADENINE NUCLEOTIDE ALPHA HYDROLASES-LIKE SUPERFAMILY PROTEIN-RELATED (1 of 2)	Gohir.A05G358600		93519012	AT5G14680.1	Adenine nucleotide alpha hydrolases-like superfamily protein		APO_V5	Yes	Yes	Yes	Yes	M14	PE10	21.1201	0	21.5248	21.564	21.0255	21.4651	21.3236	22.0796	21.1086	20.6839	20.4559	21.1891	20.6036	0	0	21.4202	0	0	0	0	21.1201	21.3225	21.5248	21.564	21.0255	21.4651	21.3236	22.0796	21.1086
2593	Gorai.006G172100.1.A;Gorai.001G255800.2.A;Gorai.002G140200.1.D;Gorai.002G140200.1.A;Gorai.001G255800.2.D	Gorai.006G172100.1.A	Gorai.001G255800.1.A;Gorai.002G140200.1.A;Gorai.002G140200.1.D;Gorai.006G172100.1.A	case 3	Gorai.006G172100.1.A	Gorai.006G172100	KOG2209 - Oxysterol-binding protein (1 of 3)	Gohir.A09G155200		93521950	AT5G02100.1	Oxysterol-binding family protein	ORP3A,UNE18	APO_V5	Yes	Yes	Yes	Yes	M14	PE10	21.3184	0	21.9905	22.1306	21.9674	22.1468	21.8573	22.0271	22.088	21.8598	22.3678	20.9511	21.3747	0	0	21.8133	0	0	0	0	21.3184	21.6545	21.9905	22.1306	21.9674	22.1468	21.8573	22.0271	22.088
78	Gorai.001G010800.1.D	Gorai.001G010800.1.D	Gorai.001G010800.1.D	case 1	Gorai.001G010800.1.D	Gorai.001G010800	#N/A	Gohir.D07G010400		93518507	AT4G29520.1			APO_V5	Yes	Yes	Yes	Yes	M14	PE10	0	0	22.2456	21.7995	21.5753	22.2711	22.4737	0	22.7148	22.0351	21.8601	22.3655	22.2357	22.3044	22.5337	22.5615	0	0	0	0	22.2456	21.7995	22.2456	21.7995	21.5753	22.2711	22.4737	22.5942	22.7148
1798	Gorai.004G263100.1.D	Gorai.004G263100.1.D	Gorai.004G263100.1.D	case 1	Gorai.004G263100.1.D	Gorai.004G263100	K02898 - large subunit ribosomal protein L26e (RP-L26e, RPL26) (1 of 5)	Gohir.D08G246600		93522305	AT3G49910.1	Translation protein SH3-like family protein		APO_V5	Yes	Yes	Yes	Yes	M14	PE10	21.2567	22.3989	22.9084	21.838	22.0509	21.4646	22.1757	0	20.9196	22.7983	21.1826	22.0094	20.6306	0	0	20.3096	0	0	0	0	21.2567	22.3989	22.9084	21.838	22.0509	21.4646	22.1757	21.5476	20.9196
5392	Gorai.011G160200.1.A	Gorai.011G160200.1.A	Gorai.011G160200.1.A	case 1	Gorai.011G160200.1.A	Gorai.011G160200	1.8.1.7 - Glutathione-disulfide reductase / NADPH:oxidized-glutathione oxidoreductase (1 of 3)	Gohir.A10G122600		93518757	AT3G24170.3	glutathione-disulfide reductase	ATGR1,GR1	APO_V5	Yes	Yes	Yes	Yes	M14	PE10	20.6038	0	22.3901	21.7125	21.4027	22.3461	21.7915	0	21.7593	21.3793	21.8953	23.5219	22.1189	21.9205	0	21.3293	0	0	0	0	20.6038	21.4969	22.3901	21.7125	21.4027	22.3461	21.7915	21.7754	21.7593
6321	Gorai.013G255200.1.D;Gorai.013G255200.2.D;Gorai.013G255200.3.D;Gorai.013G255200.4.D	Gorai.013G255200.1.D;Gorai.013G255200.2.D;Gorai.013G255200.3.D;Gorai.013G255200.4.D	Gorai.013G255200.1.D	case 1	Gorai.013G255200.1.D	Gorai.013G255200	PTHR11595:SF24 - ELONGATION FACTOR 1-BETA 1-RELATED (1 of 2)	Gohir.D13G224400		93523891	AT5G12110.1	Glutathione S-transferase, C-terminal-like;Translation elongation factor EF1B/ribosomal protein S6		APO_V5	Yes	Yes	Yes	Yes	M14	PE10	21.8211	0	22.9202	22.5706	22.6607	22.4703	22.4586	0	22.8168	21.3468	22.9907	21.9341	22.7511	0	21.3279	21.8919	0	0	0	0	21.8211	22.3707	22.9202	22.5706	22.6607	22.4703	22.4586	22.6377	22.8168
3121	Gorai.007G173800.1.D;Gorai.007G173800.1.A;Gorai.004G063100.1.D;Gorai.004G063100.1.A	Gorai.007G173800.1.D;Gorai.007G173800.1.A	Gorai.004G063100.1.A;Gorai.004G063100.1.D;Gorai.007G173800.1.A;Gorai.007G173800.1.D	case 3	Gorai.007G173800.1.D	Gorai.007G173800	2.6.1.96 - 4-aminobutyrate--pyruvate transaminase / Gamma-aminobutyric acid pyruvate transaminase (1 of 1)	Gohir.D11G163100		93521170	AT3G22200.1	Pyridoxal phosphate (PLP)-dependent transferases superfamily protein	GABA-T,HER1,POP2	APO_V5	Yes	Yes	Yes	Yes	M14	PE10	21.4184	0	22.0247	22.1428	22.258	21.9099	22.2608	21.4964	22.1585	0	21.6663	21.7693	22.2087	0	21.0656	21.8071	0	0	0	0	21.4184	21.7215	22.0247	22.1428	22.258	21.9099	22.2608	21.4964	22.1585
3042	Gorai.007G128200.1.A;Gorai.004G090000.1.D;Gorai.004G090000.1.A;Gorai.004G090000.2.D;Gorai.004G090000.2.A;Gorai.005G061000.1.D;Gorai.005G061000.1.A	Gorai.007G128200.1.A;Gorai.004G090000.1.D;Gorai.004G090000.1.A;Gorai.004G090000.2.D;Gorai.004G090000.2.A	Gorai.007G128200.1.A	case 1	Gorai.007G128200.1.A	Gorai.007G128200	PTHR10366:SF465 - UDP-GLUCURONIC ACID DECARBOXYLASE 1 (1 of 4)	Gohir.A11G114600		93524054	AT3G62830.2	NAD(P)-binding Rossmann-fold superfamily protein	ATUXS2,AUD1,UXS2	APO_V5	Yes	Yes	Yes	Yes	M14	PE10	19.7361	0	21.2164	21.1886	21.2783	21.8341	20.8382	20.6738	22.2557	20.1384	22.0658	21.6421	21.5023	0	0	21.0911	0	0	0	0	19.7361	20.4762	21.2164	21.1886	21.2783	21.8341	20.8382	20.6738	22.2557
4496	Gorai.009G288200.1.A;Gorai.009G288200.2.A;Gorai.009G288200.3.A;Gorai.011G121700.2.D;Gorai.011G121700.2.A;Gorai.011G121700.1.D;Gorai.011G121700.1.A	Gorai.009G288200.1.A;Gorai.009G288200.2.A;Gorai.009G288200.3.A	Gorai.009G288200.1.A	case 1	Gorai.009G288200.1.A	Gorai.009G288200	PTHR23324:SF67 - PATELLIN-1-RELATED (1 of 2)	Gohir.A05G272700		93439692	AT4G09160.1	SEC14 cytosolic factor family protein / phosphoglyceride transfer family protein		APO_V5	Yes	Yes	Yes	Yes	M14	PE10	0	0	20.5106	21.6515	21.6688	19.8685	20.967	0	22.0581	21.2819	21.5765	21.8218	20.9947	20.6063	23.1915	21.4646	0	0	0	0	20.5106	21.6515	20.5106	21.6515	21.6688	19.8685	20.967	21.5125	22.0581
4722	Gorai.009G446300.4.D;Gorai.009G446300.3.D;Gorai.009G446300.1.D;Gorai.009G446300.5.D;Gorai.009G446300.2.D;Gorai.009G446300.7.D;Gorai.009G446300.6.D	Gorai.009G446300.4.D;Gorai.009G446300.3.D;Gorai.009G446300.1.D;Gorai.009G446300.5.D;Gorai.009G446300.2.D;Gorai.009G446300.7.D;Gorai.009G446300.6.D	Gorai.009G446300.1.D	case 1	Gorai.009G446300.4.D	Gorai.009G446300	K14007 - protein transport protein SEC24 (SEC24) (1 of 5)	Gohir.D05G378400		93519222	AT3G07100.1	Sec23/Sec24 protein transport family protein	ERMO2,SEC24A	APO_V5	Yes	Yes	Yes	Yes	M14	PE10	21.6837	0	21.2033	20.9301	21.2393	20.662	21.7285	22.2718	19.5918	22.5557	21.6528	21.5402	20.9816	0	0	22.2239	0	0	0	0	21.6837	21.4435	21.2033	20.9301	21.2393	20.662	21.7285	22.2718	19.5918
719	Gorai.002G113400.6.A;Gorai.002G113400.5.A;Gorai.002G113400.4.A;Gorai.002G113400.3.A;Gorai.002G113400.2.A;Gorai.002G113400.1.A;Gorai.002G113400.9.A;Gorai.002G113400.10.A;Gorai.002G113400.8.A;Gorai.002G113400.7.A;Gorai.002G113400.8.A.p2;Gorai.002G113400.7.A.p2	Gorai.002G113400.6.A;Gorai.002G113400.5.A;Gorai.002G113400.4.A;Gorai.002G113400.3.A;Gorai.002G113400.2.A;Gorai.002G113400.1.A;Gorai.002G113400.9.A;Gorai.002G113400.10.A;Gorai.002G113400.8.A;Gorai.002G113400.7.A	Gorai.002G113400.1.A	case 1	Gorai.002G113400.6.A	Gorai.002G113400	KOG0569 - Permease of the major facilitator superfamily (1 of 5)	Gohir.A01G102400		93440701	AT4G35300.1	tonoplast monosaccharide transporter2	TMT2	APO_V5	Yes	Yes	Yes	Yes	M14	PE10	21.385	21.9168	21.5621	0	21.8541	20.6414	22.2476	0	21.6264	23.1012	23.5837	22.9922	22.329	22.2816	0	22.9526	0	0	0	0	21.385	21.9168	21.5621	21.7081	21.8541	20.6414	22.2476	21.937	21.6264
1654	Gorai.004G183100.4.A;Gorai.004G183100.3.A;Gorai.004G183100.2.A;Gorai.004G183100.1.A;Gorai.006G217600.2.D;Gorai.006G217600.1.D;Gorai.006G217600.2.A;Gorai.006G217600.1.A	Gorai.004G183100.4.A;Gorai.004G183100.3.A;Gorai.004G183100.2.A;Gorai.004G183100.1.A	Gorai.004G183100.1.A	case 1	Gorai.004G183100.4.A	Gorai.004G183100	K08488 - syntaxin 7 (STX7) (1 of 5)	Gohir.A08G154700		93523310	AT5G46860.1	Syntaxin/t-SNARE family protein	ATSYP22,ATVAM3,SGR3,SYP22,VAM3	APO_V5	Yes	Yes	Yes	Yes	M14	PE10	21.1346	0	20.9209	21.0173	20.9035	20.549	21.4047	0	20.423	22.0264	21.9735	21.781	21.1293	21.2171	0	21.2678	0	0	0	0	21.1346	21.0278	20.9209	21.0173	20.9035	20.549	21.4047	20.9139	20.423
4036	Gorai.009G058900.1.D;Gorai.009G058900.1.A	Gorai.009G058900.1.D	Gorai.009G058900.1.A;Gorai.009G058900.1.D	case 2	Gorai.009G058900.1.D	Gorai.009G058900	PTHR21136//PTHR21136:SF104 - SNARE PROTEINS // SUBFAMILY NOT NAMED (1 of 5)	Gohir.D05G057800	Gh_D05G058800	93446643	AT4G32150.1	vesicle-associated membrane protein 711	ATVAMP711,VAMP711	APO_V5	Yes	Yes	Yes	Yes	M14	PE10	21.045	0	20.8561	21.7359	21.7876	21.1976	22.1507	22.6273	21.0724	21.4446	22.1756	21.8615	21.2047	0	0	22.0444	0	0	0	0	21.045	20.9506	20.8561	21.7359	21.7876	21.1976	22.1507	22.6273	21.0724
5973	Gorai.013G045400.1.D	Gorai.013G045400.1.D	Gorai.013G045400.1.D	case 1	Gorai.013G045400.1.D	Gorai.013G045400	K02960 - small subunit ribosomal protein S16e (RP-S16e, RPS16) (1 of 4)	Gohir.D13G040500		93523290	AT2G09990.1	Ribosomal protein S5 domain 2-like superfamily protein		APO_V5	Yes	Yes	Yes	Yes	M14	PE10	23.1494	0	23.2622	22.461	22.5829	22.3695	22.6424	0	21.1885	22.1522	21.1225	22.7301	22.0692	0	21.8691	22.8912	0	0	0	0	23.1494	23.2058	23.2622	22.461	22.5829	22.3695	22.6424	21.9154	21.1885
6042	Gorai.013G091400.1.A;Gorai.013G091400.3.A;Gorai.013G091400.2.A;Gorai.013G091400.4.A	Gorai.013G091400.1.A;Gorai.013G091400.3.A;Gorai.013G091400.2.A	Gorai.013G091400.1.A	case 1	Gorai.013G091400.1.A	Gorai.013G091400	PTHR11926//PTHR11926:SF352 - GLUCOSYL/GLUCURONOSYL TRANSFERASES // SUBFAMILY NOT NAMED (1 of 2)	Gohir.A13G080100		93521634	AT1G07250.1	UDP-glucosyl transferase 71C4	UGT71C4	APO_V5	Yes	Yes	Yes	Yes	M14	PE10	21.5046	0	22.0899	22.2101	21.3779	22.0198	21.5567	20.8045	20.7095	0	22.0529	21.6089	21.7191	0	21.0933	21.8853	0	0	0	0	21.5046	21.7972	22.0899	22.2101	21.3779	22.0198	21.5567	20.8045	20.7095
2494	Gorai.006G120500.2.D;Gorai.006G120500.2.A;Gorai.006G120500.4.D;Gorai.006G120500.4.A;Gorai.006G120500.1.D;Gorai.006G120500.1.A;Gorai.006G120500.3.D;Gorai.006G120500.3.A	Gorai.006G120500.2.D;Gorai.006G120500.2.A;Gorai.006G120500.4.D;Gorai.006G120500.4.A;Gorai.006G120500.1.D;Gorai.006G120500.1.A;Gorai.006G120500.3.D;Gorai.006G120500.3.A	Gorai.006G120500.1.A;Gorai.006G120500.1.D	case 2	Gorai.006G120500.2.D	Gorai.006G120500	K00253 - isovaleryl-CoA dehydrogenase (IVD, ivd) (1 of 1)	Gohir.D09G103000		93517816	AT3G45300.1	isovaleryl-CoA-dehydrogenase	ATIVD,IVD,IVDH	APO_V5	Yes	Yes	Yes	Yes	M14	PE10	20.4504	0	21.861	21.779	21.217	20.8929	21.5758	0	21.1532	20.897	20.8436	21.1029	21.5837	0	20.3734	20.6535	0	0	0	0	20.4504	21.1557	21.861	21.779	21.217	20.8929	21.5758	21.3645	21.1532
3913	Gorai.008G294300.1.A;Gorai.008G294300.2.A;Gorai.008G294300.1.D;Gorai.008G294300.2.D;Gorai.008G294300.3.A;Gorai.008G294300.3.D;Gorai.008G294300.4.A;Gorai.008G294300.4.D	Gorai.008G294300.1.A;Gorai.008G294300.2.A;Gorai.008G294300.1.D;Gorai.008G294300.2.D;Gorai.008G294300.3.A;Gorai.008G294300.3.D;Gorai.008G294300.4.A;Gorai.008G294300.4.D	Gorai.008G294300.1.A;Gorai.008G294300.1.D	case 2	Gorai.008G294300.1.A	Gorai.008G294300	PTHR11699:SF180 - ALDEHYDE DEHYDROGENASE FAMILY 2 MEMBER B7, MITOCHONDRIAL (1 of 4)	Gohir.A12G273200		93522530	AT3G48000.1	aldehyde dehydrogenase 2B4	ALDH2,ALDH2A,ALDH2B4	APO_V5	Yes	Yes	Yes	Yes	M14	PE10	0	0	20.8829	21.8085	22.3803	22.7027	22.7376	0	23.2469	21.6122	23.5227	23.2933	23.345	22.6598	21.9016	21.5209	0	0	0	0	20.8829	21.8085	20.8829	21.8085	22.3803	22.7027	22.7376	22.9922	23.2469
4709	Gorai.009G443600.2.A;Gorai.009G443600.1.A	Gorai.009G443600.2.A;Gorai.009G443600.1.A	Gorai.009G443600.1.A	case 1	Gorai.009G443600.2.A	Gorai.009G443600	PTHR21237//PTHR21237:SF28 - GRPE PROTEIN // SUBFAMILY NOT NAMED (1 of 1)	Gohir.A04G011900		93521956	AT5G55200.1	Co-chaperone GrpE family protein		APO_V5	Yes	Yes	Yes	Yes	M14	PE10	22.1696	0	22.6673	23.1356	23.0594	23.0715	22.8743	22.6805	22.9977	22.7086	22.3766	21.4829	22.137	0	0	21.2788	0	0	0	0	22.1696	22.4185	22.6673	23.1356	23.0594	23.0715	22.8743	22.6805	22.9977
3017	Gorai.007G112900.1.A;Gorai.007G112900.2.A;Gorai.008G131200.1.A	Gorai.007G112900.1.A;Gorai.007G112900.2.A	Gorai.007G112900.1.A	case 1	Gorai.007G112900.1.A	Gorai.007G112900	K00161 - pyruvate dehydrogenase E1 component alpha subunit (PDHA, pdhA) (1 of 4)	Gohir.A11G101000		93519946	AT1G01090.1	pyruvate dehydrogenase E1 alpha	PDH-E1 ALPHA	APO_V5	Yes	Yes	Yes	Yes	M14	PE10	21.2665	0	22.8654	22.1401	22.0634	22.3436	0	21.1311	21.477	20.3994	21.4809	20.1639	21.0075	20.8946	0	21.0648	0	0	0	0	21.2665	22.066	22.8654	22.1401	22.0634	22.3436	21.7374	21.1311	21.477
4399	Gorai.009G235000.1.D;Gorai.009G235000.1.A;Gorai.009G235000.2.D;Gorai.009G235000.2.A;Gorai.009G235000.3.D;Gorai.009G235000.3.A;Gorai.009G235000.5.D;Gorai.009G235000.5.A;Gorai.009G235000.4.D;Gorai.009G235000.4.A;Gorai.013G060200.1.A;Gorai.009G235000.3.D.p3;Gorai.009G235000.3.A.p3;Gorai.013G060200.1.D	Gorai.009G235000.1.D;Gorai.009G235000.1.A;Gorai.009G235000.2.D;Gorai.009G235000.2.A;Gorai.009G235000.3.D;Gorai.009G235000.3.A;Gorai.009G235000.5.D;Gorai.009G235000.5.A;Gorai.009G235000.4.D;Gorai.009G235000.4.A	Gorai.009G235000.1.A;Gorai.009G235000.1.D	case 2	Gorai.009G235000.1.D	Gorai.009G235000	PTHR21337//PTHR21337:SF7 - PHOSPHO-2-DEHYDRO-3-DEOXYHEPTONATE ALDOLASE 1, 2 // SUBFAMILY NOT NAMED (1 of 1)	Gohir.D05G227250,Gohir.D05G227300		93523822	AT1G22410.1	Class-II DAHP synthetase family protein		APO_V5	Yes	Yes	Yes	Yes	M14	PE10	22.8751	0	22.1591	22.4622	22.6688	21.8718	21.3371	0	20.5379	20.1973	20.5759	19.8803	21.1676	0	19.6561	21.5414	0	0	0	0	22.8751	22.5171	22.1591	22.4622	22.6688	21.8718	21.3371	20.9375	20.5379
1934	Gorai.006G246500.1.A;Gorai.005G046800.1.D;Gorai.005G046800.1.A;Gorai.006G246500.2.D;Gorai.006G246500.2.A;Gorai.007G142900.1.D;Gorai.007G142900.1.A	Gorai.006G246500.1.A;Gorai.005G046800.1.D;Gorai.005G046800.1.A	Gorai.005G046800.1.A;Gorai.005G046800.1.D;Gorai.006G246500.1.A	case 3	Gorai.006G246500.1.A	Gorai.006G246500	K02958 - small subunit ribosomal protein S15e (RP-S15e, RPS15) (1 of 4)	Gohir.A09G223000		93523903	AT1G04270.1	cytosolic ribosomal protein S15	RPS15	APO_V5	Yes	Yes	Yes	Yes	M14	PE10	23.4681	0	23.1431	22.5634	22.5044	22.4568	21.8274	22.5568	22.3766	22.0272	0	22.3497	21.9022	0	22.3521	21.6717	0	0	0	0	23.4681	23.3056	23.1431	22.5634	22.5044	22.4568	21.8274	22.5568	22.3766
2350	Gorai.006G033200.1.A	Gorai.006G033200.1.A	Gorai.006G033200.1.A	case 1	Gorai.006G033200.1.A	Gorai.006G033200	K02962 - small subunit ribosomal protein S17e (RP-S17e, RPS17) (1 of 4)	Gohir.A09G029000		93523149	AT5G04800.2	Ribosomal S17 family protein		APO_V5	Yes	Yes	Yes	Yes	M14	PE10	21.7598	0	21.7639	21.7738	22.2094	21.0845	22.5478	21.3205	22.6786	22.5516	21.9256	21.3619	20.1131	0	0	21.3753	0	0	0	0	21.7598	21.7619	21.7639	21.7738	22.2094	21.0845	22.5478	21.3205	22.6786
3962	Gorai.009G020800.2.A;Gorai.009G020800.1.A	Gorai.009G020800.2.A;Gorai.009G020800.1.A	Gorai.009G020800.1.A	case 1	Gorai.009G020800.2.A	Gorai.009G020800	K03066 - 26S proteasome regulatory subunit T6 (PSMC5, RPT6) (1 of 3)	Gohir.A05G019500	Gh_A05G016200	93521245	AT5G19990.1	regulatory particle triple-A ATPase 6A	ATSUG1,RPT6A	APO_V5	Yes	Yes	Yes	Yes	M14	PE10	21.8888	0	22.6384	22.626	22.9659	23.3903	22.1756	0	22.2209	21.1875	23.2872	23.4438	21.8963	21.3314	0	22.7637	0	0	0	0	21.8888	22.2636	22.6384	22.626	22.9659	23.3903	22.1756	22.1983	22.2209
4537	Gorai.009G308900.5.A;Gorai.009G308900.4.A;Gorai.009G308900.3.A;Gorai.009G308900.2.A;Gorai.009G308900.1.A;Gorai.009G308900.5.D;Gorai.009G308900.4.D;Gorai.009G308900.3.D;Gorai.009G308900.2.D;Gorai.009G308900.1.D	Gorai.009G308900.5.A;Gorai.009G308900.4.A;Gorai.009G308900.3.A;Gorai.009G308900.2.A;Gorai.009G308900.1.A;Gorai.009G308900.5.D;Gorai.009G308900.4.D;Gorai.009G308900.3.D;Gorai.009G308900.2.D;Gorai.009G308900.1.D	Gorai.009G308900.1.A;Gorai.009G308900.1.D	case 2	Gorai.009G308900.5.A	Gorai.009G308900	PTHR23244:SF321 - KELCH REPEAT-CONTAINING PROTEIN 1-RELATED (1 of 1)	Gohir.A05G291400		93518021	AT5G04420.2	Galactose oxidase/kelch repeat superfamily protein		APO_V5	Yes	Yes	Yes	Yes	M14	PE10	21.513	0	22.3039	21.8499	22.261	22.1566	21.5518	0	22.0997	0	22.9562	21.2642	22.1293	21.5487	21.1329	22.7541	0	0	0	0	21.513	21.9084	22.3039	21.8499	22.261	22.1566	21.5518	21.8258	22.0997
5087	Gorai.010G231600.2.D;Gorai.010G231600.2.A;Gorai.010G231600.1.D;Gorai.010G231600.1.A	Gorai.010G231600.2.D;Gorai.010G231600.2.A;Gorai.010G231600.1.D;Gorai.010G231600.1.A	Gorai.010G231600.1.A;Gorai.010G231600.1.D	case 2	Gorai.010G231600.2.D	Gorai.010G231600	K02903 - large subunit ribosomal protein L28e (RP-L28e, RPL28) (1 of 5)	Gohir.D06G198700		93522725	AT2G19730.3	Ribosomal L28e protein family		APO_V5	Yes	Yes	Yes	Yes	M14	PE10	22.9829	0	23.1671	22.5049	22.6666	21.9024	22.7168	0	23.0765	23.0442	21.8717	22.7724	21.5838	20.6737	0	22.0838	0	0	0	0	22.9829	23.075	23.1671	22.5049	22.6666	21.9024	22.7168	22.8967	23.0765
5554	Gorai.011G283700.1.A;Gorai.012G076000.1.D;Gorai.012G076000.2.D;Gorai.011G283700.2.A;Gorai.013G019000.1.A;Gorai.005G225800.1.A	Gorai.011G283700.1.A;Gorai.012G076000.1.D;Gorai.012G076000.2.D;Gorai.011G283700.2.A;Gorai.013G019000.1.A	Gorai.011G283700.1.A;Gorai.012G076000.1.D	case 3	Gorai.011G283700.1.A	Gorai.011G283700	K02941 - large subunit ribosomal protein LP0 (RP-LP0, RPLP0) (1 of 4)	Gohir.A10G233700		93522519	AT2G40010.1	Ribosomal protein L10 family protein		APO_V5	Yes	Yes	Yes	Yes	M14	PE10	23.3139	0	23.7698	23.3519	23.7421	23.7118	23.0083	0	22.8931	21.5407	23.5314	23.0392	22.9744	22.08	0	22.9114	0	0	0	0	23.3139	23.5418	23.7698	23.3519	23.7421	23.7118	23.0083	22.9507	22.8931
6319	Gorai.013G255000.1.D;Gorai.013G255000.1.A	Gorai.013G255000.1.D;Gorai.013G255000.1.A	Gorai.013G255000.1.A;Gorai.013G255000.1.D	case 2	Gorai.013G255000.1.D	Gorai.013G255000	K02937 - large subunit ribosomal protein L7e (RP-L7e, RPL7) (1 of 6)	Gohir.D13G224200		93524163	AT3G13580.2	Ribosomal protein L30/L7 family protein		APO_V5	Yes	Yes	Yes	Yes	M14	PE10	22.0967	0	22.3876	21.7759	21.8599	21.3438	21.2514	21.6384	20.8821	20.2711	20.5914	20.949	20.5538	0	0	21.34	0	0	0	0	22.0967	22.2422	22.3876	21.7759	21.8599	21.3438	21.2514	21.6384	20.8821
3068	Gorai.007G149800.2.D;Gorai.007G149800.1.D	Gorai.007G149800.2.D;Gorai.007G149800.1.D	Gorai.007G149800.1.D	case 1	Gorai.007G149800.2.D	Gorai.007G149800	PTHR10693:SF29 - GB (1 of 4)	Gohir.D11G139500		93524455	AT5G43960.1	Nuclear transport factor 2 (NTF2) family protein with RNA binding (RRM-RBD-RNP motifs) domain		APO_V5	Yes	Yes	Yes	Yes	M14	PE10	20.2202	0	21.0446	21.1666	20.776	21.8703	20.2715	0	0	20.0379	20.4262	22.1317	20.7309	20.8814	20.9944	20.3653	0	0	0	0	20.2202	20.6324	21.0446	21.1666	20.776	21.8703	20.2715	20.1937	20.1158
3557	Gorai.008G095900.1.D	Gorai.008G095900.1.D	Gorai.008G095900.1.D	case 1	Gorai.008G095900.1.D	Gorai.008G095900	K00012 - UDPglucose 6-dehydrogenase (UGDH, ugd) (1 of 6)	Gohir.D12G085500,Gohir.D12G085601		93523825	AT3G29360.2	UDP-glucose 6-dehydrogenase family protein		APO_V5	Yes	Yes	Yes	Yes	M14	PE10	21.2515	0	22.4487	23.0272	22.3448	22.8139	22.1093	0	21.8215	20.4101	22.2717	22.1135	22.0959	21.1359	0	21.5113	0	0	0	0	21.2515	21.8501	22.4487	23.0272	22.3448	22.8139	22.1093	21.9654	21.8215
2285	Gorai.005G262200.1.D;Gorai.005G262200.2.D	Gorai.005G262200.1.D;Gorai.005G262200.2.D	Gorai.005G262200.1.D	case 1	Gorai.005G262200.1.D	Gorai.005G262200	6.1.1.11 - Serine--tRNA ligase / Seryl-tRNA synthetase (1 of 3)	Gohir.D02G234200		93442528	AT5G27470.1	seryl-tRNA synthetase / serine--tRNA ligase		APO_V5	Yes	Yes	Yes	Yes	M14	PE10	21.7345	0	22.3084	21.9601	21.5389	21.9629	21.8536	21.9198	22.228	0	21.1251	22.9502	21.3579	0	0	20.3295	0	0	0	0	21.7345	22.0215	22.3084	21.9601	21.5389	21.9629	21.8536	21.9198	22.228
3304	Gorai.007G301800.1.D;Gorai.007G301800.2.D;Gorai.007G301800.1.A;Gorai.007G301800.2.A	Gorai.007G301800.1.D;Gorai.007G301800.2.D;Gorai.007G301800.1.A;Gorai.007G301800.2.A	Gorai.007G301800.1.A;Gorai.007G301800.1.D	case 2	Gorai.007G301800.1.D	Gorai.007G301800	PTHR10992:SF907 - ALPHA/BETA-HYDROLASES SUPERFAMILY PROTEIN (1 of 1)	Gohir.D11G279600		93524563	AT3G05600.1	alpha/beta-Hydrolases superfamily protein		APO_V5	Yes	Yes	Yes	Yes	M14	PE10	19.7294	0	21.3597	21.5087	22.3019	22.5578	21.7297	0	22.7907	0	22.7642	22.2162	21.6122	21.3369	0	22.728	0	0	0	0	19.7294	20.5445	21.3597	21.5087	22.3019	22.5578	21.7297	22.2602	22.7907
756	Gorai.002G128400.6.D;Gorai.002G128400.5.D;Gorai.002G128400.3.D;Gorai.002G128400.2.D;Gorai.002G128400.4.D;Gorai.002G128400.1.D	Gorai.002G128400.6.D;Gorai.002G128400.5.D;Gorai.002G128400.3.D;Gorai.002G128400.2.D;Gorai.002G128400.4.D;Gorai.002G128400.1.D	Gorai.002G128400.1.D	case 1	Gorai.002G128400.6.D	Gorai.002G128400	K01810 - glucose-6-phosphate isomerase (GPI, pgi) (1 of 3)	Gohir.D01G104300		93516031	AT5G42740.1	Sugar isomerase (SIS) family protein		APO_V5	Yes	Yes	Yes	Yes	M14	PE10	19.7129	0	21.1048	21.8997	20.9398	20.8826	0	0	20.2042	0	20.4401	21.5447	21.0101	20.9981	20.7801	20.7979	0	0	0	0	19.7129	20.4088	21.1048	21.8997	20.9398	20.8826	20.6565	20.4303	20.2042
3637	Gorai.008G144400.1.D	Gorai.008G144400.1.D	Gorai.008G144400.1.D	case 1	Gorai.008G144400.1.D	Gorai.008G144400	PTHR31676:SF27 - F22D16.19 PROTEIN (1 of 6)	Gohir.D12G133400		93439359	AT1G02816.1	Protein of unknown function, DUF538		APO_V5	Yes	Yes	Yes	Yes	M14	PE10	20.9554	0	22.5546	23.1194	22.6924	23.1904	23.4598	0	22.3609	22.4186	21.8508	21.9643	22.6854	0	0	22.1871	0	0	0	0	20.9554	21.755	22.5546	23.1194	22.6924	23.1904	23.4598	22.9103	22.3609
4776	Gorai.010G035700.1.D;Gorai.010G035700.1.A	Gorai.010G035700.1.D;Gorai.010G035700.1.A	Gorai.010G035700.1.A;Gorai.010G035700.1.D	case 2	Gorai.010G035700.1.D	Gorai.010G035700	K03926 - periplasmic divalent cation tolerance protein (cutA) (1 of 1)	Gohir.D06G032400		93517317	AT2G33740.2	Nitrogen regulatory PII-like, alpha/beta	CUTA	APO_V5	Yes	Yes	Yes	Yes	M14	PE10	20.8104	0	21.6526	21.7842	21.4407	21.5857	20.4536	21.0015	21.3247	0	20.6108	0	21.806	21.8559	0	20.925	0	0	0	0	20.8104	21.2315	21.6526	21.7842	21.4407	21.5857	20.4536	21.0015	21.3247
345	Gorai.001G174600.1.D	Gorai.001G174600.1.D	Gorai.001G174600.1.D	case 1	Gorai.001G174600.1.D	Gorai.001G174600	2.2.1.1//2.2.1.2 - Transketolase / Glycoaldehyde transferase // Transaldolase / Glycerone transferase (1 of 3)	Gohir.D07G152500		93522196	AT2G45290.1	Transketolase		APO_V5	Yes	Yes	Yes	Yes	M14	PE10	21.7548	0	22.2982	21.7759	21.9929	21.8781	21.0688	20.48	21.7549	0	20.444	19.3165	21.7531	0	0	20.2559	0	0	0	0	21.7548	22.0265	22.2982	21.7759	21.9929	21.8781	21.0688	20.48	21.7549
3948	Gorai.009G008600.2.A;Gorai.009G008600.1.A	Gorai.009G008600.2.A;Gorai.009G008600.1.A	Gorai.009G008600.1.A	case 1	Gorai.009G008600.2.A	Gorai.009G008600	1.1.1.271 - GDP-L-fucose synthase / GDP-fucose synthetase (1 of 1)	Gohir.A05G007600		93518746	AT1G17890.1	NAD(P)-binding Rossmann-fold superfamily protein	GER2	APO_V5	Yes	Yes	Yes	Yes	M14	PE10	0	0	22.1312	21.5279	21.2248	22.0492	20.3549	0	21.5705	19.5469	21.546	23.1348	21.5443	21.3397	0	20.6613	0	0	0	0	22.1312	21.5279	22.1312	21.5279	21.2248	22.0492	20.3549	20.9627	21.5705
1881	Gorai.005G012900.1.D;Gorai.005G012900.2.D	Gorai.005G012900.1.D;Gorai.005G012900.2.D	Gorai.005G012900.1.D	case 1	Gorai.005G012900.1.D	Gorai.005G012900	5.4.2.11//5.4.2.12 - Phosphoglycerate mutase (2,3-diphosphoglycerate-dependent) / Phosphoglyceromutase // Phosphoglycerate mutase (2,3-diphosphoglycerate-independent) / Phosphoglyceromutase (1 of 3)	Gohir.D02G010600		93520881	AT3G08590.2	Phosphoglycerate mutase, 2,3-bisphosphoglycerate-independent		APO_V5	Yes	Yes	Yes	Yes	M14	PE10	22.4184	0	21.5334	21.9558	0	22.5005	21.4266	0	0	22.8542	21.4949	22.794	21.6806	21.9313	22.5848	21.5418	0	0	0	0	22.4184	21.9759	21.5334	21.9558	22.2281	22.5005	21.4266	21.9025	22.3783
4211	Gorai.009G136600.2.D;Gorai.009G136600.1.D	Gorai.009G136600.2.D;Gorai.009G136600.1.D	Gorai.009G136600.1.D	case 1	Gorai.009G136600.2.D	Gorai.009G136600	PTHR11353//PTHR11353:SF96 - CHAPERONIN // SUBFAMILY NOT NAMED (1 of 1)	Gohir.D05G132900		93440764	AT1G55490.1	chaperonin 60 beta	CPN60B,LEN1	APO_V5	Yes	Yes	Yes	Yes	M14	PE10	21.4764	0	22.1044	22.3901	22.5577	22.3818	0	0	21.9294	19.2844	21.6486	18.8023	21.7584	20.6505	0	21.0739	0	0	0	0	21.4764	21.7904	22.1044	22.3901	22.5577	22.3818	22.231	22.0802	21.9294
4873	Gorai.010G091000.2.D;Gorai.010G091000.1.D;Gorai.010G091000.6.D;Gorai.010G091000.3.D;Gorai.010G091000.7.D;Gorai.010G091000.5.D;Gorai.010G091000.4.D;Gorai.010G091000.5.D.p2	Gorai.010G091000.2.D;Gorai.010G091000.1.D;Gorai.010G091000.6.D;Gorai.010G091000.3.D;Gorai.010G091000.7.D	Gorai.010G091000.1.D	case 1	Gorai.010G091000.2.D	Gorai.010G091000	PTHR10772:SF0 - 20 KDA CHAPERONIN, CHLOROPLASTIC (1 of 2)	Gohir.D06G078000		93522244	AT5G20720.1	chaperonin 20	ATCPN21,CHCPN10,CPN10,CPN20,CPN21	APO_V5	Yes	Yes	Yes	Yes	M14	PE10	0	0	21.4907	21.2876	22.1243	21.1493	22.1021	0	21.1488	22.3062	20.9895	20.6259	21.1277	21.2223	0	19.7623	0	0	0	0	21.4907	21.2876	21.4907	21.2876	22.1243	21.1493	22.1021	21.6255	21.1488
6155	Gorai.013G159800.2.D;Gorai.013G159800.4.D;Gorai.013G159800.3.D;Gorai.013G159800.1.D	Gorai.013G159800.2.D;Gorai.013G159800.4.D;Gorai.013G159800.3.D;Gorai.013G159800.1.D	Gorai.013G159800.1.D	case 1	Gorai.013G159800.2.D	Gorai.013G159800	3.5.99.10 - 2-iminobutanoate/2-iminopropanoate deaminase / Enamine/imine deaminase (1 of 2)	Gohir.D13G142900		93520736	AT3G20390.1	endoribonuclease L-PSP family protein		APO_V5	Yes	Yes	Yes	Yes	M14	PE10	20.0138	0	22.6531	22.2272	22.393	22.623	20.2951	20.7199	23.83	0	21.5877	20.0077	22.652	0	0	20.676	0	0	0	0	20.0138	21.3335	22.6531	22.2272	22.393	22.623	20.2951	20.7199	23.83
6266	Gorai.013G229500.1.D	Gorai.013G229500.1.D	Gorai.013G229500.1.D	case 1	Gorai.013G229500.1.D	Gorai.013G229500	K05759 - profilin (PFN) (1 of 8)	Gohir.D13G200700		93524270	AT5G56600.1	profilin 3	PFN3,PRF3	APO_V5	Yes	Yes	Yes	Yes	M14	PE10	0	0	22.9533	23.7048	22.6504	23.5266	22.8766	0	23.2225	22.8552	21.964	23.3818	22.3018	0	21.9794	22.159	0	0	0	0	22.9533	23.7048	22.9533	23.7048	22.6504	23.5266	22.8766	23.0496	23.2225
1722	Gorai.004G227300.3.A;Gorai.004G227300.1.A;Gorai.004G227300.4.A;Gorai.004G227300.2.A;Gorai.004G227300.5.A;Gorai.004G227300.6.A	Gorai.004G227300.3.A;Gorai.004G227300.1.A;Gorai.004G227300.4.A	Gorai.004G227300.1.A	case 1	Gorai.004G227300.3.A	Gorai.004G227300	PTHR31356:SF10 - L-ASCORBATE PEROXIDASE 2, CYTOSOLIC (1 of 6)	Gohir.A08G196100		93438448	AT3G09640.2	ascorbate peroxidase 2	APX1B,APX2	APO_V5	Yes	Yes	Yes	Yes	M14	PE10	22.3951	0	22.6696	22.5424	23.1817	22.8437	21.4296	0	23.3564	0	22.6464	21.7668	23.1437	22.8257	0	22.1229	0	0	0	0	22.3951	22.5324	22.6696	22.5424	23.1817	22.8437	21.4296	22.393	23.3564
3510	Gorai.008G050300.2.D;Gorai.008G050300.1.D	Gorai.008G050300.2.D;Gorai.008G050300.1.D	Gorai.008G050300.1.D	case 1	Gorai.008G050300.2.D	Gorai.008G050300	3.2.1.15 - Polygalacturonase / Pectinase (1 of 55)	Gohir.D12G047600		93514664	AT4G20040.1	Pectin lyase-like superfamily protein		APO_V5	Yes	Yes	Yes	Yes	M14	PE10	21.0422	0	23.0863	23.0155	20.9218	22.6221	21.2609	0	22.2434	0	20.3975	21.6154	21.7623	20.2192	0	21.447	0	0	0	0	21.0422	22.0642	23.0863	23.0155	20.9218	22.6221	21.2609	21.7521	22.2434
1932	Gorai.005G045400.1.D	Gorai.005G045400.1.D	Gorai.005G045400.1.D	case 1	Gorai.005G045400.1.D	Gorai.005G045400	1.13.11.53 - Acireductone dioxygenase (Ni(2+)-requiring) / E-2 (1 of 1)	Gohir.D02G041000	Gh_D02G047500	93523697	AT4G14710.2	RmlC-like cupins superfamily protein	ATARD2	APO_V5	Yes	Yes	Yes	Yes	M14	PE10	21.7824	0	23.476	23.6359	23.655	23.5294	23.6094	0	23.7282	21.9658	23.0204	22.3309	22.7157	0	0	22.6063	0	0	0	0	21.7824	22.6292	23.476	23.6359	23.655	23.5294	23.6094	23.6688	23.7282
1915	Gorai.005G040200.1.D;Gorai.005G040200.2.D	Gorai.005G040200.1.D;Gorai.005G040200.2.D	Gorai.005G040200.1.D	case 1	Gorai.005G040200.1.D	Gorai.005G040200	PTHR17630:SF48 - DIENELACTONE HYDROLASE-LIKE PROTEIN (1 of 3)	Gohir.D02G036100		93524211	AT3G23600.1	alpha/beta-Hydrolases superfamily protein		APO_V5	Yes	Yes	Yes	Yes	M14	PE10	0	0	22.2717	22.1559	22.1604	22.2875	21.9411	0	21.8676	21.9256	22.144	21.6494	21.8521	0	22.1184	20.9904	0	0	0	0	22.2717	22.1559	22.2717	22.1559	22.1604	22.2875	21.9411	21.9044	21.8676
5474	Gorai.011G221800.1.D;Gorai.011G221800.2.D;Gorai.011G221800.3.D	Gorai.011G221800.1.D;Gorai.011G221800.2.D;Gorai.011G221800.3.D	Gorai.011G221800.1.D	case 1	Gorai.011G221800.1.D	Gorai.011G221800	PTHR11413:SF55 - CYSTEINE PROTEINASE INHIBITOR 6 (1 of 3)	Gohir.D10G198100		93520823	AT3G12490.2	cystatin B	ATCYS6,ATCYSB,CYSB	APO_V5	Yes	Yes	Yes	Yes	M14	PE10	20.2409	0	22.0334	21.6684	22.2835	22.4666	20.6671	0	22.5435	0	22.2512	22.0578	22.3211	21.4198	0	21.9504	0	0	0	0	20.2409	21.1371	22.0334	21.6684	22.2835	22.4666	20.6671	21.6053	22.5435
6218	Gorai.013G206900.2.D;Gorai.013G206900.1.D;Gorai.013G206900.3.D	Gorai.013G206900.2.D;Gorai.013G206900.1.D;Gorai.013G206900.3.D	Gorai.013G206900.1.D	case 1	Gorai.013G206900.2.D	Gorai.013G206900	K08057 - calreticulin (CALR) (1 of 5)	Gohir.D13G181400		93521603	AT1G56340.2	calreticulin 1a	AtCRT1a,CRT1,CRT1a	APO_V5	Yes	Yes	Yes	Yes	M14	PE10	0	0	22.9	22.9463	22.7333	22.7709	22.1131	0	21.7281	21.572	21.6974	22.6371	22.2833	21.1154	0	21.9643	0	0	0	0	22.9	22.9463	22.9	22.9463	22.7333	22.7709	22.1131	21.9206	21.7281
2298	Gorai.006G000300.1.D;Gorai.006G000300.2.D;Gorai.006G000300.3.D	Gorai.006G000300.1.D;Gorai.006G000300.2.D;Gorai.006G000300.3.D	Gorai.006G000300.1.D	case 1	Gorai.006G000300.1.D	Gorai.006G000300	PTHR11607//PTHR11607:SF29 - ALPHA-MANNOSIDASE // SUBFAMILY NOT NAMED (1 of 2)	Gohir.D09G000500		93523841	AT3G26720.1	Glycosyl hydrolase family 38 protein		APO_V5	Yes	Yes	Yes	Yes	M14	PE10	0	0	22.5257	22.412	22.3544	22.0413	21.6738	0	20.7679	21.4781	20.6678	20.4777	20.5545	20.6491	0	20.0156	0	0	0	0	22.5257	22.412	22.5257	22.412	22.3544	22.0413	21.6738	21.2208	20.7679
2774	Gorai.006G259300.1.A;Gorai.006G259300.5.A;Gorai.006G259300.2.A;Gorai.006G259300.5.D;Gorai.006G259300.4.A;Gorai.006G259300.3.A	Gorai.006G259300.1.A;Gorai.006G259300.5.A;Gorai.006G259300.2.A;Gorai.006G259300.5.D;Gorai.006G259300.4.A;Gorai.006G259300.3.A	Gorai.006G259300.1.A	case 1	Gorai.006G259300.1.A	Gorai.006G259300	K00382 - dihydrolipoamide dehydrogenase (DLD, lpd, pdhD) (1 of 3)	Gohir.A09G235400		93521779	AT3G16950.1	lipoamide dehydrogenase 1	LPD1,ptlpd1	APO_V5	Yes	Yes	Yes	Yes	M14	PE10	21.9361	0	22.7548	23.0841	22.826	23.1956	22.5673	0	22.298	0	22.3082	21.5832	22.4284	21.2921	0	21.7609	0	0	0	0	21.9361	22.3454	22.7548	23.0841	22.826	23.1956	22.5673	22.4327	22.298
3336	Gorai.007G336900.1.D;Gorai.007G336900.3.D;Gorai.007G336900.2.D	Gorai.007G336900.1.D;Gorai.007G336900.3.D;Gorai.007G336900.2.D	Gorai.007G336900.1.D	case 1	Gorai.007G336900.1.D	Gorai.007G336900	PTHR10836//PTHR10836:SF46 - GLYCERALDEHYDE 3-PHOSPHATE DEHYDROGENASE // SUBFAMILY NOT NAMED (1 of 3)	Gohir.D11G300100		93524317	AT1G16300.1	glyceraldehyde-3-phosphate dehydrogenase of plastid 2	GAPCP-2	APO_V5	Yes	Yes	Yes	Yes	M14	PE10	21.8887	0	22.5003	22.3297	22.156	22.9152	21.8622	0	22.6673	0	20.807	21.2298	21.8334	20.98	0	21.0063	0	0	0	0	21.8887	22.1945	22.5003	22.3297	22.156	22.9152	21.8622	22.2648	22.6673
4678	Gorai.009G423800.5.D;Gorai.009G423800.5.A;Gorai.009G423800.3.D;Gorai.009G423800.3.A;Gorai.009G423800.2.D;Gorai.009G423800.2.A;Gorai.009G423800.7.D;Gorai.009G423800.7.A;Gorai.009G423800.6.D;Gorai.009G423800.6.A;Gorai.009G423800.4.D;Gorai.009G423800.4.A;Gorai.009G423800.1.D;Gorai.009G423800.1.A	Gorai.009G423800.5.D;Gorai.009G423800.5.A;Gorai.009G423800.3.D;Gorai.009G423800.3.A;Gorai.009G423800.2.D;Gorai.009G423800.2.A;Gorai.009G423800.7.D;Gorai.009G423800.7.A;Gorai.009G423800.6.D;Gorai.009G423800.6.A;Gorai.009G423800.4.D;Gorai.009G423800.4.A;Gorai.009G423800.1.D;Gorai.009G423800.1.A	Gorai.009G423800.1.A;Gorai.009G423800.1.D	case 2	Gorai.009G423800.5.D	Gorai.009G423800	K01778 - diaminopimelate epimerase (dapF) (1 of 1)	Gohir.D04G118600		93519613	AT3G53580.1	diaminopimelate epimerase family protein		APO_V5	Yes	Yes	Yes	Yes	M14	PE10	21.5289	0	22.4975	21.902	21.8952	22.1836	21.3313	0	21.5333	0	20.0466	19.479	21.8273	20.0265	0	21.0777	0	0	0	0	21.5289	22.0132	22.4975	21.902	21.8952	22.1836	21.3313	21.4323	21.5333
1513	Gorai.004G096800.2.D;Gorai.004G096800.1.D	Gorai.004G096800.2.D;Gorai.004G096800.1.D	Gorai.004G096800.1.D	case 1	Gorai.004G096800.2.D	Gorai.004G096800	PTHR10168:SF112 - GLUTAREDOXIN-C4 (1 of 1)	Gohir.D08G091300		93522339	AT5G20500.1	Glutaredoxin family protein		APO_V5	Yes	Yes	Yes	Yes	M14	PE10	20.8804	0	21.9151	21.7582	22.1226	22.3384	22.1681	0	23.2462	0	21.8373	21.413	22.1965	22.4626	0	22.3449	0	0	0	0	20.8804	21.3977	21.9151	21.7582	22.1226	22.3384	22.1681	22.7071	23.2462
2123	Gorai.005G169900.1.D	Gorai.005G169900.1.D	Gorai.005G169900.1.D	case 1	Gorai.005G169900.1.D	Gorai.005G169900	PTHR10438:SF275 - THIOREDOXIN O1, MITOCHONDRIAL-RELATED (1 of 1)	Gohir.D02G151400		93519515	AT2G35010.1	thioredoxin O1	ATO1,TO1	APO_V5	Yes	Yes	Yes	Yes	M14	PE10	20.9993	0	21.5002	21.6816	21.9756	21.4796	21.7125	0	21.5228	0	21.244	19.9335	21.0248	21.2792	0	21.113	0	0	0	0	20.9993	21.2498	21.5002	21.6816	21.9756	21.4796	21.7125	21.6176	21.5228
4465	Gorai.009G272200.1.D	Gorai.009G272200.1.D	Gorai.009G272200.1.D	case 1	Gorai.009G272200.1.D	Gorai.009G272200	K02725 - 20S proteasome subunit alpha 6 (PSMA1) (1 of 3)	Gohir.D05G260300		93524568	AT1G47250.1	20S proteasome alpha subunit F2	PAF2	APO_V5	Yes	Yes	Yes	Yes	M14	PE10	21.5654	0	22.6829	23.0164	22.2775	23.3565	0	22.6375	23.5137	0	22.2841	22.329	22.1981	22.6689	0	22.2157	0	0	0	0	21.5654	22.1241	22.6829	23.0164	22.2775	23.3565	22.997	22.6375	23.5137
4522	Gorai.009G302200.2.D;Gorai.009G302200.2.A;Gorai.009G302200.4.D;Gorai.009G302200.4.A;Gorai.009G302200.3.D;Gorai.009G302200.3.A;Gorai.009G302200.1.D;Gorai.009G302200.1.A	Gorai.009G302200.2.D;Gorai.009G302200.2.A;Gorai.009G302200.4.D;Gorai.009G302200.4.A;Gorai.009G302200.3.D;Gorai.009G302200.3.A;Gorai.009G302200.1.D;Gorai.009G302200.1.A	Gorai.009G302200.1.A;Gorai.009G302200.1.D	case 2	Gorai.009G302200.2.D	Gorai.009G302200	K09548 - prefoldin subunit 1 (PFDN1) (1 of 1)	Gohir.D05G287200		93514941	AT2G07340.1	PREFOLDIN 1	PFD1	APO_V5	Yes	Yes	Yes	Yes	M14	PE10	0	0	23.0101	22.9377	22.1503	22.9093	22.1639	0	22.8823	21.3203	21.8907	22.1662	22.3273	22.2102	0	21.9007	0	0	0	0	23.0101	22.9377	23.0101	22.9377	22.1503	22.9093	22.1639	22.5231	22.8823
5494	Gorai.011G233300.6.A;Gorai.011G233300.2.A;Gorai.011G233300.9.A;Gorai.011G233300.3.A;Gorai.011G233300.7.A;Gorai.011G233300.5.A;Gorai.011G233300.4.A;Gorai.011G233300.1.A;Gorai.011G233300.8.A;Gorai.011G233300.10.A	Gorai.011G233300.6.A;Gorai.011G233300.2.A;Gorai.011G233300.9.A;Gorai.011G233300.3.A;Gorai.011G233300.7.A;Gorai.011G233300.5.A;Gorai.011G233300.4.A;Gorai.011G233300.1.A;Gorai.011G233300.8.A;Gorai.011G233300.10.A	Gorai.011G233300.1.A	case 1	Gorai.011G233300.6.A	Gorai.011G233300	PTHR23151:SF56 - DIHYDROLIPOYLLYSINE-RESIDUE ACETYLTRANSFERASE COMPONENT 1 OF PYRUVATE DEHYDROGENASE COMPLEX, MITOCHONDRIAL (1 of 1)	Gohir.A10G199600		93517594	AT3G52200.1	Dihydrolipoamide acetyltransferase, long form protein	LTA3	APO_V5	Yes	Yes	Yes	Yes	M14	PE10	21.0961	0	21.6001	21.6673	21.5322	21.6704	21.7281	20.9979	21.4545	0	21.54	21.0233	20.7227	0	0	21.5183	0	0	0	0	21.0961	21.3481	21.6001	21.6673	21.5322	21.6704	21.7281	20.9979	21.4545
5843	Gorai.012G158700.1.A;Gorai.012G158700.2.D;Gorai.012G158700.2.A	Gorai.012G158700.1.A;Gorai.012G158700.2.D;Gorai.012G158700.2.A	Gorai.012G158700.1.A	case 1	Gorai.012G158700.1.A	Gorai.012G158700	1.1.1.41 - Isocitrate dehydrogenase (NAD(+)) / Nicotinamide adenine dinucleotide isocitrate dehydrogenase (1 of 4)	Gohir.A04G125400		93522400	AT4G35260.1	isocitrate dehydrogenase 1	IDH-I,IDH1	APO_V5	Yes	Yes	Yes	Yes	M14	PE10	0	0	21.7267	21.9228	22.048	22.3559	21.4809	0	21.9736	21.359	21.5188	21.1723	21.8976	21.2707	0	21.5382	0	0	0	0	21.7267	21.9228	21.7267	21.9228	22.048	22.3559	21.4809	21.7272	21.9736
6238	Gorai.013G216900.2.D;Gorai.013G216900.2.A;Gorai.013G216900.1.D;Gorai.013G216900.1.A;Gorai.013G216900.3.A;Gorai.013G216900.3.D;Gorai.013G216900.5.D;Gorai.013G216900.5.A;Gorai.013G216900.4.D;Gorai.013G216900.4.A	Gorai.013G216900.2.D;Gorai.013G216900.2.A;Gorai.013G216900.1.D;Gorai.013G216900.1.A;Gorai.013G216900.3.A;Gorai.013G216900.3.D;Gorai.013G216900.5.D;Gorai.013G216900.5.A;Gorai.013G216900.4.D;Gorai.013G216900.4.A	Gorai.013G216900.1.A;Gorai.013G216900.1.D	case 2	Gorai.013G216900.2.D	Gorai.013G216900	K02951 - small subunit ribosomal protein S12e (RP-S12e, RPS12) (1 of 3)	Gohir.D13G191000		93523429	AT2G32060.2	Ribosomal protein L7Ae/L30e/S12e/Gadd45 family protein		APO_V5	Yes	Yes	Yes	Yes	M14	PE10	0	0	22.6677	22.3397	23.0424	22.6516	22.5738	0	22.2	21.7922	23.2712	21.7836	22.7525	23.2619	0	22.7358	0	0	0	0	22.6677	22.3397	22.6677	22.3397	23.0424	22.6516	22.5738	22.3869	22.2
1653	Gorai.004G183000.1.A;Gorai.004G183000.2.A;Gorai.004G183000.1.D;Gorai.004G183000.2.D	Gorai.004G183000.1.A;Gorai.004G183000.2.A;Gorai.004G183000.1.D;Gorai.004G183000.2.D	Gorai.004G183000.1.A;Gorai.004G183000.1.D	case 2	Gorai.004G183000.1.A	Gorai.004G183000	#N/A	Gohir.A08G154500		93514673	AT2G35470.1			APO_V5	Yes	Yes	Yes	Yes	M14	PE10	0	0	20.2769	20.1393	20.6257	20.5188	20.3538	0	21.1573	20.5829	20.4086	0	20.8845	22.1346	20.6399	19.6744	0	0	0	0	20.2769	20.1393	20.2769	20.1393	20.6257	20.5188	20.3538	20.7556	21.1573
363	Gorai.001G180400.1.D;Gorai.001G180400.1.A;Gorai.001G180400.2.D;Gorai.001G180400.2.A	Gorai.001G180400.1.D;Gorai.001G180400.1.A;Gorai.001G180400.2.D;Gorai.001G180400.2.A	Gorai.001G180400.1.A;Gorai.001G180400.1.D	case 2	Gorai.001G180400.1.D	Gorai.001G180400	PTHR31284:SF15 - HAD SUPERFAMILY, SUBFAMILY IIIB ACID PHOSPHATASE (1 of 1)	Gohir.D07G157400		93524526	AT1G04040.1	HAD superfamily, subfamily IIIB acid phosphatase		APO_V5	Yes	Yes	Yes	Yes	M14	PE10	21.398	0	23.2534	23.5439	24.47	24.6265	22.9836	21.2235	25.0942	0	22.7204	22.0929	21.8358	0	0	22.0622	0	0	0	0	21.398	22.3257	23.2534	23.5439	24.47	24.6265	22.9836	21.2235	25.0942
1931	Gorai.005G045000.1.D;Gorai.005G045000.1.A;Gorai.005G045000.2.A;Gorai.005G045000.4.A;Gorai.005G045000.3.A;Gorai.005G045000.5.A;Gorai.005G045000.2.D;Gorai.005G045000.4.D;Gorai.005G045000.3.D;Gorai.005G045000.6.A;Gorai.005G045000.6.D;Gorai.005G045000.5.D	Gorai.005G045000.1.D;Gorai.005G045000.1.A;Gorai.005G045000.2.A;Gorai.005G045000.4.A;Gorai.005G045000.3.A;Gorai.005G045000.5.A;Gorai.005G045000.2.D;Gorai.005G045000.4.D;Gorai.005G045000.3.D;Gorai.005G045000.6.A;Gorai.005G045000.6.D;Gorai.005G045000.5.D	Gorai.005G045000.1.A;Gorai.005G045000.1.D	case 2	Gorai.005G045000.1.D	Gorai.005G045000	K02984 - small subunit ribosomal protein S3Ae (RP-S3Ae, RPS3A) (1 of 4)	Gohir.D02G040600		93523323	AT4G34670.1	Ribosomal protein S3Ae		APO_V5	Yes	Yes	Yes	Yes	M14	PE10	22.0613	0	23.4211	22.9912	23.0636	22.2438	22.3895	0	22.5115	21.5094	21.5646	22.6154	22.2922	0	0	22.4644	0	0	0	0	22.0613	22.7412	23.4211	22.9912	23.0636	22.2438	22.3895	22.4505	22.5115
2420	Gorai.006G076400.1.D;Gorai.006G076400.2.D;Gorai.006G076400.3.D	Gorai.006G076400.1.D;Gorai.006G076400.2.D;Gorai.006G076400.3.D	Gorai.006G076400.1.D	case 1	Gorai.006G076400.1.D	Gorai.006G076400	K03242 - translation initiation factor 2 subunit 3 (EIF2S3) (1 of 3)	Gohir.D09G061700		93521222	AT1G04170.1	eukaryotic translation initiation factor 2 gamma subunit	EIF2 GAMMA	APO_V5	Yes	Yes	Yes	Yes	M14	PE10	20.7152	0	22.5681	22.1857	22.0295	21.8852	21.5056	0	20.817	0	21.6916	22.1297	21.6782	21.9202	0	21.3902	0	0	0	0	20.7152	21.6417	22.5681	22.1857	22.0295	21.8852	21.5056	21.1613	20.817
2662	Gorai.006G210400.1.A;Gorai.006G210400.1.D;Gorai.008G242900.2.A	Gorai.006G210400.1.A;Gorai.006G210400.1.D;Gorai.008G242900.2.A	Gorai.006G210400.1.A;Gorai.006G210400.1.D	case 2	Gorai.006G210400.1.A	Gorai.006G210400	K03237 - translation initiation factor 2 subunit 1 (EIF2S1) (1 of 2)	Gohir.A09G193400		93520013	AT2G40290.1	Eukaryotic translation initiation factor 2 subunit 1		APO_V5	Yes	Yes	Yes	Yes	M14	PE10	0	0	21.88	20.0809	22.5553	21.2923	22.4614	0	21.6241	21.0564	22.5836	22.3562	22.4383	21.3304	0	21.792	0	0	0	0	21.88	20.0809	21.88	20.0809	22.5553	21.2923	22.4614	22.0428	21.6241
3549	Gorai.008G090300.2.D;Gorai.008G090300.1.D;Gorai.008G090300.5.D;Gorai.008G090300.4.D	Gorai.008G090300.2.D;Gorai.008G090300.1.D;Gorai.008G090300.5.D;Gorai.008G090300.4.D	Gorai.008G090300.1.D	case 1	Gorai.008G090300.2.D	Gorai.008G090300	K02991 - small subunit ribosomal protein S6e (RP-S6e, RPS6) (1 of 6)	Gohir.D12G082700		93523276	AT5G10360.1	Ribosomal protein S6e	EMB3010,RPS6B	APO_V5	Yes	Yes	Yes	Yes	M14	PE10	22.6763	0	22.4562	21.5749	22.3023	20.7971	21.7164	0	0	21.5455	20.6062	21.6682	21.2698	0	21.2545	22.2087	0	0	0	0	22.6763	22.5663	22.4562	21.5749	22.3023	20.7971	21.7164	21.6594	21.6025
4902	Gorai.010G103900.1.D;Gorai.010G103900.2.D;Gorai.010G103900.3.D	Gorai.010G103900.1.D;Gorai.010G103900.2.D;Gorai.010G103900.3.D	Gorai.010G103900.1.D	case 1	Gorai.010G103900.1.D	Gorai.010G103900	K00850 - 6-phosphofructokinase 1 (pfkA, PFK) (1 of 6)	Gohir.D06G090200	Gh_D06G101500	93440542	AT4G26270.1	phosphofructokinase 3	PFK3	APO_V5	Yes	Yes	Yes	Yes	M14	PE10	22.9567	0	23.4085	23.1661	22.3497	22.6821	21.4598	22.3886	22.3722	0	21.5272	22.7659	21.6761	0	0	21.1481	0	0	0	0	22.9567	23.1826	23.4085	23.1661	22.3497	22.6821	21.4598	22.3886	22.3722
5266	Gorai.011G083000.5.D;Gorai.011G083000.2.D;Gorai.011G083000.6.D;Gorai.011G083000.3.D;Gorai.011G083000.1.D;Gorai.011G083000.4.D;Gorai.011G083000.4.D.p3	Gorai.011G083000.5.D;Gorai.011G083000.2.D;Gorai.011G083000.6.D;Gorai.011G083000.3.D;Gorai.011G083000.1.D;Gorai.011G083000.4.D	Gorai.011G083000.1.D	case 1	Gorai.011G083000.5.D	Gorai.011G083000	PTHR18896:SF11 - PHOSPHOLIPASE D ALPHA 1-RELATED (1 of 5)	Gohir.D10G076900		93522499	AT1G52570.1	phospholipase D alpha 2	PLDALPHA2	APO_V5	Yes	Yes	Yes	Yes	M14	PE10	21.5136	0	23.4185	23.2609	22.5294	24.0849	21.9249	0	23.1729	0	23.9674	23.7702	23.3396	22.5092	0	22.8314	0	0	0	0	21.5136	22.4661	23.4185	23.2609	22.5294	24.0849	21.9249	22.5489	23.1729
5384	Gorai.011G153400.2.A;Gorai.011G153400.1.A;Gorai.011G153400.3.A;Gorai.011G153400.4.A;Gorai.011G153400.4.D	Gorai.011G153400.2.A;Gorai.011G153400.1.A;Gorai.011G153400.3.A;Gorai.011G153400.4.A	Gorai.011G153400.1.A	case 1	Gorai.011G153400.2.A	Gorai.011G153400	1.5.1.20 - Methylenetetrahydrofolate reductase (NAD(P)H) / N(5,10)-methylenetetrahydrofolate reductase (1 of 2)	Gohir.A10G127700		93520584	AT2G44160.1	methylenetetrahydrofolate reductase 2	MTHFR2	APO_V5	Yes	Yes	Yes	Yes	M14	PE10	20.6188	0	22.2331	22.3144	21.9457	22.3053	21.7992	0	21.3886	0	21.6182	22.259	21.6106	21.0524	0	21.7829	0	0	0	0	20.6188	21.4259	22.2331	22.3144	21.9457	22.3053	21.7992	21.5939	21.3886
5644	Gorai.012G049400.2.D;Gorai.012G049400.1.D;Gorai.012G049400.3.D;Gorai.012G049400.4.D	Gorai.012G049400.2.D;Gorai.012G049400.1.D;Gorai.012G049400.3.D;Gorai.012G049400.4.D	Gorai.012G049400.1.D	case 1	Gorai.012G049400.2.D	Gorai.012G049400	K02160 - acetyl-CoA carboxylase biotin carboxyl carrier protein (accB, bccP) (1 of 3)	Gohir.D04G044101		93522409	AT5G15530.1	biotin carboxyl carrier protein 2	BCCP2,CAC1-B	APO_V5	Yes	Yes	Yes	Yes	M14	PE10	21.4969	0	22.4589	22.2692	22.5766	22.2747	21.2156	0	20.6558	20.896	20.9493	20.9353	21.759	0	0	21.8436	0	0	0	0	21.4969	21.9779	22.4589	22.2692	22.5766	22.2747	21.2156	20.9357	20.6558
5698	Gorai.012G082900.3.A;Gorai.012G082900.2.A;Gorai.012G082900.1.A;Gorai.012G082900.5.A;Gorai.012G082900.4.A;Gorai.012G082900.6.A;Gorai.012G082900.7.A	Gorai.012G082900.3.A;Gorai.012G082900.2.A;Gorai.012G082900.1.A;Gorai.012G082900.5.A;Gorai.012G082900.4.A;Gorai.012G082900.6.A;Gorai.012G082900.7.A	Gorai.012G082900.1.A	case 1	Gorai.012G082900.3.A	Gorai.012G082900	K02148 - V-type H+-transporting ATPase subunit C (ATPeV1C, ATP6C) (1 of 1)	Gohir.A05G334700		93519848	AT1G12840.1	vacuolar ATP synthase subunit C (VATC) / V-ATPase C subunit / vacuolar proton pump C subunit (DET3)	ATVHA-C,DET3	APO_V5	Yes	Yes	Yes	Yes	M14	PE10	22.2063	0	22.8493	22.6774	23.2755	23.1211	22.1456	0	21.9337	0	23.341	23.0206	22.2402	22.4486	0	22.8021	0	0	0	0	22.2063	22.5278	22.8493	22.6774	23.2755	23.1211	22.1456	22.0397	21.9337
612	Gorai.002G037500.2.D;Gorai.002G037500.2.A;Gorai.002G037500.3.D;Gorai.002G037500.3.A;Gorai.002G037500.1.D;Gorai.002G037500.1.A	Gorai.002G037500.2.D;Gorai.002G037500.2.A;Gorai.002G037500.3.D;Gorai.002G037500.3.A;Gorai.002G037500.1.D;Gorai.002G037500.1.A	Gorai.002G037500.1.A;Gorai.002G037500.1.D	case 2	Gorai.002G037500.2.D	Gorai.002G037500	PTHR11615//PTHR11615:SF151 - NITRATE, FROMATE, IRON DEHYDROGENASE // SUBFAMILY NOT NAMED (1 of 1)	Gohir.D01G028100		93520932	AT1G17200.1	Uncharacterised protein family (UPF0497)		APO_V5	Yes	Yes	Yes	Yes	M14	PE10	0	0	21.1979	20.794	20.6782	20.8662	22.1182	22.2703	20.7987	21.9798	20.8869	20.7176	20.3002	0	0	21.2981	0	0	0	0	21.1979	20.794	21.1979	20.794	20.6782	20.8662	22.1182	22.2703	20.7987
410	Gorai.001G205600.2.A;Gorai.001G205600.1.A	Gorai.001G205600.2.A;Gorai.001G205600.1.A	Gorai.001G205600.1.A	case 1	Gorai.001G205600.2.A	Gorai.001G205600	K00033 - 6-phosphogluconate dehydrogenase (PGD, gnd, gntZ) (1 of 3)	Gohir.A07G178100		93523574	AT3G02360.2	6-phosphogluconate dehydrogenase family protein		APO_V5	Yes	Yes	Yes	Yes	M14	PE10	22.2614	0	22.6736	22.708	22.3676	22.2143	0	0	22.2451	22.4228	22.3163	23.0803	21.8012	22.3436	0	22.1546	0	0	0	0	22.2614	22.4675	22.6736	22.708	22.3676	22.2143	22.2246	22.2349	22.2451
712	Gorai.004G268900.1.D;Gorai.004G268900.1.A;Gorai.002G108400.1.D;Gorai.002G108400.1.A;Gorai.004G268900.2.D;Gorai.004G268900.2.A;Gorai.002G108400.3.D;Gorai.002G108400.3.A;Gorai.002G108400.2.D;Gorai.002G108400.2.A;Gorai.003G100600.2.D;Gorai.003G100600.2.A	Gorai.004G268900.1.D;Gorai.004G268900.1.A;Gorai.002G108400.1.D;Gorai.002G108400.1.A;Gorai.004G268900.2.D;Gorai.004G268900.2.A;Gorai.002G108400.3.D;Gorai.002G108400.3.A;Gorai.002G108400.2.D;Gorai.002G108400.2.A	Gorai.002G108400.1.A;Gorai.002G108400.1.D;Gorai.004G268900.1.A;Gorai.004G268900.1.D	case 3	Gorai.004G268900.1.D	Gorai.004G268900	K02966 - small subunit ribosomal protein S19e (RP-S19e, RPS19) (1 of 4)	Gohir.D08G252200		93523224	AT5G61170.1	Ribosomal protein S19e family protein		APO_V5	Yes	Yes	Yes	Yes	M14	PE10	0	0	23.0748	22.16	22.6615	22.6317	21.798	0	22.6186	21.6941	22.0397	22.7348	22.3433	20.677	0	22.1334	0	0	0	0	23.0748	22.16	23.0748	22.16	22.6615	22.6317	21.798	22.2083	22.6186
5040	Gorai.011G278900.1.D;Gorai.012G074800.2.D;Gorai.010G199500.2.A;Gorai.013G020000.2.D;Gorai.013G020000.1.A;Gorai.012G074800.3.D;Gorai.012G074800.3.A;Gorai.013G020000.2.A;Gorai.012G074800.2.A;Gorai.013G020000.1.D;Gorai.010G199500.1.A;Gorai.012G074800.4.D;Gorai.012G074800.4.A;Gorai.013G020000.3.A;Gorai.012G074800.1.A;Gorai.012G074800.1.D;Gorai.013G020000.3.D;Gorai.002G259800.1.A;Gorai.002G259800.1.D;…	Gorai.011G278900.1.D;Gorai.012G074800.2.D;Gorai.010G199500.2.A;Gorai.013G020000.2.D;Gorai.013G020000.1.A;Gorai.012G074800.3.D;Gorai.012G074800.3.A;Gorai.013G020000.2.A;Gorai.012G074800.2.A;Gorai.013G020000.1.D;Gorai.010G199500.1.A;Gorai.012G074800.4.D;Gorai.012G074800.4.A;Gorai.013G020000.3.A;Gorai.012G074800.1.A;Gorai.012G074800.1.D;Gorai.013G020000.3.D;Gorai.002G259800.1.A;Gorai.002G259800.1.D;…	Gorai.002G259800.1.A;Gorai.002G259800.1.D;Gorai.010G118400.1.A;Gorai.010G118400.1.D;Gorai.010G199500.1.A;Gorai.010G199500.1.D;Gorai.011G278900.1.D;Gorai.012G074800.1.A;Gorai.012G074800.1.D;Gorai.013G020000.1.A;Gorai.013G020000.1.D	case 3	Gorai.011G278900.1.D	Gorai.011G278900	K02917 - large subunit ribosomal protein L35Ae (RP-L35Ae, RPL35A) (1 of 4)	Gohir.D10G242500		93523655	AT1G07070.1	Ribosomal protein L35Ae family protein		APO_V5	Yes	Yes	Yes	Yes	M14	PE10	20.3843	0	21.5246	20.7009	20.611	20.1547	20.7038	0	20.4265	0	19.4032	21.1861	20.5927	0	20.3325	21.0429	0	0	0	0	20.3843	20.9544	21.5246	20.7009	20.611	20.1547	20.7038	20.5652	20.4265
1793	Gorai.004G262600.1.A	Gorai.004G262600.1.A	Gorai.004G262600.1.A	case 1	Gorai.004G262600.1.A	Gorai.004G262600	6.1.1.21 - Histidine--tRNA ligase / Histidyl-tRNA synthetase (1 of 2)	Gohir.A08G225700	Gh_A08G281600	93516910	AT3G02760.1	Class II aaRS and biotin synthetases superfamily protein		APO_V5	Yes	Yes	Yes	Yes	M14	PE10	21.6588	0	21.5045	21.2861	21.4279	21.3686	21.6333	0	21.3458	0	21.5634	21.3421	20.7673	0	21.2307	21.5786	0	0	0	0	21.6588	21.5817	21.5045	21.2861	21.4279	21.3686	21.6333	21.4896	21.3458
2571	Gorai.006G158900.3.A;Gorai.006G158900.2.A;Gorai.006G158900.1.A;Gorai.006G158900.3.D;Gorai.006G158900.2.D;Gorai.006G158900.1.D;Gorai.006G158900.4.A;Gorai.006G158900.4.D	Gorai.006G158900.3.A;Gorai.006G158900.2.A;Gorai.006G158900.1.A;Gorai.006G158900.3.D;Gorai.006G158900.2.D;Gorai.006G158900.1.D;Gorai.006G158900.4.A;Gorai.006G158900.4.D	Gorai.006G158900.1.A;Gorai.006G158900.1.D	case 2	Gorai.006G158900.3.A	Gorai.006G158900	PTHR11817//PTHR11817:SF33 - PYRUVATE KINASE // SUBFAMILY NOT NAMED (1 of 5)	Gohir.A09G142400		93069237	AT3G52990.1	Pyruvate kinase family protein		APO_V5	Yes	Yes	Yes	Yes	M14	PE10	20.5904	0	21.5536	21.4189	21.2033	21.4054	21.429	0	21.3162	20.6976	21.363	20.9523	21.0588	0	0	21.4943	0	0	0	0	20.5904	21.072	21.5536	21.4189	21.2033	21.4054	21.429	21.3726	21.3162
2693	Gorai.006G222200.2.D;Gorai.006G222200.2.A;Gorai.006G222200.1.D;Gorai.006G222200.1.A;Gorai.011G159000.1.D;Gorai.011G159000.1.A;Gorai.007G154600.1.A	Gorai.006G222200.2.D;Gorai.006G222200.2.A;Gorai.006G222200.1.D;Gorai.006G222200.1.A;Gorai.011G159000.1.D;Gorai.011G159000.1.A	Gorai.006G222200.1.A;Gorai.006G222200.1.D;Gorai.011G159000.1.A;Gorai.011G159000.1.D	case 3	Gorai.006G222200.2.D	Gorai.006G222200	K02872 - large subunit ribosomal protein L13Ae (RP-L13Ae, RPL13A) (1 of 6)	Gohir.D09G198600		93496827	AT5G48760.1	Ribosomal protein L13 family protein		APO_V5	Yes	Yes	Yes	Yes	M14	PE10	22.2845	0	22.5452	21.4566	21.8799	20.9238	21.5343	0	21.0844	22.0646	20.9735	21.3863	20.1221	0	0	21.5196	0	0	0	0	22.2845	22.4148	22.5452	21.4566	21.8799	20.9238	21.5343	21.3094	21.0844
5637	Gorai.012G042900.1.D;Gorai.012G042900.1.A	Gorai.012G042900.1.D;Gorai.012G042900.1.A	Gorai.012G042900.1.A;Gorai.012G042900.1.D	case 2	Gorai.012G042900.1.D	Gorai.012G042900	K02149 - V-type H+-transporting ATPase subunit D (ATPeV1D, ATP6M) (1 of 2)	Gohir.D04G038000		93519492	AT3G58730.1	vacuolar ATP synthase subunit D (VATD) / V-ATPase D subunit / vacuolar proton pump D subunit (VATPD)		APO_V5	Yes	Yes	Yes	Yes	M14	PE10	0	0	20.8706	21.4058	21.2265	21.4609	21.1495	0	21.3656	20.7024	21.3406	20.6565	20.3431	20.1764	0	20.6833	0	0	0	0	20.8706	21.4058	20.8706	21.4058	21.2265	21.4609	21.1495	21.2575	21.3656
5966	Gorai.013G038800.2.A;Gorai.013G038800.1.A;Gorai.013G038800.2.D;Gorai.013G038800.1.D	Gorai.013G038800.2.A;Gorai.013G038800.1.A;Gorai.013G038800.2.D;Gorai.013G038800.1.D	Gorai.013G038800.1.A;Gorai.013G038800.1.D	case 2	Gorai.013G038800.2.A	Gorai.013G038800	K14498 - serine/threonine-protein kinase SRK2 (SNRK2) (1 of 12)	Gohir.A13G036000		93524515	AT1G60940.1	SNF1-related protein kinase 2.10	SNRK2-10,SNRK2.10,SRK2B	APO_V5	Yes	Yes	Yes	Yes	M14	PE10	0	0	20.7377	20.7703	20.8097	20.4996	20.4557	0	21.2468	20.4908	20.6051	20.9685	20.6372	20.4526	0	20.6031	0	0	0	0	20.7377	20.7703	20.7377	20.7703	20.8097	20.4996	20.4557	20.8513	21.2468
383	Gorai.001G197200.7.D;Gorai.001G197200.6.D;Gorai.001G197200.5.D;Gorai.001G197200.1.D;Gorai.001G197200.3.D;Gorai.001G197200.4.D;Gorai.001G197200.2.D	Gorai.001G197200.7.D;Gorai.001G197200.6.D;Gorai.001G197200.5.D;Gorai.001G197200.1.D;Gorai.001G197200.3.D;Gorai.001G197200.4.D;Gorai.001G197200.2.D	Gorai.001G197200.1.D	case 1	Gorai.001G197200.7.D	Gorai.001G197200	K06630 - 14-3-3 protein epsilon (YWHAE) (1 of 17)	Gohir.D07G176400		93524561	AT5G38480.1	general regulatory factor 3	GRF3,RCI1	APO_V5	Yes	Yes	Yes	Yes	M14	PE10	21.9711	0	22.2555	22.3479	22.111	22.3649	22.0257	22.033	22.1256	0	21.5051	21.9817	21.7337	0	0	21.3007	0	0	0	0	21.9711	22.1133	22.2555	22.3479	22.111	22.3649	22.0257	22.033	22.1256
2361	Gorai.006G039700.1.D;Gorai.006G039700.4.A;Gorai.006G039700.3.A;Gorai.006G039700.3.D;Gorai.006G039700.4.D;Gorai.006G039700.1.A;Gorai.006G100700.1.A;Gorai.006G100700.1.D;Gorai.006G100700.2.D;Gorai.006G100700.2.A;Gorai.006G100700.3.D;Gorai.006G100700.3.A;Gorai.006G039700.2.A;Gorai.006G039700.2.D;Gorai.006G100700.5.A;Gorai.006G100700.4.D;Gorai.006G100700.4.A;Gorai.006G100700.5.D	Gorai.006G039700.1.D;Gorai.006G039700.4.A;Gorai.006G039700.3.A;Gorai.006G039700.3.D;Gorai.006G039700.4.D;Gorai.006G039700.1.A;Gorai.006G100700.1.A;Gorai.006G100700.1.D;Gorai.006G100700.2.D;Gorai.006G100700.2.A;Gorai.006G100700.3.D;Gorai.006G100700.3.A;Gorai.006G039700.2.A;Gorai.006G039700.2.D;Gorai.006G100700.5.A;Gorai.006G100700.4.D;Gorai.006G100700.4.A;Gorai.006G100700.5.D	Gorai.006G039700.1.A;Gorai.006G039700.1.D;Gorai.006G100700.1.A;Gorai.006G100700.1.D	case 3	Gorai.006G039700.1.D	Gorai.006G039700	K00413 - ubiquinol-cytochrome c reductase cytochrome c1 subunit (CYC1, CYT1, petC) (1 of 3)	Gohir.D09G034900		93521588	AT5G40810.1	Cytochrome C1 family		APO_V5	Yes	Yes	Yes	Yes	M14	PE10	22.3516	0	22.2237	21.7164	21.9883	21.4548	0	22.8921	21.6733	21.8588	21.9294	22.314	21.7927	0	0	22.5641	0	0	0	0	22.3516	22.2877	22.2237	21.7164	21.9883	21.4548	22.1735	22.8921	21.6733
3939	Gorai.009G005400.1.D;Gorai.009G005400.1.A;Gorai.009G005400.2.D;Gorai.009G005400.2.A;Gorai.009G005400.7.D;Gorai.009G005400.7.A;Gorai.009G005400.3.D;Gorai.009G005400.3.A;Gorai.009G005400.8.D;Gorai.009G005400.8.A;Gorai.009G005400.5.D;Gorai.009G005400.5.A;Gorai.009G005400.4.D;Gorai.009G005400.4.A;Gorai.009G005400.6.D;Gorai.009G005400.6.A	Gorai.009G005400.1.D;Gorai.009G005400.1.A;Gorai.009G005400.2.D;Gorai.009G005400.2.A;Gorai.009G005400.7.D;Gorai.009G005400.7.A;Gorai.009G005400.3.D;Gorai.009G005400.3.A;Gorai.009G005400.8.D;Gorai.009G005400.8.A;Gorai.009G005400.5.D;Gorai.009G005400.5.A;Gorai.009G005400.4.D;Gorai.009G005400.4.A	Gorai.009G005400.1.A;Gorai.009G005400.1.D	case 2	Gorai.009G005400.1.D	Gorai.009G005400	K17623 - pseudouridine-5'-monophosphatase [EC:3.1.3.-] (HDHD1) (1 of 1)	Gohir.D05G005600		93521163	AT5G57440.1	Haloacid dehalogenase-like hydrolase (HAD) superfamily protein	GPP2,GS1	APO_V5	Yes	Yes	Yes	Yes	M14	PE10	21.541	0	22.2212	22.257	22.5744	22.196	22.8237	0	22.1053	21.936	22.9162	21.7252	21.5497	0	0	21.9154	0	0	0	0	21.541	21.8811	22.2212	22.257	22.5744	22.196	22.8237	22.4645	22.1053
1448	Gorai.004G056700.3.D;Gorai.004G056700.3.A;Gorai.004G056700.1.D;Gorai.004G056700.1.A;Gorai.004G056700.4.D;Gorai.004G056700.4.A;Gorai.004G056700.2.D;Gorai.004G056700.2.A;Gorai.001G242600.2.D;Gorai.001G242600.1.D	Gorai.004G056700.3.D;Gorai.004G056700.3.A;Gorai.004G056700.1.D;Gorai.004G056700.1.A;Gorai.004G056700.4.D;Gorai.004G056700.4.A;Gorai.004G056700.2.D;Gorai.004G056700.2.A	Gorai.004G056700.1.A;Gorai.004G056700.1.D	case 2	Gorai.004G056700.3.D	Gorai.004G056700	K03943 - NADH dehydrogenase (ubiquinone) flavoprotein 2 (NDUFV2) (1 of 2)	Gohir.D08G055800		93517288	AT4G02580.1	NADH-ubiquinone oxidoreductase 24 kDa subunit, putative		APO_V5	Yes	Yes	Yes	Yes	M14	PE10	0	0	20.6333	21.6672	21.7026	21.0157	20.825	0	21.3513	20.6953	21.1774	20.324	21.0643	20.9267	0	20.7437	0	0	0	0	20.6333	21.6672	20.6333	21.6672	21.7026	21.0157	20.825	21.0882	21.3513
1746	Gorai.004G241600.1.D;Gorai.004G241600.2.D;Gorai.004G241600.1.A;Gorai.004G241600.4.D;Gorai.004G241600.2.A;Gorai.004G241600.3.D;Gorai.004G241600.4.A;Gorai.004G241600.3.A;Gorai.009G066400.1.A;Gorai.009G066400.1.D;Gorai.004G241600.3.D.p2;Gorai.004G241600.3.A.p2;Gorai.006G031500.3.D;Gorai.006G031500.3.A;Gorai.006G031500.2.D;Gorai.006G031500.2.A;Gorai.007G342600.6.A.p2;REV__Gorai.009G223000.3.A;REV__Go…	Gorai.004G241600.1.D;Gorai.004G241600.2.D;Gorai.004G241600.1.A;Gorai.004G241600.4.D;Gorai.004G241600.2.A;Gorai.004G241600.3.D;Gorai.004G241600.4.A;Gorai.004G241600.3.A	Gorai.004G241600.1.A;Gorai.004G241600.1.D	case 2	Gorai.004G241600.1.D	Gorai.004G241600	K07870 - Ras homolog gene family, member T1 (RHOT1, ARHT1) (1 of 3)	Gohir.D08G227400		93522239	AT5G27540.2	MIRO-related GTP-ase 1	emb2473,MIRO1	APO_V5	Yes	Yes	Yes	Yes	M14	PE10	0	0	20.6799	20.3055	20.7965	20.5181	21.2284	0	20.7409	21.6565	21.291	21.1581	20.6869	21.2543	0	21.0237	0	0	0	0	20.6799	20.3055	20.6799	20.3055	20.7965	20.5181	21.2284	20.9847	20.7409
1669	Gorai.004G194000.1.A;Gorai.004G194000.2.A	Gorai.004G194000.1.A;Gorai.004G194000.2.A	Gorai.004G194000.1.A	case 1	Gorai.004G194000.1.A	Gorai.004G194000	2.3.1.162 - Taxadien-5-alpha-ol O-acetyltransferase / Taxadienol acetyltransferase (1 of 5)	Gohir.A08G165850		93521162	AT5G02890.1	HXXXD-type acyl-transferase family protein		APO_V5	Yes	Yes	Yes	Yes	M14	PE10	22.0143	0	22.0226	22.0934	21.1333	20.774	20.929	0	0	21.2135	21.308	20.9269	21.2913	19.3091	0	20.546	0	0	0	0	22.0143	22.0185	22.0226	22.0934	21.1333	20.774	20.929	21.0238	21.1187
1160	Gorai.003G099200.1.D;Gorai.003G099200.1.A;Gorai.001G078600.1.D;Gorai.001G078600.1.A;Gorai.003G099200.2.D;Gorai.003G099200.2.A;Gorai.008G196100.1.D	Gorai.003G099200.1.D;Gorai.003G099200.1.A;Gorai.001G078600.1.D;Gorai.001G078600.1.A;Gorai.003G099200.2.D;Gorai.003G099200.2.A	Gorai.001G078600.1.A;Gorai.001G078600.1.D;Gorai.003G099200.1.A;Gorai.003G099200.1.D	case 3	Gorai.003G099200.1.D	Gorai.003G099200	K02981 - small subunit ribosomal protein S2e (RP-S2e, RPS2) (1 of 5)	Gohir.D03G095000		93523357	AT1G58983.1	Ribosomal protein S5 family protein		APO_V5	Yes	Yes	Yes	Yes	M14	PE10	22.2842	0	22.8467	22.4713	22.5207	22.1187	22.0302	0	21.1644	21.5729	21.4847	22.9241	21.82	0	0	22.5936	0	0	0	0	22.2842	22.5654	22.8467	22.4713	22.5207	22.1187	22.0302	21.5973	21.1644
447	Gorai.001G229200.2.D;Gorai.001G229200.2.A;Gorai.001G229200.1.D;Gorai.001G229200.1.A	Gorai.001G229200.2.D;Gorai.001G229200.2.A;Gorai.001G229200.1.D;Gorai.001G229200.1.A	Gorai.001G229200.1.A;Gorai.001G229200.1.D	case 2	Gorai.001G229200.2.D	Gorai.001G229200	K07904 - Ras-related protein Rab-11A (RAB11A) (1 of 34)	Gohir.D07G203600		93524686	AT1G05810.1	RAB GTPase homolog A5E	ARA,ARA-1,ATRAB11D,ATRABA5E,RABA5E	APO_V5	Yes	Yes	Yes	Yes	M14	PE10	0	0	21.7872	21.8423	22.1076	22.1375	22.2038	0	22.1476	21.7896	21.3712	21.5754	21.9296	23.0193	0	21.9375	0	0	0	0	21.7872	21.8423	21.7872	21.8423	22.1076	22.1375	22.2038	22.1757	22.1476
1585	Gorai.004G139500.2.D;Gorai.004G139500.2.A;Gorai.004G139500.1.D;Gorai.004G139500.1.A;Gorai.004G139500.5.D;Gorai.004G139500.5.A;Gorai.004G139500.4.D;Gorai.004G139500.4.A;Gorai.004G139500.3.D;Gorai.004G139500.3.A;Gorai.005G002900.2.D;Gorai.005G002900.2.A;Gorai.005G002900.1.D;Gorai.005G002900.1.A	Gorai.004G139500.2.D;Gorai.004G139500.2.A;Gorai.004G139500.1.D;Gorai.004G139500.1.A;Gorai.004G139500.5.D;Gorai.004G139500.5.A;Gorai.004G139500.4.D;Gorai.004G139500.4.A;Gorai.004G139500.3.D;Gorai.004G139500.3.A	Gorai.004G139500.1.A;Gorai.004G139500.1.D	case 2	Gorai.004G139500.2.D	Gorai.004G139500	K02150 - V-type H+-transporting ATPase subunit E (ATPeV1E, ATP6E) (1 of 3)	Gohir.D08G136300		93523558	AT4G11150.1	vacuolar ATP synthase subunit E1	emb2448,TUF,TUFF,VHA-E1	APO_V5	Yes	Yes	Yes	Yes	M14	PE10	22.1577	0	22.0058	21.8514	23.0168	22.2826	21.8578	0	22.9342	0	22.2806	20.272	22.0136	21.3175	0	22.21	0	0	0	0	22.1577	22.0818	22.0058	21.8514	23.0168	22.2826	21.8578	22.396	22.9342
1644	Gorai.004G177600.2.D;Gorai.004G177600.2.A;Gorai.004G177600.1.D;Gorai.004G177600.1.A;Gorai.004G177600.4.D;Gorai.004G177600.4.A;Gorai.004G177600.3.D;Gorai.004G177600.3.A;Gorai.004G177600.5.D;Gorai.004G177600.5.A;Gorai.008G219100.1.D	Gorai.004G177600.2.D;Gorai.004G177600.2.A;Gorai.004G177600.1.D;Gorai.004G177600.1.A;Gorai.004G177600.4.D;Gorai.004G177600.4.A;Gorai.004G177600.3.D;Gorai.004G177600.3.A;Gorai.004G177600.5.D;Gorai.004G177600.5.A	Gorai.004G177600.1.A;Gorai.004G177600.1.D	case 2	Gorai.004G177600.2.D	Gorai.004G177600	K06174 - ATP-binding cassette, sub-family E, member 1 (ABCE1) (1 of 1)	Gohir.D08G170100		93519251	AT4G19210.1	RNAse l inhibitor protein 2	ATRLI2,RLI2	APO_V5	Yes	Yes	Yes	Yes	M14	PE10	0	0	22.0063	21.9858	21.8285	21.7338	0	22.5624	21.8224	20.6764	22.0907	21.6623	21.4431	20.5342	0	21.3673	0	0	0	0	22.0063	21.9858	22.0063	21.9858	21.8285	21.7338	22.1481	22.5624	21.8224
2550	Gorai.006G145700.1.A;Gorai.006G145700.1.D	Gorai.006G145700.1.A;Gorai.006G145700.1.D	Gorai.006G145700.1.A;Gorai.006G145700.1.D	case 2	Gorai.006G145700.1.A	Gorai.006G145700	K03252 - translation initiation factor 3 subunit C (EIF3C) (1 of 2)	Gohir.A09G130900		93521795	AT3G56150.2	eukaryotic translation initiation factor 3C	ATEIF3C-1,ATTIF3C1,EIF3C,EIF3C-1,TIF3C1	APO_V5	Yes	Yes	Yes	Yes	M14	PE10	22.4191	0	21.6124	21.0384	21.4377	20.9332	22.2605	0	21.2738	21.8087	21.6798	22.3978	21.6612	0	0	23.1657	0	0	0	0	22.4191	22.0158	21.6124	21.0384	21.4377	20.9332	22.2605	21.7671	21.2738
3300	Gorai.007G300100.5.D;Gorai.007G300100.7.D;Gorai.007G300100.2.D;Gorai.007G300100.4.D;Gorai.007G300100.3.D;Gorai.007G300100.1.D;Gorai.007G300100.8.D;Gorai.007G300100.6.D;Gorai.007G341300.4.D;Gorai.007G341300.4.A;Gorai.007G341300.3.D;Gorai.007G341300.3.A;Gorai.007G341300.2.D;Gorai.007G341300.2.A;Gorai.007G341300.1.D;Gorai.007G341300.1.A	Gorai.007G300100.5.D;Gorai.007G300100.7.D;Gorai.007G300100.2.D;Gorai.007G300100.4.D;Gorai.007G300100.3.D;Gorai.007G300100.1.D;Gorai.007G300100.8.D;Gorai.007G300100.6.D	Gorai.007G300100.1.D	case 1	Gorai.007G300100.5.D	Gorai.007G300100	K10364 - capping protein (actin filament) muscle Z-line, alpha (CAPZA) (1 of 1)	Gohir.D11G277900		93518027	AT3G05520.2	Subunits of heterodimeric actin filament capping protein Capz superfamily		APO_V5	Yes	Yes	Yes	Yes	M14	PE10	0	0	21.834	22.0394	21.634	22.1579	22.1027	0	21.412	21.5538	21.5754	22.1133	21.5054	21.5122	0	20.4657	0	0	0	0	21.834	22.0394	21.834	22.0394	21.634	22.1579	22.1027	21.7573	21.412
5570	Gorai.012G004700.1.A;Gorai.012G004700.1.D	Gorai.012G004700.1.A;Gorai.012G004700.1.D	Gorai.012G004700.1.A;Gorai.012G004700.1.D	case 2	Gorai.012G004700.1.A	Gorai.012G004700	PTHR11614:SF101 - ESTERASE/LIPASE/THIOESTERASE FAMILY PROTEIN (1 of 1)	Gohir.A05G412500		93520605	AT5G19290.1	alpha/beta-Hydrolases superfamily protein		APO_V5	Yes	Yes	Yes	Yes	M14	PE10	20.5492	0	21.7999	21.7629	21.2818	21.7515	21.478	0	20.0848	21.7104	22.2636	22.4114	21.2004	0	0	20.4753	0	0	0	0	20.5492	21.1746	21.7999	21.7629	21.2818	21.7515	21.478	20.7814	20.0848
5741	Gorai.012G116700.1.D;Gorai.012G116700.3.D;Gorai.012G116700.2.D	Gorai.012G116700.1.D;Gorai.012G116700.3.D;Gorai.012G116700.2.D	Gorai.012G116700.1.D	case 1	Gorai.012G116700.1.D	Gorai.012G116700	PTHR10997:SF7 - IMPORTIN-11 (1 of 2)	Gohir.D04G132800		93515590	AT3G08960.1	ARM repeat superfamily protein		APO_V5	Yes	Yes	Yes	Yes	M14	PE10	22.1967	0	22.8272	22.7653	22.7894	22.5204	23.1626	23.805	0	22.5953	22.7761	22.9205	22.6959	0	0	23.3043	0	0	0	0	22.1967	22.5119	22.8272	22.7653	22.7894	22.5204	23.1626	23.805	23.2002
3643	Gorai.008G149500.1.D;Gorai.008G149500.1.A;Gorai.013G070700.1.A;Gorai.013G070700.1.D;Gorai.002G016100.1.A;Gorai.002G016100.1.D;Gorai.002G016100.2.A;Gorai.002G016100.2.D;Gorai.002G016100.3.D;Gorai.002G016100.3.A;Gorai.013G070700.2.A;Gorai.013G070700.2.D;Gorai.002G016100.6.A;Gorai.002G016100.6.D;Gorai.002G016100.4.D;Gorai.002G016100.5.D;Gorai.002G016100.4.A;Gorai.002G016100.5.A;Gorai.002G016100.7.A;…	Gorai.008G149500.1.D;Gorai.008G149500.1.A;Gorai.013G070700.1.A;Gorai.013G070700.1.D;Gorai.002G016100.1.A;Gorai.002G016100.1.D;Gorai.002G016100.2.A;Gorai.002G016100.2.D;Gorai.002G016100.3.D;Gorai.002G016100.3.A;Gorai.013G070700.2.A;Gorai.013G070700.2.D;Gorai.002G016100.6.A;Gorai.002G016100.6.D;Gorai.002G016100.4.D;Gorai.002G016100.5.D;Gorai.002G016100.4.A;Gorai.002G016100.5.A;Gorai.002G016100.7.A;…	Gorai.002G016100.1.A;Gorai.002G016100.1.D;Gorai.008G149500.1.A;Gorai.008G149500.1.D;Gorai.013G070700.1.A;Gorai.013G070700.1.D	case 3	Gorai.008G149500.1.D	Gorai.008G149500	K13025 - ATP-dependent RNA helicase (EIF4A3, FAL1) (1 of 3)	Gohir.D12G138000		93518149	AT3G19760.1	eukaryotic initiation factor 4A-III	EIF4A-III	APO_V5	Yes	Yes	Yes	Yes	M14	PE10	22.489	0	22.5367	22.8045	23.1886	22.7737	22.2594	22.3594	22.8373	0	23.162	22.3423	22.1201	0	0	22.1523	0	0	0	0	22.489	22.5129	22.5367	22.8045	23.1886	22.7737	22.2594	22.3594	22.8373
976	Gorai.002G255500.5.D;Gorai.002G255500.3.D;Gorai.002G255500.2.D;Gorai.002G255500.1.D;Gorai.002G255500.4.D	Gorai.002G255500.5.D;Gorai.002G255500.3.D;Gorai.002G255500.2.D;Gorai.002G255500.1.D;Gorai.002G255500.4.D	Gorai.002G255500.1.D	case 1	Gorai.002G255500.5.D	Gorai.002G255500	K06700 - proteasome inhibitor subunit 1 (PI31) (PSMF1) (1 of 1)	Gohir.D01G209900		93517848	AT3G53970.1	proteasome inhibitor-related		APO_V5	Yes	Yes	Yes	Yes	M14	PE10	19.4759	0	20.7996	21.0615	20.8277	21.1837	20.7355	0	20.4994	0	20.7626	20.7761	20.6191	21.2345	0	20.9991	0	0	0	0	19.4759	20.1378	20.7996	21.0615	20.8277	21.1837	20.7355	20.6175	20.4994
1479	Gorai.004G067200.1.D;Gorai.004G067200.2.D;Gorai.008G112200.2.A;Gorai.008G112200.1.A	Gorai.004G067200.1.D;Gorai.004G067200.2.D	Gorai.004G067200.1.D	case 1	Gorai.004G067200.1.D	Gorai.004G067200	K14005 - protein transport protein SEC31 (SEC31) (1 of 3)	Gohir.D08G064900		93519898	AT3G63460.1	transducin family protein / WD-40 repeat family protein		APO_V5	Yes	Yes	Yes	Yes	M14	PE10	22.1211	0	21.1378	20.9511	21.3673	20.9234	21.432	21.9597	0	0	21.0819	22.0826	20.8498	21.1249	0	20.9969	0	0	0	0	22.1211	21.6294	21.1378	20.9511	21.3673	20.9234	21.432	21.9597	21.6671
1788	Gorai.004G260100.1.D	Gorai.004G260100.1.D	Gorai.004G260100.1.D	case 1	Gorai.004G260100.1.D	Gorai.004G260100	K03031 - 26S proteasome regulatory subunit N12 (PSMD8, RPN12) (1 of 1)			93518789	AT1G64520.1	regulatory particle non-ATPase 12A	RPN12a	APO_V5	Yes	Yes	Yes	Yes	M14	PE10	0	0	22.5199	22.5822	22.7533	22.5336	22.3725	21.842	21.5622	21.022	22.4078	22.3855	22.2287	0	0	21.4979	0	0	0	0	22.5199	22.5822	22.5199	22.5822	22.7533	22.5336	22.3725	21.842	21.5622
2038	Gorai.005G119100.1.A;Gorai.005G119100.2.A;Gorai.005G119100.3.A	Gorai.005G119100.1.A;Gorai.005G119100.2.A	Gorai.005G119100.1.A	case 1	Gorai.005G119100.1.A	Gorai.005G119100	K17268 - coatomer protein complex, subunit epsilon (COPE) (1 of 2)	Gohir.A02G088700		93520142	AT1G30630.1	Coatomer epsilon subunit		APO_V5	Yes	Yes	Yes	Yes	M14	PE10	21.3472	0	21.9173	22.0076	21.4478	21.6045	21.9653	0	21.2369	21.2694	21.6214	21.763	21.1946	0	0	21.7268	0	0	0	0	21.3472	21.6323	21.9173	22.0076	21.4478	21.6045	21.9653	21.6011	21.2369
4203	Gorai.009G134500.1.A;Gorai.009G134500.2.A;Gorai.009G134500.3.A;REV__Gorai.006G228200.3.D;REV__Gorai.006G228200.3.A;REV__Gorai.006G228200.2.A;REV__Gorai.006G228200.1.A	Gorai.009G134500.1.A;Gorai.009G134500.2.A;Gorai.009G134500.3.A	Gorai.009G134500.1.A	case 1	Gorai.009G134500.1.A	Gorai.009G134500	PTHR18929:SF59 - PROTEIN DISULFIDE ISOMERASE-LIKE 1-5-RELATED (1 of 1)	Gohir.A05G131300	Gh_A05G118600	93519101	AT3G16110.1	PDI-like 1-6	ATPDI4,ATPDIL1-6,PDI4,PDIL1-6	APO_V5	Yes	Yes	Yes	Yes	M14	PE10	20.948	0	21.5206	20.3036	21.1183	21.3461	20.6571	0	20.8022	0	21.3507	20.1785	21.3399	20.18	0	20.4251	0	0	0	0	20.948	21.2343	21.5206	20.3036	21.1183	21.3461	20.6571	20.7297	20.8022
5007	Gorai.010G177400.2.A;Gorai.010G177400.2.D;Gorai.010G177400.1.D;Gorai.010G177400.1.A	Gorai.010G177400.2.A;Gorai.010G177400.2.D;Gorai.010G177400.1.D;Gorai.010G177400.1.A	Gorai.010G177400.1.A;Gorai.010G177400.1.D	case 2	Gorai.010G177400.2.A	Gorai.010G177400	K12669 - oligosaccharyltransferase complex subunit gamma (OST3, OST6) (1 of 2)	Gohir.A06G145950		93518950	AT1G61790.1	Oligosaccharyltransferase complex/magnesium transporter family protein		APO_V5	Yes	Yes	Yes	Yes	M14	PE10	20.7327	0	20.5021	0	20.207	0	20.4482	22.0155	20.7662	20.6734	20.5457	20.1519	20.1944	19.9308	0	20.5564	0	0	0	0	20.7327	20.6174	20.5021	20.3545	20.207	20.3276	20.4482	22.0155	20.7662
6173	Gorai.013G172400.1.D;Gorai.013G172400.2.D;Gorai.013G172400.3.D;Gorai.013G172400.4.D	Gorai.013G172400.1.D	Gorai.013G172400.1.D	case 1	Gorai.013G172400.1.D	Gorai.013G172400	K07904//K07976 - Ras-related protein Rab-11A (RAB11A) // Rab family, other (RAB) (1 of 4)	Gohir.D13G152500		93524686	AT5G60860.1	RAB GTPase homolog A1F	AtRABA1f,RABA1f	APO_V5	Yes	Yes	Yes	Yes	M14	PE10	0	0	20.5378	20.7632	20.319	20.7887	20.8383	0	20.9147	0	20.4069	21.2442	20.76	21.2935	20.8639	20.3528	0	0	0	0	20.5378	20.7632	20.5378	20.7632	20.319	20.7887	20.8383	20.8765	20.9147
1999	Gorai.005G095400.1.A	Gorai.005G095400.1.A	Gorai.005G095400.1.A	case 1	Gorai.005G095400.1.A	Gorai.005G095400	PTHR18860:SF27 - 14-3-3-LIKE PROTEIN GF14 LAMBDA (1 of 5)	Gohir.A02G077400		93524561	AT5G65430.3	general regulatory factor 8	14-3-3KAPPA,GF14 KAPPA,GRF8	APO_V5	Yes	Yes	Yes	Yes	M14	PE10	22.1209	0	21.9642	22.1539	21.5955	22.0242	22.3171	0	21.4846	21.5598	21.3996	21.8151	21.4653	0	0	21.5012	0	0	0	0	22.1209	22.0426	21.9642	22.1539	21.5955	22.0242	22.3171	21.9008	21.4846
2168	Gorai.005G207200.1.D;Gorai.005G207200.2.D	Gorai.005G207200.1.D;Gorai.005G207200.2.D	Gorai.005G207200.1.D	case 1	Gorai.005G207200.1.D	Gorai.005G207200	PF00582 - Universal stress protein family (Usp) (1 of 53)	Gohir.D02G184900		93523940	AT1G11360.1	Adenine nucleotide alpha hydrolases-like superfamily protein		APO_V5	Yes	Yes	Yes	Yes	M14	PE10	0	0	21.3443	21.6904	20.7797	21.4762	20.4835	0	21.029	20.3684	21.3456	21.6056	21.1323	20.6367	0	20.195	0	0	0	0	21.3443	21.6904	21.3443	21.6904	20.7797	21.4762	20.4835	20.7562	21.029
2220	Gorai.005G226800.1.A;Gorai.005G226800.3.A;Gorai.005G226800.2.A;Gorai.005G226800.3.D;Gorai.005G226800.2.D	Gorai.005G226800.1.A;Gorai.005G226800.3.A;Gorai.005G226800.2.A;Gorai.005G226800.3.D;Gorai.005G226800.2.D	Gorai.005G226800.1.A	case 1	Gorai.005G226800.1.A	Gorai.005G226800	PTHR11699:SF183 - METHYLMALONATE-SEMIALDEHYDE DEHYDROGENASE [ACYLATING], MITOCHONDRIAL (1 of 1)	Gohir.A03G178100	Gh_A03G248400	93518047	AT2G14170.1	aldehyde dehydrogenase 6B2	ALDH6B2	APO_V5	Yes	Yes	Yes	Yes	M14	PE10	20.9	0	22.1106	22.1228	22.503	22.2583	22.1786	0	22.1315	0	21.7793	22.3049	22.2415	21.3111	0	21.3942	0	0	0	0	20.9	21.5053	22.1106	22.1228	22.503	22.2583	22.1786	22.155	22.1315
2822	Gorai.007G014400.1.A;Gorai.007G014400.2.A	Gorai.007G014400.1.A;Gorai.007G014400.2.A	Gorai.007G014400.1.A	case 1	Gorai.007G014400.1.A	Gorai.007G014400	#N/A	Gohir.A11G013800		93518624	AT5G53330.1	Ubiquitin-associated/translation elongation factor EF1B protein		APO_V5	Yes	Yes	Yes	Yes	M14	PE10	0	0	21.5365	21.7121	21.3435	21.3677	21.7551	21.822	21.8605	0	21.4755	20.9643	21.1063	21.8983	0	21.023	0	0	0	0	21.5365	21.7121	21.5365	21.7121	21.3435	21.3677	21.7551	21.822	21.8605
4555	Gorai.009G323300.1.A;Gorai.009G323300.6.A;Gorai.009G323300.5.A;Gorai.009G323300.4.A;Gorai.009G323300.3.A;Gorai.009G323300.2.A	Gorai.009G323300.1.A;Gorai.009G323300.6.A;Gorai.009G323300.5.A;Gorai.009G323300.4.A;Gorai.009G323300.3.A;Gorai.009G323300.2.A	Gorai.009G323300.1.A	case 1	Gorai.009G323300.1.A	Gorai.009G323300	K15040 - voltage-dependent anion channel protein 2 (VDAC2) (1 of 11)	Gohir.A05G304900		93440409	AT3G01280.1	voltage dependent anion channel 1	ATVDAC1,VDAC1	APO_V5	Yes	Yes	Yes	Yes	M14	PE10	21.7802	0	21.7664	21.9374	21.8119	22.4692	20.8589	0	0	19.8679	22.3386	22.2863	21.3936	20.1442	0	20.4491	0	0	0	0	21.7802	21.7733	21.7664	21.9374	21.8119	22.4692	20.8589	20.5286	20.1982
5734	Gorai.012G111400.2.A;Gorai.012G111400.1.A	Gorai.012G111400.2.A;Gorai.012G111400.1.A	Gorai.012G111400.1.A	case 1	Gorai.012G111400.2.A	Gorai.012G111400	K01962 - acetyl-CoA carboxylase carboxyl transferase subunit alpha (accA) (1 of 3)	Gohir.A04G087900		93519190	AT2G38040.1	acetyl Co-enzyme a carboxylase carboxyltransferase alpha subunit	CAC3	APO_V5	Yes	Yes	Yes	Yes	M14	PE10	21.5246	0	20.6727	20.2193	21.5184	21.1368	20.8794	0	21.0902	20.3583	20.6888	19.773	20.5389	0	0	21.092	0	0	0	0	21.5246	21.0986	20.6727	20.2193	21.5184	21.1368	20.8794	20.9848	21.0902
2949	Gorai.007G072800.1.D;Gorai.007G072800.1.A;Gorai.008G098300.1.D;Gorai.008G098300.1.A;Gorai.001G194700.1.D.p2;Gorai.001G194700.1.A.p2	Gorai.007G072800.1.D;Gorai.007G072800.1.A	Gorai.007G072800.1.A;Gorai.007G072800.1.D	case 2	Gorai.007G072800.1.D	Gorai.007G072800	K00411 - ubiquinol-cytochrome c reductase iron-sulfur subunit (UQCRFS1, RIP1, petA) (1 of 2)	Gohir.D11G068000		93522077	AT5G13440.1	Ubiquinol-cytochrome C reductase iron-sulfur subunit		APO_V5	Yes	Yes	Yes	Yes	M14	PE10	22.3137	0	22.5822	23.1091	23.0329	23.1012	22.3459	0	22.0965	22.1701	23.0125	22.9823	22.9556	0	0	22.5416	0	0	0	0	22.3137	22.4479	22.5822	23.1091	23.0329	23.1012	22.3459	22.2212	22.0965
5115	Gorai.010G247000.2.D;Gorai.010G247000.2.A;Gorai.010G247000.1.D;Gorai.010G247000.1.A;Gorai.010G247000.4.D;Gorai.010G247000.4.A;Gorai.010G247000.3.D;Gorai.010G247000.3.A;Gorai.010G247000.5.D;Gorai.010G247000.5.A;Gorai.009G116300.3.D;Gorai.009G116300.1.D;Gorai.009G116300.4.D;Gorai.009G116300.3.A;Gorai.009G116300.1.A	Gorai.010G247000.2.D;Gorai.010G247000.2.A;Gorai.010G247000.1.D;Gorai.010G247000.1.A;Gorai.010G247000.4.D;Gorai.010G247000.4.A;Gorai.010G247000.3.D;Gorai.010G247000.3.A;Gorai.010G247000.5.D;Gorai.010G247000.5.A	Gorai.010G247000.1.A;Gorai.010G247000.1.D	case 2	Gorai.010G247000.2.D	Gorai.010G247000	PTHR13768:SF2 - GAMMA-SOLUBLE NSF ATTACHMENT PROTEIN (1 of 2)	Gohir.D06G219300		93519087	AT4G20410.1	gamma-soluble NSF attachment protein	GAMMA-SNAP,GSNAP	APO_V5	Yes	Yes	Yes	Yes	M14	PE10	20.5728	0	20.8519	20.4786	21.6615	20.9424	22.257	0	21.6544	21.589	22.3254	21.2241	21.2414	0	0	20.4588	0	0	0	0	20.5728	20.7124	20.8519	20.4786	21.6615	20.9424	22.257	21.9557	21.6544
5403	Gorai.011G170300.2.D;Gorai.011G170300.3.D;Gorai.011G170300.1.D;Gorai.011G170300.2.A;Gorai.011G170300.4.D;Gorai.011G170300.3.A;Gorai.011G170300.1.A;Gorai.011G170300.4.A	Gorai.011G170300.2.D;Gorai.011G170300.3.D;Gorai.011G170300.1.D;Gorai.011G170300.2.A;Gorai.011G170300.4.D;Gorai.011G170300.3.A;Gorai.011G170300.1.A;Gorai.011G170300.4.A	Gorai.011G170300.1.A;Gorai.011G170300.1.D	case 2	Gorai.011G170300.2.D	Gorai.011G170300	K16302 - metal transporter CNNM (CNNM) (1 of 7)	Gohir.D10G152800		93522584	AT4G14230.1	CBS domain-containing protein with a domain of unknown function (DUF21)		APO_V5	Yes	Yes	Yes	Yes	M14	PE10	20.687	0	20.3588	0	20.2544	19.6983	20.627	20.5863	20.4716	0	20.358	20.2478	20.2798	20.1307	0	20.4278	0	0	0	0	20.687	20.5229	20.3588	20.3066	20.2544	19.6983	20.627	20.5863	20.4716
3752	Gorai.008G217100.1.D;Gorai.008G217100.2.D	Gorai.008G217100.1.D;Gorai.008G217100.2.D	Gorai.008G217100.1.D	case 1	Gorai.008G217100.1.D	Gorai.008G217100	PTHR23155:SF516 - PLANT INTRACELLULAR RAS-GROUP-RELATED LRR PROTEIN 1-RELATED (1 of 3)	Gohir.D12G202100		93523173	AT3G11330.1	plant intracellular ras group-related LRR 9	PIRL9	APO_V5	Yes	Yes	Yes	Yes	M14	PE10	0	0	21.7694	21.6487	21.578	21.8977	21.4593	0	21.0223	21.8532	22.4864	21.663	21.7151	20.8846	0	20.6685	0	0	0	0	21.7694	21.6487	21.7694	21.6487	21.578	21.8977	21.4593	21.2408	21.0223
2722	Gorai.006G233600.1.D	Gorai.006G233600.1.D	Gorai.006G233600.1.D	case 1	Gorai.006G233600.1.D	Gorai.006G233600	K00827 - alanine-glyoxylate transaminase / (R)-3-amino-2-methylpropionate-pyruvate transaminase (AGXT2) (1 of 4)	Gohir.D09G213400		93521405	AT3G08860.1	PYRIMIDINE 4	PYD4	APO_V5	Yes	Yes	Yes	Yes	M14	PE10	0	0	22.0626	22.2195	23.2691	23.1864	22.8684	0	23.803	22.8843	24.72	23.9778	24.2908	22.8092	0	23.6194	0	0	0	0	22.0626	22.2195	22.0626	22.2195	23.2691	23.1864	22.8684	23.3357	23.803
431	Gorai.001G218400.1.A;Gorai.001G218400.1.D;Gorai.001G218400.3.A;Gorai.001G218400.3.D;Gorai.001G218400.4.A;Gorai.001G218400.4.D;Gorai.001G218400.2.D;Gorai.001G218400.2.A;Gorai.007G168900.1.A;Gorai.007G168900.1.D;Gorai.007G168900.2.A;Gorai.007G168900.2.D;Gorai.007G168900.3.A;Gorai.007G168900.3.D;Gorai.004G153400.1.A;Gorai.004G153400.1.D;Gorai.004G061900.1.A;Gorai.004G061900.1.D	Gorai.001G218400.1.A;Gorai.001G218400.1.D;Gorai.001G218400.3.A;Gorai.001G218400.3.D;Gorai.001G218400.4.A;Gorai.001G218400.4.D;Gorai.001G218400.2.D;Gorai.001G218400.2.A;Gorai.007G168900.1.A;Gorai.007G168900.1.D;Gorai.007G168900.2.A;Gorai.007G168900.2.D;Gorai.007G168900.3.A;Gorai.007G168900.3.D;Gorai.004G153400.1.A;Gorai.004G153400.1.D	Gorai.001G218400.1.A;Gorai.001G218400.1.D;Gorai.004G153400.1.A;Gorai.004G153400.1.D;Gorai.007G168900.1.A;Gorai.007G168900.1.D	case 3	Gorai.001G218400.1.A	Gorai.001G218400	K03236 - translation initiation factor 1A (EIF1A) (1 of 5)			93522417	AT2G04520.1	Nucleic acid-binding, OB-fold-like protein		APO_V5	Yes	Yes	Yes	Yes	M14	PE10	0	0	21.4511	21.5457	22.1256	21.3205	21.1382	21.6717	21.9341	21.2081	20.5642	20.5693	20.9469	0	0	21.0255	0	0	0	0	21.4511	21.5457	21.4511	21.5457	22.1256	21.3205	21.1382	21.6717	21.9341
845	Gorai.002G192400.2.D;Gorai.002G192400.2.A;Gorai.002G192400.3.D;Gorai.002G192400.3.A;Gorai.002G192400.1.D;Gorai.002G192400.1.A;Gorai.012G175200.1.A	Gorai.002G192400.2.D;Gorai.002G192400.2.A;Gorai.002G192400.3.D;Gorai.002G192400.3.A;Gorai.002G192400.1.D;Gorai.002G192400.1.A;Gorai.012G175200.1.A	Gorai.002G192400.1.A;Gorai.002G192400.1.D	case 2	Gorai.002G192400.2.D	Gorai.002G192400	K02737 - 20S proteasome subunit beta 5 (PSMB5) (1 of 2)	Gohir.D01G155200		93520768	AT3G26340.1	N-terminal nucleophile aminohydrolases (Ntn hydrolases) superfamily protein		APO_V5	Yes	Yes	Yes	Yes	M14	PE10	0	0	22.309	22.7998	22.6597	23.4156	22.1268	0	23.6148	20.5816	22.7702	21.8402	21.8172	22.3313	0	21.5785	0	0	0	0	22.309	22.7998	22.309	22.7998	22.6597	23.4156	22.1268	22.8708	23.6148
3432	Gorai.008G022200.1.A;Gorai.008G022200.2.A;Gorai.008G022200.3.A	Gorai.008G022200.1.A;Gorai.008G022200.2.A;Gorai.008G022200.3.A	Gorai.008G022200.1.A	case 1	Gorai.008G022200.1.A	Gorai.008G022200	K15923 - alpha-L-fucosidase 2 (AXY8, FUC95A, afcA) (1 of 2)	Gohir.A12G021400	Gh_A12G021500	93520887	AT4G34260.1	1,2-alpha-L-fucosidases	FUC95A	APO_V5	Yes	Yes	Yes	Yes	M14	PE10	0	0	20.9424	21.1971	22.0378	21.9245	21.1619	20.7282	22.2589	0	21.3526	20.2082	20.9889	20.8966	0	21.096	0	0	0	0	20.9424	21.1971	20.9424	21.1971	22.0378	21.9245	21.1619	20.7282	22.2589
3089	Gorai.007G157600.3.D;Gorai.007G157600.2.D;Gorai.007G157600.1.D;Gorai.007G157600.6.D;Gorai.007G157600.7.D;Gorai.007G157600.4.D;Gorai.007G157600.5.D	Gorai.007G157600.3.D;Gorai.007G157600.2.D;Gorai.007G157600.1.D;Gorai.007G157600.6.D;Gorai.007G157600.7.D;Gorai.007G157600.4.D;Gorai.007G157600.5.D	Gorai.007G157600.1.D	case 1	Gorai.007G157600.3.D	Gorai.007G157600	K09571 - FK506-binding protein 4/5 (FKBP4_5) (1 of 5)	Gohir.D11G147200		93522213	AT3G25230.1	rotamase FKBP 1	ATFKBP62,FKBP62,ROF1	APO_V5	Yes	Yes	Yes	Yes	M14	PE10	0	0	21.8709	21.6789	21.5192	20.7898	20.4626	22.0262	22.6392	19.8113	20.0488	20.716	20.7678	0	0	20.8747	0	0	0	0	21.8709	21.6789	21.8709	21.6789	21.5192	20.7898	20.4626	22.0262	22.6392
753	Gorai.002G126800.1.A;Gorai.002G126800.2.D;Gorai.002G126800.2.A	Gorai.002G126800.1.A	Gorai.002G126800.1.A	case 1	Gorai.002G126800.1.A	Gorai.002G126800	PTHR13061//PTHR13061:SF9 - DYNACTIN SUBUNIT P25 // SUBFAMILY NOT NAMED (1 of 3)	Gohir.A01G114700		93523231	AT1G19580.1	gamma carbonic anhydrase 1	GAMMA CA1	APO_V5	Yes	Yes	Yes	Yes	M14	PE10	21.5336	0	22.6359	22.8292	22.709	22.8011	22.0862	22.1452	22.8891	0	22.8433	21.9203	21.8542	0	0	21.9023	0	0	0	0	21.5336	22.0847	22.6359	22.8292	22.709	22.8011	22.0862	22.1452	22.8891
913	Gorai.002G228400.1.D;Gorai.002G228400.1.A;Gorai.002G228400.3.D;Gorai.002G228400.3.A;Gorai.002G228400.2.D;Gorai.002G228400.2.A;Gorai.002G228400.4.D.p2	Gorai.002G228400.1.D;Gorai.002G228400.1.A;Gorai.002G228400.3.D;Gorai.002G228400.3.A;Gorai.002G228400.2.D;Gorai.002G228400.2.A	Gorai.002G228400.1.A;Gorai.002G228400.1.D	case 2	Gorai.002G228400.1.D	Gorai.002G228400	K02934 - large subunit ribosomal protein L6e (RP-L6e, RPL6) (1 of 4)	Gohir.D01G184900		93523206	AT1G74050.1	Ribosomal protein L6 family protein		APO_V5	Yes	Yes	Yes	Yes	M14	PE10	22.4897	0	22.4933	22.451	22.0917	22.0611	21.7002	0	21.5808	21.962	21.4178	22.3726	22.0734	0	0	22.2187	0	0	0	0	22.4897	22.4915	22.4933	22.451	22.0917	22.0611	21.7002	21.6405	21.5808
2295	Gorai.005G267000.1.D;Gorai.005G267000.1.A;Gorai.005G267000.2.D;Gorai.005G267000.2.A;Gorai.005G267000.3.D;Gorai.005G267000.3.A;Gorai.005G267000.2.A.p2;Gorai.005G267000.2.D.p2	Gorai.005G267000.1.D;Gorai.005G267000.1.A;Gorai.005G267000.2.D;Gorai.005G267000.2.A;Gorai.005G267000.3.D;Gorai.005G267000.3.A	Gorai.005G267000.1.A;Gorai.005G267000.1.D	case 2	Gorai.005G267000.1.D	Gorai.005G267000	K03253 - translation initiation factor 3 subunit B (EIF3B) (1 of 2)	Gohir.D02G238500		93519132	AT5G27640.1	translation initiation factor 3B1	ATEIF3B-1,ATTIF3B1,EIF3B,EIF3B-1,TIF3B1	APO_V5	Yes	Yes	Yes	Yes	M14	PE10	22.0167	0	21.7382	21.4456	22.1845	21.3891	20.5559	0	20.5816	0	21.3448	21.4505	21.8629	20.8744	0	22.0071	0	0	0	0	22.0167	21.8775	21.7382	21.4456	22.1845	21.3891	20.5559	20.5687	20.5816
3031	Gorai.007G123700.1.D;Gorai.007G123700.1.A;Gorai.007G123700.3.D;Gorai.007G123700.3.A;Gorai.007G123700.2.D;Gorai.007G123700.2.A	Gorai.007G123700.1.D;Gorai.007G123700.1.A;Gorai.007G123700.3.D;Gorai.007G123700.3.A;Gorai.007G123700.2.D;Gorai.007G123700.2.A	Gorai.007G123700.1.A;Gorai.007G123700.1.D	case 2	Gorai.007G123700.1.D	Gorai.007G123700	K09517 - DnaJ homolog subfamily B member 11 (DNAJB11) (1 of 3)	Gohir.D11G115600		93519209	AT3G62600.1	DNAJ heat shock family protein	ATERDJ3B,ERDJ3B	APO_V5	Yes	Yes	Yes	Yes	M14	PE10	0	0	21.1125	22.0283	21.613	22.1335	21.1076	0	21.2252	21.3165	21.3265	21.5531	21.4326	20.6146	0	20.5801	0	0	0	0	21.1125	22.0283	21.1125	22.0283	21.613	22.1335	21.1076	21.1664	21.2252
3387	Gorai.007G375600.2.A;Gorai.007G375600.3.A;Gorai.007G375600.1.A	Gorai.007G375600.2.A;Gorai.007G375600.3.A;Gorai.007G375600.1.A	Gorai.007G375600.1.A	case 1	Gorai.007G375600.2.A	Gorai.007G375600	PTHR19375:SF232 - MEDIATOR OF RNA POLYMERASE II TRANSCRIPTION SUBUNIT 37E-RELATED (1 of 8)	Gohir.A11G326300		93524391	AT5G02500.1	heat shock cognate protein 70-1	AT-HSC70-1,HSC70,HSC70-1,HSP70-1	APO_V5	Yes	Yes	Yes	Yes	M14	PE10	0	0	23.2534	23.0049	23.1256	23.1284	22.7809	0	23.4352	22.3058	22.8359	22.1048	22.2709	22.5231	0	22.2613	0	0	0	0	23.2534	23.0049	23.2534	23.0049	23.1256	23.1284	22.7809	23.1081	23.4352
4321	Gorai.009G190000.1.A;Gorai.009G190000.2.A;Gorai.009G190000.3.A	Gorai.009G190000.1.A;Gorai.009G190000.2.A;Gorai.009G190000.3.A	Gorai.009G190000.1.A	case 1	Gorai.009G190000.1.A	Gorai.009G190000	K09494 - T-complex protein 1 subunit beta (CCT2) (1 of 2)	Gohir.A05G181500		93519905	AT5G20890.1	TCP-1/cpn60 chaperonin family protein		APO_V5	Yes	Yes	Yes	Yes	M14	PE10	0	0	21.7595	21.5217	21.8499	22.0891	21.2314	0	21.5973	20.3806	21.6289	20.6403	20.8918	21.1436	0	20.7052	0	0	0	0	21.7595	21.5217	21.7595	21.5217	21.8499	22.0891	21.2314	21.4144	21.5973
4975	Gorai.010G154200.1.A;Gorai.010G154200.3.A;Gorai.010G154200.2.A	Gorai.010G154200.1.A;Gorai.010G154200.3.A;Gorai.010G154200.2.A	Gorai.010G154200.1.A	case 1	Gorai.010G154200.1.A	Gorai.010G154200	K03251 - translation initiation factor 3 subunit D (EIF3D) (1 of 3)	Gohir.A06G128300		93520842	AT4G20980.2	Eukaryotic translation initiation factor 3 subunit 7 (eIF-3)		APO_V5	Yes	Yes	Yes	Yes	M14	PE10	21.3817	0	21.8367	21.477	21.6565	21.7544	21.2701	21.7954	21.8091	0	21.1016	21.4561	21.3228	0	0	21.1731	0	0	0	0	21.3817	21.6092	21.8367	21.477	21.6565	21.7544	21.2701	21.7954	21.8091
5209	Gorai.011G044400.1.D	Gorai.011G044400.1.D	Gorai.011G044400.1.D	case 1	Gorai.011G044400.1.D	Gorai.011G044400	K04507 - calcyclin binding protein (CACYBP, SIP) (1 of 2)	Gohir.D10G041800		93517309	AT1G30070.1	SGS domain-containing protein		APO_V5	Yes	Yes	Yes	Yes	M14	PE10	21.6987	0	22.8568	22.217	23.1147	22.5875	20.5071	0	23.695	0	21.6913	22.9649	22.4241	21.7663	0	21.907	0	0	0	0	21.6987	22.2778	22.8568	22.217	23.1147	22.5875	20.5071	22.1011	23.695
5458	Gorai.011G209900.2.A;Gorai.011G209900.1.A;Gorai.011G209900.3.A;Gorai.011G209900.4.A	Gorai.011G209900.2.A;Gorai.011G209900.1.A;Gorai.011G209900.3.A;Gorai.011G209900.4.A	Gorai.011G209900.1.A	case 1	Gorai.011G209900.2.A	Gorai.011G209900	K15437 - aminoacyl tRNA synthase complex-interacting multifunctional protein 1 (AIMP1, ARC1) (1 of 1)	Gohir.A10G180150		93515815	AT2G40660.1	Nucleic acid-binding, OB-fold-like protein		APO_V5	Yes	Yes	Yes	Yes	M14	PE10	20.8572	0	20.6135	20.9299	20.7747	20.388	20.9001	0	21.4612	0	21.0078	21.5311	20.5741	20.8098	0	20.8849	0	0	0	0	20.8572	20.7354	20.6135	20.9299	20.7747	20.388	20.9001	21.1807	21.4612
991	Gorai.002G263400.1.D;Gorai.002G263400.1.A	Gorai.002G263400.1.D;Gorai.002G263400.1.A	Gorai.002G263400.1.A;Gorai.002G263400.1.D	case 2	Gorai.002G263400.1.D	Gorai.002G263400	K06215 - pyridoxal 5'-phosphate synthase pdxS subunit (pdxS, pdx1) (1 of 5)	Gohir.D01G217100		93458884	AT5G01410.1	Aldolase-type TIM barrel family protein	ATPDX1,ATPDX1.3,PDX1,PDX1.3,RSR4	APO_V5	Yes	Yes	Yes	Yes	M14	PE10	20.8864	0	20.715	20.9524	20.5601	20.3789	20.3607	21.3928	20.0195	0	20.2701	20.3568	19.7155	0	0	19.6318	0	0	0	0	20.8864	20.8007	20.715	20.9524	20.5601	20.3789	20.3607	21.3928	20.0195
2892	Gorai.007G047900.2.A.p2;Gorai.007G047900.2.D.p2;Gorai.005G248800.3.A;Gorai.007G196500.2.A;Gorai.003G010900.1.A;Gorai.003G010900.1.D;Gorai.005G248800.1.D;Gorai.010G006100.2.D;Gorai.012G154000.2.A;Gorai.007G047900.1.D;Gorai.010G006100.1.A;Gorai.007G196500.2.D;Gorai.002G149400.1.D;Gorai.010G006100.1.D;Gorai.010G006100.2.A;Gorai.012G154000.1.D;Gorai.012G154000.1.A;Gorai.010G006100.3.D;Gorai.012G15400…	Gorai.007G047900.2.A.p2;Gorai.007G047900.2.D.p2;Gorai.005G248800.3.A;Gorai.007G196500.2.A;Gorai.003G010900.1.A;Gorai.003G010900.1.D;Gorai.005G248800.1.D;Gorai.010G006100.2.D;Gorai.012G154000.2.A;Gorai.007G047900.1.D;Gorai.010G006100.1.A;Gorai.007G196500.2.D;Gorai.002G149400.1.D;Gorai.010G006100.1.D;Gorai.010G006100.2.A;Gorai.012G154000.1.D;Gorai.012G154000.1.A;Gorai.010G006100.3.D;Gorai.012G15400…	Gorai.002G149400.1.A;Gorai.002G149400.1.D;Gorai.003G010900.1.A;Gorai.003G010900.1.D;Gorai.005G248800.1.A;Gorai.005G248800.1.D;Gorai.007G047900.1.A;Gorai.007G047900.1.D;Gorai.007G196500.1.A;Gorai.007G196500.1.D;Gorai.010G006100.1.A;Gorai.010G006100.1.D;Gorai.012G154000.1.A;Gorai.012G154000.1.D	case 3	Gorai.007G047900.2.A	Gorai.007G047900	PTHR10263:SF13 - V-TYPE PROTON ATPASE 16 KDA PROTEOLIPID SUBUNIT C4 (1 of 3)	Gohir.A11G041300		93524289	AT1G19910.1	ATPase, F0/V0 complex, subunit C protein	ATVHA-C2,AVA-2PE,AVA-P2	APO_V5	Yes	Yes	Yes	Yes	M14	PE10	22.713	0	22.5059	22.8911	22.6996	21.838	23.5247	24.1935	0	23.4086	21.6639	22.0984	21.661	0	0	22.9886	0	0	0	0	22.713	22.6095	22.5059	22.8911	22.6996	21.838	23.5247	24.1935	23.801
2287	Gorai.005G262500.1.D	Gorai.005G262500.1.D	Gorai.005G262500.1.D	case 1	Gorai.005G262500.1.D	Gorai.005G262500	2.6.1.83 - LL-diaminopimelate aminotransferase / LL-diaminopimelate transaminase (1 of 3)	Gohir.D02G234500		93520227	AT4G33680.1	Pyridoxal phosphate (PLP)-dependent transferases superfamily protein	AGD2	APO_V5	Yes	Yes	Yes	Yes	M14	PE10	21.4651	0	21.9877	21.2291	21.5238	21.3471	20.3623	0	19.8745	0	19.2164	20.3691	21.2097	0	0	19.398	0	0	0	0	21.4651	21.7264	21.9877	21.2291	21.5238	21.3471	20.3623	20.1184	19.8745
5389	Gorai.011G158200.4.A;Gorai.011G158200.2.A;Gorai.011G158200.1.A;Gorai.011G158200.5.A;Gorai.011G158200.6.A;Gorai.011G158200.6.D;Gorai.011G158200.3.D;Gorai.011G158200.3.A	Gorai.011G158200.4.A;Gorai.011G158200.2.A;Gorai.011G158200.1.A;Gorai.011G158200.5.A;Gorai.011G158200.6.A;Gorai.011G158200.6.D	Gorai.011G158200.1.A	case 1	Gorai.011G158200.4.A	Gorai.011G158200	PTHR10430:SF7 - PEROXIREDOXIN-2F, MITOCHONDRIAL (1 of 1)	Gohir.A10G124400		93524119	AT3G06050.1	peroxiredoxin IIF	ATPRXIIF,PRXIIF	APO_V5	Yes	Yes	Yes	Yes	M14	PE10	0	0	21.1229	21.1803	21.3589	21.5987	0	0	22.5909	0	20.7537	22.5877	22.1097	20.7738	20.5082	21.678	0	0	0	0	21.1229	21.1803	21.1229	21.1803	21.3589	21.5987	21.9294	22.2601	22.5909
1051	Gorai.003G033300.2.A;Gorai.003G033300.1.A	Gorai.003G033300.2.A;Gorai.003G033300.1.A	Gorai.003G033300.1.A	case 1	Gorai.003G033300.2.A	Gorai.003G033300	PTHR11010:SF38 - LYSOSOMAL PRO-X CARBOXYPEPTIDASE (1 of 1)	Gohir.A02G148700	Gh_A02G196200	93516039	AT5G65760.1	Serine carboxypeptidase S28 family protein		APO_V5	Yes	Yes	Yes	Yes	M14	PE10	0	0	20.8377	20.5451	21.8094	21.4753	21.4447	0	21.5386	20.2929	20.9684	20.4352	21.5779	0	0	20.5887	0	0	0	0	20.8377	20.5451	20.8377	20.5451	21.8094	21.4753	21.4447	21.4916	21.5386
1157	Gorai.003G097400.1.D	Gorai.003G097400.1.D	Gorai.003G097400.1.D	case 1	Gorai.003G097400.1.D	Gorai.003G097400	PTHR11540//PTHR11540:SF29 - MALATE AND LACTATE DEHYDROGENASE // SUBFAMILY NOT NAMED (1 of 3)	Gohir.D03G093400		93519636	AT3G47520.1	malate dehydrogenase	MDH	APO_V5	Yes	Yes	Yes	Yes	M14	PE10	21.6934	0	21.916	21.8532	21.1678	22.2053	22.4332	0	22.0484	0	20.9674	21.9581	21.4138	0	0	20.2501	0	0	0	0	21.6934	21.8047	21.916	21.8532	21.1678	22.2053	22.4332	22.2408	22.0484
4899	Gorai.010G103000.2.A	Gorai.010G103000.2.A	Gorai.010G103000.1.A	case 1	Gorai.010G103000.2.A	Gorai.010G103000	K01369 - legumain (LGMN) (1 of 5)	Gohir.A06G090200		93521280	AT4G32940.1	gamma vacuolar processing enzyme	GAMMA-VPE,GAMMAVPE	APO_V5	Yes	Yes	Yes	Yes	M14	PE10	0	0	21.5845	21.605	22.5591	22.397	0	21.9269	22.943	21.8119	21.7957	0	22.2435	22.0605	0	22.1598	0	0	0	0	21.5845	21.605	21.5845	21.605	22.5591	22.397	22.162	21.9269	22.943
3576	Gorai.008G108300.5.D;Gorai.008G108300.2.D;Gorai.008G108300.3.D;Gorai.008G108300.8.D;Gorai.008G108300.4.D;Gorai.008G108300.7.D;Gorai.008G108300.6.D;Gorai.008G108300.1.D;Gorai.008G108300.7.A;Gorai.008G108300.6.A;Gorai.008G108300.1.A	Gorai.008G108300.5.D;Gorai.008G108300.2.D;Gorai.008G108300.3.D;Gorai.008G108300.8.D;Gorai.008G108300.4.D;Gorai.008G108300.7.D;Gorai.008G108300.6.D;Gorai.008G108300.1.D;Gorai.008G108300.7.A;Gorai.008G108300.6.A;Gorai.008G108300.1.A	Gorai.008G108300.1.D	case 1	Gorai.008G108300.5.D	Gorai.008G108300	3.1.2.22 - Palmitoyl-protein hydrolase / Palmitoyl-protein thioesterase (1 of 3)	Gohir.D12G099400		93521846	AT3G60340.1	alpha/beta-Hydrolases superfamily protein		APO_V5	Yes	Yes	Yes	Yes	M14	PE10	0	0	21.8071	21.753	21.7148	21.9578	21.5425	20.9041	21.658	0	22.0587	21.4955	21.4259	0	0	21.8152	0	0	0	0	21.8071	21.753	21.8071	21.753	21.7148	21.9578	21.5425	20.9041	21.658
1259	Gorai.003G149000.4.D;Gorai.003G149000.2.D;Gorai.003G149000.3.D;Gorai.003G149000.1.D	Gorai.003G149000.4.D;Gorai.003G149000.2.D;Gorai.003G149000.3.D;Gorai.003G149000.1.D	Gorai.003G149000.1.D	case 1	Gorai.003G149000.4.D	Gorai.003G149000	K08059 - interferon, gamma-inducible protein 30 (IFI30, GILT) (1 of 3)	Gohir.D03G142000		93522626	AT1G07080.1	Thioredoxin superfamily protein		APO_V5	Yes	Yes	Yes	Yes	M14	PE10	0	0	21.0876	0	21.8238	22.2011	21.2407	0	20.9113	20.8172	21.3988	21.2249	21.0992	21.6705	0	20.5702	0	0	0	0	21.0876	21.4557	21.0876	21.4557	21.8238	22.2011	21.2407	21.076	20.9113
3519	Gorai.008G061900.1.D	Gorai.008G061900.1.D	Gorai.008G061900.1.D	case 1	Gorai.008G061900.1.D	Gorai.008G061900	PTHR11670:SF40 - ACONITATE HYDRATASE 1 (1 of 2)	Gohir.D12G058700		93523438	AT4G35830.1	aconitase 1	ACO1	APO_V5	Yes	Yes	Yes	Yes	M14	PE10	0	0	21.3843	0	21.3645	21.06	21.6992	0	20.8793	21.5154	21.0724	21.7748	21.4885	21.9009	0	21.5178	0	0	0	0	21.3843	21.3744	21.3843	21.3744	21.3645	21.06	21.6992	21.2893	20.8793
3532	Gorai.008G069200.3.A;Gorai.008G069200.2.A;Gorai.008G069200.4.A;Gorai.008G069200.1.A;Gorai.008G069200.5.A;Gorai.008G069200.6.A	Gorai.008G069200.3.A;Gorai.008G069200.2.A;Gorai.008G069200.4.A;Gorai.008G069200.1.A;Gorai.008G069200.5.A;Gorai.008G069200.6.A	Gorai.008G069200.1.A	case 1	Gorai.008G069200.3.A	Gorai.008G069200	PTHR10804:SF87 - XAA-PRO AMINOPEPTIDASE 1 (1 of 2)	Gohir.A12G065600		93518569	AT4G36760.1	aminopeptidase P1	APP1,ATAPP1	APO_V5	Yes	Yes	Yes	Yes	M14	PE10	20.4169	0	20.8614	20.9866	19.3064	20.6051	0	0	19.9532	0	20.7144	20.1603	20.899	20.4225	0	20.5399	0	0	0	0	20.4169	20.6391	20.8614	20.9866	19.3064	20.6051	20.3878	20.1705	19.9532
6084	Gorai.013G120800.1.D;Gorai.013G120800.1.A;Gorai.013G120800.2.D;Gorai.013G120800.2.A	Gorai.013G120800.1.D;Gorai.013G120800.1.A;Gorai.013G120800.2.D;Gorai.013G120800.2.A	Gorai.013G120800.1.A;Gorai.013G120800.1.D	case 2	Gorai.013G120800.1.D	Gorai.013G120800	K10046 - GDP-D-mannose 3', 5'-epimerase (GME) (1 of 2)	Gohir.D13G107800		93522056	AT5G28840.1	GDP-D-mannose 3\',5\'-epimerase	GME	APO_V5	Yes	Yes	Yes	Yes	M14	PE10	0	0	22.1027	21.9729	22.1375	21.1024	0	0	21.9407	0	21.4875	22.016	22.0032	23.1287	22.4647	22.338	0	0	0	0	22.1027	21.9729	22.1027	21.9729	22.1375	21.1024	21.3818	21.6613	21.9407
2302	Gorai.006G004600.3.A;Gorai.006G004600.1.A;Gorai.006G004600.2.A	Gorai.006G004600.3.A;Gorai.006G004600.1.A;Gorai.006G004600.2.A	Gorai.006G004600.1.A	case 1	Gorai.006G004600.3.A	Gorai.006G004600	PTHR11879//PTHR11879:SF18 - ASPARTATE AMINOTRANSFERASE // SUBFAMILY NOT NAMED (1 of 1)	Gohir.A09G003700	Gh_A09G004600	93519214	AT2G30970.1	aspartate aminotransferase 1	ASP1	APO_V5	Yes	Yes	Yes	Yes	M14	PE10	19.9377	0	18.9989	20.2218	20.8406	20.0694	0	0	21.1095	19.9479	21.757	20.159	20.6259	0	0	21.3476	0	0	0	0	19.9377	19.4683	18.9989	20.2218	20.8406	20.0694	20.4161	20.7628	21.1095
3093	Gorai.007G159600.2.A;Gorai.007G159600.1.A;Gorai.001G102200.1.D;Gorai.001G102200.1.A	Gorai.007G159600.2.A;Gorai.007G159600.1.A	Gorai.001G102200.1.A;Gorai.001G102200.1.D;Gorai.007G159600.1.A	case 3	Gorai.007G159600.2.A	Gorai.007G159600	PF12681 - Glyoxalase-like domain (Glyoxalase_2) (1 of 10)	Gohir.A11G142500		93515848	AT5G48480.1	Lactoylglutathione lyase / glyoxalase I family protein		APO_V5	Yes	Yes	Yes	Yes	M14	PE10	20.2346	0	20.8225	0	20.4562	20.5223	20.3058	0	21.3958	20.7227	0	19.8093	20.2975	20.8945	0	20.0224	0	0	0	0	20.2346	20.5285	20.8225	20.6393	20.4562	20.5223	20.3058	20.8508	21.3958
1097	Gorai.003G059200.3.A;Gorai.003G059200.2.A;Gorai.003G059200.4.A;Gorai.003G059200.1.A	Gorai.003G059200.3.A;Gorai.003G059200.2.A;Gorai.003G059200.4.A;Gorai.003G059200.1.A	Gorai.003G059200.1.A	case 1	Gorai.003G059200.3.A	Gorai.003G059200	PTHR11875:SF63 - NUCLEOSOME ASSEMBLY PROTEIN 1,4 (1 of 1)	Gohir.A02G115100		93441004	AT2G19480.3	nucleosome assembly protein 1;2	NAP1;2,NFA02,NFA2	APO_V5	Yes	Yes	Yes	Yes	M14	PE10	0	0	21.6816	21.4495	21.8648	21.4042	22.4198	0	0	22.467	21.7169	21.8741	22.2747	21.0104	0	22.0288	0	0	0	0	21.6816	21.4495	21.6816	21.4495	21.8648	21.4042	22.4198	22.4356	22.4513
1523	Gorai.004G100400.1.D;Gorai.004G100400.1.A;Gorai.004G100400.3.D;Gorai.004G100400.3.A;Gorai.004G100400.2.D;Gorai.004G100400.2.A	Gorai.004G100400.1.D;Gorai.004G100400.1.A;Gorai.004G100400.3.D;Gorai.004G100400.3.A;Gorai.004G100400.2.D;Gorai.004G100400.2.A	Gorai.004G100400.1.A;Gorai.004G100400.1.D	case 2	Gorai.004G100400.1.D	Gorai.004G100400	PTHR11743:SF27 - MITOCHONDRIAL OUTER MEMBRANE PROTEIN PORIN 4 (1 of 1)	Gohir.D08G094500		93517476	AT5G57490.1	voltage dependent anion channel 4	ATVDAC4,VDAC4	APO_V5	Yes	Yes	Yes	Yes	M14	PE10	0	0	21.1952	21.3121	21.2544	21.5602	0	0	20.595	21.4017	21.7229	20.6711	21.183	20.9422	0	20.942	0	0	0	0	21.1952	21.3121	21.1952	21.3121	21.2544	21.5602	21.2385	20.9167	20.595
3714	Gorai.008G199000.4.D;Gorai.008G199000.4.A;Gorai.008G199000.3.D;Gorai.008G199000.3.A;Gorai.008G199000.2.D;Gorai.008G199000.2.A;Gorai.008G199000.1.D;Gorai.008G199000.1.A	Gorai.008G199000.4.D;Gorai.008G199000.4.A;Gorai.008G199000.3.D;Gorai.008G199000.3.A;Gorai.008G199000.2.D;Gorai.008G199000.2.A;Gorai.008G199000.1.D;Gorai.008G199000.1.A	Gorai.008G199000.1.A;Gorai.008G199000.1.D	case 2	Gorai.008G199000.4.D	Gorai.008G199000	K02136 - F-type H+-transporting ATPase subunit gamma (ATPeF1G, ATP5C1, ATP3) (1 of 3)	Gohir.D12G185600		93519938	AT2G33040.1	gamma subunit of Mt ATP synthase	ATP3	APO_V5	Yes	Yes	Yes	Yes	M14	PE10	21.4796	0	21.6814	21.7442	21.82	21.6953	21.7214	0	21.5704	0	21.591	21.7062	21.132	0	0	22.382	0	0	0	0	21.4796	21.5805	21.6814	21.7442	21.82	21.6953	21.7214	21.6459	21.5704
3768	Gorai.008G229700.2.D;Gorai.008G229700.1.D	Gorai.008G229700.2.D;Gorai.008G229700.1.D	Gorai.008G229700.1.D	case 1	Gorai.008G229700.2.D	Gorai.008G229700	K02134 - F-type H+-transporting ATPase subunit delta (ATPeF1D, ATP5D, ATP16) (1 of 3)	Gohir.D12G214100		93520301	AT5G47030.1	ATPase, F1 complex, delta/epsilon subunit		APO_V5	Yes	Yes	Yes	Yes	M14	PE10	0	0	21.8598	22.3668	21.7228	22.1028	22.5591	0	21.6329	0	21.3691	21.268	22.0991	21.3332	0	22.0424	0	0	0	0	21.8598	22.3668	21.8598	22.3668	21.7228	22.1028	22.5591	22.096	21.6329
4860	Gorai.010G084100.3.A;Gorai.010G084100.7.A;Gorai.010G084100.2.A;Gorai.010G084100.1.A;Gorai.010G084100.6.A;Gorai.010G084100.5.A;Gorai.010G084100.4.A	Gorai.010G084100.3.A;Gorai.010G084100.7.A;Gorai.010G084100.2.A;Gorai.010G084100.1.A;Gorai.010G084100.6.A;Gorai.010G084100.5.A;Gorai.010G084100.4.A	Gorai.010G084100.1.A	case 1	Gorai.010G084100.3.A	Gorai.010G084100	K11279 - nucleosome assembly protein 1-like 1 (NAP1L1, NRP) (1 of 3)	Gohir.A06G073400		93523075	AT2G19480.3	nucleosome assembly protein 1;2	NAP1;2,NFA02,NFA2	APO_V5	Yes	Yes	Yes	Yes	M14	PE10	0	0	21.7408	21.9042	21.8912	21.5592	22.3984	22.2652	21.6748	21.9552	21.3215	0	21.0888	0	0	21.8397	0	0	0	0	21.7408	21.9042	21.7408	21.9042	21.8912	21.5592	22.3984	22.2652	21.6748
5495	Gorai.011G233300.6.D;Gorai.011G233300.2.D;Gorai.011G233300.9.D;Gorai.011G233300.3.D;Gorai.011G233300.7.D;Gorai.011G233300.5.D;Gorai.011G233300.4.D;Gorai.011G233300.1.D;Gorai.011G233300.8.D;Gorai.011G233300.10.D	Gorai.011G233300.6.D;Gorai.011G233300.2.D;Gorai.011G233300.9.D;Gorai.011G233300.3.D;Gorai.011G233300.7.D;Gorai.011G233300.5.D;Gorai.011G233300.4.D;Gorai.011G233300.1.D;Gorai.011G233300.8.D;Gorai.011G233300.10.D	Gorai.011G233300.1.D	case 1	Gorai.011G233300.6.D	Gorai.011G233300	PTHR23151:SF56 - DIHYDROLIPOYLLYSINE-RESIDUE ACETYLTRANSFERASE COMPONENT 1 OF PYRUVATE DEHYDROGENASE COMPLEX, MITOCHONDRIAL (1 of 1)	Gohir.D10G207600		93517594	AT3G52200.1	Dihydrolipoamide acetyltransferase, long form protein	LTA3	APO_V5	Yes	Yes	Yes	Yes	M14	PE10	20.9486	0	22.0188	22.4247	22.4407	22.721	21.3822	0	22.5505	0	22.5493	21.9238	21.7164	0	0	21.4531	0	0	0	0	20.9486	21.4837	22.0188	22.4247	22.4407	22.721	21.3822	21.9663	22.5505
3462	Gorai.008G032000.1.D	Gorai.008G032000.1.D	Gorai.008G032000.1.D	case 1	Gorai.008G032000.1.D	Gorai.008G032000	K03965 - NADH dehydrogenase (ubiquinone) 1 beta subcomplex subunit 9 (NDUFB9) (1 of 2)	Gohir.D12G031300		93518203	AT4G34700.1	LYR family of Fe/S cluster biogenesis protein		APO_V5	Yes	Yes	Yes	Yes	M14	PE10	0	0	21.8326	22.0999	21.9626	21.7839	21.004	0	22.2718	0	22.0895	20.6295	21.0811	21.1098	0	20.5237	0	0	0	0	21.8326	22.0999	21.8326	22.0999	21.9626	21.7839	21.004	21.6379	22.2718
273	Gorai.001G121200.1.A;Gorai.001G121200.2.A;Gorai.001G121200.3.A	Gorai.001G121200.1.A;Gorai.001G121200.2.A;Gorai.001G121200.3.A	Gorai.001G121200.1.A	case 1	Gorai.001G121200.1.A	Gorai.001G121200	1.2.1.50//1.2.1.84 - Long-chain-fatty-acyl-CoA reductase / Acyl-CoA reductase (1 of 2)	Gohir.A07G109100	Gh_A07G119800	93513810	AT4G33790.1	Jojoba acyl CoA reductase-related male sterility protein	CER4,FAR3,G7	APO_V5	Yes	Yes	Yes	Yes	M14	PE10	23.1163	0	23.0863	22.9736	22.4918	21.6605	22.7613	22.4019	0	20.2265	21.0423	0	20.1602	0	0	22.0095	0	0	0	0	23.1163	23.1013	23.0863	22.9736	22.4918	21.6605	22.7613	22.4019	21.3142
1764	Gorai.004G250800.1.D	Gorai.004G250800.1.D	Gorai.004G250800.1.D	case 1	Gorai.004G250800.1.D	Gorai.004G250800	PTHR19957//PTHR19957:SF131 - SYNTAXIN // SUBFAMILY NOT NAMED (1 of 4)	Gohir.D08G236000		93519840	AT3G03800.1	syntaxin of plants 131	ATSYP131,SYP131	APO_V5	Yes	Yes	Yes	Yes	M14	PE10	19.4355	0	0	19.8167	20.7306	19.9925	0	0	21.704	20.0345	21.3672	18.822	20.7277	22.4675	0	20.2402	0	0	0	0	19.4355	19.5626	19.6897	19.8167	20.7306	19.9925	20.563	21.1335	21.704
3144	Gorai.007G186000.1.D	Gorai.007G186000.1.D	Gorai.007G186000.1.D	case 1	Gorai.007G186000.1.D	Gorai.007G186000	PF00069//PF08263//PF13855 - Protein kinase domain (Pkinase) // Leucine rich repeat N-terminal domain (LRRNT_2) // Leucine rich repeat (LRR_8) (1 of 68)	Gohir.D11G173700		93523851	AT1G48480.1	receptor-like kinase 1	RKL1	APO_V5	Yes	Yes	Yes	Yes	M14	PE10	21.2148	0	22.0919	21.8406	20.6327	21.9825	20.8949	0	21.1576	0	20.8552	20.0068	21.81	0	0	20.2417	0	0	0	0	21.2148	21.6533	22.0919	21.8406	20.6327	21.9825	20.8949	21.0262	21.1576
3891	Gorai.008G284100.1.A;Gorai.008G284100.3.A;Gorai.008G284100.2.A	Gorai.008G284100.1.A;Gorai.008G284100.3.A;Gorai.008G284100.2.A	Gorai.008G284100.1.A	case 1	Gorai.008G284100.1.A	Gorai.008G284100	K02953 - small subunit ribosomal protein S13e (RP-S13e, RPS13) (1 of 6)	Gohir.A12G264400		93523362	AT4G00100.1	ribosomal protein S13A	ATRPS13A,PFL2,RPS13,RPS13A	APO_V5	Yes	Yes	Yes	Yes	M14	PE10	22.3939	0	22.5372	21.6774	21.8253	21.3517	22.0244	0	0	21.9585	20.9308	22.7611	21.6274	0	0	21.827	0	0	0	0	22.3939	22.4655	22.5372	21.6774	21.8253	21.3517	22.0244	22.0024	21.9805
6351	Gorai.013G270300.1.D	Gorai.013G270300.1.D	Gorai.013G270300.1.D	case 1	Gorai.013G270300.1.D	Gorai.013G270300	K03178 - ubiquitin-activating enzyme E1 (UBE1, UBA1) (1 of 4)	Gohir.D13G239400		93076702	AT2G30110.1	ubiquitin-activating enzyme 1	ATUBA1,MOS5,UBA1	APO_V5	Yes	Yes	Yes	Yes	M14	PE10	21.2623	0	21.6434	21.4734	21.016	21.4737	21.0675	0	20.5137	0	21.2288	21.2629	21.0787	0	0	21.0658	0	0	0	0	21.2623	21.4529	21.6434	21.4734	21.016	21.4737	21.0675	20.7906	20.5137
979	Gorai.002G258500.1.D;Gorai.002G258500.1.A;Gorai.002G258500.2.D;Gorai.002G258500.2.A	Gorai.002G258500.1.D;Gorai.002G258500.1.A;Gorai.002G258500.2.D;Gorai.002G258500.2.A	Gorai.002G258500.1.A;Gorai.002G258500.1.D	case 2	Gorai.002G258500.1.D	Gorai.002G258500	PTHR19375:SF232 - MEDIATOR OF RNA POLYMERASE II TRANSCRIPTION SUBUNIT 37E-RELATED (1 of 8)	Gohir.D01G212600		93524391	AT5G02500.1	heat shock cognate protein 70-1	AT-HSC70-1,HSC70,HSC70-1,HSP70-1	APO_V5	Yes	Yes	Yes	Yes	M14	PE10	0	0	22.2801	21.6544	22.3419	21.9036	20.9006	0	22.1567	20.978	21.4451	21.1793	21.3307	0	0	21.414	0	0	0	0	22.2801	21.6544	22.2801	21.6544	22.3419	21.9036	20.9006	21.5286	22.1567
1386	Gorai.004G028000.1.D	Gorai.004G028000.1.D	Gorai.004G028000.1.D	case 1	Gorai.004G028000.1.D	Gorai.004G028000	PTHR24012:SF333 - POLYADENYLATE-BINDING PROTEIN RBP45B-RELATED (1 of 8)	Gohir.D08G030400		93523871	AT4G27000.1	RNA-binding (RRM/RBD/RNP motifs) family protein	ATRBP45C	APO_V5	Yes	Yes	Yes	Yes	M14	PE10	0	0	21.4676	21.7658	21.3707	21.8111	20.5788	0	21.1653	0	21.0253	21.994	21.6732	21.3863	0	21.0316	0	0	0	0	21.4676	21.7658	21.4676	21.7658	21.3707	21.8111	20.5788	20.872	21.1653
5205	Gorai.011G042800.1.D;Gorai.011G042800.1.A	Gorai.011G042800.1.D;Gorai.011G042800.1.A	Gorai.011G042800.1.A;Gorai.011G042800.1.D	case 2	Gorai.011G042800.1.D	Gorai.011G042800	K02882 - large subunit ribosomal protein L18Ae (RP-L18Ae, RPL18A) (1 of 6)	Gohir.D10G040600		93523804	AT2G34480.1	Ribosomal protein L18ae/LX family protein		APO_V5	Yes	Yes	Yes	Yes	M14	PE10	22.1298	0	22.1254	21.1247	21.2535	20.8473	21.6447	0	0	21.5979	20.6409	21.5749	20.8068	0	0	21.1738	0	0	0	0	22.1298	22.1276	22.1254	21.1247	21.2535	20.8473	21.6447	21.6291	21.6135
5257	Gorai.011G078200.2.D;Gorai.011G078200.1.D;Gorai.011G078200.3.D;Gorai.011G078200.4.D	Gorai.011G078200.2.D;Gorai.011G078200.1.D;Gorai.011G078200.3.D;Gorai.011G078200.4.D	Gorai.011G078200.1.D	case 1	Gorai.011G078200.2.D	Gorai.011G078200	K00670 - peptide alpha-N-acetyltransferase (E2.3.1.88) (1 of 4)			93519403	AT1G80410.1	tetratricopeptide repeat (TPR)-containing protein	EMB2753	APO_V5	Yes	Yes	Yes	Yes	M14	PE10	21.3391	0	20.3941	0	20.7207	20.3352	21.1134	21.7221	0	21.1986	21.0476	21.1323	20.6892	0	0	21.219	0	0	0	0	21.3391	20.8666	20.3941	20.5574	20.7207	20.3352	21.1134	21.7221	21.4604
5306	Gorai.011G112000.3.A;Gorai.011G112000.2.A;Gorai.011G112000.1.A;Gorai.011G112000.4.A;Gorai.011G112000.5.A	Gorai.011G112000.3.A;Gorai.011G112000.2.A;Gorai.011G112000.1.A;Gorai.011G112000.4.A;Gorai.011G112000.5.A	Gorai.011G112000.1.A	case 1	Gorai.011G112000.3.A	Gorai.011G112000	PTHR11986:SF58 - ALANINE--GLYOXYLATE AMINOTRANSFERASE 2, MITOCHONDRIAL (1 of 1)	Gohir.A10G086400		93518177	AT4G39660.1	alanine:glyoxylate aminotransferase 2	AGT2	APO_V5	Yes	Yes	Yes	Yes	M14	PE10	0	0	21.5945	21.3392	21.8161	21.3986	20.7673	0	22.0314	0	21.2919	20.1908	21.4095	20.3551	0	21.012	0	0	0	0	21.5945	21.3392	21.5945	21.3392	21.8161	21.3986	20.7673	21.3994	22.0314
65	Gorai.001G001300.1.D;Gorai.001G001300.2.D;Gorai.001G001300.3.D	Gorai.001G001300.1.D;Gorai.001G001300.2.D;Gorai.001G001300.3.D	Gorai.001G001300.1.D	case 1	Gorai.001G001300.1.D	Gorai.001G001300	6.1.1.12 - Aspartate--tRNA ligase / Aspartyl-tRNA synthetase (1 of 2)	Gohir.D07G001600		93519682	AT4G31180.1	Class II aminoacyl-tRNA and biotin synthetases superfamily protein		APO_V5	Yes	Yes	Yes	Yes	M14	PE10	0	0	21.6647	21.4505	21.64	22.1636	21.4088	0	22.223	0	20.5885	21.9188	21.3446	21.1284	0	21.2381	0	0	0	0	21.6647	21.4505	21.6647	21.4505	21.64	22.1636	21.4088	21.8159	22.223
1346	Gorai.004G010600.3.A;Gorai.004G010600.1.A;Gorai.004G010600.3.D;Gorai.004G010600.1.D;Gorai.004G010600.2.A;Gorai.004G010600.2.D;Gorai.006G113200.1.D	Gorai.004G010600.3.A;Gorai.004G010600.1.A;Gorai.004G010600.3.D;Gorai.004G010600.1.D;Gorai.004G010600.2.A;Gorai.004G010600.2.D	Gorai.004G010600.1.A;Gorai.004G010600.1.D	case 2	Gorai.004G010600.3.A	Gorai.004G010600	PTHR21136:SF101 - VESICLE-ASSOCIATED MEMBRANE PROTEIN 714 (1 of 2)	Gohir.A08G006000		93519427	AT5G22360.1	vesicle-associated membrane protein 714	ATVAMP714,VAMP714	APO_V5	Yes	Yes	Yes	Yes	M14	PE10	21.316	0	21.289	21.2064	21.358	20.3539	21.7396	22.1005	0	0	21.614	20.5327	20.3525	0	0	20.7974	0	0	0	0	21.316	21.3025	21.289	21.2064	21.358	20.3539	21.7396	22.1005	21.9383
2175	Gorai.005G211100.1.A;Gorai.005G211100.1.D	Gorai.005G211100.1.A;Gorai.005G211100.1.D	Gorai.005G211100.1.A;Gorai.005G211100.1.D	case 2	Gorai.005G211100.1.A	Gorai.005G211100	PTHR11080:SF13 - NICOTINAMIDASE 3 (1 of 1)	Gohir.A03G165200		93516987	AT5G23230.1	nicotinamidase 2	NIC2	APO_V5	Yes	Yes	Yes	Yes	M14	PE10	0	0	20.7429	20.189	20.2945	20.6557	21.0845	0	20.5402	0	19.8051	20.2312	20.3097	19.7754	0	20.2291	0	0	0	0	20.7429	20.189	20.7429	20.189	20.2945	20.6557	21.0845	20.8124	20.5402
2387	Gorai.006G055700.2.D;Gorai.006G055700.1.D;Gorai.006G055700.3.D;Gorai.006G055700.4.D;Gorai.006G055700.5.D	Gorai.006G055700.2.D;Gorai.006G055700.1.D;Gorai.006G055700.3.D;Gorai.006G055700.4.D;Gorai.006G055700.5.D	Gorai.006G055700.1.D	case 1	Gorai.006G055700.2.D	Gorai.006G055700	PTHR11732:SF14 - HYPERKINETIC, ISOFORM M (1 of 2)	Gohir.D09G052984		93518159	AT1G04690.1	potassium channel beta subunit 1	KAB1,KV-BETA1	APO_V5	Yes	Yes	Yes	Yes	M14	PE10	0	0	22.4264	22.6919	22.3889	22.9189	21.5899	0	22.3347	0	22.3492	21.8624	21.5396	20.0911	0	20.6059	0	0	0	0	22.4264	22.6919	22.4264	22.6919	22.3889	22.9189	21.5899	21.9623	22.3347
4755	Gorai.010G017800.1.D;Gorai.010G017800.1.A;Gorai.010G017800.2.D;Gorai.010G017800.2.A	Gorai.010G017800.1.D;Gorai.010G017800.1.A;Gorai.010G017800.2.D;Gorai.010G017800.2.A	Gorai.010G017800.1.A;Gorai.010G017800.1.D	case 2	Gorai.010G017800.1.D	Gorai.010G017800	PF14290 - Domain of unknown function (DUF4370) (DUF4370) (1 of 1)	Gohir.D06G015000		93518752	AT1G47420.1	succinate dehydrogenase 5	SDH5	APO_V5	Yes	Yes	Yes	Yes	M14	PE10	0	0	22.0125	22.7033	22.1736	22.4044	21.7735	0	21.3923	21.3725	21.4994	21.7965	22.0441	0	0	21.64	0	0	0	0	22.0125	22.7033	22.0125	22.7033	22.1736	22.4044	21.7735	21.5829	21.3923
2795	Gorai.006G273500.4.D;Gorai.006G273500.3.D;Gorai.006G273500.2.D;Gorai.006G273500.1.D;Gorai.006G273500.6.D;Gorai.006G273500.5.D;Gorai.006G273500.8.D;Gorai.006G273500.9.D;Gorai.006G273500.7.D;Gorai.006G273500.7.D.p2;Gorai.008G211600.1.D;Gorai.008G211600.1.A;Gorai.008G211600.2.D;Gorai.008G211600.2.A	Gorai.006G273500.4.D;Gorai.006G273500.3.D;Gorai.006G273500.2.D;Gorai.006G273500.1.D;Gorai.006G273500.6.D;Gorai.006G273500.5.D;Gorai.006G273500.8.D;Gorai.006G273500.9.D;Gorai.006G273500.7.D	Gorai.006G273500.1.D	case 1	Gorai.006G273500.4.D	Gorai.006G273500	K08054 - calnexin (CANX) (1 of 2)	Gohir.D09G249200		93521554	AT5G61790.1	calnexin 1	ATCNX1,CNX1	APO_V5	Yes	Yes	Yes	Yes	M14	PE10	20.3934	0	20.3807	21.3193	20.8945	20.9916	21.1435	0	20.8742	0	20.7333	20.9197	19.954	0	0	21.0329	0	0	0	0	20.3934	20.387	20.3807	21.3193	20.8945	20.9916	21.1435	21.0088	20.8742
2258	Gorai.005G247000.1.D;Gorai.005G247000.1.A;Gorai.013G033800.4.D.p2;Gorai.013G033800.4.A.p2;Gorai.001G026600.1.D;Gorai.001G026600.1.A	Gorai.005G247000.1.D;Gorai.005G247000.1.A	Gorai.001G026600.1.D;Gorai.005G247000.1.A;Gorai.005G247000.1.D	case 3	Gorai.005G247000.1.D	Gorai.005G247000	K01373 - cathepsin F (CTSF) (1 of 5)	Gohir.D02G219000		93523068	AT4G39090.1	Papain family cysteine protease	RD19,RD19A	APO_V5	Yes	Yes	Yes	Yes	M14	PE10	0	0	21.707	22.5873	21.8414	22.308	21.9811	0	22.7697	21.4908	22.5893	0	21.91	21.2655	0	20.7506	0	0	0	0	21.707	22.5873	21.707	22.5873	21.8414	22.308	21.9811	22.3754	22.7697
61	Gorai.001G000900.2.A;Gorai.001G000900.1.A;Gorai.001G000900.1.D;Gorai.001G000900.2.D;Gorai.001G000900.7.A;Gorai.001G000900.7.D;Gorai.001G000900.3.A;Gorai.001G000900.6.A;Gorai.001G000900.3.D;Gorai.001G000900.6.D;Gorai.001G000900.5.D;Gorai.001G000900.4.A;Gorai.001G000900.5.A;Gorai.001G000900.4.D;Gorai.005G004900.5.A;Gorai.006G234800.1.A;Gorai.005G004900.5.D;Gorai.005G004900.1.A;Gorai.005G004900.2.A;…	Gorai.001G000900.2.A;Gorai.001G000900.1.A;Gorai.001G000900.1.D;Gorai.001G000900.2.D;Gorai.001G000900.7.A;Gorai.001G000900.7.D;Gorai.001G000900.3.A;Gorai.001G000900.6.A;Gorai.001G000900.3.D;Gorai.001G000900.6.D;Gorai.001G000900.5.D;Gorai.001G000900.4.A;Gorai.001G000900.5.A;Gorai.001G000900.4.D	Gorai.001G000900.1.A;Gorai.001G000900.1.D	case 2	Gorai.001G000900.2.A	Gorai.001G000900	K02206 - cyclin-dependent kinase 2 (CDK2) (1 of 2)	Gohir.A07G000800	Gh_A07G000500	93524446	AT3G48750.1	cell division control 2	CDC2,CDC2A,CDC2AAT,CDK2,CDKA1,CDKA;1	APO_V5	Yes	Yes	Yes	Yes	M14	PE10	0	0	21.2984	21.3005	21.0924	20.8375	20.9567	0	0	20.8369	21.2645	20.5351	20.4578	20.7504	0	20.8495	0	0	0	0	21.2984	21.3005	21.2984	21.3005	21.0924	20.8375	20.9567	20.9168	20.8768
1229	Gorai.003G136100.4.D;Gorai.003G136100.3.D;Gorai.011G230200.1.D;Gorai.003G136100.6.D;Gorai.003G136100.6.A;Gorai.003G136100.5.D;Gorai.003G136100.5.A;Gorai.013G265000.1.D;Gorai.003G136100.3.A;Gorai.003G136100.2.D;Gorai.013G265000.1.A;Gorai.003G136100.2.A;Gorai.003G136100.4.A;Gorai.011G230200.3.D;Gorai.011G230200.2.D;Gorai.003G136100.1.D;Gorai.003G136100.1.A;Gorai.001G108200.3.D;Gorai.001G108200.3.A;…	Gorai.003G136100.4.D;Gorai.003G136100.3.D;Gorai.011G230200.1.D;Gorai.003G136100.6.D;Gorai.003G136100.6.A;Gorai.003G136100.5.D;Gorai.003G136100.5.A;Gorai.013G265000.1.D;Gorai.003G136100.3.A;Gorai.003G136100.2.D;Gorai.013G265000.1.A;Gorai.003G136100.2.A;Gorai.003G136100.4.A;Gorai.011G230200.3.D;Gorai.011G230200.2.D;Gorai.003G136100.1.D;Gorai.003G136100.1.A;Gorai.001G108200.3.D;Gorai.001G108200.3.A;…	Gorai.001G108200.1.A;Gorai.001G108200.1.D;Gorai.003G136100.1.A;Gorai.003G136100.1.D;Gorai.009G101300.1.D;Gorai.011G230200.1.A;Gorai.011G230200.1.D;Gorai.013G265000.1.A;Gorai.013G265000.1.D	case 3	Gorai.003G136100.4.D	Gorai.003G136100	K02957 - small subunit ribosomal protein S15Ae (RP-S15Ae, RPS15A) (1 of 5)	Gohir.D03G129400	Gh_D03G152300	93524358	AT1G07770.2	ribosomal protein S15A	RPS15A	APO_V5	Yes	Yes	Yes	Yes	M14	PE10	21.6846	0	22.0422	0	21.5278	21.7208	21.6934	0	21.6372	22.6212	20.623	21.6708	21.0631	0	0	21.902	0	0	0	0	21.6846	21.8634	22.0422	21.785	21.5278	21.7208	21.6934	21.6653	21.6372
1387	Gorai.004G028800.2.A;Gorai.004G028800.1.A	Gorai.004G028800.2.A;Gorai.004G028800.1.A	Gorai.004G028800.1.A	case 1	Gorai.004G028800.2.A	Gorai.004G028800	K11836 - ubiquitin carboxyl-terminal hydrolase 5/13 [EC:3.4.19.12] (USP5_13, UBP14) (1 of 1)	Gohir.A08G020600		93516565	AT3G20630.1	ubiquitin-specific protease 14	ATUBP14,PER1,TTN6,UBP14	APO_V5	Yes	Yes	Yes	Yes	M14	PE10	21.4303	0	21.8931	21.6606	22.2336	22.1263	21.8337	0	21.7312	0	22.3201	21.7896	21.7008	0	0	20.5525	0	0	0	0	21.4303	21.6617	21.8931	21.6606	22.2336	22.1263	21.8337	21.7824	21.7312
1939	Gorai.005G051000.1.D;Gorai.005G051000.1.A;Gorai.005G051000.2.D;Gorai.005G051000.2.A	Gorai.005G051000.1.D;Gorai.005G051000.1.A;Gorai.005G051000.2.D;Gorai.005G051000.2.A	Gorai.005G051000.1.A;Gorai.005G051000.1.D	case 2	Gorai.005G051000.1.D	Gorai.005G051000	K02875 - large subunit ribosomal protein L14e (RP-L14e, RPL14) (1 of 5)	Gohir.D02G046200		93523508	AT4G27090.1	Ribosomal protein L14		APO_V5	Yes	Yes	Yes	Yes	M14	PE10	0	0	23.1522	22.3552	21.2025	22.4081	22.3575	0	22.9442	20.9518	22.243	21.9686	20.9577	0	0	21.3175	0	0	0	0	23.1522	22.3552	23.1522	22.3552	21.2025	22.4081	22.3575	22.6508	22.9442
2628	Gorai.006G190800.2.D;Gorai.006G190800.1.D;Gorai.006G190800.3.D	Gorai.006G190800.2.D;Gorai.006G190800.1.D;Gorai.006G190800.3.D	Gorai.006G190800.1.D	case 1	Gorai.006G190800.2.D	Gorai.006G190800	PTHR10502//PTHR10502:SF120 - ANNEXIN // SUBFAMILY NOT NAMED (1 of 2)	Gohir.D09G169300		93441099	AT1G68090.1	annexin 5	ANN5,ANNAT5	APO_V5	Yes	Yes	Yes	Yes	M14	PE10	0	0	21.1061	20.5155	21.082	20.2444	21.0531	0	21.1321	20.1402	20.4259	20.6502	19.8523	0	0	21.0902	0	0	0	0	21.1061	20.5155	21.1061	20.5155	21.082	20.2444	21.0531	21.0926	21.1321
5014	Gorai.010G181500.1.D	Gorai.010G181500.1.D	Gorai.010G181500.1.D	case 1	Gorai.010G181500.1.D	Gorai.010G181500	K00605 - aminomethyltransferase (gcvT, AMT) (1 of 1)	Gohir.D06G155300		93519568	AT1G11860.1	Glycine cleavage T-protein family		APO_V5	Yes	Yes	Yes	Yes	M14	PE10	21.0298	0	21.9248	21.9867	22.4281	21.9168	0	0	22.0337	0	22.4048	23.0314	22.13	21.0523	0	22.3334	0	0	0	0	21.0298	21.4773	21.9248	21.9867	22.4281	21.9168	21.9558	21.9947	22.0337
5738	Gorai.012G115100.1.D	Gorai.012G115100.1.D	Gorai.012G115100.1.D	case 1	Gorai.012G115100.1.D	Gorai.012G115100	K08518 - syntaxin-binding protein 5 (STXBP5) (1 of 2)	Gohir.D04G131200		93440509	AT5G05570.2	transducin family protein / WD-40 repeat family protein		APO_V5	Yes	Yes	Yes	Yes	M14	PE10	21.5347	0	21.1577	20.9249	21.4519	21.5775	0	21.4712	0	20.9919	22.4192	21.5663	21.9594	0	0	22.3437	0	0	0	0	21.5347	21.3462	21.1577	20.9249	21.4519	21.5775	21.5244	21.4712	21.2315
498	Gorai.006G025300.1.D;Gorai.006G025300.1.A;Gorai.001G257000.1.D;Gorai.001G257000.1.A;Gorai.006G025300.4.D;Gorai.006G025300.4.A;Gorai.006G025300.5.D;Gorai.006G025300.5.A;Gorai.006G025300.3.A;Gorai.006G025300.3.D;Gorai.001G257000.2.D;Gorai.001G257000.2.A;Gorai.006G025300.2.D;Gorai.006G025300.2.A	Gorai.006G025300.1.D;Gorai.006G025300.1.A;Gorai.001G257000.1.D;Gorai.001G257000.1.A;Gorai.006G025300.4.D;Gorai.006G025300.4.A;Gorai.006G025300.5.D;Gorai.006G025300.5.A;Gorai.006G025300.3.A;Gorai.006G025300.3.D;Gorai.001G257000.2.D;Gorai.001G257000.2.A;Gorai.006G025300.2.D;Gorai.006G025300.2.A	Gorai.001G257000.1.A;Gorai.001G257000.1.D;Gorai.006G025300.1.A;Gorai.006G025300.1.D	case 3	Gorai.006G025300.1.D	Gorai.006G025300	K02146 - V-type H+-transporting ATPase subunit d (ATPeV0D, ATP6D) (1 of 2)	Gohir.D09G021300		93520165	AT3G28715.1	ATPase, V0/A0 complex, subunit C/D		APO_V5	Yes	Yes	Yes	Yes	M14	PE10	0	0	21.2639	21.5424	21.9423	20.8459	21.3426	22.3203	0	20.906	21.0773	21.6129	20.9303	0	0	20.7702	0	0	0	0	21.2639	21.5424	21.2639	21.5424	21.9423	20.8459	21.3426	22.3203	21.6131
2522	Gorai.006G132900.6.D;Gorai.006G132900.6.A;Gorai.006G132900.3.D;Gorai.006G132900.3.A;Gorai.006G132900.2.D;Gorai.006G132900.2.A;Gorai.006G132900.1.D;Gorai.006G132900.1.A;Gorai.006G132900.4.D;Gorai.006G132900.4.A;Gorai.006G132900.5.D;Gorai.006G132900.5.A	Gorai.006G132900.6.D;Gorai.006G132900.6.A;Gorai.006G132900.3.D;Gorai.006G132900.3.A;Gorai.006G132900.2.D;Gorai.006G132900.2.A;Gorai.006G132900.1.D;Gorai.006G132900.1.A;Gorai.006G132900.4.D;Gorai.006G132900.4.A;Gorai.006G132900.5.D;Gorai.006G132900.5.A	Gorai.006G132900.1.A;Gorai.006G132900.1.D	case 2	Gorai.006G132900.6.D	Gorai.006G132900	PTHR13048 - TRAFFICKING PROTEIN PARTICLE COMPLEX SUBUNIT 3 (1 of 1)	Gohir.D09G115300		93519076	AT5G54750.1	Transport protein particle (TRAPP) component		APO_V5	Yes	Yes	Yes	Yes	M14	PE10	22.4412	0	22.2964	22.5893	22.3437	22.2795	22.9174	0	21.1082	22.3129	0	21.8131	21.8626	0	0	22.0672	0	0	0	0	22.4412	22.3688	22.2964	22.5893	22.3437	22.2795	22.9174	22.0128	21.1082
3526	Gorai.008G066900.7.A;Gorai.008G066900.4.A;Gorai.008G066900.3.A;Gorai.008G066900.2.A;Gorai.008G066900.6.A;Gorai.008G066900.1.A;Gorai.008G066900.8.A;Gorai.008G066900.5.A	Gorai.008G066900.7.A;Gorai.008G066900.4.A;Gorai.008G066900.3.A;Gorai.008G066900.2.A;Gorai.008G066900.6.A;Gorai.008G066900.1.A;Gorai.008G066900.8.A;Gorai.008G066900.5.A	Gorai.008G066900.1.A	case 1	Gorai.008G066900.7.A	Gorai.008G066900	PTHR10286:SF13 - INORGANIC PYROPHOSPHATASE-LIKE PROTEIN (1 of 2)	Gohir.A12G063800		93440630	AT1G01050.1	pyrophosphorylase 1	AtPPa1,PPa1	APO_V5	Yes	Yes	Yes	Yes	M14	PE10	0	0	22.1325	21.9194	22.2563	23.1571	21.3795	0	22.5793	0	22.5853	22.5839	22.3469	20.5942	0	21.7272	0	0	0	0	22.1325	21.9194	22.1325	21.9194	22.2563	23.1571	21.3795	21.9794	22.5793
3998	Gorai.009G038100.1.A;REV__Gorai.001G275100.1.D;REV__Gorai.001G275100.1.A	Gorai.009G038100.1.A	Gorai.009G038100.1.A	case 1	Gorai.009G038100.1.A	Gorai.009G038100	K15028 - translation initiation factor 3 subunit K (EIF3K) (1 of 1)	Gohir.A05G036100		93519564	AT4G33250.1	eukaryotic translation initiation factor 3K	ATTIF3K1,EIF3K,TIF3K1	APO_V5	Yes	Yes	Yes	Yes	M14	PE10	20.5274	0	20.7271	20.8722	20.6862	20.3425	20.6032	0	19.6609	0	20.8904	20.7624	20.546	0	0	21.0513	0	0	0	0	20.5274	20.6273	20.7271	20.8722	20.6862	20.3425	20.6032	20.132	19.6609
4767	Gorai.010G025300.3.D;Gorai.010G025300.3.A	Gorai.010G025300.3.D;Gorai.010G025300.3.A	Gorai.010G025300.1.A;Gorai.010G025300.1.D	case 2	Gorai.010G025300.3.D	Gorai.010G025300	PTHR11776:SF8 - ADENINE PHOSPHORIBOSYLTRANSFERASE 1, CHLOROPLASTIC (1 of 2)	Gohir.D06G020800		93524186	AT1G27450.1	adenine phosphoribosyl transferase 1	APT1,ATAPT1	APO_V5	Yes	Yes	Yes	Yes	M14	PE10	0	0	22.014	22.1872	21.1007	22.2943	22.7076	0	22.2335	0	21.9656	22.4624	21.2302	21.0659	0	21.5867	0	0	0	0	22.014	22.1872	22.014	22.1872	21.1007	22.2943	22.7076	22.4705	22.2335
5627	Gorai.012G038600.2.D;Gorai.012G038600.1.D	Gorai.012G038600.2.D;Gorai.012G038600.1.D	Gorai.012G038600.1.D	case 1	Gorai.012G038600.2.D	Gorai.012G038600	K15030 - translation initiation factor 3 subunit M (EIF3M) (1 of 2)	Gohir.D04G034300		93520838	AT5G15610.2	Proteasome component (PCI) domain protein		APO_V5	Yes	Yes	Yes	Yes	M14	PE10	0	0	20.7114	21.3265	21.0762	20.2299	21.488	21.67	0	21.0843	21.0397	21.4483	20.5624	0	0	21.152	0	0	0	0	20.7114	21.3265	20.7114	21.3265	21.0762	20.2299	21.488	21.67	21.3772
5485	Gorai.011G226800.7.D;Gorai.011G226800.4.D;Gorai.011G226800.3.D;Gorai.011G226800.2.D;Gorai.011G226800.1.D;Gorai.011G226800.5.D;Gorai.011G226800.6.D	Gorai.011G226800.7.D;Gorai.011G226800.4.D;Gorai.011G226800.3.D;Gorai.011G226800.2.D;Gorai.011G226800.1.D;Gorai.011G226800.5.D;Gorai.011G226800.6.D	Gorai.011G226800.1.D	case 1	Gorai.011G226800.7.D	Gorai.011G226800	K11838 - ubiquitin carboxyl-terminal hydrolase 7 (USP7, UBP15) (1 of 5)	Gohir.D10G202000		93441015	AT5G06600.1	ubiquitin-specific protease 12	UBP12	APO_V5	Yes	Yes	Yes	Yes	M14	PE10	20.5186	0	21.2164	20.1842	22.0552	21.299	21.2384	0	21.1515	0	22.1932	20.5334	20.7968	0	0	21.2199	0	0	0	0	20.5186	20.8675	21.2164	20.1842	22.0552	21.299	21.2384	21.1949	21.1515
2130	Gorai.005G176600.2.D;Gorai.005G176600.1.D;Gorai.005G176600.2.A;Gorai.005G176600.1.A	Gorai.005G176600.2.D;Gorai.005G176600.1.D;Gorai.005G176600.2.A;Gorai.005G176600.1.A	Gorai.005G176600.1.A;Gorai.005G176600.1.D	case 2	Gorai.005G176600.2.D	Gorai.005G176600	PTHR11452:SF14 - ALPHA-GALACTOSIDASE A (1 of 1)	Gohir.D02G157400		93520202	AT3G26380.1	Melibiase family protein		APO_V5	Yes	Yes	Yes	Yes	M14	PE10	0	0	20.4192	20.37	20.0098	19.9284	19.6687	20.2086	20.8116	0	19.5016	19.3136	0	0	20.1049	21.0086	0	0	0	0	20.4192	20.37	20.4192	20.37	20.0098	19.9284	19.6687	20.2086	20.8116
714	Gorai.002G110500.5.A;Gorai.002G110500.2.A;Gorai.002G110500.3.A;Gorai.002G110500.4.A;Gorai.002G110500.1.A	Gorai.002G110500.5.A;Gorai.002G110500.2.A;Gorai.002G110500.3.A;Gorai.002G110500.4.A;Gorai.002G110500.1.A	Gorai.002G110500.1.A	case 1	Gorai.002G110500.5.A	Gorai.002G110500	K17761 - succinate-semialdehyde dehydrogenase, mitochondrial (SSADH) (1 of 1)			93517274	AT1G79440.1	aldehyde dehydrogenase 5F1	ALDH5F1,SSADH,SSADH1	APO_V5	Yes	Yes	Yes	Yes	M14	PE10	0	0	20.9777	21.4359	21.7088	21.9263	22.0961	0	21.3386	21.4705	22.4681	21.4839	21.4072	0	0	21.5168	0	0	0	0	20.9777	21.4359	20.9777	21.4359	21.7088	21.9263	22.0961	21.7173	21.3386
4043	Gorai.009G063000.1.A;Gorai.009G063000.1.D;Gorai.009G063000.2.A;Gorai.009G063000.2.D	Gorai.009G063000.1.A;Gorai.009G063000.1.D;Gorai.009G063000.2.A	Gorai.009G063000.1.A;Gorai.009G063000.1.D	case 2	Gorai.009G063000.1.A	Gorai.009G063000	PTHR10766:SF46 - ENDOMEMBRANE FAMILY PROTEIN 70 (1 of 7)	Gohir.A05G059700		93523446	AT5G10840.1	Endomembrane protein 70 protein family		APO_V5	Yes	Yes	Yes	Yes	M14	PE10	20.9655	0	20.2539	0	21.2399	0	20.8596	22.0821	20.5232	21.532	20.9318	20.9987	21.3103	0	0	21.189	0	0	0	0	20.9655	20.6097	20.2539	20.7469	21.2399	21.0498	20.8596	22.0821	20.5232
3413	Gorai.008G011000.3.D;Gorai.008G011000.3.A;Gorai.008G011000.1.D;Gorai.008G011000.1.A	Gorai.008G011000.3.D;Gorai.008G011000.3.A;Gorai.008G011000.1.D;Gorai.008G011000.1.A	Gorai.008G011000.1.A;Gorai.008G011000.1.D	case 2	Gorai.008G011000.3.D	Gorai.008G011000	KOG4117 - Heat shock factor binding protein (1 of 3)	Gohir.D12G011000		93441324	AT4G15802.1	heat shock factor binding protein	AtHSBP,HSBP	APO_V5	Yes	Yes	Yes	Yes	M14	PE10	0	0	22.7125	23.1776	23.048	22.9208	23.2047	0	23.3517	0	23.3357	21.8146	22.891	0	22.8531	22.3544	0	0	0	0	22.7125	23.1776	22.7125	23.1776	23.048	22.9208	23.2047	23.2782	23.3517
2930	Gorai.007G066900.1.D;Gorai.007G066900.2.D;Gorai.007G066900.3.D;Gorai.007G066900.6.D;Gorai.007G066900.5.D;Gorai.007G066900.4.D;Gorai.007G066900.4.D.p3	Gorai.007G066900.1.D;Gorai.007G066900.2.D;Gorai.007G066900.3.D;Gorai.007G066900.6.D;Gorai.007G066900.5.D;Gorai.007G066900.4.D	Gorai.007G066900.1.D	case 1	Gorai.007G066900.1.D	Gorai.007G066900	3.2.1.84 - Glucan 1,3-alpha-glucosidase / Exo-1,3-alpha-glucanase (1 of 1)	Gohir.D11G062100	Gh_D11G063600	93516942	AT5G63840.1	Glycosyl hydrolases family 31 protein	PSL5,RSW3	APO_V5	Yes	Yes	Yes	Yes	M14	PE10	0	0	21.8551	22.4043	22.3462	22.4255	21.6364	0	21.2193	20.0839	20.9997	21.8772	21.5404	0	0	21.5439	0	0	0	0	21.8551	22.4043	21.8551	22.4043	22.3462	22.4255	21.6364	21.4278	21.2193
3166	Gorai.007G201200.1.A;Gorai.007G201200.4.A;Gorai.007G201200.3.A;Gorai.007G201200.5.A;Gorai.007G201200.2.A;Gorai.007G201200.1.D;Gorai.007G201200.4.D;Gorai.007G201200.5.D;Gorai.007G201200.3.D;Gorai.007G201200.2.D;Gorai.007G201200.5.A.p2;Gorai.007G201200.2.A.p2;Gorai.007G201200.5.D.p2;Gorai.007G201200.2.D.p2;Gorai.010G192800.1.A	Gorai.007G201200.1.A;Gorai.007G201200.4.A;Gorai.007G201200.3.A;Gorai.007G201200.5.A;Gorai.007G201200.2.A;Gorai.007G201200.1.D;Gorai.007G201200.4.D;Gorai.007G201200.5.D;Gorai.007G201200.3.D	Gorai.007G201200.1.A;Gorai.007G201200.1.D	case 2	Gorai.007G201200.1.A	Gorai.007G201200	PF09370 - Phosphoenolpyruvate hydrolase-like (PEP_hydrolase) (1 of 1)	Gohir.A11G182300		93516787	AT5G66420.2			APO_V5	Yes	Yes	Yes	Yes	M14	PE10	0	0	21.0707	21.6755	21.4074	21.74	20.8571	0	21.1881	0	21.8241	21.8715	22.3302	21.2065	0	20.9456	0	0	0	0	21.0707	21.6755	21.0707	21.6755	21.4074	21.74	20.8571	21.0226	21.1881
5609	Gorai.012G023300.3.D;Gorai.012G023300.2.D;Gorai.012G023300.1.D;Gorai.012G023300.4.D	Gorai.012G023300.3.D;Gorai.012G023300.2.D;Gorai.012G023300.1.D;Gorai.012G023300.4.D	Gorai.012G023300.1.D	case 1	Gorai.012G023300.3.D	Gorai.012G023300	K01885 - glutamyl-tRNA synthetase (EARS, gltX) (1 of 3)	Gohir.D04G019500		93520199	AT5G26710.1	Glutamyl/glutaminyl-tRNA synthetase, class Ic		APO_V5	Yes	Yes	Yes	Yes	M14	PE10	21.7257	0	21.8076	21.7732	21.0123	21.1567	21.3296	0	0	20.1819	21.4404	22.2221	20.8984	0	0	20.9769	0	0	0	0	21.7257	21.7667	21.8076	21.7732	21.0123	21.1567	21.3296	20.947	20.5645
819	Gorai.002G172200.1.D;Gorai.002G172200.2.D	Gorai.002G172200.1.D;Gorai.002G172200.2.D	Gorai.002G172200.1.D	case 1	Gorai.002G172200.1.D	Gorai.002G172200	PTHR14155//PTHR14155:SF73 - RING FINGER DOMAIN-CONTAINING // SUBFAMILY NOT NAMED (1 of 3)	Gohir.D01G140000		93520347	AT1G68070.1	Zinc finger, C3HC4 type (RING finger) family protein		APO_V5	Yes	Yes	Yes	Yes	M14	PE10	0	0	21.4722	21.5694	21.6014	20.6231	22.0053	22.589	0	22.3708	21.3582	21.6477	21.6594	0	0	22.1033	0	0	0	0	21.4722	21.5694	21.4722	21.5694	21.6014	20.6231	22.0053	22.589	22.4799
1861	Gorai.004G291400.1.D	Gorai.004G291400.1.D	Gorai.004G291400.1.D	case 1	Gorai.004G291400.1.D	Gorai.004G291400	K08516 - synaptobrevin homolog YKT6 (YKT6) (1 of 3)	Gohir.D08G273000		93521185	AT5G58060.1	SNARE-like superfamily protein	ATGP1,ATYKT61,YKT61	APO_V5	Yes	Yes	Yes	Yes	M14	PE10	0	0	21.1044	0	21.5542	21.733	22.016	0	20.9838	22.3783	22.9605	22.408	21.4263	21.5301	0	22.2228	0	0	0	0	21.1044	21.3293	21.1044	21.3293	21.5542	21.733	22.016	21.4999	20.9838
2993	Gorai.007G096900.2.A;Gorai.007G096900.1.A	Gorai.007G096900.2.A;Gorai.007G096900.1.A	Gorai.007G096900.1.A	case 1	Gorai.007G096900.2.A	Gorai.007G096900	#N/A	Gohir.A11G086700		93441285	X			APO_V5	Yes	Yes	Yes	Yes	M14	PE10	21.0133	0	21.4877	21.5358	20.9171	20.4958	0	22.0909	0	22.3989	21.4193	21.3281	20.7215	0	0	21.066	0	0	0	0	21.0133	21.2505	21.4877	21.5358	20.9171	20.4958	21.2934	22.0909	22.2449
3492	Gorai.008G046400.1.A	Gorai.008G046400.1.A	Gorai.008G046400.1.A	case 1	Gorai.008G046400.1.A	Gorai.008G046400	PTHR24073:SF484 - RAS-RELATED PROTEIN RABA2B (1 of 2)	Gohir.A12G045100		93524686	AT1G09630.1	RAB GTPase 11C	ATRAB-A2A,ATRAB11C,ATRABA2A,RAB-A2A,RAB11c	APO_V5	Yes	Yes	Yes	Yes	M14	PE10	0	0	21.3403	0	21.4654	21.5526	20.5982	0	22.6712	20.9336	21.5581	22.9698	21.996	21.285	0	21.5138	0	0	0	0	21.3403	21.4029	21.3403	21.4029	21.4654	21.5526	20.5982	21.6347	22.6712
3696	Gorai.008G184400.3.A;Gorai.008G184400.2.A;Gorai.008G184400.1.A;Gorai.008G184400.3.D;Gorai.008G184400.2.D;Gorai.008G184400.1.D	Gorai.008G184400.3.A;Gorai.008G184400.2.A;Gorai.008G184400.1.A;Gorai.008G184400.3.D;Gorai.008G184400.2.D;Gorai.008G184400.1.D	Gorai.008G184400.1.A;Gorai.008G184400.1.D	case 2	Gorai.008G184400.3.A	Gorai.008G184400	PTHR31086:SF20 - ALUMINUM-ACTIVATED MALATE TRANSPORTER 4-RELATED (1 of 4)	Gohir.A12G168400		93523176	AT1G25480.1	Aluminium activated malate transporter family protein		APO_V5	Yes	Yes	Yes	Yes	M14	PE10	0	0	20.2642	21.2161	21.0932	20.3849	21.3499	0	20.5173	20.5546	21.0319	21.0549	20.1474	0	0	21.3341	0	0	0	0	20.2642	21.2161	20.2642	21.2161	21.0932	20.3849	21.3499	20.9336	20.5173
5920	Gorai.013G019500.1.A	Gorai.013G019500.1.A	Gorai.013G019500.1.A	case 1	Gorai.013G019500.1.A	Gorai.013G019500	PTHR32246:SF19 - CALCIUM-DEPENDENT LIPID-BINDING DOMAIN PROTEIN (1 of 2)	Gohir.A13G016500		93441195	AT1G07310.1	Calcium-dependent lipid-binding (CaLB domain) family protein		APO_V5	Yes	Yes	Yes	Yes	M14	PE10	0	0	21.2588	20.5603	22.2491	0	22.2045	0	21.4449	21.8459	22.1387	20.5388	20.9923	21.2948	0	21.3483	0	0	0	0	21.2588	20.5603	21.2588	20.5603	22.2491	22.2268	22.2045	21.8247	21.4449
6038	Gorai.013G089300.9.A;Gorai.013G089300.6.A;Gorai.013G089300.5.A;Gorai.013G089300.4.A;Gorai.013G089300.3.A;Gorai.013G089300.2.A;Gorai.013G089300.1.A;Gorai.013G089300.8.A;Gorai.013G089300.7.A	Gorai.013G089300.9.A;Gorai.013G089300.6.A;Gorai.013G089300.5.A;Gorai.013G089300.4.A;Gorai.013G089300.3.A;Gorai.013G089300.2.A;Gorai.013G089300.1.A;Gorai.013G089300.8.A;Gorai.013G089300.7.A	Gorai.013G089300.1.A	case 1	Gorai.013G089300.9.A	Gorai.013G089300	PTHR13018:SF45 - EARLY-RESPONSIVE TO DEHYDRATION STRESS PROTEIN (ERD4) (1 of 1)	Gohir.A13G078100		93521814	AT1G69450.2	Early-responsive to dehydration stress protein (ERD4)		APO_V5	Yes	Yes	Yes	Yes	M14	PE10	0	0	20.5631	0	21.4687	19.6908	22.3092	23.0051	21.3204	22.404	22.0192	20.8838	21.0419	0	0	22.5952	0	0	0	0	20.5631	21.0159	20.5631	21.0159	21.4687	19.6908	22.3092	23.0051	21.3204
6329	Gorai.013G260900.1.A;Gorai.013G260900.2.A;Gorai.013G260900.3.A	Gorai.013G260900.1.A;Gorai.013G260900.2.A;Gorai.013G260900.3.A	Gorai.013G260900.1.A	case 1	Gorai.013G260900.1.A	Gorai.013G260900	PTHR11468:SF4 - ALPHA-GLUCAN PHOSPHORYLASE 2, CYTOSOLIC (1 of 1)	Gohir.A13G225200		93523225	AT3G46970.1	alpha-glucan phosphorylase 2	ATPHS2,PHS2	APO_V5	Yes	Yes	Yes	Yes	M14	PE10	21.1733	0	20.7301	21.0044	21.4008	20.7792	20.5134	0	0	20.3258	20.9272	21.4426	20.861	0	0	21.2776	0	0	0	0	21.1733	20.9517	20.7301	21.0044	21.4008	20.7792	20.5134	20.4509	20.3883
251	Gorai.001G103800.1.A	Gorai.001G103800.1.A	Gorai.001G103800.1.A	case 1	Gorai.001G103800.1.A	Gorai.001G103800	1.6.5.5 - NADPH:quinone reductase / Zeta-crystallin (1 of 20)	Gohir.A07G092000		93523334	AT4G13010.1	Oxidoreductase, zinc-binding dehydrogenase family protein		APO_V5	Yes	Yes	Yes	Yes	M14	PE10	0	0	19.7931	20.9333	21.035	22.3805	20.6408	0	21.6501	0	22.231	21.2181	21.9557	19.9642	0	20.7547	0	0	0	0	19.7931	20.9333	19.7931	20.9333	21.035	22.3805	20.6408	21.1454	21.6501
2434	Gorai.006G085600.1.A;Gorai.006G085600.4.D;Gorai.006G085600.7.D;Gorai.006G085600.7.A;Gorai.006G085600.6.D;Gorai.006G085600.5.A;Gorai.006G085600.5.D;Gorai.006G085600.6.A;Gorai.006G085600.4.A;Gorai.006G085600.3.D;Gorai.006G085600.3.A;Gorai.006G085600.2.D;Gorai.006G085600.2.A;Gorai.006G085600.1.D;Gorai.011G022200.1.A;Gorai.011G022200.2.A;Gorai.011G022200.4.A;Gorai.011G022200.3.A;Gorai.010G254500.1.A;…	Gorai.006G085600.1.A;Gorai.006G085600.4.D;Gorai.006G085600.7.D;Gorai.006G085600.7.A;Gorai.006G085600.6.D;Gorai.006G085600.5.A;Gorai.006G085600.5.D;Gorai.006G085600.6.A;Gorai.006G085600.4.A;Gorai.006G085600.3.D;Gorai.006G085600.3.A;Gorai.006G085600.2.D;Gorai.006G085600.2.A;Gorai.006G085600.1.D;Gorai.011G022200.1.A;Gorai.011G022200.2.A;Gorai.011G022200.4.A;Gorai.011G022200.3.A	Gorai.006G085600.1.A;Gorai.006G085600.1.D;Gorai.011G022200.1.A	case 3	Gorai.006G085600.1.A	Gorai.006G085600	K12184 - ESCRT-I complex subunit VPS28 (VPS28) (1 of 2)	Gohir.A09G071000		93521396	AT4G05000.2	Vacuolar protein sorting-associated protein VPS28 family protein	VPS28-1,VPS28-2	APO_V5	Yes	Yes	Yes	Yes	M14	PE10	0	0	21.4476	21.4154	21.7407	21.598	22.1316	0	20.976	21.6499	21.9473	21.305	21.4029	0	0	20.976	0	0	0	0	21.4476	21.4154	21.4476	21.4154	21.7407	21.598	22.1316	21.5538	20.976
541	Gorai.002G006200.1.A;Gorai.002G006200.1.D;Gorai.008G027700.4.D;Gorai.008G027700.4.A;Gorai.013G038900.2.D;Gorai.013G038900.2.A	Gorai.002G006200.1.A;Gorai.002G006200.1.D	Gorai.002G006200.1.A;Gorai.002G006200.1.D	case 2	Gorai.002G006200.1.A	Gorai.002G006200	K17087 - transmembrane 9 superfamily member 3 (TM9SF3) (1 of 4)	Gohir.A01G005200		93521929	AT1G10950.1	transmembrane nine 1	AtTMN1,TMN1	APO_V5	Yes	Yes	Yes	Yes	M14	PE10	21.4662	0	20.5047	0	21.0374	0	21.4062	22.2316	0	21.8867	21.4919	20.0703	20.782	20.7302	0	20.98	0	0	0	0	21.4662	20.9854	20.5047	20.771	21.0374	21.2218	21.4062	22.2316	22.0591
5388	Gorai.011G155500.1.D;Gorai.011G155500.2.D;Gorai.011G155500.3.D	Gorai.011G155500.1.D;Gorai.011G155500.2.D;Gorai.011G155500.3.D	Gorai.011G155500.1.D	case 1	Gorai.011G155500.1.D	Gorai.011G155500	PTHR23421:SF69 - BETA-GALACTOSIDASE 9 (1 of 1)	Gohir.D10G140000		93514938	AT2G32810.1	beta galactosidase 9	BGAL9	APO_V5	Yes	Yes	Yes	Yes	M14	PE10	0	0	21.2421	21.1614	21.7481	21.8183	21.2698	21.7404	21.663	0	21.185	21.9872	21.3656	0	0	20.4983	0	0	0	0	21.2421	21.1614	21.2421	21.1614	21.7481	21.8183	21.2698	21.7404	21.663
1941	Gorai.005G052700.2.D;Gorai.005G052700.2.A;Gorai.005G052700.1.D;Gorai.005G052700.1.A	Gorai.005G052700.2.D;Gorai.005G052700.2.A;Gorai.005G052700.1.D;Gorai.005G052700.1.A	Gorai.005G052700.1.A;Gorai.005G052700.1.D	case 2	Gorai.005G052700.2.D	Gorai.005G052700	PTHR24012:SF308 - PROTEIN Y55F3AM.3, ISOFORM A (1 of 1)	Gohir.D02G047500		93446933	AT2G33410.1	RNA-binding (RRM/RBD/RNP motifs) family protein		APO_V5	Yes	Yes	Yes	Yes	M14	PE10	0	0	21.3337	21.4842	21.3437	21.727	21.258	0	21.9389	0	20.7936	21.7818	21.1921	21.6588	0	21.625	0	0	0	0	21.3337	21.4842	21.3337	21.4842	21.3437	21.727	21.258	21.5985	21.9389
2631	Gorai.006G192600.1.A	Gorai.006G192600.1.A	Gorai.006G192600.1.A	case 1	Gorai.006G192600.1.A	Gorai.006G192600	K14753 - guanine nucleotide-binding protein subunit beta-2-like 1 protein (RACK1) (1 of 3)	Gohir.A09G174000		93522708	AT1G48630.1	receptor for activated C kinase 1B	RACK1B_AT	APO_V5	Yes	Yes	Yes	Yes	M14	PE10	22.0638	0	22.3833	21.7941	22.2706	21.7389	21.9941	0	22.0171	0	21.9259	20.6431	21.1145	0	0	21.2389	0	0	0	0	22.0638	22.2235	22.3833	21.7941	22.2706	21.7389	21.9941	22.0056	22.0171
2715	Gorai.006G232200.1.A	Gorai.006G232200.1.A	Gorai.006G232200.1.A	case 1	Gorai.006G232200.1.A	Gorai.006G232200	PTHR10314:SF110 - CYSTEINE SYNTHASE (1 of 1)	Gohir.A09G213610	Gh_A09G256000	93523662	AT2G43750.2	O-acetylserine (thiol) lyase B	ACS1,ATCS-B,CPACS1,OASB	APO_V5	Yes	Yes	Yes	Yes	M14	PE10	20.6302	0	22.1485	21.0522	22.0789	20.9892	0	0	20.7432	0	21.1315	20.0013	21.3367	21.3318	0	19.0033	0	0	0	0	20.6302	21.3893	22.1485	21.0522	22.0789	20.9892	20.9072	20.8252	20.7432
5689	Gorai.012G076300.1.A	Gorai.012G076300.1.A	Gorai.012G076300.1.A	case 1	Gorai.012G076300.1.A	Gorai.012G076300	PTHR10639:SF10 - CLATHRIN LIGHT CHAIN 2 (1 of 2)	Gohir.A05G329200		93524095	AT2G40060.1	Clathrin light chain protein		APO_V5	Yes	Yes	Yes	Yes	M14	PE10	21.001	0	21.0355	20.9878	21.0866	20.5773	20.6795	0	0	21.1055	20.2582	20.5479	20.656	0	0	19.9232	0	0	0	0	21.001	21.0183	21.0355	20.9878	21.0866	20.5773	20.6795	20.8215	20.9635
5901	Gorai.013G011900.1.D	Gorai.013G011900.1.D	Gorai.013G011900.1.D	case 1	Gorai.013G011900.1.D	Gorai.013G011900	3.6.4.8 - Proteasome ATPase / RP triple-A protein (1 of 2)	Gohir.D13G011100		93520264	AT5G58290.1	regulatory particle triple-A ATPase 3	RPT3	APO_V5	Yes	Yes	Yes	Yes	M14	PE10	20.0195	0	21.0825	21.543	21.3001	21.7912	21.6654	0	20.6468	0	20.2698	21.3833	21.1514	0	0	20.7792	0	0	0	0	20.0195	20.551	21.0825	21.543	21.3001	21.7912	21.6654	21.1561	20.6468
164	Gorai.001G057800.1.D;Gorai.001G057800.1.A;Gorai.001G057800.6.D;Gorai.001G057800.6.A	Gorai.001G057800.1.D;Gorai.001G057800.1.A;Gorai.001G057800.6.D;Gorai.001G057800.6.A	Gorai.001G057800.1.A;Gorai.001G057800.1.D	case 2	Gorai.001G057800.1.D	Gorai.001G057800	PTHR13061:SF0 - GAMMA CARBONIC ANHYDRASE-LIKE 1, MITOCHONDRIAL-RELATED (1 of 2)	Gohir.D07G054600		93520594	AT5G63510.1	gamma carbonic anhydrase like 1	GAMMA CAL1	APO_V5	Yes	Yes	Yes	Yes	M14	PE10	0	0	21.7579	22.0282	22.0894	21.9826	21.2126	0	21.6392	0	22.5568	21.0762	21.4084	22.0149	0	21.4133	0	0	0	0	21.7579	22.0282	21.7579	22.0282	22.0894	21.9826	21.2126	21.4259	21.6392
1906	Gorai.005G034100.1.A	Gorai.005G034100.1.A	Gorai.005G034100.1.A	case 1	Gorai.005G034100.1.A	Gorai.005G034100	K03032 - 26S proteasome regulatory subunit N2 (PSMD1, RPN2) (1 of 4)	Gohir.A02G023301		93442384	AT2G32730.1	26S proteasome regulatory complex, non-ATPase subcomplex, Rpn2/Psmd1 subunit		APO_V5	Yes	Yes	Yes	Yes	M14	PE10	0	0	23.2854	23.1945	23.1376	22.9909	23.5219	0	0	22.7128	22.984	23.2315	23.4142	23.4846	0	23.4602	0	0	0	0	23.2854	23.1945	23.2854	23.1945	23.1376	22.9909	23.5219	23.2522	22.9825
4356	Gorai.010G017700.2.D;Gorai.010G017700.1.D;Gorai.009G210600.1.A;Gorai.009G210600.1.D;Gorai.009G210600.2.A;Gorai.009G210600.2.D;Gorai.009G210600.5.A;Gorai.009G210600.5.D;Gorai.009G210600.4.A;Gorai.009G210600.4.D;Gorai.009G210600.3.A;Gorai.009G210600.3.D;Gorai.005G103800.1.D;Gorai.005G103800.2.D;Gorai.009G210600.4.A.p2;Gorai.005G103800.3.D;Gorai.009G210600.4.D.p2;Gorai.005G103800.1.A;Gorai.005G10380…	Gorai.010G017700.2.D;Gorai.010G017700.1.D;Gorai.009G210600.1.A;Gorai.009G210600.1.D;Gorai.009G210600.2.A;Gorai.009G210600.2.D;Gorai.009G210600.5.A;Gorai.009G210600.5.D;Gorai.009G210600.4.A;Gorai.009G210600.4.D;Gorai.009G210600.3.A;Gorai.009G210600.3.D	Gorai.005G103800.1.A;Gorai.005G103800.1.D;Gorai.009G210600.1.A;Gorai.009G210600.1.D;Gorai.010G017700.1.D	case 3	Gorai.010G017700.2.D	Gorai.010G017700	K03030 - 26S proteasome regulatory subunit N11 (PSMD14, RPN11, POH1) (1 of 2)	Gohir.D06G014900	Gh_D06G016900	93521371	AT5G23540.1	Mov34/MPN/PAD-1 family protein		APO_V5	Yes	Yes	Yes	Yes	M14	PE10	22.0283	0	22.3664	22.5059	21.588	22.2608	22.1022	0	21.3582	0	21.4508	22.2661	21.3509	0	0	21.5541	0	0	0	0	22.0283	22.1973	22.3664	22.5059	21.588	22.2608	22.1022	21.7302	21.3582
3571	Gorai.008G105300.1.A;Gorai.008G105300.2.A;Gorai.008G105300.3.A	Gorai.008G105300.1.A;Gorai.008G105300.2.A;Gorai.008G105300.3.A	Gorai.008G105300.1.A	case 1	Gorai.008G105300.1.A	Gorai.008G105300	K02137 - F-type H+-transporting ATPase subunit O (ATPeF0O, ATP5O, ATP5) (1 of 1)	Gohir.A12G094100		93517847	AT5G13450.1	delta subunit of Mt ATP synthase	ATP5	APO_V5	Yes	Yes	Yes	Yes	M14	PE10	0	0	22.0244	22.7805	22.5537	22.9874	22.0826	0	22.3242	0	22.8823	22.818	22.4241	21.6425	0	21.581	0	0	0	0	22.0244	22.7805	22.0244	22.7805	22.5537	22.9874	22.0826	22.2034	22.3242
5756	Gorai.012G123800.1.A;Gorai.012G123800.2.A;Gorai.012G123700.2.A;Gorai.012G123700.1.A;Gorai.012G123800.4.A;Gorai.012G123800.3.A;Gorai.012G123800.5.A	Gorai.012G123800.1.A;Gorai.012G123800.2.A;Gorai.012G123700.2.A;Gorai.012G123700.1.A;Gorai.012G123800.4.A;Gorai.012G123800.3.A;Gorai.012G123800.5.A	Gorai.012G123700.1.A;Gorai.012G123800.1.A	case 3	Gorai.012G123800.1.A	Gorai.012G123800	K02133 - F-type H+-transporting ATPase subunit beta (ATPeF1B, ATP5B, ATP2) (1 of 2)	Gohir.A04G099400	Gh_A04G134700	93075827	AT5G08680.1	ATP synthase alpha/beta family protein		APO_V5	Yes	Yes	Yes	Yes	M14	PE10	0	0	22.2395	23.533	22.1727	22.7648	21.9576	0	21.0557	21.0351	22.3602	0	22.2211	20.9119	0	21.2686	0	0	0	0	22.2395	23.533	22.2395	23.533	22.1727	22.7648	21.9576	21.5067	21.0557
506	Gorai.001G264800.1.D;Gorai.001G264800.1.A	Gorai.001G264800.1.D;Gorai.001G264800.1.A	Gorai.001G264800.1.A;Gorai.001G264800.1.D	case 2	Gorai.001G264800.1.D	Gorai.001G264800	K02962 - small subunit ribosomal protein S17e (RP-S17e, RPS17) (1 of 4)	Gohir.D07G229700		93491368	AT5G04800.4	Ribosomal S17 family protein		APO_V5	Yes	Yes	Yes	Yes	M14	PE10	21.0322	0	20.8327	20.8748	20.8286	20.9511	0	0	21.0374	20.2498	20.0597	20.1985	20.2818	0	0	20.2126	0	0	0	0	21.0322	20.9325	20.8327	20.8748	20.8286	20.9511	20.9798	21.0086	21.0374
1852	Gorai.004G282900.2.D;Gorai.004G282900.3.D;Gorai.004G282900.1.D	Gorai.004G282900.2.D;Gorai.004G282900.3.D;Gorai.004G282900.1.D	Gorai.004G282900.1.D	case 1	Gorai.004G282900.2.D	Gorai.004G282900	K01267 - aspartyl aminopeptidase [EC:3.4.11.21] (DNPEP) (1 of 2)	Gohir.D08G265000		93522380	AT5G60160.1	Zn-dependent exopeptidases superfamily protein		APO_V5	Yes	Yes	Yes	Yes	M14	PE10	22.1332	0	22.4348	21.9483	21.3394	22.1004	0	22.7471	21.7601	0	21.2869	22.358	21.7608	0	0	21.4765	0	0	0	0	22.1332	22.284	22.4348	21.9483	21.3394	22.1004	22.4238	22.7471	21.7601
3589	Gorai.008G113600.2.A;Gorai.008G113600.1.A;Gorai.008G113600.3.A;Gorai.008G113600.4.A;Gorai.008G113600.5.A	Gorai.008G113600.2.A;Gorai.008G113600.1.A;Gorai.008G113600.3.A;Gorai.008G113600.4.A	Gorai.008G113600.1.A	case 1	Gorai.008G113600.2.A	Gorai.008G113600	K00800 - 3-phosphoshikimate 1-carboxyvinyltransferase (aroA) (1 of 2)	Gohir.A12G101500		93519289	AT2G45300.1	RNA 3\'-terminal phosphate cyclase/enolpyruvate transferase, alpha/beta		APO_V5	Yes	Yes	Yes	Yes	M14	PE10	22.1329	0	21.8087	21.6603	21.5867	21.1314	20.2032	0	20.7798	0	20.9853	0	20.721	0	0	20.7333	0	0	0	0	22.1329	21.9708	21.8087	21.6603	21.5867	21.1314	20.2032	20.4915	20.7798
1207	Gorai.003G125300.1.D;Gorai.003G125300.1.A	Gorai.003G125300.1.D;Gorai.003G125300.1.A	Gorai.003G125300.1.A;Gorai.003G125300.1.D	case 2	Gorai.003G125300.1.D	Gorai.003G125300	K04802 - proliferating cell nuclear antigen (PCNA) (1 of 2)	Gohir.D03G118900		93519661	AT2G29570.1	proliferating cell nuclear antigen 2	ATPCNA2,PCNA2	APO_V5	Yes	Yes	Yes	Yes	M14	PE10	21.0834	0	21.5014	21.8697	20.7298	21.4651	0	0	20.6575	0	20.9996	20.9612	20.8066	0	0	20.7498	0	0	0	0	21.0834	21.2924	21.5014	21.8697	20.7298	21.4651	21.1959	20.9267	20.6575
3588	Gorai.008G113500.1.D	Gorai.008G113500.1.D	Gorai.008G113500.1.D	case 1	Gorai.008G113500.1.D	Gorai.008G113500	2.2.1.1//2.2.1.2 - Transketolase / Glycoaldehyde transferase // Transaldolase / Glycerone transferase (1 of 3)	Gohir.D12G104400		93071741	AT2G45290.1	Transketolase		APO_V5	Yes	Yes	Yes	Yes	M14	PE10	21.6227	0	22.1501	21.9196	20.5052	21.3974	0	0	21.071	0	20.4429	21.578	20.8331	0	0	21.2594	0	0	0	0	21.6227	21.8864	22.1501	21.9196	20.5052	21.3974	21.2886	21.1798	21.071
194	Gorai.001G072700.4.A;Gorai.001G072700.4.D;Gorai.001G072700.2.D;Gorai.001G072700.2.A;Gorai.001G072700.1.D;Gorai.001G072700.1.A;Gorai.001G072700.3.D;Gorai.001G072700.3.A;Gorai.001G072700.5.D;Gorai.001G072700.5.A	Gorai.001G072700.4.A;Gorai.001G072700.4.D;Gorai.001G072700.2.D;Gorai.001G072700.2.A;Gorai.001G072700.1.D;Gorai.001G072700.1.A;Gorai.001G072700.3.D;Gorai.001G072700.3.A;Gorai.001G072700.5.D;Gorai.001G072700.5.A	Gorai.001G072700.1.A;Gorai.001G072700.1.D	case 2	Gorai.001G072700.4.A	Gorai.001G072700	K01783 - ribulose-phosphate 3-epimerase (rpe, RPE) (1 of 3)	Gohir.A07G064400		93518986	AT5G61410.2	D-ribulose-5-phosphate-3-epimerase	EMB2728,RPE	APO_V5	Yes	Yes	Yes	Yes	M14	PE10	20.2228	0	21.1223	21.2437	21.1279	21.0506	0	0	20.618	19.9723	19.7669	0	21.0015	0	0	20.7036	0	0	0	0	20.2228	20.6726	21.1223	21.2437	21.1279	21.0506	20.9064	20.7622	20.618
3612	Gorai.008G133400.1.D;Gorai.008G133400.1.A;Gorai.004G148000.1.D;Gorai.004G148000.1.A	Gorai.008G133400.1.D;Gorai.008G133400.1.A	Gorai.008G133400.1.A;Gorai.008G133400.1.D	case 2	Gorai.008G133400.1.D	Gorai.008G133400	PTHR31238:SF39 - GERMIN-LIKE PROTEIN SUBFAMILY 2 MEMBER 1-RELATED (1 of 4)	Gohir.D12G122600		93524679	AT3G62020.1	germin-like protein 10	GLP10	APO_V5	Yes	Yes	Yes	Yes	M14	PE10	0	0	20.4417	0	20.3918	20.7898	0	0	20.8546	21.2826	20.2424	20.3871	21.184	20.8413	0	20.3612	0	0	0	0	20.4417	20.4168	20.4417	20.4168	20.3918	20.7898	20.8114	20.833	20.8546
2416	Gorai.006G075100.3.D;Gorai.006G075100.1.D;Gorai.006G075100.2.D	Gorai.006G075100.3.D;Gorai.006G075100.1.D;Gorai.006G075100.2.D	Gorai.006G075100.1.D	case 1	Gorai.006G075100.3.D	Gorai.006G075100	1.1.1.25 - Shikimate dehydrogenase / Shikimate:NADP(+) oxidoreductase (1 of 4)	Gohir.D09G060500		93522638	AT3G06350.1	dehydroquinate dehydratase, putative / shikimate dehydrogenase, putative	EMB3004,MEE32	APO_V5	Yes	Yes	Yes	Yes	M14	PE10	0	0	22.1603	22.1097	21.4518	21.2141	21.4905	0	20.9951	0	20.9603	20.9774	20.5452	0	0	20.786	0	0	0	0	22.1603	22.1097	22.1603	22.1097	21.4518	21.2141	21.4905	21.2428	20.9951
4385	Gorai.009G229300.2.D;Gorai.009G229300.1.D;Gorai.009G229300.3.D;Gorai.002G138900.2.A;Gorai.002G138900.1.A	Gorai.009G229300.2.D;Gorai.009G229300.1.D;Gorai.009G229300.3.D	Gorai.009G229300.1.D	case 1	Gorai.009G229300.2.D	Gorai.009G229300	K00327 - NADPH-ferrihemoprotein reductase (POR) (1 of 3)	Gohir.D05G221900		93523527	AT4G24520.1	P450 reductase 1	AR1,ATR1	APO_V5	Yes	Yes	Yes	Yes	M14	PE10	0	0	21.4955	21.4548	21.5714	21.4901	21.1256	0	21.2878	0	20.4379	21.3909	20.9759	0	0	21.2235	0	0	0	0	21.4955	21.4548	21.4955	21.4548	21.5714	21.4901	21.1256	21.2067	21.2878
3091	Gorai.007G158400.1.D;Gorai.007G158400.2.D	Gorai.007G158400.1.D;Gorai.007G158400.2.D	Gorai.007G158400.1.D	case 1	Gorai.007G158400.1.D	Gorai.007G158400	PTHR23130:SF95 - AUXIN-RESPONSIVE PROTEIN-RELATED (1 of 7)	Gohir.D11G147800		93524352	AT3G25290.1	Auxin-responsive family protein		APO_V5	Yes	Yes	Yes	Yes	M14	PE10	0	0	20.0435	0	20.5506	0	21.4445	20.946	20.4116	21.9294	21.5203	20.6883	21.8941	0	0	21.3339	0	0	0	0	20.0435	20.297	20.0435	20.297	20.5506	20.9976	21.4445	20.946	20.4116
1362	Gorai.004G018400.2.A;Gorai.004G018400.1.A	Gorai.004G018400.2.A;Gorai.004G018400.1.A	Gorai.004G018400.1.A	case 1	Gorai.004G018400.2.A	Gorai.004G018400	K00208 - enoyl- (fabI) (1 of 3)	Gohir.A08G012700		93521442	AT2G05990.2	NAD(P)-binding Rossmann-fold superfamily protein	ENR1,MOD1	APO_V5	Yes	Yes	Yes	Yes	M14	PE10	0	0	22.4173	21.9542	21.7187	22.6213	20.9541	0	21.9096	0	21.4563	21.2639	20.9913	0	0	21.2656	0	0	0	0	22.4173	21.9542	22.4173	21.9542	21.7187	22.6213	20.9541	21.4318	21.9096
5517	Gorai.011G245600.2.D;Gorai.011G245600.2.A;Gorai.011G245600.1.D;Gorai.011G245600.1.A	Gorai.011G245600.2.D;Gorai.011G245600.2.A;Gorai.011G245600.1.D;Gorai.011G245600.1.A	Gorai.011G245600.1.A;Gorai.011G245600.1.D	case 2	Gorai.011G245600.2.D	Gorai.011G245600	K09549 - prefoldin subunit 2 (PFDN2) (1 of 1)	Gohir.D10G218900		93520661	AT3G22480.2	prefoldin 2	PDF2	APO_V5	Yes	Yes	Yes	Yes	M14	PE10	0	0	20.7729	0	20.7575	21.5098	0	0	21.3722	20.635	20.5289	21.2018	20.2483	20.0589	0	20.6722	0	0	0	0	20.7729	20.7652	20.7729	20.7652	20.7575	21.5098	21.464	21.4181	21.3722
6127	Gorai.013G145600.2.A;Gorai.013G145600.1.A;Gorai.013G145600.4.A;Gorai.013G145600.3.A	Gorai.013G145600.2.A;Gorai.013G145600.1.A;Gorai.013G145600.4.A;Gorai.013G145600.3.A	Gorai.013G145600.1.A	case 1	Gorai.013G145600.2.A	Gorai.013G145600	K02966 - small subunit ribosomal protein S19e (RP-S19e, RPS19) (1 of 4)	Gohir.A13G125800		93523224	AT5G61170.1	Ribosomal protein S19e family protein		APO_V5	Yes	Yes	Yes	Yes	M14	PE10	20.9548	0	21.3716	20.7389	21.0078	20.2474	0	0	21.2708	0	20.301	20.6526	20.2136	0	0	20.4085	0	0	0	0	20.9548	21.1632	21.3716	20.7389	21.0078	20.2474	20.5886	20.9297	21.2708
2454	Gorai.006G098500.1.A;Gorai.006G098500.3.A;Gorai.006G098500.2.A	Gorai.006G098500.1.A;Gorai.006G098500.3.A;Gorai.006G098500.2.A	Gorai.006G098500.1.A	case 1	Gorai.006G098500.1.A	Gorai.006G098500	PTHR19375//PTHR19375:SF190 - HEAT SHOCK PROTEIN 70KDA // SUBFAMILY NOT NAMED (1 of 2)	Gohir.A09G082900		93068661	AT1G79920.1	Heat shock protein 70 (Hsp 70) family protein		APO_V5	Yes	Yes	Yes	Yes	M14	PE10	0	0	21.7083	21.6981	20.9558	21.2669	21.2433	0	20.8955	0	20.4081	21.7497	20.5173	0	0	20.8125	0	0	0	0	21.7083	21.6981	21.7083	21.6981	20.9558	21.2669	21.2433	21.0694	20.8955
2359	Gorai.006G038900.1.D;Gorai.006G038900.2.D;Gorai.006G038900.3.D	Gorai.006G038900.1.D;Gorai.006G038900.2.D;Gorai.006G038900.3.D	Gorai.006G038900.1.D	case 1	Gorai.006G038900.1.D	Gorai.006G038900	K00134 - glyceraldehyde 3-phosphate dehydrogenase (GAPDH, gapA) (1 of 9)	Gohir.D09G033900		93440229	AT1G13440.1	glyceraldehyde-3-phosphate dehydrogenase C2	GAPC-2,GAPC2	APO_V5	Yes	Yes	Yes	Yes	M14	PE10	0	0	22.8353	0	22.0658	24.2455	20.6814	0	22.9818	0	23.7353	23.8202	22.4463	22.1092	0	21.4833	0	0	0	0	22.8353	22.4506	22.8353	22.4506	22.0658	24.2455	20.6814	21.8316	22.9818
2515	Gorai.006G130500.3.A;Gorai.006G130500.2.A;Gorai.006G130500.1.A;Gorai.006G130500.4.A;Gorai.002G123500.1.D;Gorai.002G123500.1.A	Gorai.006G130500.3.A;Gorai.006G130500.2.A;Gorai.006G130500.1.A;Gorai.006G130500.4.A	Gorai.006G130500.1.A	case 1	Gorai.006G130500.3.A	Gorai.006G130500	PTHR31916:SF3 - ALKALINE/NEUTRAL INVERTASE CINV1-RELATED (1 of 3)	Gohir.A09G115900		93523460	AT4G09510.1	cytosolic invertase 2	CINV2	APO_V5	Yes	Yes	Yes	Yes	M14	PE10	19.9596	0	20.3525	0	21.1512	20.6377	21.3454	0	0	21.3262	21.2748	20.9437	20.5846	0	0	20.9278	0	0	0	0	19.9596	20.156	20.3525	20.7518	21.1512	20.6377	21.3454	21.339	21.3326
3765	Gorai.008G229400.1.A;Gorai.008G229400.4.A;Gorai.008G229400.3.A;Gorai.008G229400.2.A;Gorai.008G229400.3.D;Gorai.008G229400.2.D;Gorai.008G229400.4.D;Gorai.008G229400.1.D;Gorai.008G229400.2.A.p2;Gorai.004G189000.1.D	Gorai.008G229400.1.A;Gorai.008G229400.4.A;Gorai.008G229400.3.A;Gorai.008G229400.2.A;Gorai.008G229400.3.D;Gorai.008G229400.2.D;Gorai.008G229400.4.D;Gorai.008G229400.1.D	Gorai.008G229400.1.A;Gorai.008G229400.1.D	case 2	Gorai.008G229400.1.A	Gorai.008G229400	PTHR18901:SF42 - HALOACID DEHALOGENASE-LIKE HYDROLASE DOMAIN-CONTAINING PROTEIN SGPP (1 of 3)	Gohir.A12G211200		93522718	AT2G38740.1	Haloacid dehalogenase-like hydrolase (HAD) superfamily protein		APO_V5	Yes	Yes	Yes	Yes	M14	PE10	0	0	20.3063	20.7236	20.1949	20.8472	0	0	19.8374	0	19.8075	20.0902	20.8003	0	21.3035	20.8721	0	0	0	0	20.3063	20.7236	20.3063	20.7236	20.1949	20.8472	20.5106	20.174	19.8374
6355	Gorai.013G271500.1.A;Gorai.013G271500.3.A;Gorai.013G271500.2.D;Gorai.013G271500.2.A	Gorai.013G271500.1.A;Gorai.013G271500.3.A;Gorai.013G271500.2.D;Gorai.013G271500.2.A	Gorai.013G271500.1.A	case 1	Gorai.013G271500.1.A	Gorai.013G271500	K02866 - large subunit ribosomal protein L10e (RP-L10e, RPL10) (1 of 3)	Gohir.A13G235000		93523238	AT1G26910.1	Ribosomal protein L16p/L10e family protein	RPL10B	APO_V5	Yes	Yes	Yes	Yes	M14	PE10	0	0	22.0095	0	21.374	20.7605	21.7225	22.2126	0	21.9535	20.5595	21.4983	20.5258	0	0	21.2143	0	0	0	0	22.0095	21.6917	22.0095	21.6917	21.374	20.7605	21.7225	22.2126	22.0831
2116	Gorai.005G165500.3.A;Gorai.005G165500.2.A	Gorai.005G165500.3.A;Gorai.005G165500.2.A	Gorai.005G165500.1.A	case 1	Gorai.005G165500.3.A	Gorai.005G165500	PTHR12612 - NUCLEAR TRANSPORT FACTOR 2 (1 of 5)	Gohir.A03G124500		93523397	AT1G27310.1	nuclear transport factor 2A	NTF2A	APO_V5	Yes	Yes	Yes	Yes	M14	PE10	0	0	22.2478	22.7069	21.9621	22.6397	0	0	21.7707	22.9493	23.3097	22.1876	21.9589	0	0	22.0899	0	0	0	0	22.2478	22.7069	22.2478	22.7069	21.9621	22.6397	22.3501	22.0604	21.7707
2369	Gorai.006G041700.5.D;Gorai.006G041700.2.D;Gorai.006G041700.4.D;Gorai.006G041700.3.D;Gorai.006G041700.1.D;Gorai.006G041700.6.D	Gorai.006G041700.5.D;Gorai.006G041700.2.D;Gorai.006G041700.4.D;Gorai.006G041700.3.D;Gorai.006G041700.1.D;Gorai.006G041700.6.D	Gorai.006G041700.1.D	case 1	Gorai.006G041700.5.D	Gorai.006G041700	PTHR19372 - SULFITE REDUCTASE (1 of 2)	Gohir.D09G036700		93519657	AT3G01910.1	sulfite oxidase	AT-SO,AtSO,SOX	APO_V5	Yes	Yes	Yes	Yes	M14	PE10	0	0	21.8209	22.2171	21.2845	21.7211	21.3921	0	21.1843	0	20.8436	21.5112	21.5594	0	0	21.4921	0	0	0	0	21.8209	22.2171	21.8209	22.2171	21.2845	21.7211	21.3921	21.2882	21.1843
1776	Gorai.004G256400.2.D;Gorai.004G256400.2.A	Gorai.004G256400.2.D;Gorai.004G256400.2.A	Gorai.004G256400.1.A;Gorai.004G256400.1.D	case 2	Gorai.004G256400.2.D	Gorai.004G256400	K02144 - V-type H+-transporting ATPase subunit H (ATPeV1H) (1 of 2)	Gohir.D08G241000	Gh_D08G251900	93520077	AT3G42050.1	vacuolar ATP synthase subunit H family protein		APO_V5	Yes	Yes	Yes	Yes	M14	PE10	0	0	20.2503	0	21.1903	20.1254	20.9055	21.9832	0	21.73	20.8917	20.8528	20.2299	0	0	20.6401	0	0	0	0	20.2503	20.7203	20.2503	20.7203	21.1903	20.1254	20.9055	21.9832	21.8566
206	Gorai.001G077600.1.D;Gorai.001G077600.2.D;Gorai.001G077600.3.D	Gorai.001G077600.1.D;Gorai.001G077600.2.D;Gorai.001G077600.3.D	Gorai.001G077600.1.D	case 1	Gorai.001G077600.1.D	Gorai.001G077600	PTHR11638//PTHR11638:SF116 - ATP-DEPENDENT CLP PROTEASE // SUBFAMILY NOT NAMED (1 of 2)	Gohir.D07G073400	Gh_D07G075000	93520211	AT1G74310.1	heat shock protein 101	ATHSP101,HOT1,HSP101	APO_V5	Yes	Yes	Yes	Yes	M14	PE10	0	0	21.7381	22.2221	22.1105	22.1624	21.7189	0	21.3766	0	22.0455	21.386	21.2899	0	0	20.8007	0	0	0	0	21.7381	22.2221	21.7381	22.2221	22.1105	22.1624	21.7189	21.5477	21.3766
4649	Gorai.009G407500.5.D;Gorai.009G407500.4.D;Gorai.009G407500.3.D;Gorai.009G407500.2.D;Gorai.009G407500.1.D;Gorai.009G407500.7.D;Gorai.009G407500.6.D	Gorai.009G407500.5.D;Gorai.009G407500.4.D;Gorai.009G407500.3.D;Gorai.009G407500.2.D;Gorai.009G407500.1.D;Gorai.009G407500.7.D;Gorai.009G407500.6.D	Gorai.009G407500.1.D	case 1	Gorai.009G407500.5.D	Gorai.009G407500	K01623 - fructose-bisphosphate aldolase, class I (ALDO) (1 of 8)	Gohir.D04G104000		93488655	AT2G36460.1	Aldolase superfamily protein		APO_V5	Yes	Yes	Yes	Yes	M14	PE10	0	0	21.6157	21.7607	22.1171	22.9301	0	0	23.279	0	21.3321	22.7548	22.0065	22.6101	0	22.2005	0	0	0	0	21.6157	21.7607	21.6157	21.7607	22.1171	22.9301	23.0464	23.1627	23.279
6293	Gorai.013G241200.1.A	Gorai.013G241200.1.A	Gorai.013G241200.1.A	case 1	Gorai.013G241200.1.A	Gorai.013G241200	K00088 - IMP dehydrogenase (guaB) (1 of 1)	Gohir.A13G206500		93520613	AT1G16350.1	Aldolase-type TIM barrel family protein		APO_V5	Yes	Yes	Yes	Yes	M14	PE10	20.1621	0	21.1517	21.0124	20.7562	20.9486	0	0	20.8387	0	20.9144	21.1242	20.7235	0	0	20.0712	0	0	0	0	20.1621	20.6569	21.1517	21.0124	20.7562	20.9486	20.912	20.8754	20.8387
5452	Gorai.011G207000.1.A;Gorai.013G271700.1.A;Gorai.013G271700.1.D	Gorai.011G207000.1.A	Gorai.011G207000.1.A	case 1	Gorai.011G207000.1.A	Gorai.011G207000	1.14.13.11 - Trans-cinnamate 4-monooxygenase / Cinnamic acid 4-monooxygenase (1 of 2)	Gohir.A10G178100		93522706	AT2G30490.1	cinnamate-4-hydroxylase	ATC4H,C4H,CYP73A5,REF3	APO_V5	Yes	Yes	Yes	Yes	M14	PE10	20.9792	0	20.7626	0	21.8549	0	20.7127	21.8596	0	21.172	21.5936	20.5366	20.5912	0	0	21.4728	0	0	0	0	20.9792	20.8709	20.7626	21.3088	21.8549	21.2838	20.7127	21.8596	21.5158
5560	Gorai.011G292200.2.A;Gorai.011G292200.3.A;Gorai.011G292200.1.A;Gorai.012G077900.2.D.p2;Gorai.012G077900.2.A.p2;Gorai.011G292200.3.A.p2;Gorai.006G105100.1.D;Gorai.006G105100.1.A;Gorai.009G322700.1.D	Gorai.011G292200.2.A;Gorai.011G292200.3.A;Gorai.011G292200.1.A	Gorai.011G292200.1.A	case 1	Gorai.011G292200.2.A	Gorai.011G292200	K04646 - clathrin heavy chain (CLTC) (1 of 4)	Gohir.A10G239800		93074489	AT3G11130.1	Clathrin, heavy chain		APO_V5	Yes	Yes	Yes	Yes	M14	PE10	21.0762	0	20.3306	0	20.689	19.6719	21.2993	0	0	21.3989	21.0832	21.0466	20.7032	0	0	21.3003	0	0	0	0	21.0762	20.7034	20.3306	20.5098	20.689	19.6719	21.2993	21.3325	21.3657
6271	Gorai.013G230400.1.A;Gorai.013G230400.1.D;Gorai.013G230400.2.A;Gorai.013G230400.2.D	Gorai.013G230400.1.A;Gorai.013G230400.1.D;Gorai.013G230400.2.A;Gorai.013G230400.2.D	Gorai.013G230400.1.A;Gorai.013G230400.1.D	case 2	Gorai.013G230400.1.A	Gorai.013G230400	K00844 - hexokinase (HK) (1 of 7)	Gohir.A13G196400		93524277	AT4G29130.1	hexokinase 1	ATHXK1,GIN2,HXK1	APO_V5	Yes	Yes	Yes	Yes	M14	PE10	0	0	22.2877	22.3848	22.1667	22.5855	0	0	21.4981	20.8466	22.2823	22.7349	22.3643	0	0	22.4041	0	0	0	0	22.2877	22.3848	22.2877	22.3848	22.1667	22.5855	22.223	21.8606	21.4981
5541	Gorai.011G269100.1.A	Gorai.011G269100.1.A	Gorai.011G269100.1.A	case 1	Gorai.011G269100.1.A	Gorai.011G269100	2.7.7.22 - Mannose-1-phosphate guanylyltransferase (GDP) / GDP-mannose pyrophosphorylase (1 of 3)	Gohir.A10G223100		93522644	AT2G39770.1	Glucose-1-phosphate adenylyltransferase family protein	CYT1,EMB101,GMP1,SOZ1,VTC1	APO_V5	Yes	Yes	Yes	Yes	M14	PE10	0	0	21.0542	21.2925	21.3641	21.154	21.3944	0	21.3551	0	21.3589	20.9578	19.8767	0	0	20.4634	0	0	0	0	21.0542	21.2925	21.0542	21.2925	21.3641	21.154	21.3944	21.3747	21.3551
6286	Gorai.013G235900.1.D	Gorai.013G235900.1.D	Gorai.013G235900.1.D	case 1	Gorai.013G235900.1.D	Gorai.013G235900	PTHR12526//PTHR12526:SF334 - GLYCOSYLTRANSFERASE // SUBFAMILY NOT NAMED (1 of 2)	Gohir.D13G206900		93521385	AT5G20280.1	sucrose phosphate synthase 1F	ATSPS1F,SPS1F	APO_V5	Yes	Yes	Yes	Yes	M14	PE10	21.7949	0	21.5139	0	21.4731	21.7192	21.3091	0	0	20.9146	21.2896	21.9167	22.1133	0	0	21.8101	0	0	0	0	21.7949	21.6544	21.5139	21.4935	21.4731	21.7192	21.3091	21.1776	21.0461
4703	Gorai.009G441000.2.D;Gorai.009G441000.1.D	Gorai.009G441000.2.D;Gorai.009G441000.1.D	Gorai.009G441000.1.D	case 1	Gorai.009G441000.2.D	Gorai.009G441000	2.3.1.61 - Dihydrolipoyllysine-residue succinyltransferase / Succinyl-CoA:dihydrolipoate S-succinyltransferase (1 of 3)	Gohir.D05G372600		93521819	AT4G26910.1	Dihydrolipoamide succinyltransferase		APO_V5	Yes	Yes	Yes	Yes	M14	PE10	0	0	20.2897	20.7582	21.0774	21.4246	21.6996	0	20.755	0	21.1663	21.3052	20.6431	0	0	21.6888	0	0	0	0	20.2897	20.7582	20.2897	20.7582	21.0774	21.4246	21.6996	21.2273	20.755
4097	Gorai.009G088600.1.A;Gorai.009G088600.1.D;Gorai.009G088600.3.A;Gorai.009G088600.3.D;Gorai.009G088600.4.A;Gorai.009G088600.4.D;Gorai.009G088600.5.A;Gorai.009G088600.2.D;Gorai.009G088600.2.A;Gorai.009G088600.5.D;Gorai.009G088600.6.D;Gorai.009G088600.6.A;Gorai.009G088600.7.D;Gorai.009G088600.7.A;Gorai.009G088600.11.D;Gorai.009G088600.9.D;Gorai.009G088600.8.D;Gorai.009G088600.10.D;Gorai.009G088600.10…	Gorai.009G088600.1.A;Gorai.009G088600.1.D;Gorai.009G088600.3.A;Gorai.009G088600.3.D;Gorai.009G088600.4.A;Gorai.009G088600.4.D;Gorai.009G088600.5.A;Gorai.009G088600.2.D;Gorai.009G088600.2.A;Gorai.009G088600.5.D;Gorai.009G088600.6.D;Gorai.009G088600.6.A;Gorai.009G088600.7.D;Gorai.009G088600.7.A;Gorai.009G088600.11.D;Gorai.009G088600.9.D;Gorai.009G088600.8.D;Gorai.009G088600.10.D;Gorai.009G088600.10…	Gorai.009G088600.1.A;Gorai.009G088600.1.D	case 2	Gorai.009G088600.1.A	Gorai.009G088600	PTHR31802:SF5 - HISTONE DEACETYLASE HDT2-RELATED (1 of 5)	Gohir.A05G084101		93523502	AT3G44750.1	histone deacetylase 3	ATHD2A,HD2A,HDA3,HDT1	APO_V5	Yes	Yes	Yes	Yes	M14	PE10	20.289	0	20.9276	21.5625	19.8585	20.0264	0	0	18.0755	21.0446	19.3876	0	19.8265	0	0	19.3925	0	0	0	0	20.289	20.6083	20.9276	21.5625	19.8585	20.0264	19.3761	18.7258	18.0755
1714	Gorai.004G223800.4.A;Gorai.004G223800.2.A;Gorai.004G223800.1.A;Gorai.004G223800.3.A	Gorai.004G223800.4.A;Gorai.004G223800.2.A;Gorai.004G223800.1.A	Gorai.004G223800.1.A	case 1	Gorai.004G223800.4.A	Gorai.004G223800	PTHR11595//PTHR11595:SF27 - ELONGATION FACTOR 1-BETA // SUBFAMILY NOT NAMED (1 of 2)	Gohir.A08G193100		93523891	AT2G18110.1	Translation elongation factor EF1B/ribosomal protein S6 family protein		APO_V5	Yes	Yes	Yes	Yes	M14	PE10	0	0	24.1224	23.9204	23.1787	23.3526	0	0	23.9559	22.6572	23.5006	0	22.9463	23.6985	0	22.3627	0	0	0	0	24.1224	23.9204	24.1224	23.9204	23.1787	23.3526	23.5537	23.7548	23.9559
389	Gorai.001G199400.1.A	Gorai.001G199400.1.A	Gorai.001G199400.1.A	case 1	Gorai.001G199400.1.A	Gorai.001G199400	PTHR11216:SF72 - CALCIUM-BINDING EF HAND-CONTAINING PROTEIN (1 of 3)	Gohir.A07G171600		93522876	AT1G21630.1	Calcium-binding EF hand family protein		APO_V5	Yes	Yes	Yes	Yes	M14	PE10	0	0	21.0482	20.0746	20.3606	20.3577	0	0	20.7666	0	20.703	21.5783	20.3695	20.1655	0	19.9506	0	0	0	0	21.0482	20.0746	21.0482	20.0746	20.3606	20.3577	20.494	20.6303	20.7666
2878	Gorai.007G039400.1.A;Gorai.007G039400.3.D;Gorai.007G039400.3.A;Gorai.007G039400.2.D;Gorai.007G039400.2.A;Gorai.007G039400.1.D	Gorai.007G039400.1.A;Gorai.007G039400.3.D;Gorai.007G039400.3.A;Gorai.007G039400.2.D;Gorai.007G039400.2.A;Gorai.007G039400.1.D	Gorai.007G039400.1.A;Gorai.007G039400.1.D	case 2	Gorai.007G039400.1.A	Gorai.007G039400	K12741 - heterogeneous nuclear ribonucleoprotein A1/A3 (HNRNPA1_3) (1 of 9)	Gohir.A11G033300		93488338	AT5G61030.1	glycine-rich RNA-binding protein 3	GR-RBP3	APO_V5	Yes	Yes	Yes	Yes	M14	PE10	0	0	22.5695	22.7397	22.0205	22.8554	0	0	22.3721	0	22.1049	21.8801	21.3605	22.0425	0	21.7856	0	0	0	0	22.5695	22.7397	22.5695	22.7397	22.0205	22.8554	22.6943	22.5332	22.3721
1153	Gorai.003G097000.2.D;Gorai.003G097000.2.A;Gorai.003G097000.1.D;Gorai.003G097000.1.A	Gorai.003G097000.2.D;Gorai.003G097000.2.A;Gorai.003G097000.1.D;Gorai.003G097000.1.A	Gorai.003G097000.1.A;Gorai.003G097000.1.D	case 2	Gorai.003G097000.2.D	Gorai.003G097000	K03265 - peptide chain release factor subunit 1 (ETF1, ERF1) (1 of 3)	Gohir.D03G093100		93439861	AT3G26618.1	eukaryotic release factor 1-3	ERF1-3	APO_V5	Yes	Yes	Yes	Yes	M14	PE10	21.1726	0	21.6969	21.1605	21.4095	21.4891	21.2559	0	21.8071	0	20.4718	0	21.6325	0	0	21.8808	0	0	0	0	21.1726	21.4347	21.6969	21.1605	21.4095	21.4891	21.2559	21.5315	21.8071
4620	Gorai.009G379300.3.D;Gorai.009G379300.2.D;Gorai.009G379300.5.D;Gorai.009G379300.4.D;Gorai.009G379300.5.A;Gorai.009G379300.4.A;Gorai.009G379300.2.A;Gorai.009G379300.3.A;Gorai.009G379300.1.D;Gorai.009G379300.1.A;Gorai.009G379300.6.D;Gorai.009G379300.6.A;Gorai.009G379300.7.D;Gorai.009G379300.7.A;Gorai.009G379300.7.D.p3;Gorai.009G379300.7.A.p2;Gorai.002G068200.1.D;Gorai.002G068200.1.A	Gorai.009G379300.3.D;Gorai.009G379300.2.D;Gorai.009G379300.5.D;Gorai.009G379300.4.D;Gorai.009G379300.5.A;Gorai.009G379300.4.A;Gorai.009G379300.2.A;Gorai.009G379300.3.A;Gorai.009G379300.1.D;Gorai.009G379300.1.A;Gorai.009G379300.6.D;Gorai.009G379300.6.A;Gorai.009G379300.7.D;Gorai.009G379300.7.A	Gorai.009G379300.1.A;Gorai.009G379300.1.D	case 2	Gorai.009G379300.3.D	Gorai.009G379300	PTHR13832:SF333 - PROTEIN PHOSPHATASE 2C 39-RELATED (1 of 2)	Gohir.D05G349400		93438103	AT3G15260.1	Protein phosphatase 2C family protein		APO_V5	Yes	Yes	Yes	Yes	M14	PE10	0	0	21.9082	21.093	21.7482	22.2557	21.6503	0	21.9106	0	21.3518	21.8096	21.493	0	0	21.0067	0	0	0	0	21.9082	21.093	21.9082	21.093	21.7482	22.2557	21.6503	21.7805	21.9106
917	Gorai.002G230700.2.A;Gorai.002G230700.1.A;Gorai.002G230700.3.A;Gorai.002G230700.4.A;Gorai.002G230700.5.A;Gorai.002G230700.6.A	Gorai.002G230700.2.A;Gorai.002G230700.1.A;Gorai.002G230700.3.A;Gorai.002G230700.4.A;Gorai.002G230700.5.A;Gorai.002G230700.6.A	Gorai.002G230700.1.A	case 1	Gorai.002G230700.2.A	Gorai.002G230700	PTHR11977:SF46 - VILLIN-2-RELATED (1 of 4)	Gohir.A01G197100	Gh_A01G247800	93065304	AT2G41740.1	villin 2	ATVLN2,VLN2	APO_V5	Yes	Yes	Yes	Yes	M14	PE10	0	0	21.0563	21.5325	21.3167	21.2445	0	0	21.455	0	21.7591	21.4534	21.2046	21.4212	0	21.2894	0	0	0	0	21.0563	21.5325	21.0563	21.5325	21.3167	21.2445	21.3146	21.3848	21.455
2887	Gorai.007G045500.2.D;Gorai.007G045500.3.D;Gorai.007G045500.1.D;Gorai.007G045500.4.D	Gorai.007G045500.2.D;Gorai.007G045500.3.D;Gorai.007G045500.1.D;Gorai.007G045500.4.D	Gorai.007G045500.1.D	case 1	Gorai.007G045500.2.D	Gorai.007G045500	PTHR11073:SF1 - CALNEXIN 14D-RELATED (1 of 4)	Gohir.D11G042300		93521554	AT5G61790.1	calnexin 1	ATCNX1,CNX1	APO_V5	Yes	Yes	Yes	Yes	M14	PE10	0	0	20.9641	20.8069	20.9026	20.9332	20.5499	0	21.4685	0	21.0777	20.6998	20.6811	0	0	21.8184	0	0	0	0	20.9641	20.8069	20.9641	20.8069	20.9026	20.9332	20.5499	21.0092	21.4685
3638	Gorai.008G144500.1.D;Gorai.008G144500.1.A;Gorai.004G090900.1.D;Gorai.004G090900.1.A	Gorai.008G144500.1.D;Gorai.008G144500.1.A;Gorai.004G090900.1.D	Gorai.004G090900.1.A;Gorai.004G090900.1.D;Gorai.008G144500.1.A;Gorai.008G144500.1.D	case 3	Gorai.008G144500.1.D	Gorai.008G144500	PTHR31676:SF27 - F22D16.19 PROTEIN (1 of 6)	Gohir.D12G133500		93523971	AT1G02816.1	Protein of unknown function, DUF538		APO_V5	Yes	Yes	Yes	Yes	M14	PE10	0	0	21.1781	21.403	21.611	21.3577	21.3522	0	21.1046	0	21.1793	0	20.1847	21.467	0	20.8686	0	0	0	0	21.1781	21.403	21.1781	21.403	21.611	21.3577	21.3522	21.2284	21.1046
5944	Gorai.013G030300.5.D;Gorai.013G030300.3.D;Gorai.013G030300.4.D;Gorai.013G030300.2.D;Gorai.013G030300.1.D;Gorai.013G030300.5.A;Gorai.013G030300.3.A;Gorai.013G030300.4.A;Gorai.013G030300.2.A;Gorai.013G030300.1.A;Gorai.013G030300.6.D;Gorai.013G030300.6.A	Gorai.013G030300.5.D;Gorai.013G030300.3.D;Gorai.013G030300.4.D;Gorai.013G030300.2.D;Gorai.013G030300.1.D;Gorai.013G030300.5.A;Gorai.013G030300.3.A;Gorai.013G030300.4.A;Gorai.013G030300.2.A;Gorai.013G030300.1.A;Gorai.013G030300.6.D	Gorai.013G030300.1.A;Gorai.013G030300.1.D	case 2	Gorai.013G030300.5.D	Gorai.013G030300	2.6.1.78 - Aspartate--prephenate aminotransferase / Prephenate transaminase (1 of 2)	Gohir.D13G027000	Gh_D13G030200	93520426	AT2G22250.3	aspartate aminotransferase	AAT,ATAAT,MEE17	APO_V5	Yes	Yes	Yes	Yes	M14	PE10	20.973	0	21.7973	20.6535	20.8215	21.5983	0	0	20.172	0	20.1234	0	20.3797	0	0	19.876	0	0	0	0	20.973	21.3851	21.7973	20.6535	20.8215	21.5983	21.1229	20.6474	20.172
1194	Gorai.003G114000.1.A;Gorai.003G114000.1.D;Gorai.008G236700.2.A.p2;Gorai.004G200800.1.A	Gorai.003G114000.1.A;Gorai.003G114000.1.D	Gorai.003G114000.1.A;Gorai.003G114000.1.D	case 2	Gorai.003G114000.1.A	Gorai.003G114000	K01193 - beta-fructofuranosidase (E3.2.1.26, sacA) (1 of 10)	Gohir.A03G058400		93066245	AT1G12240.1	Glycosyl hydrolases family 32 protein	ATBETAFRUCT4,VAC-INV	APO_V5	Yes	Yes	Yes	Yes	M14	PE10	0	0	24.8248	24.8602	22.9192	25.6509	23.68	0	24.3136	0	25.6213	0	23.9204	0	0	24.3752	0	0	0	0	24.8248	24.8602	24.8248	24.8602	22.9192	25.6509	23.68	23.9968	24.3136
5760	Gorai.012G125900.1.A;Gorai.012G125900.2.A;Gorai.012G125900.3.A	Gorai.012G125900.1.A;Gorai.012G125900.2.A;Gorai.012G125900.3.A	Gorai.012G125900.1.A	case 1	Gorai.012G125900.1.A	Gorai.012G125900	PTHR10683:SF6 - TRANSALDOLASE-RELATED (1 of 1)	Gohir.A04G101700		93518437	AT5G13420.1	Aldolase-type TIM barrel family protein		APO_V5	Yes	Yes	Yes	Yes	M14	PE10	20.6659	0	21.1843	20.7206	20.7235	20.8841	0	0	20.6662	0	20.2001	0	0	20.6383	0	20.9163	0	0	0	0	20.6659	20.9251	21.1843	20.7206	20.7235	20.8841	20.8115	20.7388	20.6662
4205	Gorai.009G134700.1.A	Gorai.009G134700.1.A	Gorai.009G134700.1.A	case 1	Gorai.009G134700.1.A	Gorai.009G134700	PTHR10996//PTHR10996:SF139 - 2-HYDROXYACID DEHYDROGENASE-RELATED // SUBFAMILY NOT NAMED (1 of 2)	Gohir.A05G131500		93524454	AT1G79870.1	D-isomer specific 2-hydroxyacid dehydrogenase family protein		APO_V5	Yes	Yes	Yes	Yes	M14	PE10	21.8094	0	22.6141	0	22.0662	22.6274	0	0	21.4292	0	21.3553	23.0277	21.3943	0	0	21.2453	0	0	0	0	21.8094	22.2117	22.6141	22.3402	22.0662	22.6274	22.228	21.8286	21.4292
5281	Gorai.011G090100.1.D;Gorai.011G090100.3.D;Gorai.011G090100.2.D;Gorai.011G090100.1.A;Gorai.011G090100.3.A;Gorai.011G090100.2.A;Gorai.011G090100.6.D;Gorai.011G090100.5.D;Gorai.011G090100.4.D;Gorai.011G090100.6.A;Gorai.011G090100.5.A;Gorai.011G090100.4.A	Gorai.011G090100.1.D;Gorai.011G090100.3.D;Gorai.011G090100.2.D;Gorai.011G090100.1.A;Gorai.011G090100.3.A;Gorai.011G090100.2.A;Gorai.011G090100.6.D;Gorai.011G090100.5.D;Gorai.011G090100.4.D;Gorai.011G090100.6.A;Gorai.011G090100.5.A;Gorai.011G090100.4.A	Gorai.011G090100.1.A;Gorai.011G090100.1.D	case 2	Gorai.011G090100.1.D	Gorai.011G090100	K01800 - maleylacetoacetate isomerase (maiA, GSTZ1) (1 of 2)	Gohir.D10G083000		93521370	AT2G02390.1	glutathione S-transferase zeta 1	ATGSTZ1,GST18,GSTZ1	APO_V5	Yes	Yes	Yes	Yes	M14	PE10	0	0	21.617	21.6466	21.4053	21.8605	0	0	20.9916	0	21.9613	21.4762	20.949	0	0	20.5692	0	0	0	0	21.617	21.6466	21.617	21.6466	21.4053	21.8605	21.5709	21.2812	20.9916
2590	Gorai.006G170200.3.D;Gorai.006G170200.3.A;Gorai.006G170200.1.D;Gorai.006G170200.1.A;Gorai.006G170200.4.D;Gorai.006G170200.4.A;Gorai.006G170200.2.D;Gorai.006G170200.2.A	Gorai.006G170200.3.D;Gorai.006G170200.3.A;Gorai.006G170200.1.D;Gorai.006G170200.1.A;Gorai.006G170200.4.D;Gorai.006G170200.4.A;Gorai.006G170200.2.D;Gorai.006G170200.2.A	Gorai.006G170200.1.A;Gorai.006G170200.1.D	case 2	Gorai.006G170200.3.D	Gorai.006G170200	K00761 - uracil phosphoribosyltransferase (upp, UPRT) (1 of 1)	Gohir.D09G149000		93516954	AT3G53900.2	uracil phosphoribosyltransferase	PYRR,UPP	APO_V5	Yes	Yes	Yes	Yes	M14	PE10	0	0	21.3194	20.7475	20.4802	20.5358	0	0	20.9667	0	20.6902	21.0029	21.2066	0	0	21.1665	0	0	0	0	21.3194	20.7475	21.3194	20.7475	20.4802	20.5358	20.6795	20.8231	20.9667
2944	Gorai.007G069700.4.D;Gorai.007G069700.3.D;Gorai.007G069700.2.D;Gorai.007G069700.1.D	Gorai.007G069700.4.D;Gorai.007G069700.3.D;Gorai.007G069700.2.D;Gorai.007G069700.1.D	Gorai.007G069700.1.D	case 1	Gorai.007G069700.4.D	Gorai.007G069700	#N/A	Gohir.D11G064500		93070222	AT2G42860.1			APO_V5	Yes	Yes	Yes	Yes	M14	PE10	0	0	22.2234	22.6425	23.304	23.264	0	0	23.5505	0	23.9809	0	23.7896	22.7366	0	24.2942	0	0	0	0	22.2234	22.6425	22.2234	22.6425	23.304	23.264	23.3595	23.455	23.5505
5065	Gorai.010G216500.1.D	Gorai.010G216500.1.D	Gorai.010G216500.1.D	case 1	Gorai.010G216500.1.D	Gorai.010G216500	K01190 - beta-galactosidase (lacZ) (1 of 1)	Gohir.D06G185100		93515135	AT3G54440.1	glycoside hydrolase family 2 protein		APO_V5	Yes	Yes	Yes	Yes	M14	PE10	0	0	20.0444	19.2277	19.8782	0	20.7217	0	0	20.3614	20.2426	21.2198	20.0212	0	0	20.6398	0	0	0	0	20.0444	19.2277	20.0444	19.2277	19.8782	20.3	20.7217	20.6016	20.4815
4338	Gorai.009G197600.1.D;Gorai.009G197600.2.D;Gorai.009G197600.4.D;Gorai.009G197600.3.D;Gorai.009G197600.6.D.p2;Gorai.009G197600.5.D.p3	Gorai.009G197600.1.D;Gorai.009G197600.2.D;Gorai.009G197600.4.D;Gorai.009G197600.3.D	Gorai.009G197600.1.D	case 1	Gorai.009G197600.1.D	Gorai.009G197600	3.1.3.2//3.1.3.41//3.1.3.60 - Acid phosphatase / Phosphomonoesterase // (1 of 3)	Gohir.D05G192400		93522263	AT2G27190.1	purple acid phosphatase 12	ATPAP1,ATPAP12,PAP1,PAP12	APO_V5	Yes	Yes	Yes	Yes	M14	PE10	19.9148	0	21.7241	21.4754	21.7377	21.571	0	0	22.3353	0	20.4374	0	20.6341	0	0	21.0817	0	0	0	0	19.9148	20.8195	21.7241	21.4754	21.7377	21.571	21.8258	22.0806	22.3353
715	Gorai.002G110500.5.D;Gorai.002G110500.2.D;Gorai.002G110500.3.D;Gorai.002G110500.4.D;Gorai.002G110500.1.D	Gorai.002G110500.5.D;Gorai.002G110500.2.D;Gorai.002G110500.3.D;Gorai.002G110500.4.D;Gorai.002G110500.1.D	Gorai.002G110500.1.D	case 1	Gorai.002G110500.5.D	Gorai.002G110500	K17761 - succinate-semialdehyde dehydrogenase, mitochondrial (SSADH) (1 of 1)			93517274	AT1G79440.1	aldehyde dehydrogenase 5F1	ALDH5F1,SSADH,SSADH1	APO_V5	Yes	Yes	Yes	Yes	M14	PE10	0	0	20.9352	21.0106	21.2683	21.5595	0	0	20.5501	0	21.6484	20.3568	20.7703	0	0	20.6005	0	0	0	0	20.9352	21.0106	20.9352	21.0106	21.2683	21.5595	21.223	20.8865	20.5501
1372	Gorai.004G024500.6.A;Gorai.004G024500.5.A;Gorai.004G024500.3.A;Gorai.004G024500.2.A;Gorai.004G024500.8.A;Gorai.004G024500.7.A;Gorai.004G024500.1.A;Gorai.004G024500.4.A;Gorai.004G024500.9.A	Gorai.004G024500.6.A;Gorai.004G024500.5.A;Gorai.004G024500.3.A;Gorai.004G024500.2.A;Gorai.004G024500.8.A;Gorai.004G024500.7.A;Gorai.004G024500.1.A;Gorai.004G024500.4.A;Gorai.004G024500.9.A	Gorai.004G024500.1.A	case 1	Gorai.004G024500.6.A	Gorai.004G024500	PTHR12225 - ADHESION REGULATING MOLECULE 1 110 KDA CELL MEMBRANE GLYCOPROTEIN (1 of 1)	Gohir.A08G017100		93515909	AT2G26590.3	regulatory particle non-ATPase 13	RPN13	APO_V5	Yes	Yes	Yes	Yes	M14	PE10	0	0	21.8243	21.9564	21.6803	21.7515	0	0	21.1029	0	21.5199	21.716	21.4271	0	0	22.0964	0	0	0	0	21.8243	21.9564	21.8243	21.9564	21.6803	21.7515	21.5353	21.3191	21.1029
3733	Gorai.008G209500.2.D;Gorai.008G209500.2.A;Gorai.008G209500.1.D;Gorai.008G209500.1.A	Gorai.008G209500.2.D;Gorai.008G209500.2.A;Gorai.008G209500.1.D;Gorai.008G209500.1.A	Gorai.008G209500.1.A;Gorai.008G209500.1.D	case 2	Gorai.008G209500.2.D	Gorai.008G209500	K04649 - ubiquitin-conjugating enzyme (huntingtin interacting protein 2) (HIP2, UBC1) (1 of 1)	Gohir.D12G194800		93524656	AT5G50870.1	ubiquitin-conjugating enzyme 27	UBC27	APO_V5	Yes	Yes	Yes	Yes	M14	PE10	0	0	20.58	21.0449	20.8168	20.9982	20.7901	0	20.6737	0	21.2534	0	20.0743	0	0	20.8951	0	0	0	0	20.58	21.0449	20.58	21.0449	20.8168	20.9982	20.7901	20.7319	20.6737
4928	Gorai.010G120600.1.D;Gorai.010G120600.6.D;Gorai.010G120600.3.D;Gorai.010G120600.2.D;Gorai.010G120600.3.A;Gorai.010G120600.1.A;Gorai.010G120600.6.A;Gorai.010G120600.2.A;Gorai.010G120600.4.D;Gorai.010G120600.5.D;Gorai.010G120600.4.A;Gorai.010G120600.5.A;Gorai.004G293300.1.A;Gorai.009G065500.4.A;Gorai.004G293300.2.A;Gorai.009G065500.4.D;Gorai.004G293300.3.A;Gorai.009G065500.5.A;Gorai.009G065500.5.D	Gorai.010G120600.1.D;Gorai.010G120600.6.D;Gorai.010G120600.3.D;Gorai.010G120600.2.D;Gorai.010G120600.3.A;Gorai.010G120600.1.A;Gorai.010G120600.6.A;Gorai.010G120600.2.A;Gorai.010G120600.4.D;Gorai.010G120600.5.D;Gorai.010G120600.4.A;Gorai.010G120600.5.A;Gorai.004G293300.1.A;Gorai.009G065500.4.A;Gorai.004G293300.2.A;Gorai.009G065500.4.D	Gorai.010G120600.1.A;Gorai.010G120600.1.D	case 2	Gorai.010G120600.1.D	Gorai.010G120600	PTHR13832:SF352 - PROTEIN PHOSPHATASE 2C 59-RELATED (1 of 3)			93488654	AT4G31750.1	HOPW1-1-interacting 2	WIN2	APO_V5	Yes	Yes	Yes	Yes	M14	PE10	0	0	20.459	0	20.5687	20.5045	20.787	0	21.0954	0	20.5243	0	21.0689	21.5055	0	21.151	0	0	0	0	20.459	20.5139	20.459	20.5139	20.5687	20.5045	20.787	20.9412	21.0954
5718	Gorai.012G099100.1.D;Gorai.012G099100.1.A	Gorai.012G099100.1.D;Gorai.012G099100.1.A	Gorai.012G099100.1.A;Gorai.012G099100.1.D	case 2	Gorai.012G099100.1.D	Gorai.012G099100	PTHR11260:SF254 - GLUTATHIONE S-TRANSFERASE U8 (1 of 4)	Gohir.D04G089000		93524680	AT2G29420.1	glutathione S-transferase tau 7	ATGSTU7,GST25,GSTU7	APO_V5	Yes	Yes	Yes	Yes	M14	PE10	0	0	21.177	0	20.6037	20.7513	20.9759	0	21.0347	0	20.422	20.3199	20.754	0	0	21.4607	0	0	0	0	21.177	20.8903	21.177	20.8903	20.6037	20.7513	20.9759	21.0053	21.0347
2247	Gorai.005G242900.1.A;Gorai.005G242900.2.A	Gorai.005G242900.1.A;Gorai.005G242900.2.A	Gorai.005G242900.1.A	case 1	Gorai.005G242900.1.A	Gorai.005G242900	K17267 - coatomer protein complex, subunit gamma (COPG) (1 of 3)			93068073	AT4G34450.1	coatomer gamma-2 subunit, putative / gamma-2 coat protein, putative / gamma-2 COP, putative		APO_V5	Yes	Yes	Yes	Yes	M14	PE10	21.0956	0	21.1509	0	21.4761	0	21.1874	0	0	21.4385	21.6198	21.4567	21.2151	0	0	21.62	0	0	0	0	21.0956	21.1233	21.1509	21.3135	21.4761	21.3318	21.1874	21.2711	21.3548
3662	Gorai.008G164400.2.A;Gorai.008G164400.1.A	Gorai.008G164400.2.A;Gorai.008G164400.1.A	Gorai.008G164400.1.A	case 1	Gorai.008G164400.2.A	Gorai.008G164400	K03942 - NADH dehydrogenase (ubiquinone) flavoprotein 1 (NDUFV1) (1 of 2)	Gohir.A12G147700		93519055	AT5G08530.1	51 kDa subunit of complex I	CI51	APO_V5	Yes	Yes	Yes	Yes	M14	PE10	20.7808	0	20.9857	21.1292	21.735	20.872	0	0	20.6706	0	20.7205	0	20.5316	0	0	21.0713	0	0	0	0	20.7808	20.8833	20.9857	21.1292	21.735	20.872	20.8049	20.7378	20.6706
3845	Gorai.008G267300.1.A	Gorai.008G267300.1.A	Gorai.008G267300.1.A	case 1	Gorai.008G267300.1.A	Gorai.008G267300	K14293 - importin subunit beta-1 (KPNB1) (1 of 5)	Gohir.A12G248400		93071530	AT5G53480.1	ARM repeat superfamily protein		APO_V5	Yes	Yes	Yes	Yes	M14	PE10	0	0	20.9086	20.2393	20.3944	0	20.3751	0	20.6393	0	20.9267	0	20.3897	20.4235	0	21.2986	0	0	0	0	20.9086	20.2393	20.9086	20.2393	20.3944	20.3847	20.3751	20.5072	20.6393
4156	Gorai.009G115600.1.D;Gorai.009G115600.1.A;Gorai.009G115600.2.D;Gorai.009G115600.2.A	Gorai.009G115600.1.D;Gorai.009G115600.1.A;Gorai.009G115600.2.D;Gorai.009G115600.2.A	Gorai.009G115600.1.A;Gorai.009G115600.1.D	case 2	Gorai.009G115600.1.D	Gorai.009G115600	PTHR11588:SF97 - TUBULIN BETA-4 CHAIN-RELATED (1 of 9)	Gohir.D05G111300	Gh_D05G111500	93524521	AT5G23860.1	tubulin beta 8	TUB8	APO_V5	Yes	Yes	Yes	Yes	M14	PE10	0	0	21.7179	21.7563	21.3088	21.858	21.7122	0	21.5402	0	0	22.2374	20.8357	0	0	21.7416	0	0	0	0	21.7179	21.7563	21.7179	21.7563	21.3088	21.858	21.7122	21.6262	21.5402
5507	Gorai.011G240200.4.A;Gorai.011G240200.3.A;Gorai.011G240200.2.A;Gorai.011G240200.1.A;Gorai.011G240200.7.A;Gorai.011G240200.5.A;Gorai.011G240200.8.A;Gorai.011G240200.6.A	Gorai.011G240200.4.A;Gorai.011G240200.3.A;Gorai.011G240200.2.A;Gorai.011G240200.1.A;Gorai.011G240200.7.A;Gorai.011G240200.5.A;Gorai.011G240200.8.A;Gorai.011G240200.6.A	Gorai.011G240200.1.A	case 1	Gorai.011G240200.4.A	Gorai.011G240200	K01736 - chorismate synthase (aroC) (1 of 2)	Gohir.A10G206500		93519062	AT1G48850.1	chorismate synthase, putative / 5-enolpyruvylshikimate-3-phosphate phospholyase, putative	EMB1144	APO_V5	Yes	Yes	Yes	Yes	M14	PE10	0	0	21.9283	21.2696	22.0874	21.85	0	0	21.3154	0	20.8579	0	20.8948	20.4805	0	20.6678	0	0	0	0	21.9283	21.2696	21.9283	21.2696	22.0874	21.85	21.6718	21.4936	21.3154
5712	Gorai.012G091400.1.D	Gorai.012G091400.1.D	Gorai.012G091400.1.D	case 1	Gorai.012G091400.1.D	Gorai.012G091400	1.3.5.1//1.3.99.1 - Succinate dehydrogenase (quinone) / Succinic dehydrogenase (1 of 1)	Gohir.D04G080480		93522959	AT5G40650.1	succinate dehydrogenase 2-2	SDH2-2	APO_V5	Yes	Yes	Yes	Yes	M14	PE10	0	0	20.5072	20.7082	20.9133	20.4194	0	0	21.0818	0	21.1462	20.468	21.2141	0	0	20.8777	0	0	0	0	20.5072	20.7082	20.5072	20.7082	20.9133	20.4194	20.6402	20.861	21.0818
101	Gorai.001G018700.3.D;Gorai.001G018700.2.D;Gorai.001G018700.1.D;Gorai.001G018700.4.D;Gorai.001G018700.5.D;Gorai.001G018700.6.D	Gorai.001G018700.3.D;Gorai.001G018700.2.D;Gorai.001G018700.1.D;Gorai.001G018700.4.D;Gorai.001G018700.5.D;Gorai.001G018700.6.D	Gorai.001G018700.1.D	case 1	Gorai.001G018700.3.D	Gorai.001G018700	K13462 - guanine nucleotide-exchange factor (MIN7) (1 of 1)	Gohir.D07G018100		93515533	AT3G43300.1	HOPM interactor 7	ATMIN7,BEN1	APO_V5	Yes	Yes	Yes	Yes	M14	PE10	0	0	20.5878	0	20.4951	0	20.9882	0	20.572	20.979	21.1262	0	21.0105	0	21.0565	21.8189	0	0	0	0	20.5878	20.5415	20.5878	20.5415	20.4951	20.7416	20.9882	20.7801	20.572
4058	Gorai.009G069200.7.D;Gorai.009G069200.6.D;Gorai.009G069200.5.D;Gorai.009G069200.3.D;Gorai.009G069200.2.D;Gorai.009G069200.1.D;Gorai.009G069200.4.D	Gorai.009G069200.7.D;Gorai.009G069200.6.D;Gorai.009G069200.5.D;Gorai.009G069200.3.D;Gorai.009G069200.2.D;Gorai.009G069200.1.D;Gorai.009G069200.4.D	Gorai.009G069200.1.D	case 1	Gorai.009G069200.7.D	Gorai.009G069200	#N/A	Gohir.D05G068300	Gh_D05G068900	93521971	AT4G31340.1	myosin heavy chain-related		APO_V5	Yes	Yes	Yes	Yes	M14	PE10	0	0	20.2743	0	21.0388	20.3651	0	0	20.0566	21.2112	20.7365	20.8245	20.2844	0	0	20.455	0	0	0	0	20.2743	20.6565	20.2743	20.6565	21.0388	20.3651	20.2623	20.1594	20.0566
5050	Gorai.010G205900.2.D;Gorai.010G205900.2.A;Gorai.010G205900.1.D;Gorai.010G205900.1.A;Gorai.010G205900.3.D;Gorai.010G205900.3.A;Gorai.012G005900.2.A;Gorai.012G005900.1.A;Gorai.012G005900.4.A;Gorai.012G005900.3.A	Gorai.010G205900.2.D;Gorai.010G205900.2.A;Gorai.010G205900.1.D;Gorai.010G205900.1.A	Gorai.010G205900.1.A;Gorai.010G205900.1.D;Gorai.012G005900.1.A	case 3	Gorai.010G205900.2.D	Gorai.010G205900	1.1.5.3 - Glycerol-3-phosphate dehydrogenase / sn-glycerol-3-phosphate dehydrogenase (1 of 2)	Gohir.D06G175500		93517054	AT3G10370.1	FAD-dependent oxidoreductase family protein	SDP6	APO_V5	Yes	Yes	Yes	Yes	M14	PE10	0	0	19.8404	0	20.5436	19.8389	0	0	21.0809	20.6464	20.3877	20.1839	20.4127	0	0	20.7367	0	0	0	0	19.8404	20.192	19.8404	20.192	20.5436	19.8389	20.2529	20.6669	21.0809
5680	Gorai.012G069500.3.D;Gorai.012G069500.2.D;Gorai.012G069500.1.D	Gorai.012G069500.3.D;Gorai.012G069500.2.D;Gorai.012G069500.1.D	Gorai.012G069500.1.D	case 1	Gorai.012G069500.3.D	Gorai.012G069500	1.2.4.2 - Oxoglutarate dehydrogenase (succinyl-transferring) / Oxoglutarate dehydrogenase (lipoamide) (1 of 3)	Gohir.D04G062200,Gohir.D04G062100	Gh_D04G072700	93521987	AT3G55410.1	2-oxoglutarate dehydrogenase, E1 component		APO_V5	Yes	Yes	Yes	Yes	M14	PE10	20.4735	0	20.3908	0	21.2848	0	20.4732	0	20.3128	0	20.6653	20.8382	19.9329	0	0	20.6984	0	0	0	0	20.4735	20.4321	20.3908	20.8378	21.2848	20.879	20.4732	20.393	20.3128
5108	Gorai.010G244600.1.A;Gorai.010G244500.1.A	Gorai.010G244600.1.A	Gorai.010G244600.1.A	case 1	Gorai.010G244600.1.A	Gorai.010G244600	PTHR10766:SF46 - ENDOMEMBRANE FAMILY PROTEIN 70 (1 of 7)	Gohir.A13G179400		93074083	AT5G10840.1	Endomembrane protein 70 protein family		APO_V5	Yes	Yes	Yes	Yes	M14	PE10	0	0	19.0922	0	20.7517	0	21.2642	22.4236	0	21.9873	20.7524	20.5961	20.4055	0	0	21.3328	0	0	0	0	19.0922	19.9219	19.0922	19.9219	20.7517	21.0079	21.2642	22.4236	22.2054
6290	Gorai.013G237900.1.A;Gorai.001G045300.1.D;Gorai.001G045300.1.A	Gorai.013G237900.1.A	Gorai.013G237900.1.A	case 1	Gorai.013G237900.1.A	Gorai.013G237900	PTHR10766:SF54 - ENDOMEMBRANE FAMILY PROTEIN 70 (1 of 3)	Gohir.A13G203500		93076319	AT5G35160.2	Endomembrane protein 70 protein family		APO_V5	Yes	Yes	Yes	Yes	M14	PE10	20.6128	0	20.0432	0	20.3595	0	0	21.8676	0	20.8188	20.458	19.7429	20.3886	0	0	21.537	0	0	0	0	20.6128	20.328	20.0432	20.2014	20.3595	20.8622	21.3649	21.8676	21.3432
161	Gorai.001G054700.2.D;Gorai.001G054700.1.D;Gorai.001G054700.2.A;Gorai.001G054700.1.A;Gorai.001G053000.2.A;Gorai.001G053000.4.A;Gorai.001G053000.3.A;Gorai.006G273600.1.A;Gorai.006G273600.1.D;Gorai.001G053000.1.A	Gorai.001G054700.2.D;Gorai.001G054700.1.D;Gorai.001G054700.2.A;Gorai.001G054700.1.A	Gorai.001G054700.1.A;Gorai.001G054700.1.D	case 2	Gorai.001G054700.2.D	Gorai.001G054700	PTHR11638:SF119 - CHAPERONE PROTEIN CLPC1, CHLOROPLASTIC (1 of 2)	Gohir.D07G051600		93521180	AT5G50920.1	CLPC homologue 1	ATHSP93-V,CLPC,CLPC1,DCA1,HSP93-V	APO_V5	Yes	Yes	Yes	Yes	M14	PE10	21.2509	0	22.0379	21.5505	21.9931	21.8424	0	0	21.1881	0	21.261	0	21.2226	0	0	21.1901	0	0	0	0	21.2509	21.6444	22.0379	21.5505	21.9931	21.8424	21.6243	21.4062	21.1881
2144	Gorai.005G187700.2.A;Gorai.005G187700.1.A;Gorai.005G187700.3.A	Gorai.005G187700.2.A;Gorai.005G187700.1.A;Gorai.005G187700.3.A	Gorai.005G187700.1.A	case 1	Gorai.005G187700.2.A	Gorai.005G187700	K00161 - pyruvate dehydrogenase E1 component alpha subunit (PDHA, pdhA) (1 of 4)	Gohir.A03G144100		93521486	AT1G59900.1	pyruvate dehydrogenase complex E1 alpha subunit	AT-E1 ALPHA,E1 ALPHA	APO_V5	Yes	Yes	Yes	Yes	M14	PE10	0	0	21.0593	21.1203	21.1931	21.0455	0	0	20.6142	0	19.9866	20.4155	21.0033	0	0	20.9055	0	0	0	0	21.0593	21.1203	21.0593	21.1203	21.1931	21.0455	20.9017	20.758	20.6142
406	Gorai.001G204700.1.D;Gorai.001G204700.1.A	Gorai.001G204700.1.D;Gorai.001G204700.1.A	Gorai.001G204700.1.A;Gorai.001G204700.1.D	case 2	Gorai.001G204700.1.D	Gorai.001G204700	PTHR10113//PTHR10113:SF13 - PEPTIDE CHAIN RELEASE FACTOR SUBUNIT 1 // SUBFAMILY NOT NAMED (1 of 1)	Gohir.D07G182200		93523028	AT3G26618.1	eukaryotic release factor 1-3	ERF1-3	APO_V5	Yes	Yes	Yes	Yes	M14	PE10	0	0	21.754	22.4846	21.486	22.1626	0	0	22.1442	0	21.1436	20.4141	20.9877	0	0	21.9206	0	0	0	0	21.754	22.4846	21.754	22.4846	21.486	22.1626	22.1565	22.1503	22.1442
711	Gorai.002G107300.2.D;Gorai.002G107300.2.A;Gorai.002G107300.1.D;Gorai.002G107300.1.A	Gorai.002G107300.2.D;Gorai.002G107300.2.A;Gorai.002G107300.1.D;Gorai.002G107300.1.A	Gorai.002G107300.1.A;Gorai.002G107300.1.D	case 2	Gorai.002G107300.2.D	Gorai.002G107300	PTHR11406:SF8 - PHOSPHOGLYCERATE KINASE 1, CHLOROPLASTIC-RELATED (1 of 1)	Gohir.D01G082200		93523493	AT3G12780.1	phosphoglycerate kinase 1	PGK1	APO_V5	Yes	Yes	Yes	Yes	M14	PE10	21.0764	0	21.9542	21.0271	21.9806	21.9272	0	0	22.3624	0	21.8006	0	21.0867	0	0	21.0191	0	0	0	0	21.0764	21.5153	21.9542	21.0271	21.9806	21.9272	22.0723	22.2173	22.3624
2870	Gorai.007G036100.1.A;Gorai.007G036100.3.A;Gorai.007G036100.3.D;Gorai.007G036100.1.D;Gorai.007G036100.2.D;Gorai.007G036100.2.A;Gorai.008G100600.4.D;Gorai.008G100600.1.D;Gorai.008G100600.1.A;Gorai.008G100600.2.A.p3;Gorai.008G100600.2.D.p3;Gorai.008G100600.3.D.p2;Gorai.008G100600.3.A.p2;Gorai.008G100600.5.D.p2;Gorai.008G100600.4.A;Gorai.008G100600.5.A.p2;Gorai.003G098000.7.D;Gorai.008G182100.1.D;Gor…	Gorai.007G036100.1.A;Gorai.007G036100.3.A;Gorai.007G036100.3.D;Gorai.007G036100.1.D;Gorai.007G036100.2.D;Gorai.007G036100.2.A;Gorai.008G100600.4.D;Gorai.008G100600.1.D;Gorai.008G100600.1.A;Gorai.008G100600.2.A.p3;Gorai.008G100600.2.D.p3;Gorai.008G100600.3.D.p2;Gorai.008G100600.3.A.p2;Gorai.008G100600.5.D.p2;Gorai.008G100600.4.A;Gorai.008G100600.5.A.p2	Gorai.003G098000.1.A;Gorai.003G098000.1.D;Gorai.007G036100.1.A;Gorai.007G036100.1.D;Gorai.008G100600.1.A;Gorai.008G100600.1.D;Gorai.008G182100.1.A;Gorai.008G182100.1.D	case 3	Gorai.007G036100.1.A	Gorai.007G036100	K18467 - vacuolar protein sorting-associated protein 29 (VPS29) (1 of 2)	Gohir.A11G029891		93520672	AT3G47810.3	Calcineurin-like metallo-phosphoesterase superfamily protein	ATVPS29,MAG1,VPS29	APO_V5	Yes	Yes	Yes	Yes	M14	PE10	0	0	20.637	20.4044	20.2459	20.5518	0	0	21.0797	0	20.499	20.2677	20.0197	0	0	20.3623	0	0	0	0	20.637	20.4044	20.637	20.4044	20.2459	20.5518	20.7277	20.9037	21.0797
2964	Gorai.007G081900.1.D;Gorai.007G081900.2.D	Gorai.007G081900.1.D;Gorai.007G081900.2.D	Gorai.007G081900.1.D	case 1	Gorai.007G081900.1.D	Gorai.007G081900	K17732 - mitochondrial-processing peptidase subunit beta [EC:3.4.24.64] (PMPCB, MAS1) (1 of 2)	Gohir.D11G076300		93520595	AT3G02090.1	Insulinase (Peptidase family M16) protein	MPPBETA	APO_V5	Yes	Yes	Yes	Yes	M14	PE10	0	0	21.8492	22.0584	21.608	22.0135	0	0	21.7828	0	21.8862	21.2748	21.2684	0	0	21.4785	0	0	0	0	21.8492	22.0584	21.8492	22.0584	21.608	22.0135	21.9366	21.8597	21.7828
2829	Gorai.007G016500.2.D;Gorai.007G016500.2.A;Gorai.007G016500.5.D;Gorai.007G016500.5.A;Gorai.007G016500.4.D;Gorai.007G016500.4.A;Gorai.007G016500.3.D;Gorai.007G016500.3.A;Gorai.007G016500.1.D;Gorai.007G016500.1.A;Gorai.007G016500.6.D;Gorai.007G016500.6.A	Gorai.007G016500.2.D;Gorai.007G016500.2.A;Gorai.007G016500.5.D;Gorai.007G016500.5.A;Gorai.007G016500.4.D;Gorai.007G016500.4.A;Gorai.007G016500.3.D;Gorai.007G016500.3.A;Gorai.007G016500.1.D;Gorai.007G016500.1.A	Gorai.007G016500.1.A;Gorai.007G016500.1.D	case 2	Gorai.007G016500.2.D	Gorai.007G016500	PF05631 - Sugar-tranasporters, 12 TM (MFS_5) (1 of 8)	Gohir.D11G015900		93490994	AT4G27720.1	Major facilitator superfamily protein		APO_V5	Yes	Yes	Yes	Yes	M14	PE10	0	0	21.0158	0	21.0512	0	21.5213	22.9819	0	22.4643	20.9163	20.5051	20.5335	0	0	21.4733	0	0	0	0	21.0158	21.0335	21.0158	21.0335	21.0512	21.2862	21.5213	22.9819	22.7231
362	Gorai.001G179900.1.D	Gorai.001G179900.1.D	Gorai.001G179900.1.D	case 1	Gorai.001G179900.1.D	Gorai.001G179900	K01900 - succinyl-CoA synthetase beta subunit (LSC2) (1 of 2)	Gohir.D07G156900		93518695	AT2G20420.1	ATP citrate lyase (ACL) family protein		APO_V5	Yes	Yes	Yes	Yes	M14	PE10	0	0	21.5139	21.9237	21.7435	21.9132	0	0	21.917	0	21.8761	0	21.2695	0	0	21.6535	0	0	0	0	21.5139	21.9237	21.5139	21.9237	21.7435	21.9132	21.9144	21.9157	21.917
577	Gorai.002G020200.1.A;Gorai.002G020200.2.A;Gorai.002G020200.3.A;Gorai.002G020200.4.A;Gorai.002G020200.5.A;Gorai.002G020200.4.A.p2;Gorai.002G020200.4.D.p2;Gorai.004G198500.4.A;Gorai.004G198500.1.A;Gorai.004G198500.4.D;Gorai.004G198500.1.D;Gorai.004G198500.4.A.p2;Gorai.004G198500.3.A;Gorai.004G198500.2.A.p2;Gorai.004G198500.3.A.p2;Gorai.004G198500.2.A;Gorai.004G198500.3.A.p3;Gorai.004G198500.1.A.p3;…	Gorai.002G020200.1.A;Gorai.002G020200.2.A;Gorai.002G020200.3.A;Gorai.002G020200.4.A;Gorai.002G020200.5.A	Gorai.002G020200.1.A	case 1	Gorai.002G020200.1.A	Gorai.002G020200	K03028 - 26S proteasome regulatory subunit N1 (PSMD2, RPN1) (1 of 1)	Gohir.A01G019500		93520443	AT2G20580.1	26S proteasome regulatory subunit S2 1A	ATRPN1A,RPN1A	APO_V5	Yes	Yes	Yes	Yes	M14	PE10	0	0	21.8775	0	22.3052	22.1253	0	0	21.7716	0	22.373	22.4505	21.6612	0	0	21.7919	0	0	0	0	21.8775	22.0914	21.8775	22.0914	22.3052	22.1253	22.0074	21.8895	21.7716
1069	Gorai.003G044400.2.D;Gorai.003G044400.2.A;Gorai.003G044400.1.D;Gorai.003G044400.1.A;Gorai.011G112700.1.D;Gorai.011G112700.1.A	Gorai.003G044400.2.D;Gorai.003G044400.2.A;Gorai.003G044400.1.D;Gorai.003G044400.1.A	Gorai.003G044400.1.A;Gorai.003G044400.1.D	case 2	Gorai.003G044400.2.D	Gorai.003G044400	K02372 - 3-hydroxyacyl- (fabZ) (1 of 1)	Gohir.D03G043300		93521298	AT5G10160.1	Thioesterase superfamily protein		APO_V5	Yes	Yes	Yes	Yes	M14	PE10	0	0	22.5935	22.2966	22.3413	22.6803	0	0	22.4416	0	21.0151	0	22.7448	0	0	21.6867	0	0	0	0	22.5935	22.2966	22.5935	22.2966	22.3413	22.6803	22.6007	22.5212	22.4416
4085	Gorai.009G082000.1.D;Gorai.009G082000.1.A;Gorai.001G219400.1.D;Gorai.001G219400.1.A;Gorai.010G120500.1.D;Gorai.010G120500.1.A	Gorai.009G082000.1.D;Gorai.009G082000.1.A;Gorai.001G219400.1.D;Gorai.001G219400.1.A	Gorai.001G219400.1.A;Gorai.001G219400.1.D;Gorai.009G082000.1.A;Gorai.009G082000.1.D	case 3	Gorai.009G082000.1.D	Gorai.009G082000	PTHR11306 - NIEMANN PICK TYPE C2 PROTEIN NPC2-RELATED (1 of 7)	Gohir.D05G080300		93504875	AT3G11780.1	MD-2-related lipid recognition domain-containing protein / ML domain-containing protein		APO_V5	Yes	Yes	Yes	Yes	M14	PE10	0	0	21.902	0	21.0895	21.0375	21.0243	0	21.2834	0	20.5137	0	21.8575	0	0	22.7992	0	0	0	0	21.902	21.4958	21.902	21.4958	21.0895	21.0375	21.0243	21.1538	21.2834
4628	Gorai.009G395300.3.A;Gorai.009G395300.2.A;Gorai.009G395300.12.A;Gorai.009G395300.11.A;Gorai.009G395300.10.A;Gorai.009G395300.5.A;Gorai.009G395300.4.A;Gorai.009G395300.1.A;Gorai.009G395300.13.A;Gorai.009G395300.9.A;Gorai.009G395300.7.A;Gorai.009G395300.8.A;Gorai.009G395300.6.A;Gorai.009G395300.9.A.p2;Gorai.009G395300.9.D.p2	Gorai.009G395300.3.A;Gorai.009G395300.2.A;Gorai.009G395300.12.A;Gorai.009G395300.11.A;Gorai.009G395300.10.A;Gorai.009G395300.5.A;Gorai.009G395300.4.A;Gorai.009G395300.1.A;Gorai.009G395300.13.A;Gorai.009G395300.9.A;Gorai.009G395300.7.A;Gorai.009G395300.8.A;Gorai.009G395300.6.A	Gorai.009G395300.1.A	case 1	Gorai.009G395300.3.A	Gorai.009G395300	3.1.3.24 - Sucrose-phosphate phosphatase / Sucrose-6-phosphate phosphatase (1 of 2)	Gohir.A04G055800		93522885	AT2G35840.1	Sucrose-6F-phosphate phosphohydrolase family protein		APO_V5	Yes	Yes	Yes	Yes	M14	PE10	0	0	20.5756	0	20.4225	19.1791	0	0	20.8284	0	20.611	21.1926	20.4184	0	0	20.0412	0	0	0	0	20.5756	20.499	20.5756	20.499	20.4225	19.1791	19.7289	20.2786	20.8284
3006	Gorai.007G102500.1.D;Gorai.007G102500.1.A;Gorai.007G102500.3.D;Gorai.007G102500.3.A;Gorai.007G102500.2.D;Gorai.007G102500.2.A	Gorai.007G102500.1.D;Gorai.007G102500.1.A;Gorai.007G102500.3.D;Gorai.007G102500.3.A;Gorai.007G102500.2.D;Gorai.007G102500.2.A	Gorai.007G102500.1.A;Gorai.007G102500.1.D	case 2	Gorai.007G102500.1.D	Gorai.007G102500	K06013 - STE24 endopeptidase (STE24) (1 of 1)	Gohir.D11G096200		93518972	AT4G01320.1	Peptidase family M48 family protein	ATSTE24,STE24	APO_V5	Yes	Yes	Yes	Yes	M14	PE10	0	0	20.492	0	20.6926	0	20.8905	0	0	21.666	20.9837	20.5572	20.1904	0	0	21.064	0	0	0	0	20.492	20.5923	20.492	20.5923	20.6926	20.7916	20.8905	21.149	21.4075
4613	Gorai.009G369000.1.A;Gorai.009G369000.2.A	Gorai.009G369000.1.A;Gorai.009G369000.2.A	Gorai.009G369000.1.A	case 1	Gorai.009G369000.1.A	Gorai.009G369000	#N/A	Gohir.A04G039900		93523404	AT3G15000.1	cobalt ion binding		APO_V5	Yes	Yes	Yes	Yes	M14	PE10	20.582	0	21.3371	0	21.8376	21.1219	0	0	20.6368	0	20.7157	0	20.9154	0	0	21.5601	0	0	0	0	20.582	20.9596	21.3371	21.5874	21.8376	21.1219	20.9602	20.7985	20.6368
4566	Gorai.009G329800.1.A;Gorai.009G329800.5.A;Gorai.009G329800.3.A;Gorai.009G329800.2.A;Gorai.009G329800.4.A;Gorai.009G329800.1.D;Gorai.009G329800.5.D;Gorai.009G329800.3.D;Gorai.009G329800.2.D;Gorai.009G329800.4.D;Gorai.009G329800.6.A;Gorai.009G329800.6.D	Gorai.009G329800.1.A;Gorai.009G329800.5.A;Gorai.009G329800.3.A;Gorai.009G329800.2.A;Gorai.009G329800.4.A;Gorai.009G329800.1.D;Gorai.009G329800.5.D;Gorai.009G329800.3.D;Gorai.009G329800.2.D;Gorai.009G329800.4.D;Gorai.009G329800.6.A;Gorai.009G329800.6.D	Gorai.009G329800.1.A;Gorai.009G329800.1.D	case 2	Gorai.009G329800.1.A	Gorai.009G329800	PF07058 - Microtubule-associated protein 70 (MAP70) (1 of 6)	Gohir.A05G308700		93073150	AT1G14840.1	microtubule-associated proteins 70-4	ATMAP70-4,MAP70-4	APO_V5	Yes	Yes	Yes	Yes	M14	PE10	0	0	20.842	21.1567	21.2718	21.0593	0	0	22.309	0	20.6239	0	21.7188	0	0	21.3098	0	0	0	0	20.842	21.1567	20.842	21.1567	21.2718	21.0593	21.4759	21.8924	22.309
6168	Gorai.013G168900.2.A;Gorai.013G168900.1.A	Gorai.013G168900.2.A;Gorai.013G168900.1.A	Gorai.013G168900.1.A	case 1	Gorai.013G168900.2.A	Gorai.013G168900	PTHR32219:SF2 - PROTON PUMP-INTERACTOR 1-RELATED (1 of 9)	Gohir.A13G146000		93520727	AT4G27500.1	proton pump interactor 1	PPI1	APO_V5	Yes	Yes	Yes	Yes	M14	PE10	0	0	19.7157	0	20.3003	20.0467	0	0	21.5453	0	20.2997	20.0709	20.2302	0	0	21.4034	0	0	0	0	19.7157	20.008	19.7157	20.008	20.3003	20.0467	20.5463	21.0458	21.5453
4654	Gorai.009G411000.1.D;Gorai.009G411000.1.A;Gorai.007G372100.6.A;Gorai.007G372100.5.A;Gorai.007G372100.6.D;Gorai.007G372100.5.D	Gorai.009G411000.1.D;Gorai.009G411000.1.A	Gorai.009G411000.1.A;Gorai.009G411000.1.D	case 2	Gorai.009G411000.1.D	Gorai.009G411000	K12185 - ESCRT-I complex subunit VPS37 (VPS37) (1 of 2)	Gohir.D04G106900		93521855	AT2G36680.1	Modifier of rudimentary (Mod(r)) protein		APO_V5	Yes	Yes	Yes	Yes	M14	PE10	0	0	19.9107	0	20.4643	20.8816	0	0	20.4516	0	20.6808	0	20.1147	0	0	20.1043	0	0	0	0	19.9107	20.1875	19.9107	20.1875	20.4643	20.8816	20.7383	20.5949	20.4516
1661	Gorai.004G190000.2.D;Gorai.004G190000.2.A;Gorai.004G190000.1.D;Gorai.004G190000.1.A;Gorai.004G190000.3.D;Gorai.004G190000.3.A;Gorai.004G190000.4.D;Gorai.004G190000.4.A;Gorai.004G190000.6.D;Gorai.004G190000.6.A;Gorai.004G190000.5.D;Gorai.004G190000.5.A;Gorai.004G190000.4.D.p3;Gorai.004G190000.4.A.p2	Gorai.004G190000.2.D;Gorai.004G190000.2.A;Gorai.004G190000.1.D;Gorai.004G190000.1.A;Gorai.004G190000.3.D;Gorai.004G190000.3.A;Gorai.004G190000.4.D;Gorai.004G190000.4.A;Gorai.004G190000.6.D;Gorai.004G190000.6.A;Gorai.004G190000.5.D;Gorai.004G190000.5.A	Gorai.004G190000.1.A;Gorai.004G190000.1.D	case 2	Gorai.004G190000.2.D	Gorai.004G190000	PTHR12820 - VACUOLAR SORTING PROTEIN 53 (1 of 1)	Gohir.D08G181000		93515559	AT1G50500.1	Membrane trafficking VPS53 family protein	ATVPS53,HIT1,VPS53	APO_V5	Yes	Yes	Yes	Yes	M14	PE10	0	0	20.02	0	20.8174	0	0	21.5066	0	0	20.3441	20.0956	20.4112	0	0	20.9719	0	0	0	0	20.02	20.4187	20.02	20.4187	20.8174	21.0471	21.2768	21.5066	21.1191
156	Gorai.001G053400.2.A;Gorai.001G053400.1.A;Gorai.001G053400.3.A;Gorai.001G053400.4.A;Gorai.001G053400.5.A	Gorai.001G053400.2.A;Gorai.001G053400.1.A;Gorai.001G053400.3.A;Gorai.001G053400.4.A;Gorai.001G053400.5.A	Gorai.001G053400.1.A	case 1	Gorai.001G053400.2.A	Gorai.001G053400	K08054 - calnexin (CANX) (1 of 2)	Gohir.A07G045900		93521554	AT5G61790.1	calnexin 1	ATCNX1,CNX1	APO_V5	Yes	Yes	Yes	Yes	M14	PE10	0	0	21.2515	0	21.3349	21.3815	0	0	21.4505	0	21.0449	0	20.8068	0	0	21.611	0	0	0	0	21.2515	21.2932	21.2515	21.2932	21.3349	21.3815	21.4045	21.4275	21.4505
3162	Gorai.007G196100.1.D;Gorai.007G196100.2.D	Gorai.007G196100.1.D;Gorai.007G196100.2.D	Gorai.007G196100.1.D	case 1	Gorai.007G196100.1.D	Gorai.007G196100	4.2.1.47 - GDP-mannose 4,6-dehydratase / Guanosine diphosphomannose oxidoreductase (1 of 1)	Gohir.D11G184400		93520460	AT3G51160.1	NAD(P)-binding Rossmann-fold superfamily protein	GMD2,MUR1,MUR_1	APO_V4	Yes	Yes	Yes	Yes	M14	PE10	21.838	21.4485	23.4439	23.8623	22.9194	23.4588	23.4607	22.5348	23.2286	22.202	22.8492	23.6009	22.5235	19.924	0	20.6816	0	0	0	0	21.838	21.4485	23.4439	23.8623	22.9194	23.4588	23.4607	22.5348	23.2286
364	Gorai.001G180900.1.A;Gorai.006G251500.2.D;Gorai.011G178500.1.A;Gorai.007G149400.1.A;Gorai.006G251500.1.D;Gorai.007G149400.1.D;Gorai.005G053300.1.D;Gorai.005G053300.1.A;Gorai.001G180900.1.D;Gorai.005G053300.3.A;Gorai.011G178500.2.A;Gorai.011G178500.3.A;Gorai.005G053300.3.D;Gorai.011G178500.2.D;Gorai.011G178500.3.D;Gorai.011G178500.1.D;Gorai.005G053300.2.D;Gorai.001G180900.2.A;Gorai.001G180900.2.D;…	Gorai.001G180900.1.A;Gorai.006G251500.2.D;Gorai.011G178500.1.A;Gorai.007G149400.1.A;Gorai.006G251500.1.D;Gorai.007G149400.1.D;Gorai.005G053300.1.D;Gorai.005G053300.1.A;Gorai.001G180900.1.D;Gorai.005G053300.3.A;Gorai.011G178500.2.A;Gorai.011G178500.3.A;Gorai.005G053300.3.D;Gorai.011G178500.2.D;Gorai.011G178500.3.D;Gorai.011G178500.1.D;Gorai.005G053300.2.D;Gorai.001G180900.2.A;Gorai.001G180900.2.D;…	Gorai.001G180900.1.A;Gorai.001G180900.1.D;Gorai.005G053300.1.A;Gorai.005G053300.1.D;Gorai.006G251500.1.D;Gorai.007G149400.1.A;Gorai.007G149400.1.D;Gorai.011G178500.1.A;Gorai.011G178500.1.D	case 3	Gorai.001G180900.1.A	Gorai.001G180900	K02894 - large subunit ribosomal protein L23e (RP-L23e, RPL23) (1 of 5)	Gohir.A07G151300		93452773	AT3G04400.1	Ribosomal protein L14p/L23e family protein	emb2171	APO_V4	Yes	Yes	Yes	Yes	M14	PE10	21.4605	0	22.0883	21.8493	21.4019	20.8245	21.5876	0	21.3636	21.9126	20.6259	21.9327	21.6955	0	21.2237	0	0	0	0	0	21.4605	21.7744	22.0883	21.8493	21.4019	20.8245	21.5876	21.4756	21.3636
788	Gorai.002G154400.1.D;Gorai.002G154400.1.A	Gorai.002G154400.1.D;Gorai.002G154400.1.A	Gorai.002G154400.1.A;Gorai.002G154400.1.D	case 2	Gorai.002G154400.1.D	Gorai.002G154400	K02979 - small subunit ribosomal protein S28e (RP-S28e, RPS28) (1 of 3)	Gohir.D01G123400		93523426	AT5G64140.1	ribosomal protein S28	RPS28	APO_V4	Yes	Yes	Yes	Yes	M14	PE10	22.17	0	22.4076	22.6245	22.3898	22.783	21.2312	0	23.1027	0	22.3014	21.3693	22.3305	21.8982	20.5531	0	0	0	0	0	22.17	22.2888	22.4076	22.6245	22.3898	22.783	21.2312	22.1669	23.1027
730	Gorai.002G115900.1.D;Gorai.002G115900.2.D	Gorai.002G115900.1.D;Gorai.002G115900.2.D	Gorai.002G115900.1.D	case 1	Gorai.002G115900.1.D	Gorai.002G115900	K03781 - catalase (katE, CAT, catB, srpA) (1 of 3)	Gohir.D01G090200		93521591	AT4G35090.1	catalase 2	CAT2	APO_V4	Yes	Yes	Yes	Yes	M14	PE10	0	0	21.0635	0	21.3552	20.8831	21.7335	0	20.5567	20.7172	21.331	22.0573	22.0498	0	21.0703	0	0	0	0	0	21.0635	21.2094	21.0635	21.2094	21.3552	20.8831	21.7335	21.1451	20.5567
4150	Gorai.009G115100.4.D;Gorai.009G115100.1.D;Gorai.009G115100.3.D;Gorai.009G115100.2.D	Gorai.009G115100.4.D;Gorai.009G115100.1.D;Gorai.009G115100.3.D;Gorai.009G115100.2.D	Gorai.009G115100.1.D	case 1	Gorai.009G115100.4.D	Gorai.009G115100	PTHR19384:SF54 - FERREDOXIN--NADP REDUCTASE, ROOT ISOZYME 1, CHLOROPLASTIC-RELATED (1 of 1)	Gohir.D05G110800		93520798	AT4G05390.1	root FNR 1	ATRFNR1,RFNR1	APO_V4	Yes	Yes	Yes	Yes	M14	PE10	0	0	20.8925	0	20.8091	19.4669	0	0	21.3902	20.8299	0	19.5912	21.0456	0	20.5404	0	0	0	0	0	20.8925	20.8508	20.8925	20.8508	20.8091	19.4669	20.108	20.7491	21.3902
2644	Gorai.006G201200.1.A	Gorai.006G201200.1.A	Gorai.006G201200.1.A	case 1	Gorai.006G201200.1.A	Gorai.006G201200	PTHR12356:SF3 - NUCLEAR MIGRATION PROTEIN NUDC (1 of 5)	Gohir.A09G184400		93521909	AT5G53400.1	HSP20-like chaperones superfamily protein	BOB1	S200_V1	Yes	Yes	Yes	Yes	M16	PE11	0	0	0	0	0	0	0	0	0	0	0	0	21.6874	20.086	0	0	21.2544	21.879	0	0	0	0	0	0	0	0	0	0	0
4478	Gorai.009G281900.1.A;Gorai.009G281900.2.A;Gorai.009G281900.3.A;Gorai.009G281900.1.D;Gorai.009G281900.2.D;Gorai.009G281900.3.D;Gorai.009G281900.4.A;Gorai.009G281900.4.D;Gorai.009G238700.2.A;Gorai.009G238700.1.A;Gorai.013G061900.3.A;Gorai.013G061900.3.D;Gorai.009G238700.2.D;Gorai.009G238700.1.D;Gorai.013G061900.1.A;Gorai.013G061900.1.D;Gorai.013G061900.2.A;Gorai.013G061900.2.D	Gorai.009G281900.1.A;Gorai.009G281900.2.A;Gorai.009G281900.3.A;Gorai.009G281900.1.D;Gorai.009G281900.2.D;Gorai.009G281900.3.D;Gorai.009G281900.4.A;Gorai.009G281900.4.D	Gorai.009G281900.1.A;Gorai.009G281900.1.D	case 2	Gorai.009G281900.1.A	Gorai.009G281900	PTHR10984//PTHR10984:SF35 - ENDOPLASMIC RETICULUM-GOLGI INTERMEDIATE COMPARTMENT PROTEIN // SUBFAMILY NOT NAMED (1 of 3)	Gohir.A05G267500		93520498	AT1G36050.1	Endoplasmic reticulum vesicle transporter protein		S200_V1	Yes	Yes	Yes	Yes	M16	PE11	0	0	0	0	0	0	0	0	0	0	0	0	0	19.5652	0	20.6042	19.0061	0	0	22.0391	0	0	0	0	0	0	0	0	0
6134	Gorai.013G148200.3.D;Gorai.013G148200.2.D;Gorai.013G148200.1.D	Gorai.013G148200.3.D;Gorai.013G148200.2.D;Gorai.013G148200.1.D	Gorai.013G148200.3.D	case 1	Gorai.013G148200.3.D	Gorai.013G148200	#N/A	Gohir.D13G132200		93523723	AT5G56170.1	LORELEI-LIKE-GPI-ANCHORED PROTEIN 1	LLG1	S200_V1	Yes	Yes	Yes	Yes	M16	PE11	0	0	0	0	0	0	0	0	0	0	0	0	0	23.2066	0	0	24.7131	0	22.3214	22.9648	0	0	0	0	0	0	0	0	0
6072	Gorai.013G114800.1.A;Gorai.013G114800.2.A;Gorai.013G114800.3.A;Gorai.013G114800.4.A;Gorai.013G114800.5.A;Gorai.013G114800.11.A;Gorai.013G114800.10.A;Gorai.013G114800.6.A;Gorai.013G114800.10.D;Gorai.013G114800.5.D;Gorai.013G114800.11.D;Gorai.013G114800.3.D;Gorai.013G114800.1.D;Gorai.013G114800.2.D;Gorai.013G114800.7.A;Gorai.013G114800.8.A;Gorai.013G114800.9.A;Gorai.013G114800.7.A.p2;Gorai.013G1148…	Gorai.013G114800.1.A;Gorai.013G114800.2.A;Gorai.013G114800.3.A;Gorai.013G114800.4.A;Gorai.013G114800.5.A;Gorai.013G114800.11.A;Gorai.013G114800.10.A;Gorai.013G114800.6.A;Gorai.013G114800.10.D;Gorai.013G114800.5.D;Gorai.013G114800.11.D;Gorai.013G114800.3.D;Gorai.013G114800.1.D;Gorai.013G114800.2.D;Gorai.013G114800.7.A;Gorai.013G114800.8.A	Gorai.013G114800.1.A;Gorai.013G114800.1.D	case 2	Gorai.013G114800.1.A	Gorai.013G114800	K05349 - beta-glucosidase (bglX) (1 of 8)	Gohir.A13G099100		93076063	AT5G20950.2	Glycosyl hydrolase family protein		S200_V1	Yes	Yes	Yes	Yes	M16	PE11	0	0	0	0	0	0	0	0	0	0	0	20.2364	20.325	20.6992	0	19.0365	0	21.5462	0	0	0	0	0	0	0	0	0	0	0
109	Gorai.001G023700.2.A;Gorai.001G023700.1.A;Gorai.001G023700.3.A;Gorai.001G023700.3.D.p3;Gorai.001G023700.3.A.p3;Gorai.007G281200.2.D;Gorai.007G281200.1.D;Gorai.001G023700.4.A;Gorai.011G060200.1.D;Gorai.004G201300.1.D;Gorai.004G201300.1.A	Gorai.001G023700.2.A;Gorai.001G023700.1.A;Gorai.001G023700.3.A	Gorai.001G023700.1.A;Gorai.007G281200.1.D;Gorai.011G060200.1.D	case 3	Gorai.001G023700.2.A	Gorai.001G023700	K01369 - legumain (LGMN) (1 of 5)	Gohir.A07G022144		93521280	AT4G32940.1	gamma vacuolar processing enzyme	GAMMA-VPE,GAMMAVPE	S200_V1	Yes	Yes	Yes	Yes	M16	PE11	0	0	0	0	0	0	0	0	0	0	0	0	20.1787	21.6584	0	0	21.5712	0	21.1664	19.8274	0	0	0	0	0	0	0	0	0
779	Gorai.002G143700.1.D	Gorai.002G143700.1.D	Gorai.002G143700.1.D	case 1	Gorai.002G143700.1.D	Gorai.002G143700	PTHR12942 - STEP II SPLICING FACTOR SLU7 (1 of 3)			93521173	AT1G65660.1	Pre-mRNA splicing Prp18-interacting factor	SMP1	S200_V1	Yes	Yes	Yes	Yes	M16	PE11	0	0	0	0	0	0	0	0	0	0	0	20.5675	0	21.8999	0	0	21.4574	0	25.376	26.338	0	0	0	0	0	0	0	0	0
1366	Gorai.004G020200.1.D	Gorai.004G020200.1.D	Gorai.004G020200.1.D	case 1	Gorai.004G020200.1.D	Gorai.004G020200	K08288 - protein kinase C substrate 80K-H (PRKCSH) (1 of 3)	Gohir.D08G024800	Gh_D08G018300	93518332	AT5G56360.1	calmodulin-binding protein	PSL4	S200_V1	Yes	Yes	Yes	Yes	M16	PE11	0	0	0	0	0	0	0	0	0	0	0	0	22.6446	20.0609	0	21.4754	20.4112	0	21.8188	23.0043	0	0	0	0	0	0	0	0	0
738	Gorai.002G122800.1.A	Gorai.002G122800.1.A	Gorai.002G122800.1.A	case 1	Gorai.002G122800.1.A	Gorai.002G122800	PTHR11528:SF45 - ENDOPLASMIN HOMOLOG (1 of 2)	Gohir.A01G110500	Gh_A01G115500	93517244	AT4G24190.1	Chaperone protein htpG family protein	AtHsp90-7,AtHsp90.7,HSP90.7,SHD	S200_V1	Yes	Yes	Yes	Yes	M16	PE11	0	0	0	0	0	0	0	0	0	0	0	0	23.1441	0	0	23.3629	21.021	20.8429	21.9217	24.149	0	0	0	0	0	0	0	0	0
4407	Gorai.009G239100.1.D	Gorai.009G239100.1.D	Gorai.009G239100.1.D	case 1	Gorai.009G239100.1.D	Gorai.009G239100	PTHR30620:SF8 - BETA-D-XYLOSIDASE 7-RELATED (1 of 6)	Gohir.D05G230900		93523365	AT1G78060.1	Glycosyl hydrolase family protein		S200_V1	Yes	Yes	Yes	Yes	M16	PE11	0	0	0	0	0	0	0	0	0	0	0	23.2713	25.3059	24.0531	24.6144	0	22.3537	0	22.8522	19.6938	0	0	0	0	0	0	0	0	0
287	Gorai.001G128800.1.A.p2	Gorai.001G128800.1.A.p2	Gorai.001G128800.1.A.p2	case 1	Gorai.001G128800.1.A	Gorai.001G128800	PTHR33044:SF24 - NON-SPECIFIC LIPID TRANSFER PROTEIN GPI-ANCHORED 2-RELATED (1 of 2)			93521169	AT3G43720.1	Bifunctional inhibitor/lipid-transfer protein/seed storage 2S albumin superfamily protein		S200_V1	Yes	Yes	Yes	Yes	M16	PE11	0	0	0	0	0	0	0	0	0	0	22.2872	0	0	21.0749	0	23.6729	22.1453	22.3697	21.9241	22.7867	0	0	0	0	0	0	0	0	0
1120	Gorai.003G075500.1.D;Gorai.003G075500.1.A	Gorai.003G075500.1.D;Gorai.003G075500.1.A	Gorai.003G075500.1.A;Gorai.003G075500.1.D	case 2	Gorai.003G075500.1.D	Gorai.003G075500	PF02298 - Plastocyanin-like domain (Cu_bind_like) (1 of 69)	Gohir.D03G086600		93518293	AT1G64640.1	early nodulin-like protein 8	AtENODL8,ENODL8	S200_V1	Yes	Yes	Yes	Yes	M16	PE11	0	0	0	0	0	0	0	0	0	0	22.8515	0	20.7344	20.9928	0	0	23.0131	21.5078	21.9281	21.2542	0	0	0	0	0	0	0	0	0
2213	Gorai.005G225200.1.A	Gorai.005G225200.1.A	Gorai.005G225200.1.A	case 1	Gorai.005G225200.1.A	Gorai.005G225200	3.1.1.3 - Triacylglycerol lipase / Triglyceride lipase (1 of 112)			93438360	X			S200_V1	Yes	Yes	Yes	Yes	M16	PE11	0	0	0	0	0	0	0	0	0	0	0	20.0714	23.623	20.9439	22.2539	22.8774	21.2512	0	0	22.7479	0	0	0	0	0	0	0	0	0
5813	Gorai.012G147400.1.D	Gorai.012G147400.1.D	Gorai.012G147400.1.D	case 1	Gorai.012G147400.1.D	Gorai.012G147400	K09377 - cysteine and glycine-rich protein (CSRP) (1 of 10)	Gohir.D04G160000	Gh_D04G201000	93440951	AT1G10200.1	GATA type zinc finger transcription factor family protein	WLIM1	S200_V1	Yes	Yes	Yes	Yes	M16	PE11	0	0	0	0	0	0	0	0	0	0	0	18.485	23.0418	21.1074	21.513	0	22.838	22.3827	22.7396	21.8485	0	0	0	0	0	0	0	0	0
6322	Gorai.013G256000.1.D;Gorai.013G256000.1.A	Gorai.013G256000.1.D;Gorai.013G256000.1.A	Gorai.013G256000.1.A;Gorai.013G256000.1.D	case 2	Gorai.013G256000.1.D	Gorai.013G256000	PTHR32077:SF10 - FASCICLIN-LIKE ARABINOGALACTAN PROTEIN 12 (1 of 3)	Gohir.D13G225200		93524517	AT5G60490.1	FASCICLIN-like arabinogalactan-protein 12	FLA12	S200_V1	Yes	Yes	Yes	Yes	M16	PE11	0	0	0	0	0	0	0	0	0	0	0	26.2749	28.1533	25.4902	26.632	27.1326	24.2768	0	25.3565	29.3784	0	0	0	0	0	0	0	0	0
4736	Gorai.010G003200.1.D;Gorai.010G003200.1.A;Gorai.005G112000.3.D;Gorai.005G112000.2.D;Gorai.002G123000.2.A;Gorai.005G112000.1.A;Gorai.005G112000.1.D;Gorai.005G112000.4.A;Gorai.005G112000.2.A;Gorai.005G112000.5.A;Gorai.005G112000.5.D;Gorai.005G112000.4.D;Gorai.005G112000.3.A;Gorai.002G123000.1.A;Gorai.009G194100.2.D;Gorai.009G194100.1.A;Gorai.009G194100.1.D;Gorai.002G123000.2.D;Gorai.009G194100.2.A;…	Gorai.010G003200.1.D;Gorai.010G003200.1.A;Gorai.005G112000.3.D;Gorai.005G112000.2.D;Gorai.002G123000.2.A;Gorai.005G112000.1.A;Gorai.005G112000.1.D;Gorai.005G112000.4.A;Gorai.005G112000.2.A;Gorai.005G112000.5.A;Gorai.005G112000.5.D;Gorai.005G112000.4.D;Gorai.005G112000.3.A;Gorai.002G123000.1.A	Gorai.002G123000.2.A;Gorai.005G112000.1.A;Gorai.005G112000.3.D;Gorai.010G003200.1.A;Gorai.010G003200.1.D	case 3	Gorai.010G003200.1.D	Gorai.010G003200	PTHR31048:SF27 - PATHOGENESIS-RELATED THAUMATIN FAMILY PROTEIN-RELATED (1 of 4)	Gohir.D06G006100	Gh_D06G000800	93524662	AT1G75800.1	Pathogenesis-related thaumatin superfamily protein		S200_V1	Yes	Yes	Yes	Yes	M16	PE11	0	0	0	0	0	0	0	0	0	0	0	0	21.7412	20.4162	20.4718	22.17	22.9478	21.3931	21.1828	23.7906	0	0	0	0	0	0	0	0	0
1014	Gorai.003G006500.4.A;Gorai.003G006500.2.A;Gorai.003G006500.1.A;Gorai.003G006500.5.A;Gorai.003G006500.3.A;Gorai.003G006500.5.A.p2	Gorai.003G006500.4.A;Gorai.003G006500.2.A;Gorai.003G006500.1.A;Gorai.003G006500.5.A;Gorai.003G006500.3.A	Gorai.003G006500.4.A	case 1	Gorai.003G006500.4.A	Gorai.003G006500	PTHR13683:SF232 - ASPARTYL PROTEASE FAMILY PROTEIN (1 of 4)	Gohir.A02G173700		93522770	AT2G17760.1	Eukaryotic aspartyl protease family protein		S200_V1	Yes	Yes	Yes	Yes	M16	PE11	0	0	0	0	0	0	0	0	0	0	0	0	20.299	20.7383	20.8214	21.0036	22.3978	21.3052	22.3571	20.3246	0	0	0	0	0	0	0	0	0
2095	Gorai.005G150600.1.D;Gorai.005G150600.2.D	Gorai.005G150600.1.D;Gorai.005G150600.2.D	Gorai.005G150600.1.D	case 1	Gorai.005G150600.1.D	Gorai.005G150600	PTHR31235:SF39 - PEROXIDASE 3-RELATED (1 of 3)	Gohir.D02G134700		93524690	AT1G05260.1	Peroxidase superfamily protein	RCI3,RCI3A	S200_V1	Yes	Yes	Yes	Yes	M16	PE11	0	0	0	0	0	0	0	0	0	0	0	21.0534	23.1398	20.8288	21.6521	26.9227	20.5042	0	19.5653	26.7988	0	0	0	0	0	0	0	0	0
4943	Gorai.010G127400.1.D	Gorai.010G127400.1.D	Gorai.010G127400.1.D	case 1	Gorai.010G127400.1.D	Gorai.010G127400	PTHR31388:SF22 - PEROXIDASE 22-RELATED (1 of 2)	Gohir.D06G111800		93442500	AT5G06720.1	peroxidase 2	ATPA2,PA2	S200_V1	Yes	Yes	Yes	Yes	M16	PE11	0	0	0	0	0	0	0	0	0	0	0	23.0263	24.242	23.3998	24.4642	29.2211	22.0257	0	21.488	26.8036	0	0	0	0	0	0	0	0	0
4003	Gorai.009G040600.1.D	Gorai.009G040600.1.D	Gorai.009G040600.1.D	case 1	Gorai.009G040600.1.D	Gorai.009G040600	#N/A	Gohir.D05G040200	Gh_D05G040800	93441084	AT1G02180.1	ferredoxin-related		S200_V1	Yes	Yes	Yes	Yes	M16	PE11	0	0	0	0	0	0	0	0	0	0	0	23.8264	24.692	24.784	24.3446	24.8851	24.9897	22.594	23.3522	26.6543	0	0	0	0	0	0	0	0	0
5890	Gorai.013G003200.1.D;Gorai.013G003200.1.A	Gorai.013G003200.1.D;Gorai.013G003200.1.A	Gorai.013G003200.1.A;Gorai.013G003200.1.D	case 2	Gorai.013G003200.1.D	Gorai.013G003200	PTHR32499:SF3 - FASCICLIN-LIKE ARABINOGALACTAN PROTEIN 15-RELATED (1 of 3)	Gohir.D13G003300		93523252	AT5G06390.1	FASCICLIN-like arabinogalactan protein 17 precursor	FLA17	S200_V1	Yes	Yes	Yes	Yes	M16	PE11	0	0	0	0	0	0	0	0	0	0	0	25.6775	27.3883	26.2048	26.8069	28.6299	27.2967	23.3041	27.4421	27.0388	0	0	0	0	0	0	0	0	0
4002	Gorai.009G040600.1.A	Gorai.009G040600.1.A	Gorai.009G040600.1.A	case 1	Gorai.009G040600.1.A	Gorai.009G040600	#N/A	Gohir.A05G038700		93441084	AT1G02180.1	ferredoxin-related		S200_V1	Yes	Yes	Yes	Yes	M16	PE11	0	0	0	0	0	0	0	0	0	0	0	22.4489	23.5197	23.6601	23.7409	24.4251	23.4785	21.9625	22.8682	25.9772	0	0	0	0	0	0	0	0	0
4706	Gorai.009G442700.1.A	Gorai.009G442700.1.A	Gorai.009G442700.1.A	case 1	Gorai.009G442700.1.A	Gorai.009G442700	PTHR32227:SF116 - O-GLYCOSYL HYDROLASES FAMILY 17 PROTEIN (1 of 4)	Gohir.A04G012484	Gh_A04G013600	93522996	AT5G55180.1	O-Glycosyl hydrolases family 17 protein		S200_V1	Yes	Yes	Yes	Yes	M16	PE11	0	0	0	0	0	0	0	0	0	0	0	24.321	27.239	25.6026	26.0699	25.341	25.0187	21.5914	24.6191	26.8027	0	0	0	0	0	0	0	0	0
4780	Gorai.010G037400.1.D	Gorai.010G037400.1.D	Gorai.010G037400.1.D	case 1	Gorai.010G037400.1.D	Gorai.010G037400	PF02298 - Plastocyanin-like domain (Cu_bind_like) (1 of 69)	Gohir.D06G033900		93524657	AT1G72230.1	Cupredoxin superfamily protein		S200_V1	Yes	Yes	Yes	Yes	M16	PE11	0	0	0	0	0	0	0	0	0	0	25.6005	22.9783	23.6581	25.3308	25.4351	26.2945	28.4098	25.7822	25.8016	27.397	0	0	0	0	0	0	0	0	0
1459	Gorai.004G061700.1.D	Gorai.004G061700.1.D	Gorai.004G061700.1.D	case 1	Gorai.004G061700.1.D	Gorai.004G061700	PTHR32077:SF3 - FASCICLIN-LIKE ARABINOGALACTAN PROTEIN 7 (1 of 4)	Gohir.D08G059800		93521435	AT2G04780.1	FASCICLIN-like arabinoogalactan 7	FLA7	S200_V1	Yes	Yes	Yes	Yes	M16	PE11	0	0	0	0	0	0	0	0	0	0	23.9752	27.6229	28.3151	27.5648	28.5163	27.7566	27.9408	26.2035	27.9552	30.9003	0	0	0	0	0	0	0	0	0
4779	Gorai.010G037400.1.A	Gorai.010G037400.1.A	Gorai.010G037400.1.A	case 1	Gorai.010G037400.1.A	Gorai.010G037400	PF02298 - Plastocyanin-like domain (Cu_bind_like) (1 of 69)	Gohir.A06G033000		93524657	AT1G72230.1	Cupredoxin superfamily protein		S200_V1	Yes	Yes	Yes	Yes	M16	PE11	0	0	0	0	0	0	0	0	0	0	25.5455	22.0915	24.6971	25.3094	24.3861	27.945	26.907	26.8252	26.4241	27.771	0	0	0	0	0	0	0	0	0
221	Gorai.001G083800.1.A;Gorai.001G083800.2.A;Gorai.001G083800.3.A	Gorai.001G083800.1.A;Gorai.001G083800.2.A;Gorai.001G083800.3.A	Gorai.001G083800.1.A	case 1	Gorai.001G083800.1.A	Gorai.001G083800	PTHR11019:SF112 - DJ-1/THIJ/PFPI FAMILY PROTEIN (1 of 1)	Gohir.A07G074500		93521849	AT3G02720.1	Class I glutamine amidotransferase-like superfamily protein		P200_V36	Yes	Yes	Yes	Yes	M16	PE11	0	0	0	0	0	0	0	0	0	0	0	0	0	0	19.6972	0	18.07	19.2399	0	0	0	0	0	0	0	0	0	0	0
3659	Gorai.008G161800.2.D;Gorai.008G161800.2.A	Gorai.008G161800.2.D;Gorai.008G161800.2.A	Gorai.008G161800.1.A;Gorai.008G161800.1.D	case 2	Gorai.008G161800.2.D	Gorai.008G161800	PTHR12411//PTHR12411:SF404 - CYSTEINE PROTEASE FAMILY C1-RELATED // SUBFAMILY NOT NAMED (1 of 1)	Gohir.D12G150300		93523337	AT5G50260.1	Cysteine proteinases superfamily protein		P200_V36	Yes	Yes	Yes	Yes	M16	PE11	0	0	0	0	0	0	0	0	0	0	0	0	0	0	21.1188	21.2503	0	20.6068	0	0	0	0	0	0	0	0	0	0	0
5217	Gorai.011G053700.2.A;Gorai.011G053700.1.A	Gorai.011G053700.2.A;Gorai.011G053700.1.A	Gorai.011G053700.1.A	case 1	Gorai.011G053700.2.A	Gorai.011G053700	6.2.1.34 - Trans-feruloyl-CoA synthase / Trans-feruloyl-CoA synthetase (1 of 4)	Gohir.A10G049500		93522447	AT1G51680.1	4-coumarate:CoA ligase 1	4CL.1,4CL1,AT4CL1	P200_V36	Yes	Yes	Yes	Yes	M16	PE11	0	0	0	0	0	0	0	0	0	0	0	0	0	0	20.1109	0	19.2302	19.3638	0	0	0	0	0	0	0	0	0	0	0
4003	Gorai.009G040600.1.D	Gorai.009G040600.1.D	Gorai.009G040600.1.D	case 1	Gorai.009G040600.1.D	Gorai.009G040600	#N/A	Gohir.D05G040200	Gh_D05G040800	93441084	AT1G02180.1	ferredoxin-related		P200_V36	Yes	Yes	Yes	Yes	M16	PE11	0	0	0	0	0	0	0	0	0	0	0	0	0	0	21.1433	19.5448	21.2547	0	0	21.7228	0	0	0	0	0	0	0	0	0
3392	Gorai.008G001000.1.A;Gorai.008G001000.3.A;Gorai.008G001000.2.A	Gorai.008G001000.1.A;Gorai.008G001000.3.A;Gorai.008G001000.2.A	Gorai.008G001000.1.A	case 1	Gorai.008G001000.1.A	Gorai.008G001000	#N/A	Gohir.A12G001800		93439302	AT2G47010.1			P200_V36	Yes	Yes	Yes	Yes	M16	PE11	0	0	0	0	0	0	0	0	0	0	0	0	0	18.8285	19.8633	0	18.8962	0	0	19.5979	0	0	0	0	0	0	0	0	0
4002	Gorai.009G040600.1.A	Gorai.009G040600.1.A	Gorai.009G040600.1.A	case 1	Gorai.009G040600.1.A	Gorai.009G040600	#N/A	Gohir.A05G038700		93441084	AT1G02180.1	ferredoxin-related		P200_V36	Yes	Yes	Yes	Yes	M16	PE11	0	0	0	0	0	0	0	0	0	0	0	0	0	0	22.1185	0	21.8172	22.865	22.323	0	0	0	0	0	0	0	0	0	0
5439	Gorai.011G197500.1.D;Gorai.011G197200.1.A;Gorai.011G197000.1.A;Gorai.011G196800.1.D;Gorai.011G196600.1.D;Gorai.011G196600.1.A;Gorai.011G196900.1.D	Gorai.011G197500.1.D	Gorai.011G197500.1.D	case 1	Gorai.011G197500.1.D	Gorai.011G197500	PF00407 - Pathogenesis-related protein Bet v I family (Bet_v_1) (1 of 50)	Gohir.D10G176900		93518648	X			P200_V36	Yes	Yes	Yes	Yes	M16	PE11	0	0	0	0	0	0	0	0	0	0	0	0	0	0	20.8999	20.9554	20.1455	0	0	20.5002	0	0	0	0	0	0	0	0	0
1444	Gorai.004G052900.1.A	Gorai.004G052900.1.A	Gorai.004G052900.1.A	case 1	Gorai.004G052900.1.A	Gorai.004G052900	PF13668 - Ferritin-like domain (Ferritin_2) (1 of 5)	Gohir.A08G043100		93523957	AT3G62730.1			P200_V36	Yes	Yes	Yes	Yes	M16	PE11	0	0	0	0	0	0	0	0	0	0	0	0	0	0	20.5968	0	19.3174	0	19.9276	20.7206	0	0	0	0	0	0	0	0	0
1526	Gorai.004G108600.1.D;Gorai.004G108600.2.D	Gorai.004G108600.1.D;Gorai.004G108600.2.D	Gorai.004G108600.1.D	case 1	Gorai.004G108600.1.D	Gorai.004G108600	PTHR11941//PTHR11941:SF81 - ENOYL-COA HYDRATASE-RELATED // SUBFAMILY NOT NAMED (1 of 1)	Gohir.D08G100700		93521131	AT5G65940.1	beta-hydroxyisobutyryl-CoA hydrolase 1	CHY1	P200_V36	Yes	Yes	Yes	Yes	M16	PE11	0	0	0	0	0	0	0	0	0	0	0	0	0	0	19.7826	0	0	20.8977	20.5532	20.1259	0	0	0	0	0	0	0	0	0
2143	Gorai.005G187500.1.A;Gorai.005G187500.1.D	Gorai.005G187500.1.A;Gorai.005G187500.1.D	Gorai.005G187500.1.A;Gorai.005G187500.1.D	case 2	Gorai.005G187500.1.A	Gorai.005G187500	PTHR31238:SF5 - GERMIN-LIKE PROTEIN SUBFAMILY 1 MEMBER 1 (1 of 1)	Gohir.A03G143975		93524679	AT1G10460.1	germin-like protein 7	GLP7	P200_V36	Yes	Yes	Yes	Yes	M16	PE11	0	0	0	0	0	0	0	0	0	0	0	0	0	0	20.2548	0	19.022	20.8334	20.8033	0	0	0	0	0	0	0	0	0	0
3130	Gorai.007G176400.2.D;Gorai.007G176400.2.A;Gorai.007G176400.1.D;Gorai.007G176400.1.A;Gorai.008G200100.2.A;Gorai.008G200100.1.A;Gorai.003G102500.2.D;Gorai.003G102500.2.A;Gorai.003G102500.1.D;Gorai.003G102500.1.A	Gorai.007G176400.2.D;Gorai.007G176400.2.A;Gorai.007G176400.1.D;Gorai.007G176400.1.A	Gorai.007G176400.1.A;Gorai.007G176400.1.D	case 2	Gorai.007G176400.2.D	Gorai.007G176400	PTHR31673:SF2 - COBRA-LIKE PROTEIN 4 (1 of 5)	Gohir.D11G165500		93522365	AT5G15630.1	COBRA-like extracellular glycosyl-phosphatidyl inositol-anchored protein family	COBL4,IRX6	P200_V36	Yes	Yes	Yes	Yes	M16	PE11	0	0	0	0	0	0	0	0	0	0	0	0	0	0	19.5381	0	20.4623	20.1699	20.3081	0	0	0	0	0	0	0	0	0	0
3740	Gorai.008G212000.2.D;Gorai.008G212000.1.D;Gorai.008G212000.2.A;Gorai.008G212000.1.A	Gorai.008G212000.2.D;Gorai.008G212000.1.D	Gorai.008G212000.1.D	case 1	Gorai.008G212000.2.D	Gorai.008G212000	PF00190 - Cupin (Cupin_1) (1 of 28)	Gohir.D12G197400,Gohir.D12G197500	Gh_D12G216300	93515739	AT5G07380.1			P200_V36	Yes	Yes	Yes	Yes	M16	PE11	0	0	0	0	0	0	0	0	0	0	0	0	0	0	20.783	0	0	22.0706	21.4557	22.5285	0	0	0	0	0	0	0	0	0
5117	Gorai.010G247900.7.A;Gorai.010G247900.3.A;Gorai.010G247900.2.A;Gorai.010G247900.5.A;Gorai.010G247900.4.A;Gorai.010G247900.6.A;Gorai.010G247900.1.A	Gorai.010G247900.7.A;Gorai.010G247900.3.A;Gorai.010G247900.2.A;Gorai.010G247900.5.A;Gorai.010G247900.4.A;Gorai.010G247900.6.A;Gorai.010G247900.1.A	Gorai.010G247900.1.A	case 1	Gorai.010G247900.7.A	Gorai.010G247900	PTHR19288:SF33 - PHOSPHOGLYCOLATE PHOSPHATASE 2 (1 of 2)	Gohir.A06G203300		93517370	AT5G47760.1	2-phosphoglycolate phosphatase 2	ATPGLP2,ATPK5,PGLP2	P200_V36	Yes	Yes	Yes	Yes	M16	PE11	0	0	0	0	0	0	0	0	0	0	0	0	0	0	0	19.1869	0	19.2914	19.1099	19.8916	0	0	0	0	0	0	0	0	0
176	Gorai.001G065600.1.A;Gorai.001G065600.2.A	Gorai.001G065600.1.A;Gorai.001G065600.2.A	Gorai.001G065600.1.A	case 1	Gorai.001G065600.1.A	Gorai.001G065600	PTHR10426//PTHR10426:SF39 - STRICTOSIDINE SYNTHASE-RELATED // SUBFAMILY NOT NAMED (1 of 3)	Gohir.A07G057300		93524324	AT1G74000.1	strictosidine synthase 3	SS3	P200_V36	Yes	Yes	Yes	Yes	M16	PE11	0	0	0	0	0	0	0	0	0	0	20.7324	0	0	20.7893	21.4856	0	23.1565	21.4518	0	0	0	0	0	0	0	0	0	0	0
566	Gorai.002G014600.2.A;Gorai.002G014600.3.A;Gorai.002G014600.1.A;Gorai.002G014600.5.A;Gorai.002G014600.4.A;Gorai.002G014600.6.A	Gorai.002G014600.2.A;Gorai.002G014600.3.A;Gorai.002G014600.1.A;Gorai.002G014600.5.A;Gorai.002G014600.4.A;Gorai.002G014600.6.A	Gorai.002G014600.1.A	case 1	Gorai.002G014600.2.A	Gorai.002G014600	K01885 - glutamyl-tRNA synthetase (EARS, gltX) (1 of 3)	Gohir.A01G011600		93516428	AT5G64050.1	glutamate tRNA synthetase	ATERS,ERS,OVA3	P200_V36	Yes	Yes	Yes	Yes	M16	PE11	0	0	0	0	0	0	0	0	0	0	0	0	18.1172	0	20.6171	0	19.5038	19.0959	21.5373	0	0	0	0	0	0	0	0	0	0
1179	Gorai.003G108700.3.D;Gorai.003G108700.1.D;Gorai.003G108700.2.D	Gorai.003G108700.3.D;Gorai.003G108700.1.D;Gorai.003G108700.2.D	Gorai.003G108700.1.D	case 1	Gorai.003G108700.3.D	Gorai.003G108700	PTHR22835//PTHR22835:SF152 - ZINC FINGER FYVE DOMAIN CONTAINING PROTEIN // SUBFAMILY NOT NAMED (1 of 2)	Gohir.D03G103200		93524689	AT1G06990.1	GDSL-like Lipase/Acylhydrolase superfamily protein		P200_V36	Yes	Yes	Yes	Yes	M16	PE11	0	0	0	0	0	0	0	0	0	0	0	0	0	0	20.2113	0	19.7608	20.711	19.6086	19.7282	0	0	0	0	0	0	0	0	0
1267	Gorai.003G151700.1.D;Gorai.003G151700.1.A;Gorai.003G151700.2.D;Gorai.003G151700.2.A	Gorai.003G151700.1.D;Gorai.003G151700.1.A	Gorai.003G151700.1.A;Gorai.003G151700.1.D	case 2	Gorai.003G151700.1.D	Gorai.003G151700	K00430 - peroxidase (E1.11.1.7) (1 of 79)	Gohir.D03G144500		93524690	AT5G05340.1	Peroxidase superfamily protein		P200_V36	Yes	Yes	Yes	Yes	M16	PE11	0	0	0	0	0	0	0	0	0	0	0	0	0	0	18.7776	20.0157	0	21.1071	19.1978	20.281	0	0	0	0	0	0	0	0	0
2212	Gorai.005G225100.1.D;Gorai.005G225100.1.A	Gorai.005G225100.1.D;Gorai.005G225100.1.A	Gorai.005G225100.1.A;Gorai.005G225100.1.D	case 2	Gorai.005G225100.1.D	Gorai.005G225100	#N/A	Gohir.D02G200701		93067881	X			P200_V36	Yes	Yes	Yes	Yes	M16	PE11	0	0	0	0	0	0	0	0	0	0	0	0	0	0	19.7865	22.2779	19.7083	0	20.8647	20.8059	0	0	0	0	0	0	0	0	0
2372	Gorai.006G046000.1.D;Gorai.006G046000.2.D;Gorai.006G046000.3.D	Gorai.006G046000.1.D;Gorai.006G046000.2.D;Gorai.006G046000.3.D	Gorai.006G046000.1.D	case 1	Gorai.006G046000.1.D	Gorai.006G046000	1.1.1.14 - L-iditol 2-dehydrogenase / Sorbitol dehydrogenase (1 of 2)	Gohir.D09G040100,Gohir.D09G040200		93516196	AT5G51970.2	GroES-like zinc-binding alcohol dehydrogenase family protein		P200_V36	Yes	Yes	Yes	Yes	M16	PE11	0	0	0	0	0	0	0	0	0	0	0	0	18.4694	0	19.9911	0	19.4677	19.3482	19.3406	0	0	0	0	0	0	0	0	0	0
3414	Gorai.008G012100.1.A;Gorai.008G012100.5.A;Gorai.008G012100.4.A;Gorai.008G012100.2.A;Gorai.008G012100.3.A	Gorai.008G012100.1.A;Gorai.008G012100.5.A;Gorai.008G012100.4.A;Gorai.008G012100.2.A;Gorai.008G012100.3.A	Gorai.008G012100.1.A	case 1	Gorai.008G012100.1.A	Gorai.008G012100	PTHR24193//PTHR24193:SF88 - ANKYRIN REPEAT PROTEIN // SUBFAMILY NOT NAMED (1 of 4)	Gohir.A12G011600	Gh_A12G012000	93462995	AT2G17390.1	ankyrin repeat-containing 2B	AKR2B	P200_V36	Yes	Yes	Yes	Yes	M16	PE11	0	0	0	0	0	0	0	0	0	0	0	0	0	0	20.6941	21.4802	0	20.6337	20.8327	21.5992	0	0	0	0	0	0	0	0	0
3613	Gorai.008G133500.1.D;Gorai.008G133500.3.D;Gorai.008G133500.4.D;Gorai.008G133500.2.D;Gorai.008G133500.1.A;Gorai.008G133500.3.A;Gorai.008G133500.4.A;Gorai.008G133500.2.A;Gorai.007G118400.2.D;Gorai.007G118400.2.A;Gorai.007G118400.1.D;Gorai.007G118400.1.A	Gorai.008G133500.1.D;Gorai.008G133500.3.D;Gorai.008G133500.4.D;Gorai.008G133500.2.D;Gorai.008G133500.1.A;Gorai.008G133500.3.A;Gorai.008G133500.4.A;Gorai.008G133500.2.A	Gorai.008G133500.1.A;Gorai.008G133500.1.D	case 2	Gorai.008G133500.1.D	Gorai.008G133500	PTHR21562:SF5 - PECTINACETYLESTERASE FAMILY PROTEIN (1 of 3)	Gohir.D12G122700		93523677	AT2G46930.1	Pectinacetylesterase family protein		P200_V36	Yes	Yes	Yes	Yes	M16	PE11	0	0	0	0	0	0	0	0	0	0	0	0	0	0	21.1322	0	20.4375	21.3693	20.6712	20.5519	0	0	0	0	0	0	0	0	0
4053	Gorai.009G068100.2.D;Gorai.009G068100.2.A;Gorai.009G068100.1.D;Gorai.009G068100.1.A	Gorai.009G068100.2.D;Gorai.009G068100.2.A;Gorai.009G068100.1.D;Gorai.009G068100.1.A	Gorai.009G068100.1.A;Gorai.009G068100.1.D	case 2	Gorai.009G068100.2.D	Gorai.009G068100	K01535 - H+-transporting ATPase (E3.6.3.6) (1 of 13)	Gohir.D05G067300		93524264	AT2G24520.1	H(+)-ATPase 5	AHA5,HA5	P200_V36	Yes	Yes	Yes	Yes	M16	PE11	0	0	0	0	0	0	0	0	0	0	0	0	0	0	19.4413	0	19.1729	19.4071	20.1171	19.8382	0	0	0	0	0	0	0	0	0
4942	Gorai.010G127400.1.A	Gorai.010G127400.1.A	Gorai.010G127400.1.A	case 1	Gorai.010G127400.1.A	Gorai.010G127400	PTHR31388:SF22 - PEROXIDASE 22-RELATED (1 of 2)	Gohir.A06G102500		93442500	AT5G06720.1	peroxidase 2	ATPA2,PA2	P200_V36	Yes	Yes	Yes	Yes	M16	PE11	0	0	0	0	0	0	0	0	0	0	0	0	0	0	21.8947	17.8122	18.9239	20.4875	20.3234	21.4086	0	0	0	0	0	0	0	0	0
1161	Gorai.003G101000.1.D;Gorai.003G101000.1.A	Gorai.003G101000.1.D;Gorai.003G101000.1.A	Gorai.003G101000.1.A;Gorai.003G101000.1.D	case 2	Gorai.003G101000.1.D	Gorai.003G101000	PTHR32227:SF75 - GLUCAN ENDO-1,3-BETA-GLUCOSIDASE-LIKE PROTEIN 2-RELATED (1 of 2)	Gohir.D03G096300		93524592	AT5G08000.1	glucan endo-1,3-beta-glucosidase-like protein 3	E13L3,PDCB2	P200_V36	Yes	Yes	Yes	Yes	M16	PE11	0	0	0	0	0	0	0	0	0	0	0	0	0	0	21.045	22.5383	19.8445	20.4674	19.7637	20.8749	0	0	0	0	0	0	0	0	0
6322	Gorai.013G256000.1.D;Gorai.013G256000.1.A	Gorai.013G256000.1.D;Gorai.013G256000.1.A	Gorai.013G256000.1.A;Gorai.013G256000.1.D	case 2	Gorai.013G256000.1.D	Gorai.013G256000	PTHR32077:SF10 - FASCICLIN-LIKE ARABINOGALACTAN PROTEIN 12 (1 of 3)	Gohir.D13G225200		93524517	AT5G60490.1	FASCICLIN-like arabinogalactan-protein 12	FLA12	P200_V36	Yes	Yes	Yes	Yes	M16	PE11	0	0	0	0	0	0	0	0	0	0	0	0	0	0	23.8395	24.0731	23.0074	24.0567	23.9236	23.6142	0	0	0	0	0	0	0	0	0
1200	Gorai.003G119000.2.A;Gorai.003G119000.1.A;Gorai.003G119000.2.D;Gorai.003G119000.1.D;Gorai.003G119000.2.D.p2;Gorai.003G119000.1.D.p2	Gorai.003G119000.2.A;Gorai.003G119000.1.A	Gorai.003G119000.1.A;Gorai.003G119000.1.D	case 2	Gorai.003G119000.2.A	Gorai.003G119000	K15400 - omega-hydroxypalmitate O-feruloyl transferase (HHT1) (1 of 3)	Gohir.A03G054200		93440115	AT5G41040.1	HXXXD-type acyl-transferase family protein		P200_V36	Yes	Yes	Yes	Yes	M16	PE11	0	0	0	0	0	0	0	0	0	0	0	0	0	0	24.3984	19.7489	22.177	25.9458	24.7816	24.1164	0	0	0	0	0	0	0	0	0
2214	Gorai.005G225200.1.D	Gorai.005G225200.1.D	Gorai.005G225200.1.D	case 1	Gorai.005G225200.1.D	Gorai.005G225200	3.1.1.3 - Triacylglycerol lipase / Triglyceride lipase (1 of 112)	Gohir.D02G200600		93438360	X			P200_V36	Yes	Yes	Yes	Yes	M16	PE11	0	0	0	0	0	0	0	0	0	0	0	0	0	0	19.6088	21.3699	20.27	20.4165	20.5319	20.7979	0	0	0	0	0	0	0	0	0
2979	Gorai.007G090100.1.D	Gorai.007G090100.1.D	Gorai.007G090100.1.D	case 1	Gorai.007G090100.1.D	Gorai.007G090100	PTHR31707:SF11 - PECTINESTERASE/PECTINESTERASE INHIBITOR 17-RELATED (1 of 1)	Gohir.D11G084500		93524681	AT2G45220.1	Plant invertase/pectin methylesterase inhibitor superfamily		P200_V36	Yes	Yes	Yes	Yes	M16	PE11	0	0	0	0	0	0	0	0	0	0	0	18.7726	0	19.1856	20.4117	21.8405	0	0	20.913	20.4671	0	0	0	0	0	0	0	0	0
3249	Gorai.007G262600.2.A;Gorai.007G262600.4.A;Gorai.007G262600.2.D;Gorai.007G262600.3.A;Gorai.007G262600.6.A;Gorai.007G262600.5.A;Gorai.007G262600.4.D;Gorai.007G262600.1.A;Gorai.007G262600.3.D;Gorai.007G262600.6.D;Gorai.007G262600.5.D;Gorai.007G262600.1.D	Gorai.007G262600.2.A;Gorai.007G262600.4.A;Gorai.007G262600.2.D;Gorai.007G262600.3.A;Gorai.007G262600.6.A;Gorai.007G262600.5.A;Gorai.007G262600.4.D;Gorai.007G262600.1.A;Gorai.007G262600.3.D;Gorai.007G262600.6.D;Gorai.007G262600.5.D;Gorai.007G262600.1.D	Gorai.007G262600.1.A;Gorai.007G262600.1.D	case 2	Gorai.007G262600.2.A	Gorai.007G262600	PTHR13343//PTHR13343:SF4 - CREG1 PROTEIN // SUBFAMILY NOT NAMED (1 of 1)	Gohir.A11G235800		93517593	AT3G03890.1	FMN binding		P200_V36	Yes	Yes	Yes	Yes	M16	PE11	0	0	0	0	0	0	0	0	0	0	0	0	0	20.7494	21.3013	0	21.1932	21.6552	21.1783	22.2002	0	0	0	0	0	0	0	0	0
3831	Gorai.008G261600.1.A	Gorai.008G261600.1.A	Gorai.008G261600.1.A	case 1	Gorai.008G261600.1.A	Gorai.008G261600	#N/A	Gohir.A12G243100		93516671	AT1G63310.1			P200_V36	Yes	Yes	Yes	Yes	M16	PE11	0	0	0	0	0	0	0	0	0	0	0	0	0	0	21.4466	20.3421	19.6955	22.8524	22.6572	22.9143	0	0	0	0	0	0	0	0	0
4293	Gorai.009G174700.1.A	Gorai.009G174700.1.A	Gorai.009G174700.1.A	case 1	Gorai.009G174700.1.A	Gorai.009G174700	PF00564 - PB1 domain (PB1) (1 of 52)	Gohir.A05G166500		93519115	AT4G05150.1	Octicosapeptide/Phox/Bem1p family protein		P200_V36	Yes	Yes	Yes	Yes	M16	PE11	0	0	0	0	0	0	0	0	0	0	0	0	0	0	20.2065	20.3983	19.5801	21.2805	21.1022	20.9654	0	0	0	0	0	0	0	0	0
4891	Gorai.010G100100.1.A	Gorai.010G100100.1.A	Gorai.010G100100.1.A	case 1	Gorai.010G100100.1.A	Gorai.010G100100	PF03168 - Late embryogenesis abundant protein (LEA_2) (1 of 81)	Gohir.A06G087300		93523543	AT5G11890.1			P200_V36	Yes	Yes	Yes	Yes	M16	PE11	0	0	0	0	0	0	0	0	0	0	0	19.9943	0	0	20.6602	0	21.2846	22.004	21.9382	21.2691	0	0	0	0	0	0	0	0	0
6028	Gorai.013G077700.2.D;Gorai.013G077700.2.A;Gorai.013G077700.1.D;Gorai.013G077700.1.A;Gorai.013G077700.4.D;Gorai.013G077700.4.A;Gorai.013G077700.3.D;Gorai.013G077700.3.A	Gorai.013G077700.2.D;Gorai.013G077700.2.A;Gorai.013G077700.1.D;Gorai.013G077700.1.A;Gorai.013G077700.4.D;Gorai.013G077700.4.A;Gorai.013G077700.3.D;Gorai.013G077700.3.A	Gorai.013G077700.1.A;Gorai.013G077700.1.D	case 2	Gorai.013G077700.2.D	Gorai.013G077700	PF07063 - Domain of unknown function (DUF1338) (DUF1338) (1 of 1)	Gohir.D13G068200		93520935	AT1G07040.1			P200_V36	Yes	Yes	Yes	Yes	M16	PE11	0	0	0	0	0	0	0	19.036	19.0096	0	0	0	0	0	19.1415	19.966	0	0	20.0525	20.3543	0	0	0	0	0	0	0	19.036	19.0096
2211	Gorai.005G225000.1.D	Gorai.005G225000.1.D	Gorai.005G225000.1.D	case 1	Gorai.005G225000.1.D	Gorai.005G225000	#N/A	Gohir.D02G200400		93438360	AT5G09530.1	hydroxyproline-rich glycoprotein family protein		P200_V36	Yes	Yes	Yes	Yes	M16	PE11	0	0	0	0	0	0	0	0	0	0	0	0	21.2391	21.9516	21.6556	23.3128	20.8061	0	21.5607	20.7903	0	0	0	0	0	0	0	0	0
3689	Gorai.008G180700.1.A;Gorai.008G180700.1.D;Gorai.008G180700.2.A	Gorai.008G180700.1.A;Gorai.008G180700.1.D	Gorai.008G180700.1.A;Gorai.008G180700.1.D	case 2	Gorai.008G180700.1.A	Gorai.008G180700	PTHR11240:SF19 - F7A19.32 PROTEIN-RELATED (1 of 2)	Gohir.A12G164700		93524135	AT1G26820.1	ribonuclease 3	RNS3	P200_V36	Yes	Yes	Yes	Yes	M16	PE11	0	0	0	0	0	0	0	0	0	0	0	0	0	20.9537	24.5834	20.7145	23.4118	24.6776	23.4139	24.7613	0	0	0	0	0	0	0	0	0
4706	Gorai.009G442700.1.A	Gorai.009G442700.1.A	Gorai.009G442700.1.A	case 1	Gorai.009G442700.1.A	Gorai.009G442700	PTHR32227:SF116 - O-GLYCOSYL HYDROLASES FAMILY 17 PROTEIN (1 of 4)	Gohir.A04G012484	Gh_A04G013600	93522996	AT5G55180.1	O-Glycosyl hydrolases family 17 protein		P200_V36	Yes	Yes	Yes	Yes	M16	PE11	0	0	0	0	0	0	0	0	0	0	0	0	0	19.9337	22.4429	19.6625	18.2732	22.825	19.6994	23.1336	0	0	0	0	0	0	0	0	0
1084	Gorai.003G052900.3.D;Gorai.003G052900.2.D;Gorai.003G052900.1.D;Gorai.003G052900.4.D	Gorai.003G052900.3.D;Gorai.003G052900.2.D;Gorai.003G052900.1.D;Gorai.003G052900.4.D	Gorai.003G052900.1.D	case 1	Gorai.003G052900.3.D	Gorai.003G052900	PTHR13856//PTHR13856:SF93 - VHS DOMAIN CONTAINING PROTEIN FAMILY // SUBFAMILY NOT NAMED (1 of 3)	Gohir.D03G051200		93522846	AT5G16880.1	Target of Myb protein 1		P200_V36	Yes	Yes	Yes	Yes	M16	PE11	0	0	0	0	0	0	0	0	0	0	0	0	19.2496	19.9824	20.8232	0	20.815	21.1098	21.1941	22.0375	0	0	0	0	0	0	0	0	0
1451	Gorai.004G057400.1.A;Gorai.004G057400.1.D;Gorai.008G100200.1.A.p2	Gorai.004G057400.1.A;Gorai.004G057400.1.D	Gorai.004G057400.1.A;Gorai.004G057400.1.D	case 2	Gorai.004G057400.1.A	Gorai.004G057400	PTHR13301:SF59 - CELLULOSE SYNTHASE A CATALYTIC SUBUNIT 7 [UDP-FORMING] (1 of 2)	Gohir.A08G045800		93066888	AT5G44030.1	cellulose synthase A4	CESA4,IRX5,NWS2	P200_V36	Yes	Yes	Yes	Yes	M16	PE11	0	0	0	0	0	0	0	0	0	0	0	0	20.2507	19.3801	21.0122	19.5948	23.0312	19.8049	21.9476	0	0	0	0	0	0	0	0	0	0
2423	Gorai.006G078900.1.A	Gorai.006G078900.1.A	Gorai.006G078900.1.A	case 1	Gorai.006G078900.1.A	Gorai.006G078900	PTHR22595:SF42 - CHITINASE-LIKE PROTEIN 1 (1 of 3)	Gohir.A09G065100		93506755	AT3G16920.1	chitinase-like protein 2	ATCTL2,CTL2	P200_V36	Yes	Yes	Yes	Yes	M16	PE11	0	0	0	0	0	0	0	0	0	0	0	0	0	19.8127	21.1063	20.37	20.634	20.6452	20.6888	20.4718	0	0	0	0	0	0	0	0	0
3396	Gorai.008G003500.2.D;Gorai.008G003500.2.A;Gorai.008G003500.1.D;Gorai.008G003500.1.A	Gorai.008G003500.2.D;Gorai.008G003500.2.A;Gorai.008G003500.1.D;Gorai.008G003500.1.A	Gorai.008G003500.1.A;Gorai.008G003500.1.D	case 2	Gorai.008G003500.2.D	Gorai.008G003500	PF14368 - Probable lipid transfer (LTP_2) (1 of 75)	Gohir.D12G003700		93523897	AT2G48140.1	Bifunctional inhibitor/lipid-transfer protein/seed storage 2S albumin superfamily protein	EDA4	P200_V36	Yes	Yes	Yes	Yes	M16	PE11	0	0	0	0	0	0	0	0	0	0	0	0	22.6409	23.325	24.7345	0	24.1361	24.907	24.0922	25.5469	0	0	0	0	0	0	0	0	0
5443	Gorai.011G198500.1.D;Gorai.011G198500.1.A	Gorai.011G198500.1.D;Gorai.011G198500.1.A	Gorai.011G198500.1.A;Gorai.011G198500.1.D	case 2	Gorai.011G198500.1.D	Gorai.011G198500	PTHR22595:SF42 - CHITINASE-LIKE PROTEIN 1 (1 of 3)	Gohir.D10G177700		93524606	AT3G16920.1	chitinase-like protein 2	ATCTL2,CTL2	P200_V36	Yes	Yes	Yes	Yes	M16	PE11	0	0	0	0	0	0	0	0	0	0	0	18.9652	0	19.9073	21.7493	0	21.1057	20.8509	20.9713	20.9832	0	0	0	0	0	0	0	0	0
5515	Gorai.011G245400.1.A	Gorai.011G245400.1.A	Gorai.011G245400.1.A	case 1	Gorai.011G245400.1.A	Gorai.011G245400	PTHR11614:SF92 - ALPHA/BETA-HYDROLASES SUPERFAMILY PROTEIN-RELATED (1 of 3)	Gohir.A10G210400		93523720	AT2G39420.1	alpha/beta-Hydrolases superfamily protein		P200_V36	Yes	Yes	Yes	Yes	M16	PE11	0	0	0	0	0	0	0	0	0	0	0	0	19.2466	20.3048	20.6724	0	19.993	20.1857	19.9538	19.9533	0	0	0	0	0	0	0	0	0
4155	Gorai.009G115500.1.D;Gorai.009G115500.3.D;Gorai.009G115500.1.A;Gorai.009G115500.3.A;Gorai.009G115500.4.D.p2;Gorai.009G115500.4.D;Gorai.009G115500.4.A;Gorai.009G115500.2.D;Gorai.009G115500.2.A;Gorai.009G115500.2.D.p2;Gorai.009G115500.4.A.p2;Gorai.009G115500.2.A.p2	Gorai.009G115500.1.D;Gorai.009G115500.3.D;Gorai.009G115500.1.A;Gorai.009G115500.3.A;Gorai.009G115500.4.D.p2;Gorai.009G115500.4.D;Gorai.009G115500.4.A;Gorai.009G115500.2.D;Gorai.009G115500.2.A	Gorai.009G115500.1.A;Gorai.009G115500.1.D	case 2	Gorai.009G115500.1.D	Gorai.009G115500	PTHR22762:SF82 - PROTEIN AAGR-1 (1 of 1)	Gohir.D05G111200		93518853	AT5G11720.1	Glycosyl hydrolases family 31 protein		P200_V36	Yes	Yes	Yes	Yes	M16	PE11	0	0	0	0	0	0	0	0	0	0	0	18.7584	0	19.9795	19.4846	20.4658	19.1384	19.5444	19.8033	20.3236	0	0	0	0	0	0	0	0	0
4179	Gorai.009G122600.5.D;Gorai.009G122600.3.D;Gorai.009G122600.2.D;Gorai.009G122600.1.D;Gorai.009G122600.4.D	Gorai.009G122600.5.D;Gorai.009G122600.3.D;Gorai.009G122600.2.D;Gorai.009G122600.1.D;Gorai.009G122600.4.D	Gorai.009G122600.1.D	case 1	Gorai.009G122600.5.D	Gorai.009G122600	K13065 - shikimate O-hydroxycinnamoyltransferase (E2.3.1.133, HCT) (1 of 10)	Gohir.D05G118600		93521420	AT5G48930.1	hydroxycinnamoyl-CoA shikimate/quinate hydroxycinnamoyl transferase	HCT	P200_V36	Yes	Yes	Yes	Yes	M16	PE11	0	0	0	0	0	0	0	0	0	0	0	20.0318	20.0237	20.6022	22.4831	0	21.451	20.4094	21.2585	20.4877	0	0	0	0	0	0	0	0	0
3344	Gorai.007G345100.2.A;Gorai.007G345100.1.A	Gorai.007G345100.2.A;Gorai.007G345100.1.A	Gorai.007G345100.1.A	case 1	Gorai.007G345100.2.A	Gorai.007G345100	PTHR31358:SF4 - PROTEIN WAVE-DAMPENED 2-RELATED (1 of 4)	Gohir.A11G299000		93523444	AT1G54460.1	TPX2 (targeting protein for Xklp2) protein family		P200_V36	Yes	Yes	Yes	Yes	M16	PE11	0	0	0	0	0	0	0	0	0	0	0	20.5236	0	19.705	21.2559	21.8913	20.9111	21.5127	21.3089	21.805	0	0	0	0	0	0	0	0	0
4407	Gorai.009G239100.1.D	Gorai.009G239100.1.D	Gorai.009G239100.1.D	case 1	Gorai.009G239100.1.D	Gorai.009G239100	PTHR30620:SF8 - BETA-D-XYLOSIDASE 7-RELATED (1 of 6)	Gohir.D05G230900		93523365	AT1G78060.1	Glycosyl hydrolase family protein		P200_V36	Yes	Yes	Yes	Yes	M16	PE11	0	0	0	0	0	0	0	0	0	0	0	18.4262	0	18.1561	21.0439	21.3768	20.0071	20.393	20.3508	21.0234	0	0	0	0	0	0	0	0	0
647	Gorai.002G064600.1.A;Gorai.002G064600.2.A;Gorai.002G064600.3.A	Gorai.002G064600.1.A;Gorai.002G064600.2.A;Gorai.002G064600.3.A	Gorai.002G064600.1.A	case 1	Gorai.002G064600.1.A	Gorai.002G064600	PTHR32295:SF9 - IQ-DOMAIN 9 PROTEIN (1 of 3)	Gohir.A01G058900		93522321	AT3G15050.1	IQ-domain 10	IQD10	P200_V36	Yes	Yes	Yes	Yes	M16	PE11	0	0	0	0	0	0	0	0	0	0	0	20.1511	20.1548	20.7059	21.0986	21.6064	22.6415	20.0732	21.7439	0	0	0	0	0	0	0	0	0	0
4118	Gorai.009G103800.1.A;Gorai.009G103800.3.A;Gorai.009G103800.2.A	Gorai.009G103800.1.A	Gorai.009G103800.1.A	case 1	Gorai.009G103800.1.A	Gorai.009G103800	PTHR24055:SF185 - MITOGEN-ACTIVATED PROTEIN KINASE 13 (1 of 1)	Gohir.A05G100000		93513844	AT1G07880.2	Protein kinase superfamily protein	ATMPK13	P200_V36	Yes	Yes	Yes	Yes	M16	PE11	0	0	0	0	0	0	0	0	0	0	0	19.7833	19.7176	20.2021	20.3792	0	20.5727	20.5341	20.5624	20.636	0	0	0	0	0	0	0	0	0
1459	Gorai.004G061700.1.D	Gorai.004G061700.1.D	Gorai.004G061700.1.D	case 1	Gorai.004G061700.1.D	Gorai.004G061700	PTHR32077:SF3 - FASCICLIN-LIKE ARABINOGALACTAN PROTEIN 7 (1 of 4)	Gohir.D08G059800		93521435	AT2G04780.1	FASCICLIN-like arabinoogalactan 7	FLA7	P200_V36	Yes	Yes	Yes	Yes	M16	PE11	0	0	0	0	0	0	0	0	0	0	0	17.9333	21.2712	22.4906	25.8619	23.5267	24.3104	25.1736	24.8982	25.1159	0	0	0	0	0	0	0	0	0
2200	Gorai.005G218000.1.D;Gorai.005G218000.3.D;Gorai.005G218000.4.D;Gorai.005G218000.2.D;Gorai.005G218000.2.D.p2	Gorai.005G218000.1.D;Gorai.005G218000.3.D;Gorai.005G218000.4.D;Gorai.005G218000.2.D	Gorai.005G218000.1.D	case 1	Gorai.005G218000.1.D	Gorai.005G218000	K15920 - beta-D-xylosidase 4 (XYL4) (1 of 2)	Gohir.D02G195100		93520906	AT5G64570.1	beta-D-xylosidase 4	ATBXL4,XYL4	P200_V36	Yes	Yes	Yes	Yes	M16	PE11	0	0	0	0	0	0	0	0	0	0	0	20.3622	21.0653	20.7066	22.7078	22.7151	21.5956	22.8678	21.9159	22.7586	0	0	0	0	0	0	0	0	0
3383	Gorai.007G374100.1.D	Gorai.007G374100.1.D	Gorai.007G374100.1.D	case 1	Gorai.007G374100.1.D	Gorai.007G374100	PF02469 - Fasciclin domain (Fasciclin) (1 of 26)	Gohir.D11G343800		93524517	AT5G03170.1	FASCICLIN-like arabinogalactan-protein 11	ATFLA11,FLA11	P200_V36	Yes	Yes	Yes	Yes	M16	PE11	0	0	0	0	0	0	0	0	0	0	0	21.4051	21.5825	21.9868	23.1904	22.2952	23.705	22.388	22.0779	21.9934	0	0	0	0	0	0	0	0	0
2978	Gorai.007G090100.1.A	Gorai.007G090100.1.A	Gorai.007G090100.1.A	case 1	Gorai.007G090100.1.A	Gorai.007G090100	PTHR31707:SF11 - PECTINESTERASE/PECTINESTERASE INHIBITOR 17-RELATED (1 of 1)	Gohir.A11G079800		93524681	AT2G45220.1	Plant invertase/pectin methylesterase inhibitor superfamily		P200_V36	Yes	Yes	Yes	Yes	M16	PE11	0	0	0	0	0	0	0	0	0	0	0	21.7369	17.8191	20.8995	24.3917	24.8146	21.1296	25.915	24.628	24.6646	0	0	0	0	0	0	0	0	0
5199	Gorai.011G037900.1.A;Gorai.011G037900.2.A;Gorai.009G161200.2.A.p3;Gorai.009G161200.1.A.p4;Gorai.011G037900.2.D.p3;Gorai.011G037900.2.A.p3	Gorai.011G037900.1.A;Gorai.011G037900.2.A	Gorai.011G037900.1.A	case 1	Gorai.011G037900.1.A	Gorai.011G037900	PTHR13301:SF31 - CELLULOSE SYNTHASE A CATALYTIC SUBUNIT 8 [UDP-FORMING] (1 of 2)	Gohir.A10G035300		93518920	AT4G18780.1	cellulose synthase family protein	ATCESA8,CESA8,IRX1,LEW2	P200_V36	Yes	Yes	Yes	Yes	M16	PE11	0	0	0	0	0	0	0	0	0	0	0	22.1415	22.2125	21.3803	22.3412	20.8691	23.7556	21.3722	23.4672	21.494	0	0	0	0	0	0	0	0	0
3244	Gorai.007G260000.1.D	Gorai.007G260000.1.D	Gorai.007G260000.1.D	case 1	Gorai.007G260000.1.D	Gorai.007G260000	K05349 - beta-glucosidase (bglX) (1 of 8)	Gohir.D11G244400		93070693	AT5G20950.2	Glycosyl hydrolase family protein		P200_V36	Yes	Yes	Yes	Yes	M16	PE11	0	0	0	0	0	0	0	0	0	0	0	20.8658	20.0734	19.7268	20.2852	20.4811	19.9028	20.5378	20.124	20.8792	0	0	0	0	0	0	0	0	0
2121	Gorai.005G168400.2.D;Gorai.005G168400.1.D;Gorai.005G168400.4.D;Gorai.005G168400.3.D;Gorai.005G168400.3.D.p2;Gorai.005G168400.4.D.p3	Gorai.005G168400.2.D;Gorai.005G168400.1.D;Gorai.005G168400.4.D;Gorai.005G168400.3.D	Gorai.005G168400.1.D	case 1	Gorai.005G168400.2.D	Gorai.005G168400	PTHR19321:SF3 - 65-KDA MICROTUBULE-ASSOCIATED PROTEIN 8 (1 of 1)	Gohir.D02G150100		93523465	AT1G27920.1	microtubule-associated protein 65-8	MAP65-8	P200_V36	Yes	Yes	Yes	Yes	M16	PE11	0	0	0	0	0	0	0	0	0	0	0	21.8008	19.2228	21.4718	22.5542	22.5871	21.5672	20.9184	22.527	20.6918	0	0	0	0	0	0	0	0	0
3951	Gorai.009G009700.1.D;Gorai.009G009700.1.A;Gorai.002G150300.4.D;Gorai.002G150300.4.A;Gorai.002G150300.3.D;Gorai.002G150300.3.A;Gorai.008G100200.1.D.p2;Gorai.008G100200.1.A;Gorai.008G100200.2.A	Gorai.009G009700.1.D;Gorai.009G009700.1.A	Gorai.009G009700.1.A;Gorai.009G009700.1.D	case 2	Gorai.009G009700.1.D	Gorai.009G009700	PTHR13301//PTHR13301:SF28 - X-BOX TRANSCRIPTION FACTOR-RELATED // SUBFAMILY NOT NAMED (1 of 2)	Gohir.D05G009400		93518730	AT5G17420.1	Cellulose synthase family protein	ATCESA7,CESA7,IRX3,MUR10	P200_V36	Yes	Yes	Yes	Yes	M16	PE11	0	0	0	0	0	0	0	0	0	0	0	21.6924	19.739	19.3872	21.2009	21.5551	22.3186	21.6688	22.4662	21.4225	0	0	0	0	0	0	0	0	0
4143	Gorai.009G111900.2.D;Gorai.009G111900.1.D;Gorai.009G111900.4.D;Gorai.009G111900.3.D	Gorai.009G111900.2.D;Gorai.009G111900.1.D;Gorai.009G111900.4.D;Gorai.009G111900.3.D	Gorai.009G111900.1.D	case 1	Gorai.009G111900.2.D	Gorai.009G111900	PTHR12329:SF15 - BAG FAMILY MOLECULAR CHAPERONE REGULATOR 4 (1 of 5)	Gohir.D05G107800		93440654	AT3G51780.1	BCL-2-associated athanogene 4	ATBAG4,BAG4	P200_V36	Yes	Yes	Yes	Yes	M16	PE11	0	0	0	0	0	0	0	0	0	0	0	21.5205	20.2726	21.3797	22.2837	21.0308	21.7577	22.0847	22.3065	22.0513	0	0	0	0	0	0	0	0	0
5237	Gorai.011G064400.1.D	Gorai.011G064400.1.D	Gorai.011G064400.1.D	case 1	Gorai.011G064400.1.D	Gorai.011G064400	PF03168 - Late embryogenesis abundant protein (LEA_2) (1 of 81)	Gohir.D10G060200		93523543	AT1G17620.1	Late embryogenesis abundant (LEA) hydroxyproline-rich glycoprotein family		P200_V36	Yes	Yes	Yes	Yes	M16	PE11	0	0	0	0	0	0	0	0	0	0	0	22.9684	22.5193	23.0979	23.3515	22.4515	23.8972	23.7461	23.9726	23.7253	0	0	0	0	0	0	0	0	0
5516	Gorai.011G245400.1.D	Gorai.011G245400.1.D	Gorai.011G245400.1.D	case 1	Gorai.011G245400.1.D	Gorai.011G245400	PTHR11614:SF92 - ALPHA/BETA-HYDROLASES SUPERFAMILY PROTEIN-RELATED (1 of 3)	Gohir.D10G218700		93523720	AT2G39420.1	alpha/beta-Hydrolases superfamily protein		P200_V36	Yes	Yes	Yes	Yes	M16	PE11	0	0	0	0	0	0	0	0	0	0	0	21.289	19.6168	21.6728	24.4302	20.4495	22.4051	23.8044	23.6879	23.495	0	0	0	0	0	0	0	0	0
5890	Gorai.013G003200.1.D;Gorai.013G003200.1.A	Gorai.013G003200.1.D;Gorai.013G003200.1.A	Gorai.013G003200.1.A;Gorai.013G003200.1.D	case 2	Gorai.013G003200.1.D	Gorai.013G003200	PTHR32499:SF3 - FASCICLIN-LIKE ARABINOGALACTAN PROTEIN 15-RELATED (1 of 3)	Gohir.D13G003300		93523252	AT5G06390.1	FASCICLIN-like arabinogalactan protein 17 precursor	FLA17	P200_V36	Yes	Yes	Yes	Yes	M16	PE11	17.4888	17.7316	0	0	0	0	0	0	0	0	0	20.5324	20.2691	21.0564	21.5086	21.3152	20.7592	21.796	20.491	21.329	17.4888	17.7316	0	0	0	0	0	0	0
1947	Gorai.005G057400.1.A;Gorai.005G057400.1.D	Gorai.005G057400.1.A;Gorai.005G057400.1.D	Gorai.005G057400.1.A;Gorai.005G057400.1.D	case 2	Gorai.005G057400.1.A	Gorai.005G057400	PTHR11615//PTHR11615:SF113 - NITRATE, FROMATE, IRON DEHYDROGENASE // SUBFAMILY NOT NAMED (1 of 2)	Gohir.A02G046400		93520917	AT4G15610.1	Uncharacterised protein family (UPF0497)		P200_V32	Yes	Yes	Yes	Yes	M16	PE11	0	0	0	0	0	0	0	0	0	21.3682	0	0	20.8161	0	22.7597	0	23.5466	22.3774	22.9152	21.9575	0	0	0	0	0	0	0	0	0
2876	Gorai.007G037800.2.D;Gorai.007G037800.1.D	Gorai.007G037800.2.D;Gorai.007G037800.1.D	Gorai.007G037800.1.D	case 1	Gorai.007G037800.2.D	Gorai.007G037800	PTHR11540//PTHR11540:SF29 - MALATE AND LACTATE DEHYDROGENASE // SUBFAMILY NOT NAMED (1 of 3)	Gohir.D11G035100		93519636	AT3G47520.1	malate dehydrogenase	MDH	P200_V32	Yes	Yes	Yes	Yes	M16	PE11	0	0	0	0	0	0	0	0	18.8918	0	0	19.6492	0	18.9064	20.1751	20.124	0	20.833	20.5754	0	0	0	0	0	0	0	0	0	18.8918
6049	Gorai.013G093600.3.D;Gorai.013G093600.2.D;Gorai.013G093600.1.D	Gorai.013G093600.3.D;Gorai.013G093600.2.D;Gorai.013G093600.1.D	Gorai.013G093600.1.D	case 1	Gorai.013G093600.3.D	Gorai.013G093600	PTHR32227:SF56 - CARBOHYDRATE-BINDING X8 DOMAIN-CONTAINING PROTEIN (1 of 3)	Gohir.D13G081700		93439684	AT1G18650.1	plasmodesmata callose-binding protein 3	PDCB3	P200_V32	Yes	Yes	Yes	Yes	M16	PE11	0	0	0	0	0	0	0	0	19.8958	0	0	21.2569	21.1767	0	22.08	21.9863	20.9872	22.0073	20.7586	22.2224	0	0	0	0	0	0	0	0	19.8958
1929	Gorai.005G043900.1.A	Gorai.005G043900.1.A	Gorai.005G043900.1.A	case 1	Gorai.005G043900.1.A	Gorai.005G043900	PTHR33044:SF13 - BIFUNCTIONAL INHIBITOR/LIPID-TRANSFER PROTEIN/SEED STORAGE 2S ALBUMIN-LIKE PROTEIN-RELATED (1 of 2)	Gohir.A02G033100		93523897	AT3G22620.1	Bifunctional inhibitor/lipid-transfer protein/seed storage 2S albumin superfamily protein		P200_V32	Yes	Yes	Yes	Yes	M16	PE11	0	0	0	0	0	0	0	0	0	21.6892	0	22.0257	20.0388	21.6381	23.5709	20.8969	22.7488	24.9677	21.8119	0	0	0	0	0	0	0	0	0	0
5658	Gorai.012G061400.1.A;Gorai.012G061400.2.A;Gorai.012G061400.4.A;Gorai.012G061400.3.A	Gorai.012G061400.1.A;Gorai.012G061400.2.A;Gorai.012G061400.4.A;Gorai.012G061400.3.A	Gorai.012G061400.1.A	case 1	Gorai.012G061400.1.A	Gorai.012G061400	K18980 - 2-methylene-furan-3-one reductase (EO) (1 of 5)	Gohir.A05G359400		93440154	AT1G23740.1	Oxidoreductase, zinc-binding dehydrogenase family protein		P200_V32	Yes	Yes	Yes	Yes	M16	PE11	0	0	0	0	0	0	0	0	0	20.0042	0	0	19.7079	19.1563	21.545	20.3773	20.0054	20.8368	20.4644	21.0148	0	0	0	0	0	0	0	0	0
5813	Gorai.012G147400.1.D	Gorai.012G147400.1.D	Gorai.012G147400.1.D	case 1	Gorai.012G147400.1.D	Gorai.012G147400	K09377 - cysteine and glycine-rich protein (CSRP) (1 of 10)	Gohir.D04G160000	Gh_D04G201000	93440951	AT1G10200.1	GATA type zinc finger transcription factor family protein	WLIM1	P200_V32	Yes	Yes	Yes	Yes	M16	PE11	0	0	0	0	0	0	0	0	0	20.5367	0	20.6631	20.3842	21.7883	21.4382	21.3962	21.2308	21.3874	21.3054	20.8976	0	0	0	0	0	0	0	0	0
4485	Gorai.009G285000.1.D;Gorai.009G285000.1.A;Gorai.009G285000.2.D;Gorai.009G285000.2.A;Gorai.005G079700.1.D;Gorai.005G079700.1.A;Gorai.006G229500.1.D;Gorai.006G229500.1.A;Gorai.006G229500.4.D;Gorai.006G229500.4.A;Gorai.006G229500.3.D;Gorai.006G229500.3.A;Gorai.006G229500.2.D;Gorai.006G229500.2.A	Gorai.009G285000.1.D;Gorai.009G285000.1.A;Gorai.009G285000.2.D;Gorai.009G285000.2.A	Gorai.009G285000.1.A;Gorai.009G285000.1.D	case 2	Gorai.009G285000.1.D	Gorai.009G285000	PTHR13690:SF86 - TRANSCRIPTION FACTOR VIP1 (1 of 2)	Gohir.D05G272000		93524185	AT1G43700.1	VIRE2-interacting protein 1	SUE3,VIP1	P200_V32	Yes	Yes	Yes	Yes	M16	PE11	0	0	0	0	0	0	0	0	18.888	0	18.8342	19.7953	19.0485	19.5547	19.8936	19.9713	19.3597	0	19.9265	19.8409	0	0	0	0	0	0	0	0	18.888
4222	Gorai.009G141800.1.A;Gorai.009G141800.2.A	Gorai.009G141800.1.A;Gorai.009G141800.2.A	Gorai.009G141800.1.A	case 1	Gorai.009G141800.1.A	Gorai.009G141800	PTHR31234:SF2 - LATE EMBRYOGENESIS ABUNDANT (LEA) HYDROXYPROLINE-RICH GLYCOPROTEIN FAMILY MEMBER (1 of 1)	Gohir.A05G135400		93523543	AT1G17620.1	Late embryogenesis abundant (LEA) hydroxyproline-rich glycoprotein family		APO_V28	Yes	Yes	Yes	Yes	M16	PE11	0	0	22.4602	0	0	0	0	0	22.4004	23.9119	22.9579	22.939	22.496	23.6368	23.4668	0	0	21.8604	22.8895	23.1303	22.4602	22.4602	22.4602	0	0	0	0	0	22.4004
2211	Gorai.005G225000.1.D	Gorai.005G225000.1.D	Gorai.005G225000.1.D	case 1	Gorai.005G225000.1.D	Gorai.005G225000	#N/A	Gohir.D02G200400		93438360	AT5G09530.1	hydroxyproline-rich glycoprotein family protein		APO_V28	Yes	Yes	Yes	Yes	M16	PE11	0	0	0	0	0	0	0	0	0	0	0	0	0	20.5787	22.0818	0	0	24.1149	22.0409	24.5867	0	0	0	0	0	0	0	0	0
2978	Gorai.007G090100.1.A	Gorai.007G090100.1.A	Gorai.007G090100.1.A	case 1	Gorai.007G090100.1.A	Gorai.007G090100	PTHR31707:SF11 - PECTINESTERASE/PECTINESTERASE INHIBITOR 17-RELATED (1 of 1)	Gohir.A11G079800		93524681	AT2G45220.1	Plant invertase/pectin methylesterase inhibitor superfamily		APO_V28	Yes	Yes	Yes	Yes	M16	PE11	0	0	0	0	0	0	0	0	0	0	0	20.2091	19.4392	0	0	23.4008	0	22.3111	24.4745	0	0	0	0	0	0	0	0	0	0
5190	Gorai.011G031100.1.D;Gorai.011G031100.1.A;Gorai.011G031100.2.D;Gorai.011G031100.2.A	Gorai.011G031100.1.D;Gorai.011G031100.1.A;Gorai.011G031100.2.D;Gorai.011G031100.2.A	Gorai.011G031100.1.A;Gorai.011G031100.1.D	case 2	Gorai.011G031100.1.D	Gorai.011G031100	PTHR22055 - 28 KDA HEAT- AND ACID-STABLE PHOSPHOPROTEIN PDGF-ASSOCIATED PROTEIN (1 of 4)	Gohir.D10G029200		93521122	AT5G46020.1			APO_V28	Yes	Yes	Yes	Yes	M16	PE11	0	0	0	0	0	0	0	0	0	20.7783	0	21.0026	19.1494	0	0	0	0	21.8624	0	23.3112	0	0	0	0	0	0	0	0	0
4847	Gorai.010G080200.1.A;Gorai.010G080200.3.A;Gorai.010G080200.2.A	Gorai.010G080200.1.A;Gorai.010G080200.3.A	Gorai.010G080200.1.A	case 1	Gorai.010G080200.1.A	Gorai.010G080200	K12194 - charged multivesicular body protein 4 (CHMP4, SNF7, VPS32) (1 of 3)	Gohir.A06G070000		93459658	AT4G29160.1	SNF7 family protein	SNF7.1	S200_V6	Yes	Yes	Yes	Yes	M17	PE12	0	0	0	0	0	22.2924	0	22.1481	22.7954	0	20.8948	0	22.312	0	0	0	0	22.7919	0	0	0	0	0	0	0	22.2924	22.2202	22.1481	22.7954
2470	Gorai.006G106600.2.A;Gorai.006G106600.1.A;Gorai.006G106600.3.A;Gorai.006G106600.4.A;Gorai.004G217800.5.D;Gorai.004G217800.5.A;Gorai.004G217800.4.D;Gorai.004G217800.4.A;Gorai.004G217800.3.D;Gorai.004G217800.3.A;Gorai.004G217800.2.D;Gorai.004G217800.2.A;Gorai.004G217800.1.D;Gorai.004G217800.1.A	Gorai.006G106600.2.A;Gorai.006G106600.1.A;Gorai.006G106600.3.A;Gorai.006G106600.4.A	Gorai.006G106600.1.A	case 1	Gorai.006G106600.2.A	Gorai.006G106600	PTHR11071//PTHR11071:SF291 - PEPTIDYL-PROLYL CIS-TRANS ISOMERASE // SUBFAMILY NOT NAMED (1 of 2)	Gohir.A09G090200		93524573	AT2G29960.1	cyclophilin 5	ATCYP5,CYP19-4,CYP5	S200_V6	Yes	Yes	Yes	Yes	M17	PE12	0	0	0	0	0	19.6754	0	20.0433	23.3368	0	21.9947	0	23.7525	0	0	0	0	24.1755	21.7743	0	0	0	0	0	0	19.6754	19.8594	20.0433	23.3368
745	Gorai.002G124800.2.A;Gorai.002G124800.1.A;Gorai.002G124800.5.A;Gorai.002G124800.4.A;Gorai.002G124800.3.A;Gorai.002G124800.3.A.p2	Gorai.002G124800.2.A;Gorai.002G124800.1.A;Gorai.002G124800.5.A;Gorai.002G124800.4.A;Gorai.002G124800.3.A	Gorai.002G124800.1.A	case 1	Gorai.002G124800.2.A	Gorai.002G124800	PTHR32295:SF16 - PROTEIN IQ-DOMAIN 32 (1 of 3)	Gohir.A01G112700		93519518	AT1G19870.1	IQ-domain 32	iqd32	S200_V6	Yes	Yes	Yes	Yes	M17	PE12	0	0	0	0	0	19.7537	0	20.4823	21.7766	0	20.4196	0	25.0996	21.8985	19.7611	0	21.3239	23.9282	23.594	0	0	0	0	0	0	19.7537	20.118	20.4823	21.7766
449	Gorai.001G229400.1.D;Gorai.001G229400.1.A	Gorai.001G229400.1.D;Gorai.001G229400.1.A	Gorai.001G229400.1.A;Gorai.001G229400.1.D	case 2	Gorai.001G229400.1.D	Gorai.001G229400	PTHR23130:SF95 - AUXIN-RESPONSIVE PROTEIN-RELATED (1 of 7)	Gohir.D07G203800		93523872	AT3G07390.1	auxin-responsive family protein	AIR12	S200_V6	Yes	Yes	Yes	Yes	M17	PE12	0	0	0	0	0	22.3489	0	0	21.9743	0	0	19.5613	21.9348	21.474	20.8748	23.8681	22.0012	22.6063	22.7084	24.0892	0	0	0	0	0	22.3489	22.224	22.0992	21.9743
3091	Gorai.007G158400.1.D;Gorai.007G158400.2.D	Gorai.007G158400.1.D;Gorai.007G158400.2.D	Gorai.007G158400.1.D	case 1	Gorai.007G158400.1.D	Gorai.007G158400	PTHR23130:SF95 - AUXIN-RESPONSIVE PROTEIN-RELATED (1 of 7)	Gohir.D11G147800		93524352	AT3G25290.1	Auxin-responsive family protein		S200_V6	Yes	Yes	Yes	Yes	M17	PE12	0	0	0	0	0	20.4587	0	0	21.2913	0	21.2446	20.4256	22.1992	21.839	23.1914	23.3376	22.8297	22.1393	22.7503	23.9851	0	0	0	0	0	20.4587	20.7363	21.0138	21.2913
1929	Gorai.005G043900.1.A	Gorai.005G043900.1.A	Gorai.005G043900.1.A	case 1	Gorai.005G043900.1.A	Gorai.005G043900	PTHR33044:SF13 - BIFUNCTIONAL INHIBITOR/LIPID-TRANSFER PROTEIN/SEED STORAGE 2S ALBUMIN-LIKE PROTEIN-RELATED (1 of 2)	Gohir.A02G033100		93523897	AT3G22620.1	Bifunctional inhibitor/lipid-transfer protein/seed storage 2S albumin superfamily protein		S200_V6	Yes	Yes	Yes	Yes	M17	PE12	0	0	0	0	21.6023	0	0	22.4231	0	23.1825	24.9858	23.8612	23.78	26.3322	23.2352	23.5452	26.791	24.8558	22.4786	25.8412	0	0	0	0	21.6023	21.8759	22.1495	22.4231	22.8028
3156	Gorai.007G191400.1.D	Gorai.007G191400.1.D	Gorai.007G191400.1.D	case 1	Gorai.007G191400.1.D	Gorai.007G191400	PTHR13683:SF232 - ASPARTYL PROTEASE FAMILY PROTEIN (1 of 4)	Gohir.D11G179400		93522770	AT2G17760.1	Eukaryotic aspartyl protease family protein		S200_V6	Yes	Yes	Yes	Yes	M17	PE12	0	0	0	0	21.9213	21.7992	23.2749	22.8185	20.6187	0	23.2542	20.865	22.6836	23.1998	22.577	26.1321	23.6465	23.4122	22.6157	26.1127	0	0	0	0	21.9213	21.7992	23.2749	22.8185	20.6187
5344	Gorai.011G129900.1.A;Gorai.011G129900.2.A;Gorai.009G361800.1.D;Gorai.009G361800.1.A;Gorai.011G211300.1.A;Gorai.004G234900.1.D;Gorai.004G234900.1.A;Gorai.011G211300.1.D	Gorai.011G129900.1.A;Gorai.011G129900.2.A	Gorai.011G129900.1.A	case 1	Gorai.011G129900.1.A	Gorai.011G129900	K00430 - peroxidase (E1.11.1.7) (1 of 79)	Gohir.A10G148700		93438916	AT5G05340.1	Peroxidase superfamily protein		S200_V6	Yes	Yes	Yes	Yes	M17	PE12	0	0	0	0	0	21.2237	22.4154	22.4272	20.6336	21.9093	22.1647	19.216	21.721	21.6416	20.4902	24.2105	22.1981	20.9937	20.3693	24.4388	0	0	0	0	0	21.2237	22.4154	22.4272	20.6336
[truncated: 2,365 more rows]
[truncated: 11 more columns]

## Sheet: Data S7D PE10 localization
Supplementary Data Set S7D. Locailzation data on APOT proteins in PE10 module.
[truncated: 483 more rows]
